# Supplementary material for: Temporal dynamics from phosphoproteomics using endoscopic biopsy specimens provides new therapeutic targets in stage IV gastric cancer
Source: Sci Rep. 2022 Mar 25;12:4419. doi: 10.1038/s41598-022-08430-7 (PMC8956597; doi:10.1038/s41598-022-08430-7)
Supplement: Supplementary file 2 — Supplementary Table S1. [file 41598_2022_8430_MOESM2_ESM.xlsx]

## Sheet: Summary of contents
Table S1. Phosphoproteomic data without batch correction
Item name	Contents
Evidence IDs	IDs of peptide(s) in Table S11 for identifying a particular phosphorylated protein
Phosphosite IDs	IDs for site(s) in Table S11 for identifying a particular phosphorylated protein
Protein ID	IDs of proteins in UniprotKB associated with identified peptide
Gene names	Names of genes associated with identified peptide
Phosphosite	Position and type of the amino acid of the identified phosphosite in the respective protein sequence 'S' is serine, 'T' is threonine, and 'Y' is tyrosine
HER2-positive Patient 1 pre-treatment Tumor	Normalized intensity of each phosphosite in the pre-treatment tumor of HER2-positive Patient 1
HER2-positive Patient 1 post-treatment Tumor	Normalized intensity of each phosphosite in the post-treatment tumor of HER2-positive Patient 1
HER2-negative Patient 1 Tumor	Normalized intensity of each phosphosite in the tumor of HER2-negative Patient 1
HER2-positive Patient 1 pre-treatment NAT	Normalized intensity of each phosphosite in the pre-treatment NAT of HER2-positive Patient 1
HER2-positive Patient 1 post-treatment NAT	Normalized intensity of each phosphosite in the post-treatment NAT of HER2-positive Patient 1
HER2-negative Patient 1 NAT	Normalized intensity of each phosphosite in the NAT of HER2-negative Patient 1
HER2-positive Patient 2 pre-treatment Tumor	Normalized intensity of each phosphosite in the pre-treatment tumor of HER2-positive Patient 2
HER2-positive Patient 2 post-treatment Tumor	Normalized intensity of each phosphosite in the post-treatment tumor of HER2-positive Patient 2
HER2-negative Patient 2 Tumor	Normalized intensity of each phosphosite in the tumor of HER2-negative Patient 2
HER2-positive Patient 2 pre-treatment NAT	Normalized intensity of each phosphosite in the pre-treatment NAT of HER2-positive Patient 2
HER2-positive Patient 2 post-treatment NAT	Normalized intensity of each phosphosite in the post-treatment NAT of HER2-positive Patient 2
HER2-negative Patient 2 NAT	Normalized intensity of each phosphosite in the NAT of HER2-negative Patient 2
HER2-positive Patient 3 pre-treatment Tumor	Normalized intensity of each phosphosite in the pre-treatment tumor of HER2-positive Patient 3
HER2-positive Patient 3 post-treatment Tumor	Normalized intensity of each phosphosite in the post-treatment tumor of HER2-positive Patient 3
HER2-negative Patient 3 Tumor	Normalized intensity of each phosphosite in the tumor of HER2-negative Patient 3
HER2-positive Patient 3 pre-treatment NAT	Normalized intensity of each phosphosite in the pre-treatment NAT of HER2-positive Patient 3
HER2-positive Patient 3 post-treatment NAT	Normalized intensity of each phosphosite in the post-treatment NAT of HER2-positive Patient 3
HER2-negative Patient 3 NAT	Normalized intensity of each phosphosite in the NAT of HER2-negative Patient 3
HER2-positive Patient 4 pre-treatment Tumor	Normalized intensity of each phosphosite in the pre-treatment tumor of HER2-positive Patient 4
HER2-positive Patient 4 post-treatment Tumor	Normalized intensity of each phosphosite in the post-treatment tumor of HER2-positive Patient 4
HER2-negative Patient 4 Tumor	Normalized intensity of each phosphosite in the tumor of HER2-negative Patient 4
HER2-positive Patient 4 pre-treatment NAT	Normalized intensity of each phosphosite in the pre-treatment NAT of HER2-positive Patient 4
HER2-positive Patient 4 post-treatment NAT	Normalized intensity of each phosphosite in the post-treatment NAT of HER2-positive Patient 4
HER2-negative Patient 4 NAT	Normalized intensity of each phosphosite in the NAT of HER2-negative Patient 4

## Sheet: Table S1
Evidence IDs	Phosphosite IDs	Protein ID	Gene names	Phosphosite	HER2-positive Patient 1 pre-treatment Tumor	HER2-positive Patient 1 post-treatment Tumor	HER2-negative Patient 1 Tumor	HER2-positive Patient 1 pre-treatment NAT	HER2-positive Patient 1 post-treatment NAT	HER2-negative Patient 1 NAT	HER2-positive Patient 2 pre-treatment Tumor	HER2-positive Patient 2 post-treatment Tumor	HER2-negative Patient 2 Tumor	HER2-positive Patient 2 pre-treatment NAT	HER2-positive Patient 2 post-treatment NAT	HER2-negative Patient 2 NAT	HER2-positive Patient 3 pre-treatment Tumor	HER2-positive Patient 3 post-treatment Tumor	HER2-negative Patient 3 Tumor	HER2-positive Patient 3 pre-treatment NAT	HER2-positive Patient 3 post-treatment NAT	HER2-negative Patient 3 NAT	HER2-positive Patient 4 pre-treatment Tumor	HER2-positive Patient 4 post-treatment Tumor	HER2-negative Patient 4 Tumor	HER2-positive Patient 4 pre-treatment NAT	HER2-positive Patient 4 post-treatment NAT	HER2-negative Patient 4 NAT
91693;91694;91695;91696;91697	16264	A0AV02	SLC12A8	T485	NaN	NaN	NaN	NaN	NaN	NaN	NaN	0.519784	-1.79457	-1.59726	NaN	-2.90256	NaN	-3.5398	-0.75134	-0.875255	-1.48542	-2.94425	NaN	NaN	NaN	NaN	NaN	NaN
89514;89515;89516;89517;89518;89519;89520;89521;89522;89523;89524;89525;89526;89527;89528;89529;89530;89531;89532;89533;89534;89535;89536;89537;89538;89539;89540;89541	16265	A0AV96	RBM47	T519	-0.185702	-1.02148	NaN	-2.43106	-1.18861	-1.06968	NaN	-0.401647	-1.64591	-1.66396	NaN	-1.44841	-3.45674	-0.0691423	NaN	-0.942079	NaN	0.594475	1.24461	-1.30226	-0.309069	0.946539	0.320478	-0.831284
59879	0	A0AVK6	E2F8	S413	NaN	NaN	NaN	NaN	NaN	NaN	NaN	NaN	NaN	NaN	NaN	NaN	NaN	NaN	NaN	NaN	NaN	NaN	NaN	NaN	NaN	NaN	NaN	NaN
59879	1	A0AVK6	E2F8	S417	NaN	NaN	NaN	NaN	NaN	NaN	NaN	NaN	NaN	NaN	NaN	NaN	NaN	NaN	NaN	NaN	NaN	NaN	NaN	NaN	NaN	NaN	NaN	NaN
82582;82583;82584;82585;82586	2	A0AVK6	E2F8	S71	NaN	NaN	NaN	NaN	NaN	NaN	NaN	NaN	NaN	NaN	NaN	NaN	NaN	NaN	NaN	NaN	NaN	NaN	NaN	NaN	NaN	NaN	NaN	NaN
135215;135222;135223;135224;135225;135226;135227	5	A0FGR8	ESYT2	S736	NaN	NaN	NaN	NaN	NaN	NaN	NaN	NaN	NaN	NaN	NaN	NaN	NaN	-0.757905	-1.6153	-1.57579	NaN	-1.65244	-0.841357	-0.77112	-1.62336	-1.15298	-1.44395	-1.04597
135210;135211;135212;135216;135218;135220;135221;135225;135226;135227	7	A0FGR8	ESYT2	S739	-3.18809	0.388468	-0.818852	-0.452634	-0.294139	-0.171096	-0.967686	0.581238	-0.925821	-0.956858	NaN	-0.302663	NaN	-5.75342	-2.07533	-2.75013	NaN	-0.774068	0.641326	0.175062	-0.0505514	0.458624	0.190267	0.251447
135213;135219	8	A0FGR8	ESYT2	S743	-2.61966	-0.576015	-1.53191	-1.44243	-2.49405	-1.74301	NaN	NaN	NaN	NaN	NaN	NaN	NaN	NaN	NaN	NaN	NaN	NaN	NaN	NaN	NaN	NaN	NaN	NaN
35080;35081;35082;35083;35084;35085;35086;35087;35088;35089;35090	3	A0FGR8	ESYT2	S758	NaN	-6.00912	NaN	NaN	NaN	NaN	NaN	-3.23008	NaN	NaN	NaN	NaN	-1.58652	NaN	NaN	NaN	NaN	NaN	-5.03767	NaN	NaN	NaN	NaN	NaN
35080;35081;35082;35083;35084;35085;35086;35087;35088;35089;35090	4	A0FGR8	ESYT2	S761	NaN	-6.00912	NaN	NaN	NaN	NaN	NaN	-3.23008	NaN	NaN	NaN	NaN	-1.58652	NaN	NaN	NaN	NaN	NaN	-5.03767	NaN	NaN	NaN	NaN	NaN
120004;120005	9	A0FGR9	ESYT3	S697	0.0173397	-1.83552	-2.62332	-2.86702	-3.19976	-1.86359	NaN	NaN	NaN	NaN	NaN	NaN	NaN	NaN	NaN	NaN	NaN	NaN	NaN	NaN	NaN	NaN	NaN	NaN
20799;20800;20801;20802;20803	10	A0JNW5	UHRF1BP1L	S414	2.62155	1.42097	1.18488	1.30767	1.6276	1.56551	0.0841198	1.31516	2.46566	2.05184	0.976816	2.30622	NaN	NaN	NaN	NaN	NaN	NaN	NaN	NaN	NaN	NaN	NaN	NaN
39923;39924	11	A0JNW5	UHRF1BP1L	S774	NaN	NaN	NaN	NaN	NaN	NaN	NaN	NaN	NaN	NaN	NaN	NaN	NaN	NaN	NaN	NaN	NaN	NaN	-0.541181	-0.238189	-0.724283	-0.785776	-0.825543	-0.767844
118394;118395;118396;118397;118398;118399;118400;118401;118402;118403;118404;118405;118406	14	A0MZ66	SHTN1	S506	NaN	-0.690202	NaN	-1.61799	-1.04616	-1.38207	-6.0211	-1.60816	-3.32412	NaN	NaN	-3.36736	NaN	NaN	NaN	NaN	NaN	-1.27972	2.07651	0.234132	1.14543	2.99859	0.835216	0.841622
145351;145352	15	A0MZ66	SHTN1	S534	-1.88433	-3.48702	NaN	NaN	-3.15642	NaN	NaN	-1.70758	NaN	NaN	NaN	NaN	NaN	NaN	NaN	NaN	NaN	NaN	NaN	NaN	NaN	NaN	NaN	NaN
147430;147432;147433;147434;147437;147438;147439	22	A1A4S6	ARHGAP10	S591	NaN	-3.3582	NaN	NaN	NaN	NaN	-1.75197	0.246657	NaN	NaN	NaN	NaN	NaN	NaN	NaN	NaN	NaN	NaN	NaN	NaN	NaN	NaN	NaN	NaN
102876;102877;102878;102879	29	A1A5D9	BICDL2	S277	NaN	NaN	NaN	NaN	NaN	NaN	NaN	NaN	NaN	NaN	NaN	NaN	NaN	NaN	NaN	NaN	NaN	NaN	0.719861	0.872407	0.62921	0.97558	0.508714	0.955647
14438;14442;14443;14444;14450;14452;14456;14459;14460	24	A1A5D9	BICDL2	S331	-1.45051	0.848065	-1.51965	-1.52455	-1.64788	-1.44011	NaN	NaN	NaN	NaN	NaN	NaN	NaN	-0.771832	-1.33351	-1.84482	NaN	-1.3998	-1.9755	-3.23724	-2.59018	-2.28676	-2.7007	-3.77545
14452;14453;14454;14455;14456;14460	25	A1A5D9	BICDL2	S335	NaN	0.324083	NaN	NaN	-3.95763	-3.5731	NaN	NaN	NaN	NaN	NaN	NaN	NaN	-0.19213	-1.33351	-1.84482	NaN	-1.12166	NaN	NaN	NaN	NaN	NaN	NaN
95826;95827;95828;95829;95830;95831;95832;95833;95834	26	A1A5D9	BICDL2	S36	-4.24436	-2.1676	NaN	-3.35597	-4.43806	-3.19703	-3.02168	-1.69423	-3.25564	-2.64401	NaN	-2.99559	NaN	NaN	NaN	NaN	NaN	-4.90542	-3.38039	-3.11393	-3.86374	-4.33499	-3.63579	-4.51762
109385;109386;109387;109388;109389	32	A1L170	C1orf226	S18	0.597402	-0.587198	-0.735144	-1.34916	-1.2488	-0.161723	NaN	NaN	NaN	NaN	NaN	NaN	NaN	NaN	NaN	NaN	NaN	NaN	1.20279	1.06747	1.43098	1.41527	1.37133	1.06572
95500	30	A1L170	C1orf226	S222	NaN	NaN	NaN	NaN	NaN	NaN	NaN	NaN	NaN	NaN	NaN	NaN	NaN	NaN	NaN	NaN	NaN	NaN	NaN	NaN	NaN	NaN	NaN	NaN
14478;14479;14480;14481;14482;14483;14484;14485;14486;14487;95500	31	A1L170	C1orf226	S223	0.677369	2.19541	1.49452	1.57563	3.03966	2.00423	NaN	NaN	2.0266	2.64775	0.234089	3.05866	NaN	-2.34949	2.39275	1.45059	0.045537	2.41023	1.70594	1.96517	2.07076	1.87683	2.09587	2.39133
152102;152103;152104;152105;152106;152107;152108;152109;152110;152111;152112;152113;152114;152115	54	A1L390	PLEKHG3	S1028	NaN	-0.75776	-0.360172	-0.368876	-1.002	-0.451214	-1.62787	-0.171554	0.818475	0.894641	-0.604716	0.695676	NaN	-0.238419	1.84689	1.49529	0.174557	-0.360701	-3.51586	-1.57366	-3.10142	-2.26538	-0.694415	-0.413913
122796;122797;122799;122801;122803;122805;122807;122810;122811;122812;122813;122815;122816;122818	46	A1L390	PLEKHG3	S1037	-2.54128	NaN	NaN	NaN	NaN	NaN	-1.2171	-1.14684	-2.79743	NaN	NaN	NaN	NaN	-1.97033	NaN	NaN	NaN	-4.12373	-4.62282	-4.66427	-4.39015	-5.32908	-4.46832	-5.20749
122798;122800;122802;122804;122806;122808;122809;122814;122817	47	A1L390	PLEKHG3	S1040	-6.55333	-3.23037	NaN	NaN	NaN	NaN	NaN	NaN	NaN	NaN	NaN	NaN	-3.37031	-3.08235	NaN	NaN	NaN	NaN	-4.85362	-5.26807	-5.53347	-5.2434	-4.457	-5.23869
41293	38	A1L390	PLEKHG3	S1217	NaN	NaN	NaN	NaN	NaN	NaN	NaN	NaN	NaN	NaN	NaN	NaN	NaN	-5.26754	NaN	NaN	NaN	-2.05278	NaN	NaN	NaN	NaN	NaN	NaN
164014;164015;164016;164017;164018;164019;164020;164021;164022;164023	55	A1L390	PLEKHG3	S423	NaN	NaN	NaN	NaN	NaN	NaN	0.470869	2.0462	0.74073	1.48958	0.439158	0.545562	NaN	0.753595	-0.189614	0.400388	-0.0660095	-0.62329	-4.30742	-2.82218	-3.07492	-3.05315	-2.66491	-2.29888
17296;17297;17298;17299;17300	33	A1L390	PLEKHG3	S433	NaN	-2.39399	NaN	NaN	-2.0439	-2.71167	NaN	NaN	-3.57746	-2.98159	NaN	-2.27869	NaN	NaN	-2.36304	NaN	NaN	-2.02443	NaN	NaN	NaN	NaN	NaN	NaN
42049;42050;42051;42052;42053	39	A1L390	PLEKHG3	S614	NaN	-0.427105	0.238797	-1.08711	-0.350602	-1.72746	-2.30708	NaN	-1.40035	-1.38838	-1.47465	-0.719785	NaN	-0.962287	-0.510893	-2.38047	NaN	0.605749	0.11029	0.285531	0.337328	1.24052	0.703474	0.598256
102163;102164;102165;102166;102167;102168;102169;102170;102172;102173;102174;102175	44	A1L390	PLEKHG3	S618	NaN	1.05632	-0.130675	0.668999	0.727905	0.739191	NaN	0.43185	0.810748	0.933095	0.0926929	1.2423	NaN	1.37103	0.671471	-0.0169363	NaN	-0.345921	-3.82724	-1.22257	-1.81284	-1.4999	-0.997434	-0.450394
131645;131646;131647;131648;131649;131650;131651;131652;131653;131654;131655;131656	48	A1L390	PLEKHG3	S631	-1.2212	1.15239	1.33533	1.33947	0.794548	1.33701	1.84208	2.0595	1.35201	1.65352	1.07138	1.07011	1.5582	2.02327	1.42917	1.45267	1.15491	0.469639	-1.04421	-0.219741	-0.641356	-0.743686	0.101802	0.558848
135602;135618;135619;135623;135624;135630	51	A1L390	PLEKHG3	S640	NaN	-4.81111	NaN	NaN	-3.98426	-3.3728	NaN	-0.239553	NaN	NaN	NaN	-3.667	NaN	NaN	NaN	NaN	NaN	NaN	NaN	NaN	NaN	NaN	NaN	NaN
135572;135573;135575;135576;135577;135580;135581;135584;135585;135586;135587;135588;135591;135592;135593;135594;135595;135596;135597;135598;135599;135600;135601;135602;135603;135604;135605;135606;135607;135608;135609;135610;135611;135612;135613;135614;135615;135616;135617;135618;135619;135620;135621;135622;135623;135624;135625;135626;135627;135628;135629;135630;135631;135632;135633;135634;135635	52	A1L390	PLEKHG3	S643	0.930301	0.581105	-1.02338	-1.60661	-0.0833549	0.0701427	1.61599	2.32137	-0.554669	-0.626791	NaN	1.4477	2.84168	1.92555	-1.41689	-0.898297	-1.44855	1.43754	1.74307	0.950076	1.26261	1.62237	1.3736	0.829642
135574;135578;135589;135590;135595;135601;135604;135605;135607;135608;135609;135611;135612;135613;135615;135616;135620;135621;135622;135625;135626;135627;135629;135631;135632;135634;135635	53	A1L390	PLEKHG3	S647	-0.218131	-0.670573	-2.59879	-2.70757	-1.21016	-1.41446	0.0390072	-0.019474	-2.51487	-1.81867	NaN	-2.91887	-0.668135	0.956447	-2.45639	-3.3866	NaN	0.271651	0.232375	-0.501437	-0.680265	-0.117616	-0.435943	-0.845428
36972;36973;36975;36976;36977;36978;36980;36981;36982;36983;36984;36985;36986;36987;96500;96501;96502;96503;96504;96505;96506;96507;96508;96509;96510;96511;96512;96513;96514;96515;101015;101016;101017;101018;101019;101020;101021	35	A1L390	PLEKHG3	S741	1.61177	1.86597	1.20486	0.346812	1.78465	6.93806	1.37274	2.32311	1.04727	0.763226	-0.901229	6.03168	2.08306	2.29285	0.195944	-1.05063	NaN	5.02219	2.06962	1.87934	2.03869	2.82326	1.80657	4.61594
36974;36979	36	A1L390	PLEKHG3	S743	NaN	NaN	NaN	NaN	NaN	NaN	NaN	NaN	NaN	NaN	NaN	NaN	NaN	NaN	NaN	NaN	NaN	NaN	NaN	NaN	NaN	NaN	NaN	NaN
41124;41125;41126;41127;41128;41129;41130;41131;41132;41133	37	A1L390	PLEKHG3	S759	NaN	-2.65929	NaN	-3.20223	-2.92271	-2.31033	NaN	-1.96269	-2.63968	NaN	NaN	-2.87199	-2.08323	0.483701	-3.67121	-2.85566	NaN	-1.33821	-2.18952	-3.00424	-3.27596	-2.54698	-3.16924	-3.28836
48629;48630;48631;48632;48633;48634;48635;48636;48637;48638;48639;48640;48641;48642;48643;48644;48645;48646;48647	40	A1L390	PLEKHG3	S76	-0.0454683	1.37778	0.750596	0.737166	1.21996	0.854324	0.240214	1.24247	0.738171	0.0697865	-1.54145	0.922391	0.744945	0.441491	0.173563	0.379715	0.843624	1.66069	0.861756	0.442127	0.963106	1.18558	0.768283	0.673556
62539;62540;62542;62543;62544;62545;62546;62547;62548;62549	42	A1L390	PLEKHG3	S827	NaN	0.045495	-1.18922	-0.562674	-0.331953	-0.813047	1.24058	1.4227	-0.233209	0.356347	-1.4686	-0.406278	-2.62162	-0.209743	-1.31683	-1.41581	NaN	-0.403291	-0.934376	-2.03095	-2.1463	-1.52085	-1.97863	-2.35183
119859;119860;119861;119862;119863	45	A1L390	PLEKHG3	S876	NaN	NaN	NaN	NaN	NaN	NaN	NaN	NaN	NaN	NaN	NaN	NaN	NaN	NaN	NaN	NaN	NaN	NaN	-4.60791	-2.29635	-3.03401	-2.71146	-1.89518	-1.60865
20224;20225;20226;127207;127208;127209;127210;127211;127212;127213;127214;127215;127216;127217	34	A1L390	PLEKHG3	S962	-3.75405	-1.70998	-2.26657	NaN	-4.25758	NaN	-0.67666	1.05452	-1.69375	-1.32267	-1.83495	-1.78117	0.63343	1.70149	-2.89999	-1.22946	NaN	-0.227939	-0.30366	-1.28351	-1.11443	-0.660716	-1.06074	-1.55166
20227;20228;127209;127213;127216	16271	A1L390	PLEKHG3	T964	-3.75405	-0.694309	NaN	-3.44959	-2.09077	-2.66405	-4.32072	NaN	NaN	NaN	NaN	-3.98709	0.275664	0.752703	NaN	-3.11607	NaN	-2.44802	NaN	NaN	NaN	NaN	NaN	NaN
20013;20014;20015;20016;20017	56	A1YPR0	ZBTB7C	S215	-1.18376	-1.36374	-2.18539	-2.52481	-2.36126	-2.9074	-1.79722	-2.51264	-2.39078	NaN	NaN	-2.64941	NaN	-2.0098	-2.78291	NaN	NaN	-2.53544	-2.34547	-1.96953	-2.46525	-2.20663	-2.09543	-2.37104
51354	57	A2A288	ZC3H12D	S336	NaN	NaN	NaN	NaN	NaN	NaN	NaN	NaN	NaN	NaN	NaN	NaN	NaN	NaN	NaN	NaN	NaN	NaN	-0.339098	-0.362674	-0.101586	-0.157816	-0.252998	0.0262203
29212;29213;29214;29215;29216;29219	59	A2A2Y4	FRMD3	S416	NaN	-3.54141	-2.47027	NaN	NaN	-1.87547	NaN	NaN	NaN	NaN	NaN	NaN	NaN	-1.08359	NaN	NaN	NaN	-2.41574	NaN	NaN	NaN	NaN	NaN	NaN
39658;39659;39660;39661;39662;39663;39664;39665;39666;39667;39668;39669;39670;39671;39672;39673;39674;39675;39676;39677	60	A2A2Y4	FRMD3	S429	-0.367535	1.83201	-0.614974	1.18137	2.1685	2.36189	0.197926	1.31833	1.73879	0.497623	0.00124502	2.14095	NaN	1.08286	1.71013	0.41375	-1.19965	1.52595	0.656135	0.888638	1.12571	1.28621	1.27197	2.15837
79852;79853	61	A2A3K4	PTPDC1	S394	NaN	NaN	NaN	NaN	NaN	NaN	NaN	NaN	NaN	NaN	NaN	NaN	NaN	NaN	NaN	NaN	NaN	NaN	0.018939	0.0481491	0.589565	0.527189	0.909202	0.594422
54031	64	A2AJT9	BCLAF3	S106	NaN	NaN	NaN	NaN	NaN	NaN	-8.20728	-0.392656	-2.19558	-2.34228	NaN	-2.92367	NaN	NaN	NaN	NaN	NaN	NaN	NaN	NaN	NaN	NaN	NaN	NaN
158940;158941;158942;158943;158944;158945;158946;158947;158948;158949;158950;158951;158952;158953;158954	71	A2AJT9	BCLAF3	S139	0.656844	0.622424	-0.135779	1.05598	-0.299376	0.0368547	0.891539	0.532795	0.080452	2.01278	0.772089	0.0835037	NaN	0.908946	1.10348	1.97375	3.00212	-0.223543	-2.78461	-0.824135	-1.80719	-0.889342	-0.169002	-0.358086
55825;55826;117192;117193	65	A2AJT9	BCLAF3	S15	NaN	NaN	NaN	NaN	NaN	NaN	-3.42441	-1.42233	0.556819	-0.509282	NaN	0.833589	NaN	NaN	NaN	NaN	NaN	NaN	NaN	NaN	NaN	NaN	NaN	NaN
55825;55826;117192;117193	66	A2AJT9	BCLAF3	S17	NaN	NaN	NaN	NaN	NaN	NaN	-3.42441	-1.42233	0.556819	-0.509282	NaN	0.833589	NaN	NaN	NaN	NaN	NaN	NaN	NaN	NaN	NaN	NaN	NaN	NaN
97223;97224;97225;97226;97227;97228;97229;97230;97231;97232	68	A2AJT9	BCLAF3	S192	-1.03737	0.00630283	-0.455247	-0.136062	-0.227196	-0.241202	NaN	NaN	0.758394	0.883698	-1.41151	0.718947	0.126246	1.24188	1.33247	2.44747	0.673761	1.51982	-0.840031	-0.574087	-0.71078	-0.722631	-0.708377	-0.0103683
74950;74951;74952;74953;74954;74955	67	A2AJT9	BCLAF3	S402	NaN	-0.554812	NaN	-1.77462	-2.46394	-1.67577	NaN	NaN	-2.32171	-3.67182	NaN	-2.37671	NaN	0.624475	-1.98652	-2.24626	NaN	-1.20457	-0.822157	-1.55787	-1.34968	-1.25619	-1.13143	-1.20039
125950;125951	69	A2AJT9	BCLAF3	S78	NaN	NaN	NaN	NaN	NaN	NaN	NaN	NaN	NaN	NaN	NaN	NaN	NaN	NaN	NaN	NaN	NaN	NaN	NaN	NaN	NaN	NaN	NaN	NaN
125950;125951	70	A2AJT9	BCLAF3	S80	NaN	NaN	NaN	NaN	NaN	NaN	NaN	NaN	NaN	NaN	NaN	NaN	NaN	NaN	NaN	NaN	NaN	NaN	NaN	NaN	NaN	NaN	NaN	NaN
67476;67477;98911	74	A2RRP1	NBAS	S1937	NaN	NaN	NaN	NaN	NaN	NaN	-1.26184	1.82776	-0.475484	-0.65714	-1.5946	-0.077734	NaN	NaN	NaN	NaN	NaN	NaN	NaN	NaN	NaN	NaN	NaN	NaN
5268;5269;5270;5271;5272;5273;5274;5275;5276;5278	72	A2RRP1	NBAS	S473	-4.0427	-2.5086	NaN	-2.66504	-1.28076	NaN	NaN	NaN	NaN	NaN	NaN	NaN	NaN	NaN	NaN	NaN	NaN	NaN	NaN	NaN	NaN	NaN	NaN	NaN
5268;5269;5270;5271;5272;5273;5274;5275;5276	73	A2RRP1	NBAS	S475	NaN	-5.7661	NaN	NaN	-2.40141	NaN	NaN	NaN	NaN	NaN	NaN	NaN	NaN	NaN	NaN	NaN	NaN	NaN	NaN	NaN	NaN	NaN	NaN	NaN
69370	75	A2RU48	SMCO3	S53	0.950619	1.93923	0.3008	1.47251	2.44189	1.76019	NaN	NaN	NaN	NaN	NaN	NaN	NaN	NaN	NaN	NaN	NaN	NaN	NaN	NaN	NaN	NaN	NaN	NaN
109693;109694;109695	76	A3KN83	SBNO1	S212	NaN	NaN	NaN	NaN	NaN	NaN	NaN	NaN	NaN	NaN	NaN	NaN	NaN	NaN	NaN	NaN	NaN	NaN	NaN	NaN	NaN	NaN	NaN	NaN
84038;84039;84040;84041;84042;84043	77	A4D1P6	WDR91	S256	-0.752358	-1.17436	-2.6149	-1.15151	-1.31573	-0.984944	-1.80372	-0.371517	-0.161102	0.144237	-0.775054	-0.666168	2.57862	-0.413046	-0.667895	-0.000148773	-1.8463	-1.89604	NaN	NaN	NaN	NaN	NaN	NaN
157510;157511;157512	78	A4FU49	SH3D21	S375	NaN	NaN	NaN	NaN	NaN	NaN	NaN	NaN	NaN	NaN	NaN	NaN	NaN	-6.49361	NaN	NaN	NaN	-3.26414	NaN	NaN	NaN	NaN	NaN	NaN
59944;59945;59946	16273	A4FU49	SH3D21	T299	NaN	NaN	NaN	NaN	NaN	NaN	-2.89355	-1.88544	-2.05174	1.06169	NaN	-1.63024	NaN	-1.52379	-2.48639	-2.87515	NaN	-0.139208	NaN	NaN	NaN	NaN	NaN	NaN
157510;157511	16274	A4FU49	SH3D21	T371	NaN	NaN	NaN	NaN	NaN	NaN	NaN	NaN	NaN	NaN	NaN	NaN	NaN	-6.49361	NaN	NaN	NaN	-3.26414	NaN	NaN	NaN	NaN	NaN	NaN
153020	79	A5YKK6	CNOT1	S1061	NaN	NaN	NaN	NaN	NaN	NaN	NaN	NaN	NaN	NaN	NaN	NaN	NaN	NaN	NaN	NaN	NaN	NaN	0.995358	-0.409692	0.0169296	0.478212	-0.0131307	-0.507707
165467;165468	81	A5YM69	ARHGEF35	S184	NaN	NaN	NaN	NaN	NaN	NaN	NaN	NaN	NaN	NaN	NaN	NaN	NaN	NaN	NaN	NaN	NaN	NaN	-1.39314	-1.60575	-0.645685	-1.10501	-1.40472	-1.16349
11010	82	A6NC98	CCDC88B	S1379	NaN	NaN	NaN	NaN	NaN	NaN	NaN	NaN	NaN	NaN	NaN	NaN	NaN	NaN	NaN	NaN	NaN	NaN	-0.576591	0.421019	-0.294629	-0.71385	-0.226264	-0.421017
101929;132368	84	A6NC98	CCDC88B	S596	NaN	NaN	NaN	NaN	NaN	NaN	NaN	NaN	NaN	NaN	NaN	NaN	NaN	NaN	NaN	NaN	NaN	NaN	2.73521	3.50142	2.44201	2.14248	1.76115	1.68874
99924	16275	A6NC98	CCDC88B	T1471	NaN	NaN	NaN	NaN	NaN	NaN	NaN	NaN	NaN	NaN	NaN	NaN	NaN	NaN	NaN	NaN	NaN	NaN	-0.0561914	0.28886	-0.0373325	-0.31296	0.177849	0.150768
7227;7228;7229;7230;7231;7232;7233;7234;7235;7236;7237	87	A6ND36	FAM83G	S356	3.50764	4.38257	3.14396	3.91042	2.8176	3.84074	4.61458	3.80442	3.81033	4.37855	3.24289	4.29104	3.87158	3.70085	4.61336	4.72271	3.88916	3.10201	1.6412	1.26355	2.01152	2.39391	2.46567	2.73961
97678	89	A6ND36	FAM83G	S634	NaN	NaN	NaN	NaN	NaN	NaN	NaN	NaN	NaN	NaN	NaN	NaN	NaN	NaN	NaN	NaN	NaN	NaN	-4.04558	-4.23423	-3.59634	-3.73818	-4.19433	-3.36182
73807;73808;73809;73810;73811	88	A6ND36	FAM83G	S760	NaN	NaN	NaN	NaN	NaN	NaN	NaN	NaN	NaN	NaN	NaN	NaN	-4.46198	-2.43474	-1.07798	-0.975728	NaN	0.966293	-0.457009	-1.01909	-0.368741	-0.28783	-0.193954	-0.179345
95332;95333;95334;95335;95336;95337;95339	90	A6NDB9	PALM3	S143	NaN	-0.848059	NaN	-2.72968	-1.91109	-3.26742	NaN	-0.942267	-3.0887	NaN	NaN	-3.48289	NaN	NaN	NaN	NaN	NaN	NaN	0.443433	-0.462986	-0.514995	-0.0218811	-0.247011	-0.871641
12828;12829;12830;12831;12832;12833;12834;12835;12836;12837;12838;12839;12840;12841;12842;12843;12844;12845;12846;95338;95339	91	A6NDB9	PALM3	S155	-1.8621	-1.78076	NaN	NaN	NaN	-3.75284	-1.66506	0.066267	-2.6064	NaN	NaN	-3.93386	0.317039	0.137306	-2.92185	NaN	NaN	-0.680029	0.357249	-0.820929	-0.884141	-0.346164	-0.60646	-1.31245
94859;94860;94861;94862;94863;94864;94865;94866	97	A6NDB9	PALM3	S189	NaN	-3.01188	NaN	NaN	-4.43293	NaN	-4.49323	-1.97463	-3.46804	NaN	NaN	-3.85282	NaN	NaN	NaN	NaN	NaN	-3.93962	-1.70539	-3.08373	-2.65441	-2.52671	-2.57994	-2.53019
42602;42603;42604;42605	95	A6NDB9	PALM3	S260	-1.35255	-3.05515	-1.33537	-2.4238	-3.1048	-1.58221	NaN	NaN	NaN	NaN	NaN	NaN	NaN	NaN	NaN	NaN	NaN	NaN	NaN	NaN	NaN	NaN	NaN	NaN
158184;158185;158194	99	A6NDB9	PALM3	S302	NaN	NaN	NaN	NaN	NaN	NaN	-0.360734	-1.0693	-1.44074	-2.08278	NaN	-0.150377	NaN	NaN	NaN	NaN	NaN	NaN	1.01113	0.846602	1.19027	0.515457	1.32352	1.1956
158180;158181;158182;158183;158186;158187;158189;158190;158191;158192;158193;158195	100	A6NDB9	PALM3	S303	NaN	-1.73378	NaN	-1.73678	0.264865	-1.96596	NaN	NaN	NaN	NaN	NaN	NaN	NaN	0.601015	-0.466569	-1.40286	NaN	1.13143	1.49108	1.54976	1.51729	0.960447	1.99017	1.79867
35904;35905;35906;35907;35908;35909;35910;35911;35912;35913;35914;35915;35916;43057;43058;43059;43060;43061;43062;43063;43064;43065;43066;43067	94	A6NDB9	PALM3	S375	1.92516	3.47373	2.5693	4.45284	5.495	3.07374	2.61876	2.31613	4.03885	4.97188	1.9961	6.20811	1.63249	2.48934	2.28043	1.09533	0.819861	2.10321	2.46804	2.71971	2.51275	2.18617	3.05239	3.10808
19147;19148;19149;19150;19151;19152;19153;19154;19155;19156;19157;19158;19159;19160;19161;19162;19163;19164;19165;19166;19167;19168;19169;19170;19171;19172;19173;19174;19175	93	A6NDB9	PALM3	S420	1.16881	0.746348	0.445036	1.88024	3.06073	1.32251	-0.985621	0.77806	1.58449	2.61406	-1.29461	3.49037	NaN	-2.00588	0.460442	0.410106	-2.07336	2.23923	1.04684	1.17091	1.13915	0.50445	1.67918	1.77157
149027;149028	98	A6NDB9	PALM3	S544	NaN	-1.10386	-1.8974	-0.531706	0.117444	-1.15266	NaN	NaN	NaN	NaN	NaN	NaN	NaN	NaN	NaN	NaN	NaN	NaN	NaN	NaN	NaN	NaN	NaN	NaN
12828;12829;12830;12831;12832;12833;12834;12835;12836;12837;12838;12839;12840;12841;12842;12843;12844;12845;12846;12847;12848;12849;12850;12851;12852;12853;12854;12855;12856;12857;12858;95338;95339	16276	A6NDB9	PALM3	T151	-0.504729	-0.764026	NaN	-3.20315	-2.93193	-3.75284	-0.917574	0.703605	-1.62123	-2.84825	NaN	-2.87861	1.20202	0.950968	-2.92185	NaN	NaN	-0.0909014	0.720347	-0.0388165	-0.337052	0.0931587	-0.0913157	-0.736602
34867;34868;34869	105	A6NEL2	SOWAHB	S106	NaN	NaN	NaN	NaN	NaN	NaN	NaN	NaN	NaN	NaN	NaN	NaN	NaN	NaN	NaN	NaN	NaN	NaN	-0.894242	-0.378098	-0.849459	-0.821735	0.13941	0.277814
13350;13351;13352;13353;13354	101	A6NEL2	SOWAHB	S271	NaN	-2.18806	NaN	-2.16918	-2.6569	NaN	-4.85344	-1.26603	NaN	NaN	NaN	NaN	NaN	NaN	NaN	NaN	NaN	NaN	NaN	NaN	NaN	NaN	NaN	NaN
31259	102	A6NEL2	SOWAHB	S450	NaN	NaN	NaN	NaN	NaN	NaN	NaN	NaN	NaN	NaN	NaN	NaN	NaN	NaN	NaN	NaN	NaN	NaN	NaN	NaN	NaN	NaN	NaN	NaN
34870;34871	104	A6NEL2	SOWAHB	S98	NaN	NaN	NaN	NaN	NaN	NaN	NaN	NaN	NaN	NaN	NaN	NaN	NaN	NaN	NaN	NaN	NaN	NaN	NaN	NaN	NaN	NaN	NaN	NaN
745;746;747;748;749;750;751;752;753	109	A6NFI3	ZNF316	S10	-1.96336	-0.194231	-0.905206	-1.11274	-0.00587273	-0.0435476	-0.606681	-0.324011	-0.23205	-0.220428	-1.69186	0.345654	-3.59478	0.107	-0.563403	-0.0550718	NaN	0.370431	0.795726	0.307297	0.113695	0.128724	-0.410381	-0.339328
44782;127327;127328;127329;127330;127331;127332;127333;127334;127335;127336	110	A6NFI3	ZNF316	S112	NaN	0.849007	0.473874	1.02052	1.1933	0.869711	NaN	NaN	1.72822	1.13735	-0.0461965	1.74242	NaN	NaN	2.59707	2.01147	1.79544	0.855267	0.051055	1.14138	0.683798	0.37458	0.742321	0.852258
144906	111	A6NGB9	WIPF3	S149	NaN	NaN	NaN	NaN	NaN	NaN	NaN	NaN	NaN	NaN	NaN	NaN	NaN	NaN	NaN	NaN	NaN	NaN	NaN	NaN	NaN	NaN	NaN	NaN
89431	112	A6NGC4	TLCD2	S235	NaN	NaN	NaN	NaN	NaN	NaN	NaN	NaN	NaN	NaN	NaN	NaN	NaN	NaN	NaN	NaN	NaN	NaN	NaN	NaN	NaN	NaN	NaN	NaN
69633;69634;69635;69636	115	A6NHQ4	EPOP	S15	2.58105	0.609961	0.184831	1.19155	0.392635	-0.0751925	NaN	0.692891	0.455931	2.54454	-0.686764	0.43444	NaN	NaN	0.0631065	0.445828	-0.809649	0.972189	NaN	NaN	NaN	NaN	NaN	NaN
112768;112769	116	A6NI28	ARHGAP42	S740	NaN	NaN	NaN	NaN	NaN	NaN	NaN	NaN	NaN	NaN	NaN	NaN	NaN	NaN	NaN	NaN	NaN	NaN	NaN	NaN	NaN	NaN	NaN	NaN
34772;34773;34774;34775;34776	20187	A6NI28	ARHGAP42	Y376	NaN	NaN	NaN	NaN	NaN	NaN	NaN	NaN	NaN	NaN	NaN	NaN	NaN	-2.44594	NaN	NaN	NaN	NaN	-6.2249	NaN	NaN	NaN	-5.18217	NaN
113973	121	A6NKD9	CCDC85C	S246	NaN	NaN	NaN	NaN	NaN	NaN	NaN	NaN	NaN	NaN	NaN	NaN	NaN	NaN	NaN	NaN	NaN	NaN	NaN	NaN	NaN	NaN	NaN	NaN
67253	139	A7E2V4	ZSWIM8	S48	NaN	NaN	NaN	NaN	NaN	NaN	NaN	NaN	NaN	NaN	NaN	NaN	NaN	NaN	NaN	NaN	NaN	NaN	-0.990852	-1.31673	-1.32321	-1.15481	-2.37631	-1.47554
94054	140	A7E2V4	ZSWIM8	S53	NaN	NaN	NaN	NaN	NaN	NaN	NaN	NaN	NaN	NaN	NaN	NaN	NaN	NaN	NaN	NaN	NaN	NaN	NaN	NaN	NaN	NaN	NaN	NaN
98232;98233	141	A7E2V4	ZSWIM8	S567	NaN	NaN	NaN	NaN	NaN	NaN	NaN	NaN	NaN	NaN	NaN	NaN	NaN	NaN	NaN	NaN	NaN	NaN	NaN	NaN	NaN	NaN	NaN	NaN
87349;87350;87351;87352;87353;87354	149	A7KAX9	ARHGAP32	S1203	NaN	NaN	NaN	NaN	NaN	NaN	-3.04168	-0.940872	NaN	NaN	NaN	NaN	-0.448989	-1.47752	NaN	NaN	NaN	-3.38458	NaN	NaN	NaN	NaN	NaN	NaN
42093;42094;42095;42096;42097;42098;42099;42100;42101;42102	147	A7KAX9	ARHGAP32	S1220	-2.64725	-1.79879	NaN	NaN	-3.02722	NaN	NaN	-0.0653982	-2.68175	-2.39915	NaN	-3.02815	-0.911633	-0.989623	NaN	NaN	NaN	-2.54933	-0.856209	-2.80092	-2.58478	-1.44002	-1.94843	-2.89557
127016;127017;127019;127020;127022;127024;127025;127026;127027;127029;127030;127031	155	A7KAX9	ARHGAP32	S1234	-0.45713	0.637953	0.0420847	0.117076	1.21885	0.321802	-0.630328	0.265672	-0.542999	-1.17929	NaN	-0.0208902	NaN	-1.33406	-1.14499	-1.34604	NaN	0.503653	-0.221252	0.361458	0.359488	0.437029	0.361475	0.878646
115360;115361	153	A7KAX9	ARHGAP32	S587	NaN	NaN	NaN	NaN	NaN	NaN	NaN	NaN	NaN	NaN	NaN	NaN	NaN	NaN	NaN	NaN	NaN	NaN	NaN	NaN	NaN	NaN	NaN	NaN
84865	148	A7KAX9	ARHGAP32	S682	NaN	NaN	NaN	NaN	NaN	NaN	NaN	NaN	NaN	NaN	NaN	NaN	NaN	NaN	NaN	NaN	NaN	NaN	NaN	NaN	NaN	NaN	NaN	NaN
107307;107308;107311	150	A7KAX9	ARHGAP32	S706	-0.66873	-1.53543	NaN	-2.49281	-2.27124	-2.59133	NaN	-0.514563	-2.10558	-2.5482	NaN	-2.51059	NaN	-3.38258	-3.12257	-1.65378	NaN	-0.951463	NaN	NaN	NaN	NaN	NaN	NaN
18114;18116;18117;18118;18119	145	A7KAX9	ARHGAP32	S856	-3.50935	-1.9545	-2.36189	-1.5713	-0.499052	-2.29615	NaN	NaN	NaN	NaN	NaN	NaN	NaN	NaN	-3.14936	NaN	NaN	-2.0193	-1.48053	-1.31972	-1.21201	-1.25399	-1.59456	-1.48391
161528;161529;161530;161531;161532;161533;161534;161535;161536;161537;161538;161539;161540;161541;161542;161543;161544;161545;161546;161547;161548;161549;161550;161551;161552;161553;161554;161555;161556;161557;161558;161559;161560;161561;161562;161563	156	A7KAX9	ARHGAP32	S892	-0.0808964	0.656887	-0.263855	0.177707	0.0757713	0.266068	0.334087	-0.485189	-0.271982	-0.359158	-1.07768	-0.0108862	1.20308	1.38673	-0.131593	-0.248127	NaN	3.25315	2.65216	1.06787	2.51399	3.84374	3.15877	2.35326
18399;18400;18401;18402;18403;127079;127080;127081;127082;127083;127084;127085;127086;127087;127088;127089;127090;127091;127092;127093;127094;127095;127096	146	A7KAX9	ARHGAP32	S952	1.66284	3.46378	3.56941	3.21918	3.59415	3.65984	1.8786	3.56188	3.12132	3.16543	1.6932	4.10332	NaN	1.16634	2.97072	3.12006	1.91053	2.6465	2.80641	3.19338	3.29798	3.9173	3.83089	4.26175
155376;155377;155378;155379;155380;155381;155382;155383	20188	A7KAX9	ARHGAP32	Y1557	NaN	NaN	NaN	NaN	NaN	NaN	NaN	NaN	NaN	NaN	NaN	NaN	NaN	NaN	NaN	NaN	NaN	NaN	NaN	NaN	NaN	NaN	NaN	NaN
125051;125053	157	A7MBM2	DISP2	S1173	NaN	-3.28542	NaN	-2.30845	-1.47046	-2.09999	NaN	NaN	NaN	NaN	NaN	NaN	NaN	-0.765087	-0.77148	-1.16171	-0.71162	-0.281613	NaN	NaN	NaN	NaN	NaN	NaN
125054;125055;125056	158	A7MBM2	DISP2	S1175	NaN	NaN	NaN	NaN	NaN	NaN	NaN	-2.34008	-0.511946	-0.543726	-1.04988	-0.00921154	NaN	NaN	NaN	NaN	NaN	NaN	NaN	NaN	NaN	NaN	NaN	NaN
137355;137356;137359	178	A8CG34	POM121C	S161	NaN	NaN	NaN	NaN	NaN	NaN	NaN	NaN	1.9947	0.947589	-0.937917	0.900464	NaN	NaN	NaN	NaN	NaN	NaN	-2.33029	-1.56322	-2.38951	-2.33578	-1.73629	-1.62402
137357;137358;137360;137361;137362	179	A8CG34	POM121C	S165	NaN	NaN	NaN	NaN	NaN	NaN	NaN	NaN	NaN	NaN	NaN	NaN	NaN	NaN	NaN	NaN	NaN	NaN	-0.634665	0.144414	-0.583552	-0.809011	-0.147556	-0.0716848
134330;134331;134332;134333;134334;134336;134337;134338;134341;134342;134347;134348;134358	175	A8CG34	POM121C	S370	-2.73412	-2.17973	NaN	-2.63865	-1.28021	-2.5754	NaN	-1.3924	NaN	NaN	NaN	-3.80247	-1.50732	-0.774945	-3.50539	NaN	NaN	-1.15273	-1.32647	-2.256	-1.78332	-1.4579	-1.71692	-2.13218
134329;134335;134338;134340;134343;134346	176	A8CG34	POM121C	S372	NaN	-4.84027	NaN	-3.15949	NaN	NaN	-1.79877	-0.432027	-3.9293	NaN	NaN	-4.3231	-5.28694	-2.7175	-3.34823	NaN	NaN	-1.99066	NaN	NaN	NaN	NaN	NaN	NaN
134329;134330;134331;134332;134333;134334;134335;134336;134337;134339;134340;134341;134342;134345;134350	177	A8CG34	POM121C	S373	-2.73412	-2.78267	NaN	-3.15949	-2.21979	-3.23692	-1.79877	-0.528673	NaN	NaN	NaN	-3.80247	-1.78393	-2.11455	NaN	NaN	NaN	-1.58693	-1.32647	-2.256	-1.78332	-1.4579	-1.71692	-2.13218
52182;52183;52184	161	A8CG34	POM121C	S81	-1.61501	-0.481134	-1.60979	-1.39418	-1.15624	-0.650423	NaN	NaN	NaN	NaN	NaN	NaN	NaN	0.197936	-1.57339	-1.73135	-1.16523	-0.423629	NaN	NaN	NaN	NaN	NaN	NaN
145390;145391;145392;145393	180	A8CG34	POM121C	S95	NaN	NaN	NaN	NaN	NaN	NaN	NaN	NaN	NaN	NaN	NaN	NaN	-1.61177	-1.08813	NaN	-1.70444	NaN	-2.28823	NaN	NaN	NaN	NaN	NaN	NaN
55696	181	A8K855	EFCAB7	S200	1.14927	0.419844	-0.22618	0.532298	0.266195	0.0671263	NaN	NaN	NaN	NaN	NaN	NaN	NaN	NaN	NaN	NaN	NaN	NaN	NaN	NaN	NaN	NaN	NaN	NaN
86470;86471;86472;86473;86474	183	A8MQ03	CYSRT1	S16	0.655697	0.0613079	0.131913	-0.139034	-0.0999632	0.201838	0.902156	-0.907338	-1.6342	-1.27394	-0.843254	-1.30877	NaN	NaN	NaN	NaN	NaN	NaN	-1.11497	-1.1009	-0.751761	-0.724675	-0.853622	-0.894532
104891	186	A8MT19	RHPN2P1	S501	NaN	NaN	NaN	NaN	NaN	NaN	NaN	NaN	NaN	NaN	NaN	NaN	NaN	NaN	NaN	NaN	NaN	NaN	NaN	NaN	NaN	NaN	NaN	NaN
104906;104908;104910	187	A8MT19	RHPN2P1	S505	NaN	NaN	NaN	NaN	NaN	NaN	NaN	NaN	NaN	NaN	NaN	NaN	NaN	NaN	NaN	NaN	NaN	NaN	1.46383	1.88456	1.7222	2.41863	2.56791	2.37846
104554;104555;104556;104558;104560;104561;104562;104564;104567;104569;104570;104571;104573	185	A8MT19	RHPN2P1	S551	-0.973228	-0.962093	-1.5101	-2.34823	-1.84263	-0.701818	-1.7626	NaN	NaN	NaN	NaN	NaN	-0.209119	-1.25415	-2.19644	NaN	NaN	-0.731417	1.65175	0.15891	0.205929	0.844564	0.877559	0.134894
104892;104894;104895;104896;104897;104898;104899;104900;104901;104902;104903;104904;104905;104907;104909;104911;104912	16294	A8MT19	RHPN2P1	T503	NaN	NaN	NaN	NaN	NaN	NaN	NaN	NaN	0.194206	0.600824	NaN	2.53612	NaN	-0.806247	1.03337	0.0503025	-1.56919	2.75393	2.47633	2.91666	3.09785	2.62166	3.85966	3.15067
107351;107352;107353;107354;107355;107356;107357;107359;107360;107361;107362	188	A8MU93	C17orf100	S54	0.614258	0.310668	-0.285069	-0.11008	0.552859	0.725863	0.610954	-0.502988	1.48472	1.17518	NaN	1.28863	NaN	NaN	NaN	NaN	NaN	NaN	NaN	NaN	NaN	NaN	NaN	NaN
98572;98573;98574;98575;98576;98577	119	A8MVU1	NCF1C	S296	NaN	NaN	NaN	NaN	NaN	NaN	NaN	NaN	NaN	NaN	NaN	NaN	NaN	NaN	NaN	NaN	NaN	NaN	0.855796	2.2506	2.4415	0.138192	0.798088	1.27173
89340;89342;89344;89346	117	A8MVU1	NCF1C	S321	NaN	NaN	NaN	NaN	NaN	NaN	NaN	NaN	NaN	NaN	NaN	NaN	NaN	NaN	NaN	NaN	NaN	NaN	0.890542	2.36061	2.19474	-0.0496645	0.13702	0.569663
89341;89343;89345	118	A8MVU1	NCF1C	S324	NaN	NaN	NaN	NaN	NaN	NaN	NaN	NaN	NaN	NaN	NaN	NaN	NaN	NaN	NaN	NaN	NaN	NaN	-0.562837	0.719246	0.67058	-1.69075	-0.991528	-0.841818
63780	191	A8MW92	PHF20L1	S313	NaN	NaN	NaN	NaN	NaN	NaN	NaN	-0.216698	-2.28109	-3.26458	NaN	-1.84472	NaN	NaN	NaN	NaN	NaN	NaN	NaN	NaN	NaN	NaN	NaN	NaN
150793;150794;150796;150797;150798;150800;150802;150803;150804;150806;150807;150808	192	A8MW92	PHF20L1	S395	1.38862	0.813154	-0.112595	0.725953	-0.00567245	0.48313	-0.202353	1.36552	0.542218	0.0643315	NaN	0.0939999	-0.237346	1.70975	-0.267797	-0.812485	-2.13942	1.02924	-0.99755	-1.86174	-1.49711	-1.22585	-1.19086	-2.01353
160248;160249;160250;160251;160252;160253;160255;160258;160259	193	A8MW92	PHF20L1	S432	-2.5242	-0.280395	-0.234879	-0.0908222	0.307631	-0.186421	NaN	NaN	0.635887	-0.237613	-0.230206	0.229735	NaN	-1.05978	0.0489893	0.325983	-2.03818	-0.53968	-1.30995	-0.523528	-0.620719	-0.88463	-0.319336	0.0757198
160246;160247;160254;160256;160257	194	A8MW92	PHF20L1	S433	-1.85788	-0.135594	0.323799	0.312121	0.507616	-0.302165	NaN	NaN	NaN	NaN	NaN	NaN	NaN	-0.428523	0.219785	0.0828457	NaN	-0.00907326	NaN	NaN	NaN	NaN	NaN	NaN
17940	190	A8MW92	PHF20L1	S599	NaN	NaN	NaN	NaN	NaN	NaN	NaN	NaN	NaN	NaN	NaN	NaN	NaN	NaN	NaN	NaN	NaN	NaN	NaN	NaN	NaN	NaN	NaN	NaN
150794;150795;150796;150798;150799;150800;150801;150802;150804;150805;150806;150808	16295	A8MW92	PHF20L1	T394	1.38862	1.12121	0.155242	0.488342	0.281839	0.492244	NaN	0.362928	0.066287	0.110601	NaN	-0.134736	-2.8757	1.5878	-0.25523	-1.02863	-0.457113	0.754763	0.922046	0.331277	0.506693	0.834257	0.604722	0.0991468
25708	195	A8MYA2	CXorf49	S148	NaN	NaN	NaN	NaN	NaN	NaN	NaN	NaN	NaN	NaN	NaN	NaN	NaN	NaN	NaN	NaN	NaN	NaN	NaN	NaN	NaN	NaN	NaN	NaN
137544;137545;137546;137547;137548;137549;137550;137551;137552;137553;137554;137555;137556;137557;137558;137559;137560;137561	196	B0FP48	UPK3BL1	S245	1.89985	0.453031	1.85339	0.52013	0.813129	0.468845	NaN	0.0312061	0.678552	0.279109	-0.545795	0.44843	NaN	-2.16189	-0.270122	0.03584	-2.06149	-0.624376	-1.10443	-0.133946	-0.570363	-0.696877	-0.577609	-0.128885
114793;114795	200	B2RTY4	MYO9A	S1299	NaN	NaN	NaN	NaN	NaN	NaN	NaN	NaN	NaN	NaN	NaN	NaN	NaN	NaN	NaN	NaN	NaN	NaN	-0.342596	0.180704	-0.181693	-0.339025	-0.0640769	-0.0751295
146197;146198;146199;146200;146201	202	B2RTY4	MYO9A	S1733	1.36518	1.46108	0.0348129	1.4708	1.2622	1.75723	2.6128	-0.650158	3.15087	2.94507	1.32772	3.26386	1.33667	-0.600068	1.53931	-0.411551	-0.65027	1.22259	-0.685293	0.341846	0.0842485	-0.652302	0.209291	0.227241
34069;34070	199	B2RTY4	MYO9A	S1829	-0.36703	0.638002	-0.295004	0.133611	0.369621	1.57646	NaN	0.867398	0.725965	0.33132	-0.331413	0.47202	NaN	NaN	NaN	NaN	NaN	NaN	NaN	NaN	NaN	NaN	NaN	NaN
20719;20720;20721;20722;20723;20724;20725;20726;20727;20729;20731;20732;20734	203	B2RUZ4	SMIM1	S22	-2.50794	-2.03657	NaN	NaN	-2.63576	NaN	NaN	NaN	NaN	NaN	NaN	NaN	NaN	-0.481883	-2.96671	-1.37133	NaN	-0.073431	-2.47012	-2.22517	-2.65094	-2.3646	-2.39112	-2.35385
20719;20720;20721;20722;20723;20724;20725;20726;20728;20733	204	B2RUZ4	SMIM1	S27	-2.84196	-2.5318	NaN	NaN	-4.35453	NaN	NaN	NaN	NaN	NaN	NaN	NaN	NaN	-0.481883	-2.96671	-1.37133	NaN	-0.497281	-2.47012	-2.22517	-2.65094	-2.3646	-2.39112	-2.35385
9271;9272;9273;9274;9275;9276;9277;9278;9279;9280;9281	209	C9J069	AJM1	S109	NaN	-2.21063	NaN	-1.2187	-1.73404	-2.01371	-0.725577	-1.2686	-1.36862	-0.5615	-1.55851	-1.08527	NaN	-2.65813	-2.55151	NaN	NaN	-1.5842	NaN	NaN	NaN	NaN	NaN	NaN
4904	211	C9JH25	PRRT4	S533	NaN	NaN	NaN	NaN	NaN	NaN	NaN	NaN	NaN	NaN	NaN	NaN	NaN	NaN	NaN	NaN	NaN	NaN	NaN	NaN	NaN	NaN	NaN	NaN
103122;103123;103124;103125	214	C9JI98	TMEM238	S124	1.01035	0.618616	-0.13899	0.464595	0.620966	0.945718	NaN	-1.15351	0.811061	0.534324	-1.07402	0.799792	NaN	0.731133	0.695491	1.2497	-0.951397	-0.0915585	-0.303735	0.244516	0.347738	-0.0344009	0.106771	0.428334
9282;9283;9284;9285;9286;9287;9288;9289;9290;9291;9292;9293;9294	212	C9JI98	TMEM238	S154	NaN	NaN	NaN	NaN	NaN	NaN	NaN	NaN	NaN	NaN	NaN	NaN	3.63897	1.10774	2.64669	3.24622	1.90924	1.48005	-0.934452	-2.06852	-0.459107	0.305952	0.537435	1.44228
76282;76283;76284;76285;76286;76287;76288;76289;76290;76291;76292;76293	213	C9JI98	TMEM238	S175	NaN	-3.63842	NaN	NaN	NaN	NaN	NaN	-2.80204	NaN	NaN	NaN	NaN	-1.82704	NaN	NaN	NaN	NaN	-4.21824	-3.25285	-3.95875	NaN	NaN	-4.49845	-5.14462
123972;123973;123974;123975;123976;123978;123980	215	C9JLW8	MCRIP1	S21	-1.47542	-1.92258	-1.85521	-1.82483	-1.91064	-2.05271	-0.447286	-0.675841	-2.18527	-2.15009	NaN	-1.56911	-1.62949	-0.999643	-1.58421	-0.179697	NaN	0.442474	-0.983988	-0.923473	-1.15778	-1.30685	-1.2406	-1.27756
134107;134108	428	E7ERA6	RNF223	S23	NaN	NaN	NaN	NaN	NaN	NaN	NaN	NaN	NaN	NaN	NaN	NaN	NaN	NaN	NaN	NaN	NaN	NaN	NaN	NaN	NaN	NaN	NaN	NaN
121915;121916	426	E7ERA6	RNF223	S36	NaN	-0.321871	-2.41196	-1.67049	-2.31631	-1.26818	NaN	NaN	NaN	NaN	NaN	NaN	NaN	NaN	-1.98768	-1.57216	NaN	-1.72708	NaN	NaN	NaN	NaN	NaN	NaN
38128;38129;38130	430	H7BZ55	CROCC2	S888	NaN	NaN	NaN	NaN	NaN	NaN	NaN	NaN	NaN	NaN	NaN	NaN	8.57004	5.40959	1.80727	3.05277	-0.861922	0.0921926	NaN	NaN	NaN	NaN	NaN	NaN
38128;38129;38130	16339	H7BZ55	CROCC2	T886	NaN	NaN	NaN	NaN	NaN	NaN	NaN	NaN	NaN	NaN	NaN	NaN	8.57004	5.40959	1.80727	3.05277	-0.861922	0.0921926	NaN	NaN	NaN	NaN	NaN	NaN
38128;38129;38130	16340	H7BZ55	CROCC2	T890	NaN	NaN	NaN	NaN	NaN	NaN	NaN	NaN	NaN	NaN	NaN	NaN	8.57004	5.40959	1.80727	3.05277	-0.861922	0.0921926	NaN	NaN	NaN	NaN	NaN	NaN
1136;1138;1139;1140;1141;1142;1144;1145;1146;1148;1150;1151;1153;1155	431	O00116	AGPS	S65	NaN	-1.35552	NaN	NaN	-1.61162	-3.42335	-5.76664	-0.771371	NaN	NaN	NaN	-1.8038	-0.45048	-3.47779	NaN	-1.48784	NaN	-0.772411	0.246919	0.574175	0.669203	0.204338	-0.268583	-0.0835228
1137;1143;1147;1152;1154	16341	O00116	AGPS	T82	-1.80702	-3.48193	NaN	-2.69439	-1.96367	-3.39619	NaN	-1.01418	-2.31346	NaN	NaN	-2.08811	NaN	-1.70389	-3.56272	NaN	NaN	-1.44634	NaN	NaN	NaN	NaN	NaN	NaN
153323;153324	433	O00151	PDLIM1	S250	NaN	NaN	NaN	NaN	NaN	NaN	NaN	NaN	NaN	NaN	NaN	NaN	NaN	NaN	NaN	NaN	NaN	NaN	NaN	NaN	NaN	NaN	NaN	NaN
161585;161586;161587;161588;161589;161590;161591;161592;161593;161594;161595;161596;161597;161598;161599;161600;161601;161602;161603;161604;161605;161606;161607	434	O00151	PDLIM1	S90	-0.389578	0.386524	NaN	-1.75953	-0.793797	-1.0001	-0.297113	0.817992	-1.24898	-0.736937	NaN	-1.39422	-0.127974	1.15977	-3.30422	NaN	NaN	-1.48321	-1.16333	-1.79628	-1.20305	-0.768023	-0.982007	-1.50698
55536	16342	O00151	PDLIM1	T291	NaN	NaN	NaN	NaN	NaN	NaN	NaN	NaN	NaN	NaN	NaN	NaN	NaN	NaN	NaN	NaN	NaN	NaN	NaN	NaN	NaN	NaN	NaN	NaN
160859	20199	O00151	PDLIM1	Y321	NaN	NaN	NaN	NaN	NaN	NaN	NaN	NaN	NaN	NaN	NaN	NaN	NaN	NaN	NaN	NaN	NaN	NaN	NaN	NaN	NaN	NaN	NaN	NaN
25631;25632;25633;25634;25635;25637;25640	435	O00159	MYO1C	S408	NaN	-0.0466585	-0.915733	0.320507	0.616281	0.0263319	NaN	-0.824059	0.420424	0.501725	NaN	-0.143628	NaN	-1.14697	0.685879	-0.377577	-0.441595	0.791769	-1.13809	-0.303826	0.104751	-0.485086	-0.205872	-0.276608
25636;25638;25639	436	O00159	MYO1C	S410	NaN	NaN	NaN	NaN	NaN	NaN	NaN	NaN	-0.274763	-0.535045	-1.35205	-0.265364	NaN	NaN	NaN	NaN	NaN	NaN	NaN	NaN	NaN	NaN	NaN	NaN
100838;100839;100840;100841;100842;100843;100844	437	O00159	MYO1C	S736	3.19076	2.06904	1.8325	2.94608	1.33379	2.07123	2.53685	0.57618	2.96548	2.97913	0.790749	1.92147	1.6654	1.98787	2.70392	1.82533	1.33407	1.32975	-1.72788	-0.365241	-1.1938	-1.15115	-0.018971	0.0475578
112855;112858;112859;112860;112861;112863	438	O00159	MYO1C	S862	NaN	-0.213305	-1.03713	-0.630939	-0.6063	-0.864165	NaN	NaN	-1.78299	-1.30754	-1.48159	-2.0672	NaN	NaN	NaN	NaN	NaN	NaN	NaN	NaN	NaN	NaN	NaN	NaN
112856;112857;112861;112862;112864;112865	439	O00159	MYO1C	S864	NaN	-1.3066	-2.50648	NaN	-1.54864	-1.70658	NaN	NaN	-3.22868	-1.70323	NaN	-3.39075	NaN	NaN	-2.90867	NaN	NaN	-1.89189	NaN	NaN	NaN	NaN	NaN	NaN
138599;138600;138601;138602;138603;138604;138605	440	O00160	MYO1F	S1023	1.2246	1.45601	1.10522	0.96465	4.22581	1.35967	NaN	NaN	NaN	NaN	NaN	NaN	NaN	NaN	NaN	NaN	NaN	NaN	3.1399	4.31557	4.38282	1.83711	2.52331	3.07807
152220;152221;152222;152223;152224;152225;152226;152227;152228;152229;152230;152231;152232;152233;152234;152235;152236;152237;152238;152239;152240;152241;152242	442	O00161	SNAP23	S110	-0.90183	0.499379	NaN	-1.45739	0.925439	-1.12823	-1.44288	1.70456	-1.07799	-0.775948	NaN	0.636616	NaN	0.282015	-0.675287	-1.39892	NaN	1.38026	1.04606	1.00675	1.74756	0.864691	0.786104	0.687343
59615;59616	441	O00161	SNAP23	S34	NaN	NaN	NaN	NaN	NaN	NaN	-1.11739	-2.40322	-2.80117	-2.60557	NaN	-2.96263	-3.79777	-2.56409	-2.57981	NaN	NaN	-3.57076	NaN	NaN	NaN	NaN	NaN	NaN
103843;103844;103845;103846;103847	444	O00178	GTPBP1	S25	NaN	-5.86257	NaN	NaN	NaN	NaN	NaN	NaN	NaN	NaN	NaN	NaN	NaN	-3.32772	NaN	NaN	NaN	-3.97096	-0.47409	-1.46794	-1.25724	-0.302958	-1.34689	-1.31771
73992	443	O00178	GTPBP1	S580	NaN	NaN	NaN	NaN	NaN	NaN	NaN	NaN	NaN	NaN	NaN	NaN	NaN	NaN	NaN	NaN	NaN	NaN	NaN	NaN	NaN	NaN	NaN	NaN
21657;21658;21659;21660;21661;21662;21663;21664;21665	445	O00186	STXBP3	S587	-0.987787	0.340055	-0.522363	-0.0315762	0.463761	-0.0073576	NaN	0.0695934	-0.418424	0.506802	NaN	0.466016	-3.51707	0.91987	-0.634161	-0.649565	-1.84148	1.3343	0.632186	0.0722895	0.603674	0.575697	0.622625	0.667064
24667;24668	446	O00192	ARVCF	S203	NaN	NaN	NaN	NaN	NaN	NaN	NaN	NaN	NaN	NaN	NaN	NaN	NaN	-0.922642	-0.426963	-0.577208	-1.00371	-0.923568	NaN	NaN	NaN	NaN	NaN	NaN
113848;113849;113850;113851;113852;113853;113854	453	O00192	ARVCF	S267	NaN	-2.75693	NaN	NaN	-3.26954	-3.42064	NaN	-3.58668	NaN	NaN	NaN	-3.59943	NaN	NaN	NaN	NaN	NaN	-2.57044	-2.44037	-3.26114	-2.6492	-2.29068	-2.84847	-2.71805
51249;51250;51251;51252;51253	449	O00192	ARVCF	S335	1.29497	1.36895	0.778503	1.06369	0.857917	1.39079	NaN	NaN	0.164204	0.826726	-0.48476	-0.169747	NaN	NaN	NaN	NaN	NaN	NaN	NaN	NaN	NaN	NaN	NaN	NaN
101727;101729;101730;101732;101733;101736;126583;126584;126585;126586;126587;126588;126589;126590	450	O00192	ARVCF	S343	-3.03908	0.463963	-0.269835	0.80456	0.650248	0.873238	0.251329	1.16199	0.647966	1.06921	1.10168	0.974363	-0.81737	-0.354919	-0.631885	1.25288	-1.93784	-0.477439	-4.08125	-3.57258	-3.84157	-3.54718	-2.47829	-2.09797
42780	447	O00192	ARVCF	S915	NaN	NaN	NaN	NaN	NaN	NaN	NaN	NaN	NaN	NaN	NaN	NaN	NaN	NaN	NaN	NaN	NaN	NaN	NaN	NaN	NaN	NaN	NaN	NaN
41291	16343	O00192	ARVCF	T265	NaN	NaN	NaN	NaN	NaN	NaN	NaN	NaN	-3.83142	NaN	NaN	NaN	NaN	NaN	NaN	NaN	NaN	NaN	NaN	NaN	NaN	NaN	NaN	NaN
113848;113849;113850;113851;113852;113853;113854	16345	O00192	ARVCF	T284	NaN	-2.75693	NaN	NaN	-3.26954	-3.42064	NaN	-3.58668	NaN	NaN	NaN	-3.59943	NaN	NaN	NaN	NaN	NaN	-2.57044	-2.44037	-3.26114	-2.6492	-2.29068	-2.84847	-2.71805
84941;84942;84943;84944;84945;84946;84947;84948;84949;84950;84951;84952;84953;84954;84955;84956;84957;84958;84959;84960;84961;84962;84963;84964;84965;84966;84967;84968;84969;84970;84971;84972	16344	O00192	ARVCF	T642	NaN	-1.28891	-1.05379	-1.52965	-0.933867	-0.954045	0.621366	0.72892	-1.87084	-1.59778	NaN	-1.55625	NaN	NaN	-3.25228	-2.6836	NaN	-1.26992	-0.119227	-2.90427	-0.821499	-0.389941	-0.538814	-1.32726
104309;104310;104311;104312;104313;104314;104315	454	O00193	SMAP	S17	NaN	-4.44601	NaN	NaN	NaN	NaN	NaN	-3.45426	-3.47192	NaN	NaN	-4.17264	NaN	NaN	NaN	NaN	NaN	NaN	-2.49631	-3.86087	-3.34675	-2.73436	-3.07994	-3.82465
85044;85045;85046;85047;85048;85049;85050;85051;85052;85053;85054;85055;85056;85057;85058;85059;85060;85061;85062;85063;85064;85065;85066;85067;85068;85069;85070;85071;85072;85073;85074;85075;85076;85077	455	O00203	AP3B1	S276	0.505151	4.88333	3.25784	4.25164	6.43495	4.45268	2.08489	2.21797	4.66563	4.36877	2.19545	6.41578	NaN	1.51762	4.76936	3.19321	1.76748	4.79417	5.15824	5.60015	5.62108	5.42197	5.2818	5.67512
88957;88958;88959	456	O00203	AP3B1	S609	NaN	NaN	NaN	NaN	NaN	NaN	NaN	NaN	NaN	NaN	NaN	NaN	-3.12457	-4.89094	-3.18032	NaN	NaN	-3.20242	NaN	NaN	NaN	NaN	NaN	NaN
96484;96485	458	O00255	MEN1	S492	NaN	NaN	NaN	NaN	NaN	NaN	-0.203724	0.354886	1.77088	0.902737	-0.21696	1.15368	NaN	NaN	NaN	NaN	NaN	NaN	NaN	NaN	NaN	NaN	NaN	NaN
27164;27165;27166;27168;27169;27170;27171;27172;27173;27174	460	O00257	CBX4	S182	0.749043	-0.435206	-0.942875	-0.535352	0.335294	-0.76179	-1.57691	-0.640691	-0.791953	-1.37088	NaN	0.0579529	NaN	-0.919118	-0.636723	-1.10845	NaN	-0.190495	NaN	NaN	NaN	NaN	NaN	NaN
17790;17791;17792	459	O00257	CBX4	S415	NaN	NaN	NaN	NaN	NaN	NaN	0.509419	NaN	-0.653632	-0.495475	-0.736891	-1.15608	NaN	NaN	NaN	NaN	NaN	NaN	-3.88491	-3.24547	-3.35511	-4.2151	-2.67785	-3.46325
17793;17794	16347	O00257	CBX4	T417	0.571002	-0.899294	-1.8553	-1.15216	-1.54932	-0.759796	NaN	NaN	NaN	NaN	NaN	NaN	NaN	NaN	NaN	NaN	NaN	NaN	NaN	NaN	NaN	NaN	NaN	NaN
30681;30682;30683;30684;30685;30686;30687;30688;30689;30690;30691;30692;30693;30694;30695;30696;30697;30698;30699;30700;30701;30702;30703;30704;30705;30706;30708;30709;30710;30711;30712;30713;30714;30715;30716;30717;30718;30719;30720;30721;30722;30723;30724;30725;30726;30727;30728;30729;30730;30731;30732;30733;30734;30735;30736;30737;30738;30739;30740;30741;30742;30743;30744;30745;30746;30747;307…	461	O00264	PGRMC1	S181	3.6057	3.85295	2.79922	3.26142	3.988	3.36174	0.848976	4.28971	3.46177	2.67957	0.287188	3.46986	1.45739	4.07588	2.41504	2.91717	1.18589	4.3767	5.37823	5.08886	5.4872	5.44299	5.66835	5.72536
43177;43179;43180;43181;43182;43183;43184;43185;43186;43187;43188;43189;43190;43191;43192;43193;43194;43195;43196;43197;43198;43199;43200;43201;43202;43203;43204;43205;43206;43207	463	O00264	PGRMC1	S57	-1.11209	0.143876	NaN	-1.49343	0.479134	-1.56473	-1.56669	1.87961	0.510722	-1.12801	-1.51973	-0.0110455	NaN	0.0304432	0.359142	-1.03889	-1.28008	0.740173	3.10587	3.53174	3.0012	2.89156	2.47273	2.6762
25880;25881;25882;25883;25884;25885;25886;25887;25888;25889;25890;25891;25892;25893;25894;25895;25896;25897;25898;25899;25900;25901;25902;25903;25904;25905;25906;25907;25908;25909;25910;25911;25912;25913;25914;25915;25916;25917;25918;25919	464	O00267	SUPT5H	S666	-1.10188	-1.09258	NaN	-2.73089	-2.2715	-2.50993	-0.993125	0.910461	-3.2394	NaN	NaN	-3.29752	-0.214798	0.606461	NaN	NaN	NaN	-1.62955	-4.02911	-4.8048	-5.41675	-5.42892	-4.85219	NaN
61734	465	O00267	SUPT5H	S671	NaN	NaN	NaN	NaN	NaN	NaN	NaN	NaN	NaN	NaN	NaN	NaN	NaN	NaN	NaN	NaN	NaN	NaN	NaN	NaN	NaN	NaN	NaN	NaN
13367;13368;13369;13370;13371;13372;13373;13374;13375;13376;13377;13378;13379;13380;13381;13382;13383;13384;13385;13386;13387;13388;13389	466	O00273	DFFA	S315	0.533684	3.21632	1.29475	2.36737	4.19563	3.57765	1.3425	0.486682	2.68043	1.46574	0.183671	3.47308	0.315786	0.58864	2.65869	1.23837	-0.469134	2.4862	3.43253	3.53862	3.57806	3.52635	3.63096	3.95957
87355	467	O00299	CLIC1	S121	NaN	NaN	NaN	NaN	NaN	NaN	NaN	NaN	NaN	NaN	NaN	NaN	NaN	NaN	NaN	NaN	NaN	NaN	-0.679896	-0.158226	-0.35711	-0.462878	-0.26846	-0.136099
142502;142503;142504;142505;142506;142507;142508;142509;142510;142511;142512;142513	468	O00303	EIF3F	S258	0.769596	2.68133	3.94739	2.934	2.70973	3.31266	-0.132542	-0.432158	2.94271	2.99141	1.30215	3.02229	-0.868963	1.26478	3.55533	3.36652	2.46676	2.07457	-1.29087	-0.615661	-0.22576	-0.457403	0.178053	0.339935
151806;151807;151808;151809;151810;151811;151812;151813;151814;151815;151816;151817;151818;151819	469	O00308	WWP2	S211	2.53626	2.51259	3.30114	3.02917	2.51082	2.62455	0.523904	-1.22822	0.985905	1.43895	-0.916431	0.91628	NaN	-5.03436	-0.712366	0.681961	-1.37963	-2.83184	-4.3075	-3.57456	-3.23573	-3.03162	-2.88246	-2.03517
11791;11792;11793	16349	O00311	CDC7	T503	-2.4742	-3.01368	NaN	NaN	-3.12238	-3.60248	NaN	NaN	NaN	NaN	NaN	NaN	NaN	NaN	NaN	NaN	NaN	NaN	NaN	NaN	NaN	NaN	NaN	NaN
126885;126886	470	O00400	SLC33A1	S2	NaN	NaN	NaN	NaN	NaN	NaN	NaN	NaN	NaN	NaN	NaN	NaN	NaN	NaN	NaN	NaN	NaN	NaN	NaN	NaN	NaN	NaN	NaN	NaN
155052;155053;155054;155055	471	O00401	WASL	S430	NaN	NaN	NaN	NaN	NaN	NaN	NaN	NaN	NaN	NaN	NaN	NaN	0.911897	0.803226	0.777119	1.15676	-0.404622	-0.0684032	-0.820424	-0.386465	-0.610991	-0.31058	-0.546184	0.155001
156478;156479;156480	20201	O00401	WASL	Y256	NaN	NaN	NaN	NaN	NaN	NaN	NaN	NaN	NaN	NaN	NaN	NaN	NaN	NaN	NaN	NaN	NaN	NaN	NaN	NaN	NaN	NaN	NaN	NaN
70745;70746;70747;70748;70749;70750;70751;70752;70753;70754;70755	475	O00418	EEF2K	S18	1.06457	3.84208	1.43983	3.05787	3.84014	2.92724	-1.42377	-0.291231	2.51093	1.67556	-0.00195837	3.00119	NaN	0.394972	2.77216	1.19075	-0.0486774	2.01841	2.13186	2.71231	2.56132	2.5055	2.90262	2.84387
36638;36640;36641;36643;36644;36645;36646;36648;36650;36651;36652;36653	473	O00418	EEF2K	S445	1.55463	2.18457	1.49143	1.92078	1.70105	0.867423	0.626363	-0.392148	0.945051	0.861202	-0.787748	1.5183	2.41765	1.78854	2.87536	2.79836	2.45838	0.665623	1.66013	2.33424	2.47211	2.1775	2.29621	2.61401
68883;68884	474	O00418	EEF2K	S474	NaN	NaN	NaN	NaN	NaN	NaN	NaN	NaN	NaN	NaN	NaN	NaN	NaN	NaN	NaN	NaN	NaN	NaN	NaN	NaN	NaN	NaN	NaN	NaN
11734	472	O00418	EEF2K	S500	NaN	NaN	NaN	NaN	NaN	NaN	NaN	NaN	NaN	NaN	NaN	NaN	NaN	NaN	NaN	NaN	NaN	NaN	NaN	NaN	NaN	NaN	NaN	NaN
36639;36642;36647;36649	20202	O00418	EEF2K	Y443	0.706287	0.976154	0.124141	1.24636	0.507195	-0.36683	NaN	NaN	NaN	NaN	NaN	NaN	1.70209	0.749832	2.15896	2.12171	1.79017	-0.246213	-1.9579	-1.52797	-1.37958	-1.56827	-1.43889	-1.13139
160863;160864;160865	16350	O00422	SAP18	T8	-0.221375	1.4861	0.403036	1.25725	1.58058	1.62321	NaN	NaN	NaN	NaN	NaN	NaN	NaN	NaN	NaN	NaN	NaN	NaN	NaN	NaN	NaN	NaN	NaN	NaN
67104;67105;67106;67108	476	O00423	EML1	S113	NaN	NaN	NaN	NaN	NaN	NaN	NaN	NaN	NaN	NaN	NaN	NaN	-2.57108	0.595261	0.31128	1.25674	-0.743271	3.27015	2.00815	2.05379	2.12444	2.71471	1.81843	2.52191
92027;92028;92029;92030;92031;92033;92034;92035;92036;92037;92038;92039;92040;92041;92042;92043;92044;92045	478	O00425	IGF2BP3	S184	NaN	3.50772	0.791521	2.68654	2.33122	2.46436	NaN	1.85733	2.04177	3.52869	3.99925	2.51689	NaN	NaN	1.40293	-0.695288	1.39956	-0.403252	NaN	-2.73995	-1.81985	-2.1448	-0.248225	-0.623911
33112	480	O00429	DNM1L	S529	NaN	NaN	NaN	NaN	NaN	NaN	NaN	NaN	NaN	NaN	NaN	NaN	NaN	NaN	NaN	NaN	NaN	NaN	0.475757	0.90281	1.20028	0.149698	0.28989	0.996074
113358;113359;113360;113361;113362;113363;113364;113365;113366;113367;113368;113369;113370;113371;113372;113373;113374;113375;113376;113377;113378;113379;113380;113381	481	O00429	DNM1L	S616	1.13417	2.09767	1.08578	1.12665	1.50691	0.649993	1.73723	1.62939	0.78573	2.74854	0.381008	1.32987	0.514674	2.13025	1.08923	0.9307	-1.45384	3.15757	3.92937	2.70499	3.37927	3.60303	3.33659	2.73378
103407	482	O00443	PIK3C2A	S1553	NaN	NaN	NaN	NaN	NaN	NaN	NaN	NaN	NaN	NaN	NaN	NaN	NaN	NaN	NaN	NaN	NaN	NaN	-0.692521	-1.84262	-1.70732	-1.11922	-1.84906	-2.08835
159855;159856;159857;159858;159859;159860;159861;159862;159863;159864;159865;159866;159867;159868;159869;159870;159871;159872;159873;159874;159875	484	O00443	PIK3C2A	S259	-6.61273	2.79923	0.895768	2.64244	2.86005	2.53697	NaN	0.813757	3.29683	2.15605	0.597747	3.08455	NaN	1.35643	3.01327	2.45529	1.18569	3.0512	2.7972	2.63869	2.7129	2.24119	2.19926	2.21689
128523;128524;128525;128526;128527;128528	483	O00443	PIK3C2A	S338	2.6587	2.46203	1.82212	2.7262	2.84093	2.85616	2.20117	0.995854	3.37402	1.49594	1.30197	3.31001	-6.57265	0.122068	1.65474	1.22256	0.0550737	0.940346	NaN	NaN	NaN	NaN	NaN	NaN
26824;26825;26826	485	O00461	GOLIM4	S538	1.84337	-0.223253	-0.26193	0.921643	0.133199	0.232427	NaN	NaN	NaN	NaN	NaN	NaN	0.888973	-0.50766	0.611165	-0.0543404	0.118989	-1.6592	-3.50541	-2.5987	-2.80952	-4.76531	-2.92606	-2.28949
29221;29222;29223;29224	486	O00461	GOLIM4	S583	NaN	NaN	NaN	NaN	NaN	NaN	NaN	NaN	NaN	NaN	NaN	NaN	NaN	NaN	NaN	NaN	NaN	NaN	2.01074	2.62517	2.81694	2.38507	2.53292	3.29526
106160;106161;106162	487	O00470	MEIS1	S196	0.12915	-0.409706	-1.5749	0.0705519	-1.07941	-0.800607	NaN	NaN	NaN	NaN	NaN	NaN	NaN	NaN	NaN	NaN	NaN	NaN	-4.33668	-2.61425	-3.74384	-3.16673	-2.40892	-2.66294
108464	492	O00472	ELL2	S303	NaN	NaN	NaN	NaN	NaN	NaN	NaN	NaN	NaN	NaN	NaN	NaN	NaN	NaN	NaN	NaN	NaN	NaN	NaN	NaN	NaN	NaN	NaN	NaN
108461;108462;108463	493	O00472	ELL2	S305	NaN	-1.88708	-2.52245	-1.03236	-1.66351	-1.753	NaN	NaN	-2.13555	-1.13856	NaN	-2.23678	NaN	NaN	NaN	NaN	NaN	NaN	NaN	NaN	NaN	NaN	NaN	NaN
18461	488	O00472	ELL2	S315	NaN	NaN	NaN	NaN	NaN	NaN	NaN	NaN	NaN	NaN	NaN	NaN	-0.0386209	-0.630639	-0.787893	-0.85233	NaN	-2.24319	NaN	NaN	NaN	NaN	NaN	NaN
18462	489	O00472	ELL2	S316	NaN	NaN	NaN	NaN	NaN	NaN	NaN	NaN	NaN	NaN	NaN	NaN	NaN	NaN	NaN	NaN	NaN	NaN	NaN	NaN	NaN	NaN	NaN	NaN
74579;74582;74583	490	O00472	ELL2	S502	NaN	NaN	NaN	NaN	NaN	NaN	NaN	NaN	NaN	NaN	NaN	NaN	NaN	NaN	NaN	NaN	NaN	NaN	NaN	NaN	NaN	NaN	NaN	NaN
74581	491	O00472	ELL2	S503	NaN	NaN	NaN	NaN	NaN	NaN	NaN	NaN	NaN	NaN	NaN	NaN	NaN	NaN	NaN	NaN	NaN	NaN	NaN	NaN	NaN	NaN	NaN	NaN
48027;48028;48029;125952;125953;125954;125955;125956;125957;125958;125959;125960;125961;125962;125963;125966;125967;125969;125970;125971;125974;125975;125976;125977	495	O00499	BIN1	S296	NaN	NaN	NaN	NaN	NaN	NaN	NaN	NaN	NaN	NaN	NaN	NaN	NaN	0.114152	-2.12032	NaN	NaN	-0.635647	3.42079	3.64029	3.6475	3.59122	3.3749	3.52627
48026;48028;48029;125952;125957;125965;125968;125969;125970;125972;125973;125975	496	O00499	BIN1	S298	NaN	NaN	NaN	NaN	NaN	NaN	NaN	NaN	NaN	NaN	NaN	NaN	NaN	0.114152	-2.12032	NaN	NaN	-0.635647	2.5643	2.76528	2.83149	2.7977	2.55318	2.83993
125964;125969;125970;125971;125972;125973;125974;125975;125976;125977	497	O00499	BIN1	S303	NaN	NaN	NaN	NaN	NaN	NaN	NaN	NaN	NaN	NaN	NaN	NaN	NaN	0.114152	-2.12032	NaN	NaN	-0.635647	0.225545	0.732818	0.485888	0.519152	0.727224	0.983712
69026;69027;69028;69029;69030;69031	16353	O00506	STK25	T168	NaN	-2.6991	NaN	NaN	-3.32673	-2.73971	NaN	-2.65134	-2.85327	NaN	NaN	-3.20497	-0.365278	-3.35781	-2.81029	NaN	NaN	-4.62342	-3.07805	-3.57941	-4.01171	-4.38	-4.17062	-4.32804
99171	16354	O00506	STK25	T174	-2.83148	-2.83591	NaN	-2.79646	-3.27533	-3.29386	NaN	NaN	NaN	NaN	NaN	NaN	NaN	NaN	NaN	NaN	NaN	NaN	NaN	NaN	NaN	NaN	NaN	NaN
88808	499	O00512	BCL9	S278	NaN	NaN	NaN	NaN	NaN	NaN	NaN	NaN	NaN	NaN	NaN	NaN	NaN	NaN	NaN	NaN	NaN	NaN	1.7068	2.37955	1.98548	1.95832	1.79925	2.16385
60370;60371;60372;60373;60374;60375;60376;60377;60378;60379;60380	498	O00512	BCL9	S687	NaN	-2.82413	NaN	-2.66099	-2.83227	NaN	NaN	-0.165296	-2.83408	-3.03366	NaN	-2.21791	-2.13942	-1.38372	-3.50709	-0.764752	NaN	0.976597	0.779611	0.239549	0.408289	0.91188	0.477283	-0.145196
76482;76483;76484;76485	16356	O00512	BCL9	T257	NaN	NaN	NaN	NaN	NaN	NaN	NaN	NaN	NaN	NaN	NaN	NaN	NaN	-1.12435	NaN	NaN	NaN	-1.78936	0.597951	-1.16647	-0.405605	-0.461741	-0.378106	-1.1464
17137;17138;17139;17140;17141;17142	16355	O00512	BCL9	T315	0.00541401	0.489427	-0.431044	-0.863863	-0.0660992	-0.508656	NaN	-1.19603	0.450969	-0.813578	-0.426261	-0.0308037	NaN	NaN	NaN	NaN	NaN	NaN	-0.258668	0.561894	0.143671	-0.0343504	-0.109231	0.314798
70456;70457;70458;87306	507	O00515	LAD1	S121	NaN	NaN	NaN	NaN	NaN	NaN	NaN	-0.734248	-2.89163	NaN	NaN	-3.23999	NaN	NaN	NaN	NaN	NaN	NaN	NaN	NaN	NaN	NaN	NaN	NaN
70456;70457;70458;87284;87285;87286;87287;87289;87290;87291;87292;87293;87294;87295;87296;87297;87298;87299;87300;87301;87302;87303;87304;87305;87307;87308;87309;87310;87311;87312;87313;87314;87315;87316;87317;87318;87319;87320	508	O00515	LAD1	S123	2.1005	2.50867	1.2239	1.8946	3.17517	2.34615	0.977717	2.22462	2.46556	1.76361	-0.625017	2.81643	-0.274602	1.67272	2.47009	1.48652	0.437839	2.54233	2.55135	2.45107	2.25202	2.79256	2.45602	2.8679
53663;53664;53665;53666;53667;53668;53669;53670;53671;53672;53673;53674;53675;53676;53677;53678;53679;53680;53681;53682;53683;53684;53685;53686;53687;53688;127318;127319;127320;127321;127322;127323;127324	505	O00515	LAD1	S177	4.99696	4.09092	2.89715	3.44626	5.56754	4.23918	4.39299	2.50778	2.33461	3.26214	0.687329	5.36964	1.06162	2.88378	2.89742	1.80849	1.28965	4.98846	4.39849	3.68367	4.22582	4.77597	4.23914	5.18594
7329;7330;7331;7333;126694;126696;126697;126698;126699;126700;126701;126702;126703	500	O00515	LAD1	S272	2.60341	2.53761	1.47903	2.93481	2.35771	2.69626	NaN	-1.78357	1.88184	1.47639	0.601711	1.45543	0.792812	2.10166	3.52493	3.24998	2.57228	1.99444	2.73861	1.3908	3.12409	2.80477	2.38485	3.3271
15087;15088;15089;15090;15091;15092;15093;15094;15095;15096;15097;15098;15099;15100;15101;95549;95550;95551;95552;95553;95554	501	O00515	LAD1	S301	-0.1901	0.121107	-2.25184	-0.530149	1.02918	0.0383348	NaN	0.219218	0.706421	0.319101	NaN	1.09207	NaN	-0.547905	-1.14589	NaN	NaN	-0.177252	0.211284	0.520371	0.273197	0.0592804	-0.103482	0.126173
60291	506	O00515	LAD1	S347	NaN	NaN	NaN	NaN	NaN	NaN	NaN	NaN	NaN	NaN	NaN	NaN	NaN	NaN	NaN	NaN	NaN	NaN	0.52819	0.714501	0.925934	0.181456	1.12493	0.988669
28529;28536;28553;28555;28556;60274;60276;60284;60288	502	O00515	LAD1	S355	NaN	0.358198	-1.33425	0.0896854	1.51108	0.722569	NaN	-7.20774	1.16499	0.582222	NaN	1.02278	NaN	0.866836	0.945085	0.842123	-1.04202	2.09017	NaN	NaN	NaN	NaN	NaN	NaN
28528;28530;28531;28532;28533;28534;28535;28537;28539;28540;28542;28543;28544;28545;28547;28549;28550;28551;28554;28557;28558;28559;28560;28561;28562;28563;28564;28565;28566;28567;28568;28569;28571;28572;28573;28574;28575;28576;28577;28578;28579;28580;60279;60284;60286;60287;60290;60294;60295	503	O00515	LAD1	S356	0.413179	2.76836	0.546212	3.00616	2.47629	2.9044	1.14344	2.12379	2.29853	1.96056	2.05638	1.45335	-3.5619	-0.11682	1.82209	2.26781	0.122656	0.978804	3.71147	3.20342	3.37675	3.2879	3.64804	3.66116
153171;153173;153175;153176;153177;153178;153179;153180;153181;153182;153183;153184;153185	517	O00515	LAD1	S365	NaN	1.75591	0.933569	1.53293	1.72303	1.91034	NaN	1.11684	3.21068	3.35987	2.50156	3.35317	NaN	0.872729	2.15554	1.62189	1.23407	0.396745	0.221225	0.235611	0.586666	0.569138	0.575471	0.886283
86075;86080;86088;86092;86095;86098	510	O00515	LAD1	S38	NaN	NaN	NaN	NaN	NaN	NaN	-1.91819	-1.30954	-1.31164	-0.717944	-0.704271	-0.784443	NaN	NaN	NaN	NaN	NaN	NaN	0.572335	0.161798	0.0965281	0.206169	-0.221489	0.291585
86071;86072;86073;86074;86075;86076;86077;86078	511	O00515	LAD1	S39	NaN	-3.02248	-2.28619	-1.93541	-1.78962	-2.06124	NaN	-1.43327	-2.3746	NaN	NaN	-2.4399	NaN	-2.61684	-2.2605	NaN	NaN	-2.88945	NaN	NaN	NaN	NaN	NaN	NaN
104267;104268;104269;104270;104271;104272;104273;104274;104275;104276;104277;104278;104279;104281;104282;104283;104285;104287;104288;104290;104291;104292;104293;104294;104296;104297;104299;104300;104301;104302	513	O00515	LAD1	S394	NaN	2.29474	1.22694	2.37291	4.05345	3.66414	1.64877	2.69034	4.13586	2.7754	1.7241	4.22345	NaN	2.94661	2.36984	2.05632	-0.391609	5.09514	7.16104	6.11217	6.72225	7.89461	6.3996	7.4801
34071;34072;34073;77742;77743;77744;77745;77746;77747	504	O00515	LAD1	S468	NaN	-1.02383	-0.643731	-0.702478	-0.928152	-0.603543	NaN	0.0602884	1.12776	0.974834	-0.54586	0.694111	NaN	0.0988894	-0.400005	-0.596782	-1.502	-0.10922	NaN	NaN	NaN	NaN	NaN	NaN
149005;149006;149007;149008;149009;149010;149011;149012;149013;149014;149015;149016;149017;149018;149020;149021;149022;149023;149024	516	O00515	LAD1	S485	3.19242	2.54568	1.91535	3.33141	2.31324	2.71992	3.78153	2.77583	1.87382	2.90568	2.0923	2.14201	3.68136	2.26305	3.0619	3.32316	3.42032	1.19335	0.239207	0.00654984	0.235672	0.177448	0.727518	1.01941
106410	515	O00515	LAD1	S512	NaN	NaN	NaN	NaN	NaN	NaN	NaN	NaN	NaN	NaN	NaN	NaN	NaN	NaN	NaN	NaN	NaN	NaN	NaN	NaN	NaN	NaN	NaN	NaN
76000;76001;76002;76003;76004;76005;76006;76007;76008;76009;76010;76011;76012;76013;76014;76015;76016;76017;76018;76019;76020;76021;76022;76023;76024;76025;76026;76027;76028;76029;76030;76031;76032;76033;76034;76035;76036;76037;76038;76039;76040;76041;76042;76043;76044;76045	509	O00515	LAD1	S64	-4.37564	0.762241	-0.628284	-0.885316	-0.565413	-0.527757	-0.863442	0.36353	-1.86556	NaN	NaN	-2.26337	-0.932494	1.15502	-2.98896	-0.236622	NaN	1.08166	4.23985	0.347985	1.79588	3.0583	2.38259	0.606857
94013;94014;94015;94016;94017;94018;94019;94020;94021;94022;94023;94024;94025;94026;94027;94028;94029;94030;94031;94032;94033;94034;94035;94036;94037;94038;94039;94040;94041;94042;94043;145353;145354;145355;145356;145357;145358;145359;145360	16360	O00515	LAD1	T19	1.78814	3.01776	1.23098	2.99104	3.45858	3.12166	1.52086	0.529578	2.08312	2.58765	-0.0928302	3.04116	0.445087	1.33057	1.51472	1.49308	0.27483	1.68336	3.71026	3.19592	3.5936	3.98516	3.77591	4.01134
86071;86073;86077;86078;86085;86086;86089;86090;86091	16358	O00515	LAD1	T40	NaN	-3.02248	-2.28619	-1.93541	-1.78962	-2.06124	NaN	-1.43327	-2.3746	NaN	NaN	-2.4399	NaN	-2.61684	-2.2605	NaN	NaN	-2.88945	-0.820388	-1.19483	-0.613918	-0.321607	-0.379966	0.233577
86073;86074;86077;86078	16359	O00515	LAD1	T41	NaN	-3.02248	-2.28619	-1.93541	-1.78962	-2.06124	NaN	-1.43327	-2.3746	NaN	NaN	-2.4399	NaN	NaN	NaN	NaN	NaN	NaN	NaN	NaN	NaN	NaN	NaN	NaN
149019	16361	O00515	LAD1	T482	NaN	NaN	NaN	NaN	NaN	NaN	NaN	NaN	NaN	NaN	NaN	NaN	NaN	NaN	NaN	NaN	NaN	NaN	NaN	NaN	NaN	NaN	NaN	NaN
87932;87933;87934	518	O00522	KRIT1	S22	-1.16413	1.04374	0.486429	1.32759	0.678905	1.07909	NaN	NaN	NaN	NaN	NaN	NaN	NaN	NaN	NaN	NaN	NaN	NaN	NaN	NaN	NaN	NaN	NaN	NaN
65722;65724;65726;65727;65728;65729;65730;65731;65732;65733;65734;65735;65736;65737;65738;65739;65740;65741;65742;65743;65745;65746;65747;65748;65749;65750;65751;65752;65753;65754;65755;65756;65758;65759;65760;65761;65762;65764;65765;65766;65767;65768;65769;65770;65771;77470;77471;77472;77473;77474;77475;77476	520	O00559	EBAG9	S36	2.99517	1.71429	-0.749484	-0.117824	-0.245478	-0.593179	3.55621	2.15468	-0.595863	-0.0403419	NaN	0.0873833	3.19809	2.21746	-1.07542	-0.962469	NaN	0.213324	0.36802	0.180704	-0.731794	-0.34675	-0.0730281	-0.180542
65768;65769;65770;65771	20203	O00559	EBAG9	Y48	NaN	-2.62286	NaN	NaN	-4.17621	NaN	NaN	-6.2867	NaN	NaN	NaN	NaN	NaN	-2.91804	NaN	NaN	NaN	-3.93467	NaN	NaN	NaN	NaN	NaN	NaN
97444;97445;97446;97447;97448;97449	523	O00562	PITPNM1	S593	NaN	-0.859195	NaN	-1.97936	-2.22991	-2.14115	NaN	-0.927089	-1.08905	-3.08329	NaN	-1.30139	NaN	NaN	NaN	NaN	NaN	NaN	NaN	NaN	NaN	NaN	NaN	NaN
51386;51387;51388;51389;51390;51391;51392;51393;51394;51395;51396;51397;51398;51399;51400;51401;51402;51403;51404;51405;51406;51407;51408	522	O00562	PITPNM1	S621	1.64015	1.15689	0.260757	0.66739	1.43592	1.21661	0.216972	0.206979	0.735869	0.402705	0.222621	1.08861	0.668976	1.05253	1.05445	1.08642	-0.266747	1.08332	0.646321	1.36892	0.792011	0.798016	1.19938	1.40671
28495;28496;28497;28498;28499;28500;28501;28502;28503;28504;28505;28506;28507;28508;28509;28510;28511;28512;28513;28514;28515;28516;28517;28518;28519	524	O00566	MPHOSPH10	S120	-0.0433512	0.208771	0.750799	0.355684	1.56297	0.986461	-3.26961	0.300686	0.723711	0.0914817	-1.63176	0.497981	NaN	NaN	1.33773	0.829844	NaN	0.967482	-1.60809	0.0464296	-0.305547	-0.2733	0.102208	0.340554
72754;72755;72756;72757;72758;72759	534	O00567	NOP56	S314	-0.956443	-0.629236	-2.37684	-1.4086	-2.47452	-1.33579	-0.94255	-0.71783	-2.39037	-0.714932	NaN	-1.69597	NaN	-1.08653	-3.17829	-2.31066	NaN	-2.07019	NaN	NaN	NaN	NaN	NaN	NaN
29060;29082;29091;29092;29093;29094;29095;29096;29097;29098;29099;29100;29101;29102;29103;29104;29105;29106;29107;29108;29109;29110;29111;29112;29113;29114;29115;29158;29161;29162;29163;29164;29165;29166;29167;29168;29169;29170;29171;29172;29173;29174;29175;29176	525	O00567	NOP56	S519	-2.11061	-0.608768	-2.28876	-2.37232	-2.22645	-2.42166	-2.22398	0.755952	-2.9617	-2.96617	-1.69965	-3.6078	NaN	-0.61679	NaN	NaN	NaN	-0.879412	-0.0380144	-1.04925	-0.972628	-0.67948	-1.24713	-1.64242
29053;29054;29056;29057;29058;29059;29062;29063;29064;29065;29066;29067;29068;29069;29070;29072;29073;29074;29075;29076;29077;29078;29079;29080;29081;29083;29084;29085;29087;29088;29089;29090;29092;29093;29094;29095;29096;29097;29098;29099;29100;29101;29102;29103;29104;29105;29106;29107;29108;29109;29110;29111;29112;29113;29114;29115;29116;29117;29118;29119;29120;29121;29122;29123;29125;29126;291…	526	O00567	NOP56	S520	-1.14737	1.48715	-1.52895	-0.80904	-0.502633	-0.163423	0.767509	2.83803	-1.48665	-1.53739	NaN	-0.861022	1.65828	3.23292	-2.81993	-2.62855	NaN	0.909801	2.26228	1.27396	1.48975	2.45851	1.88747	0.873704
29627;29633;29637;29645;29647;29648;29651;29657;29662;29664;29665;29666;29667;29668;29669;29670;29671;29672;29673;29674;29675;29676;29677;29678;29679;29680;29681;29682;29683;29684;29685;29686;29687;29688;29689;29690;29691;29692;29693;29694;29695;29696;29697;29698;29699;29700;29701;29702;29703;29704;29705;29706;29707;29708;29709;29710;29711;29712;29713;29714;29715;29716;29717;29718;29719;29720;297…	527	O00567	NOP56	S569	2.644	2.54199	0.958411	1.56382	3.48077	2.04372	0.630933	2.8122	3.47237	1.25973	0.285546	3.79	-1.73459	2.27496	2.61345	0.171247	NaN	2.77141	2.90646	3.64067	3.44613	2.36571	2.81088	2.82345
29625;29626;29627;29628;29629;29630;29631;29632;29633;29634;29635;29636;29637;29638;29639;29640;29641;29642;29643;29644;29645;29646;29647;29648;29649;29650;29651;29652;29653;29654;29655;29656;29657;29658;29659;29660;29661;29662;29663;29664;29665;29666;29667;29668;29669;29670;29671;29672;29673;29674;29675;29676;29677;29678;29679;29680;29681;29682;29683;29684;29685;29686;29687;29688;29689;29690;296…	528	O00567	NOP56	S570	2.644	2.83573	1.20052	1.86799	4.26296	2.58441	2.21028	3.26366	3.7088	2.57207	1.17112	5.56413	2.91875	4.10297	3.48367	2.11978	0.529679	5.00181	5.1245	5.94068	5.9263	4.50601	5.02634	4.98946
41590;41591;41592;41593;41594;41595;41596;41597;41598;41599;41600;41601;41602;41603;41604;41605;41606	535	O00571	DDX3X	S594	1.37904	1.99616	1.19525	1.54518	1.92203	1.73247	1.8252	1.4905	1.42439	1.52545	-1.04015	1.92608	3.97717	1.40176	1.54013	1.1346	0.190645	2.91366	3.24086	3.62173	2.94748	2.5197	2.58981	2.6124
131551	537	O00571	DDX3X	S82	NaN	NaN	NaN	NaN	NaN	NaN	NaN	NaN	NaN	NaN	NaN	NaN	NaN	NaN	NaN	NaN	NaN	NaN	NaN	NaN	NaN	NaN	NaN	NaN
131552;131553;131554	538	O00571	DDX3X	S90	-3.80642	0.514018	0.190072	-0.158502	0.0187283	0.134499	NaN	0.0892067	0.21607	-0.00129461	NaN	0.107802	NaN	-0.222023	-0.370776	-0.503499	-2.0017	-0.273391	NaN	NaN	NaN	NaN	NaN	NaN
88323;88324;88325;88326;88327;88328;88329;88330	540	O00629	KPNA4	S60	NaN	-1.45896	NaN	-2.22663	-1.44285	-1.47592	NaN	-0.390306	-0.899764	-1.21279	NaN	-0.222432	-0.398235	-0.462767	-0.749036	-1.16815	-1.45538	-0.195867	0.0955095	0.057415	-0.207145	-0.143058	-0.432628	-0.465334
117215;117216;117218;117226;117227;117228;117232;117233	545	O00712	NFIB	S264	-1.141	0.251458	-0.405533	0.345376	0.23846	0.270796	0.476586	0.671131	0.0040493	-0.543977	NaN	-0.606134	1.8421	1.61791	0.888902	1.03803	1.66509	0.244518	NaN	NaN	NaN	NaN	NaN	NaN
117217	546	O00712	NFIB	S265	NaN	NaN	NaN	NaN	NaN	NaN	NaN	NaN	NaN	NaN	NaN	NaN	NaN	0.247509	1.68679	3.51992	2.06037	NaN	NaN	NaN	NaN	NaN	NaN	NaN
144907;144908;144909	547	O00712	NFIB	S295	-3.81286	NaN	NaN	NaN	NaN	NaN	NaN	-3.96232	NaN	NaN	NaN	NaN	NaN	NaN	NaN	NaN	NaN	NaN	NaN	NaN	NaN	NaN	NaN	NaN
66430;66431;66432;89599;89600;89602;89603;89604;89605	542	O00712	NFIB	S328	NaN	NaN	NaN	NaN	NaN	NaN	-0.50854	-1.42051	-0.224604	-0.650491	-1.62419	-0.330563	NaN	-0.138929	-0.698281	-0.662028	-1.93999	-0.0484962	NaN	NaN	NaN	NaN	NaN	NaN
65869;65870;65871;65872;65873;65874;65875;65876	548	O00750	PIK3C2B	S155	-1.12226	-0.744147	-0.846814	-0.452035	-1.08703	-0.81287	-0.157475	0.404859	-0.12576	-0.159891	NaN	-0.0469866	NaN	-0.227668	-1.67774	-1.26041	NaN	0.732965	1.22462	-0.163741	0.42223	1.26345	1.29694	0.309608
32458;32460;32461;32462;32464;32466;52523;52524;52527;52528;52532;52534;52537;52538;52542;52545;52549;52554;52558;52561;52564;52568	549	O00767	SCD	S198	NaN	-0.659579	-2.34523	-2.27325	-1.67264	-1.39456	-2.10134	-0.84478	-3.82443	NaN	NaN	-3.73704	-0.870409	-0.779492	-2.65776	-1.74074	-1.8769	-0.348423	-1.96031	-1.91189	-2.647	-2.68834	-2.43301	-4.51676
32457;32467;32468;52522;52525;52526;52529;52530;52531;52533;52535;52536;52539;52540;52541;52543;52544;52547;52548;52550;52551;52552;52553;52555;52556;52557;52559;52560;52562;52563;52566;52567;52569	16369	O00767	SCD	T199	-0.317719	0.318596	-0.601146	-2.05244	-2.26473	-2.20541	-0.800345	1.01568	NaN	NaN	NaN	-1.96371	-0.8013	0.23777	NaN	NaN	NaN	-1.6984	-1.67727	-1.06768	-2.30929	-1.64163	-2.10739	-3.06474
42887;42888;42889;42890	551	O14490	DLGAP1	S510	NaN	-2.66964	-1.50465	-1.55196	-1.956	-1.88143	-2.98614	-0.737555	-0.269338	-1.20228	-1.99883	-0.381007	NaN	NaN	NaN	NaN	NaN	NaN	NaN	NaN	NaN	NaN	NaN	NaN
142815;142816;142817;142818;142819;142820;142821;142822;142824;142825;142826;142827;142828;142829;142830	554	O14493	CLDN4	S194	1.04285	1.91167	1.24846	1.3921	1.93051	1.97331	NaN	NaN	2.42462	1.28243	0.864901	2.21595	NaN	0.269291	1.54406	0.990691	0.53712	1.07443	-0.126399	0.915633	0.658279	0.63324	1.14922	1.60199
103299;103300;103302;103304;103305;103306	552	O14493	CLDN4	S202	0.713815	-0.0239239	0.0688553	-0.382209	-0.113519	-0.737219	NaN	-0.577115	-1.47004	-2.01917	-1.46369	-1.6085	2.50361	1.28833	0.548514	1.52384	-0.772381	0.104454	-1.76918	-0.819839	-1.34897	-1.40856	-1.11346	-1.00605
103298;103301;103303;103305;103306	553	O14493	CLDN4	S206	0.643331	-0.25122	0.669857	0.187871	0.33988	-0.110277	NaN	-2.64361	-0.32618	-1.60465	-0.964669	-0.877114	1.87014	0.961051	0.212927	1.4017	-0.615885	-0.0961027	NaN	NaN	NaN	NaN	NaN	NaN
85136;85137	556	O14495	PLPP3	S19	NaN	NaN	NaN	NaN	NaN	NaN	NaN	NaN	NaN	NaN	NaN	NaN	-2.87251	-0.892044	0.892972	-0.454043	-1.19512	-0.0521755	NaN	NaN	NaN	NaN	NaN	NaN
31688;31689;31690	555	O14495	PLPP3	S297	NaN	NaN	NaN	NaN	NaN	NaN	NaN	NaN	NaN	NaN	NaN	NaN	NaN	NaN	NaN	NaN	NaN	NaN	-5.70386	-4.48905	NaN	NaN	-5.02747	-5.44426
119599;119600;119601;119602;119603;119604;119605;119606;119607;119608;119610;119611;119612;119613;119614;119615;119616;119617;119618	566	O14497	ARID1A	S1184	-2.39888	-2.26702	NaN	-3.38859	-4.61672	-3.82796	-4.33082	0.445	-3.59576	NaN	NaN	NaN	NaN	0.875473	NaN	NaN	NaN	-1.67458	-1.98142	-3.1434	-2.57838	-2.53231	-3.24979	-2.992
121017;121018;121019;121020;121021;121022;121023	567	O14497	ARID1A	S1604	-3.83096	0.318782	-1.11325	-1.88565	-1.38114	-1.0219	0.887982	0.856315	0.115267	0.261517	NaN	0.0237885	NaN	0.11598	-1.71154	-1.02847	NaN	-0.39709	0.246009	0.164487	-0.112684	-0.184977	0.400352	-0.246322
145437;145438;145439;145440;145441;145442;145443;145444;145445	568	O14497	ARID1A	S1751	NaN	-0.460423	-0.407031	0.0107841	-0.29995	-0.251801	NaN	-0.442912	-0.377789	-0.338589	-0.379794	-0.598443	0.925337	-0.196615	-1.82463	-0.880532	-1.45446	-0.317904	-0.00832081	-1.22647	-0.530156	0.171989	-0.213585	-0.736658
160189;160190;160192;160194;160197;160198	570	O14497	ARID1A	S1755	NaN	NaN	NaN	NaN	NaN	NaN	NaN	1.19033	-3.44303	NaN	NaN	NaN	NaN	-3.10077	-3.46477	NaN	NaN	-3.16267	1.5548	-2.25359	-1.16493	0.573366	-1.72628	-2.44091
41187;41188;41189;41190;41191	557	O14497	ARID1A	S1944	-0.806195	-1.28737	-1.20102	-2.29656	-2.41431	-1.71283	0.270412	-2.29709	-2.07252	NaN	NaN	-2.08828	2.13756	-2.73258	-0.50388	NaN	NaN	-2.34724	-2.1429	-2.40449	-2.67996	-2.44807	-1.97813	-2.39722
112070	564	O14497	ARID1A	S363	NaN	NaN	NaN	NaN	NaN	NaN	NaN	NaN	NaN	NaN	NaN	NaN	NaN	NaN	NaN	NaN	NaN	NaN	-3.31296	-3.1145	-3.6194	-3.38578	-3.43979	-2.96557
49234;49236;49238;49239;49240;49243;49244;49245;49246;49247;49248;49249;49252;49253;49254;49255;49258;49259;49262;49264;49265;49267;49268	558	O14497	ARID1A	S696	NaN	0.111513	-0.983008	0.109313	1.43779	0.17944	-0.187178	-0.0721016	0.434035	-0.231499	-1.69473	0.93126	NaN	-1.00361	-0.171587	-2.08758	NaN	-0.264298	2.44609	2.96674	2.32442	2.46367	2.36107	2.51977
49234;49235;49237;49241;49242;49250;49251;49256;49257;49260;49261;49263;49266;49269	559	O14497	ARID1A	S698	0.855308	0.211168	-0.580709	-0.39449	0.544069	0.0132265	-0.0701151	1.32104	1.41534	0.50659	-0.433093	1.40395	-3.00874	-0.35644	0.850116	-0.150266	-1.74839	0.96685	0.947072	1.43747	0.954683	1.086	0.98759	1.08692
49261;49262;49263;49264;49265;49266;49267;49268;49269	560	O14497	ARID1A	S702	NaN	-1.37573	-2.24659	-1.56686	-0.357839	-1.75057	NaN	NaN	-0.909756	-1.2778	-1.20215	-0.366953	NaN	NaN	-1.37837	-1.40824	NaN	-0.408933	1.29295	1.85679	1.33469	1.70306	1.53159	1.83411
86365;86366;86367;86368;86369;86371;86372;86373;86374;86375	561	O14497	ARID1A	S772	NaN	-2.81407	NaN	-2.07988	-1.92681	-2.61052	NaN	NaN	NaN	NaN	NaN	NaN	NaN	-1.97077	-2.35058	-2.79179	NaN	-1.52647	0.695352	0.934163	0.655642	0.759977	0.655315	0.945395
32511;32512;32513	572	O14503	BHLHE40	S207	NaN	NaN	NaN	NaN	NaN	NaN	NaN	NaN	NaN	NaN	NaN	NaN	NaN	NaN	NaN	NaN	NaN	NaN	NaN	NaN	NaN	NaN	NaN	NaN
133958;133959;133960;133962;133963;133964	581	O14523	C2CD2L	S374	-3.44882	-2.13827	-2.35515	-3.40633	-3.7753	NaN	NaN	-1.69348	NaN	NaN	NaN	NaN	NaN	-1.1489	NaN	NaN	NaN	-3.49011	-1.68645	-2.88542	-2.98201	-2.31281	-2.96228	-4.03252
7522	573	O14523	C2CD2L	S411	NaN	NaN	NaN	NaN	NaN	NaN	NaN	NaN	NaN	NaN	NaN	NaN	NaN	NaN	NaN	NaN	NaN	NaN	NaN	NaN	NaN	NaN	NaN	NaN
70144;70145;70146;70147;70148;70149;70150;70151	577	O14523	C2CD2L	S464	-1.00789	0.710455	0.407405	0.188447	0.75815	0.796122	NaN	0.985229	0.685178	0.375886	-1.10709	0.869473	NaN	NaN	NaN	NaN	NaN	NaN	NaN	NaN	NaN	NaN	NaN	NaN
70143;70144;70145;70147;70148;70149;70150;70151;70152;125373;125374	579	O14523	C2CD2L	S468	-0.19686	1.63978	1.0235	1.26296	1.51865	1.58905	-1.49014	1.96233	1.78051	1.4045	-0.201531	1.8485	NaN	NaN	NaN	NaN	NaN	NaN	NaN	NaN	NaN	NaN	NaN	NaN
26972;26973;26974	575	O14523	C2CD2L	S662	NaN	NaN	NaN	NaN	NaN	NaN	NaN	NaN	NaN	NaN	NaN	NaN	NaN	NaN	NaN	NaN	NaN	NaN	-0.0980806	-0.148425	-0.276606	0.197689	-0.128881	0.0308332
63078;63079;63080;63081;63082	576	O14523	C2CD2L	S681	-1.15322	1.90018	0.982034	1.24928	1.08211	1.35942	NaN	0.831524	0.947099	1.09427	0.223536	0.494221	NaN	1.33617	0.652833	1.38841	1.69071	0.463709	-2.75256	-1.3925	-1.6425	-1.47056	-1.22247	-0.945432
8737;8738;8739	574	O14523	C2CD2L	S703	-3.87775	-1.23294	-1.7426	-0.7142	-0.430393	-0.635092	NaN	-3.51165	-1.14468	-1.09858	-0.984513	-0.97251	NaN	-2.73526	-1.23027	-0.0424061	-1.30353	-1.70136	NaN	NaN	NaN	NaN	NaN	NaN
30325	582	O14524	NEMP1	S368	-2.14683	-2.60574	NaN	NaN	-3.14807	NaN	NaN	NaN	NaN	NaN	NaN	NaN	NaN	NaN	NaN	NaN	NaN	NaN	NaN	NaN	NaN	NaN	NaN	NaN
7809;7813;7819;7821;7822	584	O14545	TRAFD1	S326	0.258916	-1.25587	NaN	-2.3362	-0.99415	-1.6313	NaN	NaN	NaN	NaN	NaN	NaN	NaN	NaN	NaN	NaN	NaN	NaN	-0.4658	-0.200027	-0.0059576	-0.403646	-0.652878	-0.739274
7804;7805;7806;7807;7808;7810;7811;7814;7816;7817;7818;7820;7823;7824;7826;7827;7828;7829;7830;7831	585	O14545	TRAFD1	S327	NaN	-1.59072	NaN	-1.55153	-0.482764	-1.48979	0.479038	0.69361	-0.457451	-0.477771	-1.35409	0.472934	-2.13109	-1.1814	-0.869993	0.413038	NaN	1.55622	2.82342	2.8048	3.26353	2.79962	2.36166	2.10007
70180;70181;70182;70183;70184;70185;70186;70187;70188;70190;70195;70196;70197;70198;70199;70201;70202;70203;70204;70205	586	O14545	TRAFD1	S415	-1.49389	-0.678195	-1.30556	-0.606498	0.882115	-0.443192	NaN	-1.34588	-0.182458	-1.03914	NaN	-0.426774	NaN	0.779593	-0.214375	-0.668903	-0.728994	1.75992	2.34031	2.64282	2.9565	2.45506	2.15548	2.01261
70179;70182;70187;70189;70191;70193;70194;70197;70199;70200;70204	16374	O14545	TRAFD1	T414	-2.22629	-1.23039	-2.28914	-2.55281	-0.100821	-2.32681	NaN	NaN	-4.20411	NaN	NaN	-2.57248	NaN	NaN	-1.4878	-2.0476	NaN	1.00696	1.55806	1.90077	2.17986	1.69559	1.51121	1.29554
11613;95201;95202;95203;95204	587	O14558	HSPB6	S16	NaN	NaN	NaN	NaN	NaN	NaN	NaN	NaN	NaN	NaN	NaN	NaN	0.83746	1.63139	-0.306599	0.780796	NaN	1.57033	1.23945	0.853784	1.071	2.98701	1.54339	0.687871
73590;73591;73592;73593;73594	589	O14578	CIT	S1582	NaN	-2.04123	-2.45941	-1.54161	-2.23806	-1.95591	NaN	NaN	NaN	NaN	NaN	NaN	NaN	NaN	NaN	NaN	NaN	NaN	NaN	NaN	NaN	NaN	NaN	NaN
21568;21569;21570;21571;21572;21573;121765;121766	588	O14578	CIT	S1971	NaN	NaN	NaN	NaN	NaN	NaN	-0.929471	1.64472	2.94442	2.27621	1.20399	2.25637	1.76593	2.43736	3.98195	2.69889	2.4539	1.54902	-1.07994	0.0142555	-0.237234	-0.452149	-0.251233	-0.119224
161584	592	O14578	CIT	S2026	-8.01815	-3.4593	NaN	NaN	-3.29527	-3.42825	NaN	NaN	NaN	NaN	NaN	NaN	NaN	NaN	NaN	NaN	NaN	NaN	NaN	NaN	NaN	NaN	NaN	NaN
108636;108637;108638;108639	591	O14578	CIT	S440	NaN	-3.91249	NaN	-1.9894	-2.02069	-2.19912	NaN	NaN	NaN	NaN	NaN	NaN	NaN	NaN	NaN	NaN	NaN	NaN	-1.1255	-0.823109	-1.05167	-1.41457	-1.28599	-1.43358
102880;102881;102882;102883;102884	590	O14578	CIT	S480	-1.09163	-1.45535	-2.26518	-1.80869	-2.60201	-2.02006	-3.10168	-1.66604	-2.20227	-2.81303	NaN	-2.0925	NaN	NaN	NaN	NaN	NaN	NaN	NaN	NaN	NaN	NaN	NaN	NaN
95865;95866;95867;95868;95869;95870;95871	593	O14579	COPE	S99	NaN	NaN	NaN	NaN	NaN	NaN	NaN	NaN	NaN	NaN	NaN	NaN	NaN	NaN	NaN	NaN	NaN	NaN	0.729672	0.341846	-0.221348	-0.121992	0.387516	-0.0969896
50120	594	O14598	VCY	S120	NaN	NaN	NaN	NaN	NaN	NaN	NaN	NaN	NaN	NaN	NaN	NaN	NaN	NaN	NaN	NaN	NaN	NaN	-2.17707	1.58318	-2.22491	-3.04546	-1.73433	-1.2524
50122	595	O14598	VCY	S124	NaN	NaN	NaN	NaN	NaN	NaN	NaN	NaN	NaN	NaN	NaN	NaN	NaN	NaN	NaN	NaN	NaN	NaN	-1.96749	1.24165	-2.07653	-2.242	-1.67666	-1.24285
55757;55758;55759;55760	596	O14617	AP3D1	S658	NaN	NaN	NaN	NaN	NaN	NaN	NaN	NaN	NaN	NaN	NaN	NaN	1.40079	0.526031	0.288802	0.558575	-0.565163	0.911739	0.601384	0.296883	0.274967	-0.615331	-0.602458	-0.269233
87995;87996;87997	598	O14617	AP3D1	S829	NaN	NaN	NaN	NaN	NaN	NaN	NaN	-2.03513	0.708434	0.687325	-0.00896978	0.834432	NaN	-2.67439	-1.16937	-0.45104	-1.80378	-2.19143	-2.29646	-1.78649	-1.89038	-1.85985	-1.37221	-0.934312
64090;64091;64092;64093	599	O14618	CCS	S267	NaN	NaN	NaN	NaN	NaN	NaN	NaN	NaN	NaN	NaN	NaN	NaN	NaN	NaN	NaN	NaN	NaN	NaN	0.572873	0.809752	0.594444	0.391954	0.312311	0.490062
18502;18504;18508;18510;18511;18512;18513;18514;18515;18517;18518;18519;18520	601	O14639	ABLIM1	S216	-0.996925	-0.296955	-2.13578	-0.738573	-0.72778	-2.50519	-0.950521	0.023509	-3.37938	-3.14099	NaN	-3.06081	-0.892683	-1.53844	NaN	NaN	NaN	-1.4485	0.0950422	-1.03031	-0.724616	-0.279295	-0.506652	-1.32299
89396;89397;89398;89399;89400;151209;151210;151211;151212;151213;151214;151215;151219	606	O14639	ABLIM1	S367	0.821588	1.11133	-0.686511	0.460753	0.331805	0.481318	NaN	1.67599	-0.171062	-0.50542	NaN	0.309702	NaN	-0.115447	-2.81069	-1.731	NaN	-0.19856	1.33647	-1.90197	0.771986	1.21431	0.761531	0.467257
94144;94145;94146;94147;94148;94149;94150;94151;94153;94154;94155;94156;94157	608	O14639	ABLIM1	S426	NaN	1.06963	1.49237	1.66134	1.09903	0.705212	NaN	2.10928	1.48292	1.99834	1.54843	1.72226	1.305	2.95168	1.50599	2.70792	1.58873	0.600006	-0.108163	-0.0501499	0.350803	-0.219055	0.702703	0.571684
145917;145918;145919;145920;145921;145922;145923;145924;145925;145926;145927;145928;145929;145930;145931;145932;145933;145934;145935;145936;145937;145938;145939;145940;145942;145943;145944;145945;145946;145947;145950;145951;145952;145953;145955;145956;145958;145960;145961;145963	617	O14639	ABLIM1	S431	1.38406	1.15489	-1.06806	-0.657961	1.28911	0.537061	NaN	-0.233849	0.263856	-0.74519	NaN	1.52824	1.28292	1.30771	0.56079	1.02171	NaN	3.4131	3.17865	2.19544	3.14206	3.56358	3.6984	2.74638
145946;145947;145948;145949;145950;145951;145952;145953;145955;145956;145957;145958;145960;145961;145962;145963	618	O14639	ABLIM1	S435	NaN	-3.21099	-2.46527	NaN	-1.59873	-3.1666	-5.07299	-0.560596	-1.31283	NaN	NaN	-0.845576	NaN	-1.63402	-2.84633	-0.351868	NaN	1.22674	0.570449	0.603019	0.775345	0.68936	0.818532	0.683356
137694;137696;137697;137700;137701;137703;137704;137705;137708;137709;137713;137714;137715;137716;137720;137721;137725;137726;137729;137733;137734;137738;137739;137741;137742;137744;137745;137746;137747;137750;137751;137753;137754;137757;137758	613	O14639	ABLIM1	S452	1.18435	1.30413	0.739472	1.58631	1.86248	1.63907	-2.22128	0.407416	1.35458	1.33081	0.0865045	1.45141	-1.57343	1.50735	1.83005	1.40416	-0.0310936	1.68345	1.7692	1.75817	1.9576	2.00477	2.11104	2.22931
137699;137712;137724;137732;137737;137742;137743;137744;137745;137746;137747;137748;137749;137750;137751;137752;137753;137754;137755;137756;137757;137758	614	O14639	ABLIM1	S455	1.15635	0.569006	-0.241797	0.712314	1.09145	0.584583	-1.99748	0.714858	0.446633	0.126905	0.23832	0.599272	-4.25661	0.275355	0.301673	0.23511	-1.39151	0.462559	-0.324011	0.253672	0.065835	0.108071	0.29277	0.485344
137695;137698;137702;137706;137707;137710;137711;137717;137718;137719;137722;137723;137727;137728;137731;137735;137736;137740	615	O14639	ABLIM1	S458	1.1187	1.10841	0.56697	1.1593	1.40491	1.22427	NaN	-1.10354	-0.79163	-1.58221	NaN	-0.504487	NaN	-1.70582	-0.410223	0.363739	NaN	-0.983155	-1.19629	-1.19193	-0.829356	-0.805614	-0.257054	-1.8132
131363;131364;131365;131366;131367;131368;131369;131370;131371;131372;131373;131374;131375;131376	611	O14639	ABLIM1	S540	NaN	3.10621	3.75379	3.43286	3.71963	3.98405	NaN	3.89996	3.54431	4.16389	3.08676	4.30865	NaN	-0.0278254	3.36143	4.17907	3.24322	2.72241	0.836871	1.00111	1.82269	1.94244	2.37744	2.71229
131791;131792;131793;131794;131795;131796;131798;131799;131800;131801;131802;131803;131805;131806;131807;131809;131810;131812;131813;131814;131815;131816;131818	609	O14639	ABLIM1	S586	-0.883685	1.63894	0.66411	1.54198	1.50492	1.55306	1.5026	1.35072	1.81791	1.53203	-0.873172	1.71237	NaN	1.31738	1.17517	0.561845	-0.323625	1.88747	2.39107	1.84493	2.17518	2.60684	2.5265	2.2915
101842;101843;101844;101845;101846;131793;131797;131804;131806;131808;131811;131815;131816;131817;131818	610	O14639	ABLIM1	S587	1.58113	1.15606	1.56375	1.30472	1.23014	1.50737	2.21881	-0.773355	1.36049	0.776	NaN	0.872978	NaN	0.0250053	1.41152	1.46313	0.212551	1.06323	2.13751	1.93114	1.78342	2.31429	2.41501	2.20089
142071;142072;142073;142074;142076;142077;142078;142079;142080;142081;142082;142083;142084;142085;142086;142087;142088	616	O14639	ABLIM1	S655	NaN	1.73501	1.23277	1.49942	3.6287	1.66615	NaN	-4.86633	1.73577	1.56571	-1.02776	3.89824	NaN	NaN	1.76709	0.774729	-1.40349	3.84937	3.54829	3.26798	3.83494	4.43297	4.89646	4.38559
53713;53714;53715;53716;53717;53718;53719;53720;53721;53722;53723;53724;53725;53726;53727;53728;53729;53730;53731;53732;53733;53734;53735;53736;53737;53738;53739;53740;53741;53742;53743;53744;53745;53746;53747;53748;53749;53750;53751;53752;53753;53754;53755;53756;53757;53758;53759;53760;53761;53762;53763;53764;53765;53766;53767;53768;53769;53770;53771;53772;53773;53774;53775;53776;53777;53778;537…	602	O14639	ABLIM1	S706	1.97561	1.70165	1.12513	1.11414	1.71599	1.15374	2.18237	3.13937	0.609411	0.336504	-1.74883	1.2161	2.07969	3.44458	1.7629	1.0002	-0.152995	3.08803	3.63972	2.41569	2.91749	4.56697	2.67914	3.20555
151198;151200;151201;151202;151204;151208	16382	O14639	ABLIM1	T351	NaN	1.79391	0.918901	1.70321	1.81495	1.63353	NaN	-0.82732	2.30227	2.15765	1.13232	2.50438	NaN	NaN	2.40547	2.31306	2.04718	1.03985	2.19712	2.27178	2.56838	2.69645	3.04157	2.99578
145949;145959;145962	16381	O14639	ABLIM1	T433	NaN	NaN	NaN	NaN	NaN	NaN	-5.07299	-1.58262	-1.83423	NaN	NaN	-2.56904	NaN	NaN	NaN	-1.51887	NaN	-1.18815	NaN	NaN	NaN	NaN	NaN	NaN
56554;56555;56556	16376	O14639	ABLIM1	T467	NaN	NaN	NaN	NaN	NaN	NaN	NaN	NaN	NaN	NaN	NaN	NaN	NaN	NaN	NaN	NaN	NaN	NaN	NaN	NaN	NaN	NaN	NaN	NaN
35985;35986;35987;35988	623	O14640	DVL1	S625	NaN	NaN	NaN	NaN	NaN	NaN	2.01687	2.58057	0.390641	2.15508	1.05085	0.174202	2.63465	1.24265	0.880878	1.79785	0.934439	-0.382968	NaN	NaN	NaN	NaN	NaN	NaN
105604;105605;105606;105608;105609;105610;105611;105612;105613;105614;105615	629	O14646	CHD1	S1363	-0.746772	1.61588	1.31698	2.17846	2.12696	2.19652	NaN	3.24646	2.23444	1.52912	-0.85874	1.99003	NaN	0.884424	1.23061	0.574381	-0.371801	0.637602	0.451344	1.11141	0.530397	0.49177	0.550075	0.778996
105615	630	O14646	CHD1	S1371	NaN	NaN	NaN	NaN	NaN	NaN	NaN	NaN	NaN	NaN	NaN	NaN	NaN	NaN	NaN	NaN	NaN	NaN	NaN	NaN	NaN	NaN	NaN	NaN
14548;14549;14550;14551;14552;14553;14555;14556;14557;14558;14559;14560;122408;122409;122410;122411;122412;122413;122414;122415	626	O14646	CHD1	S1677	1.64611	2.39113	1.82621	2.23008	2.05841	2.8196	0.725631	1.22615	2.49916	2.19726	0.0627217	2.12202	NaN	NaN	0.222902	0.673289	-1.08407	0.710764	0.245046	1.153	0.726412	0.70339	0.763595	1.22295
121002;121003;121004;121005;121006	632	O14646	CHD1	S1689	NaN	1.7472	-0.629626	1.67313	1.955	1.75959	NaN	0.604926	NaN	1.64334	0.921286	2.31318	NaN	0.758917	0.736169	0.713529	-0.789348	0.352028	1.0812	1.6583	2.00538	1.56612	1.66555	2.1403
92132;92133	627	O14646	CHD1	S215	NaN	NaN	NaN	NaN	NaN	NaN	NaN	NaN	NaN	NaN	NaN	NaN	NaN	NaN	NaN	NaN	NaN	NaN	NaN	NaN	NaN	NaN	NaN	NaN
92132;92133	628	O14646	CHD1	S216	NaN	NaN	NaN	NaN	NaN	NaN	NaN	NaN	NaN	NaN	NaN	NaN	NaN	NaN	NaN	NaN	NaN	NaN	NaN	NaN	NaN	NaN	NaN	NaN
133516;133517;133519;133520;133522;133524	633	O14646	CHD1	S89	NaN	-0.593345	-0.847335	-0.900229	-0.0658903	-1.10676	NaN	NaN	NaN	NaN	NaN	NaN	NaN	-0.455201	-0.818725	-1.73866	-1.93513	-0.0177879	NaN	NaN	NaN	NaN	NaN	NaN
73116;73117;73119;73121;73123;73124;73125	640	O14647	CHD2	S1365	1.07138	1.81683	0.0721359	0.546991	1.64927	1.21433	NaN	NaN	0.425411	-1.07767	NaN	-0.756358	NaN	-2.7973	-0.584941	-0.830438	NaN	0.156073	0.935607	1.13188	1.34574	1.29296	1.04792	1.26252
55980;55981;55982;55985;55986;55988;55989;55990;55991;55992;55993;55994;55995;55996;55997;55998;55999;56000;56001;56002;56003;56004;56005;56006;56007;56008;56009;56010;56011;56012;56013;56014	635	O14647	CHD2	S1369	1.38918	3.79046	2.34079	2.27821	2.76193	2.5701	2.35368	2.98855	2.91193	2.49277	0.880982	2.90882	NaN	2.00741	2.34485	2.07039	0.471151	2.05611	-0.737029	0.134107	-0.487433	-0.439524	0.0888848	0.527304
55979;55983;55984;55987;55990;55991;55992;55993;55994;55995;55996;55997;55998;55999;56000;56001;56002;56003;56004;56005;56006;56007;56008;56009;56010;56011;56012;56013;56014	636	O14647	CHD2	S1373	2.21974	3.82837	2.34897	2.41453	2.77113	2.50841	1.92251	3.06002	2.96786	2.47786	0.613011	2.98788	NaN	1.92576	2.13999	1.74282	0.146418	1.93816	-0.737029	0.134107	-0.487433	-0.439524	0.0888848	0.527304
105671;105672;105673;105674	641	O14647	CHD2	S1728	NaN	NaN	NaN	NaN	NaN	NaN	-1.1898	-0.576537	2.44311	1.2085	0.0059495	2.39447	-13.2227	-0.229478	1.84984	-0.194068	-0.143209	1.37664	NaN	NaN	NaN	NaN	NaN	NaN
128291;128292;128293;128294;128295	642	O14647	CHD2	S75	NaN	-0.952252	-2.75506	-1.28606	NaN	-1.39383	NaN	NaN	-0.776722	-0.314283	NaN	0.0135517	NaN	NaN	NaN	NaN	NaN	NaN	NaN	NaN	NaN	NaN	NaN	NaN
75245;75246;75247;75248;75249;75250;75251;75252;75253;75254;75255;89647;89648;89649;89650;89651;89652;89653	16384	O14672	ADAM10	T719	1.03077	0.636318	-0.395571	0.117816	1.99844	0.751871	0.000635147	-0.768976	0.560019	0.925281	-0.977314	1.62365	NaN	-0.231847	0.0014677	-0.640287	-0.701101	1.56399	2.29372	2.86353	2.941	1.88848	2.17208	2.43555
41239;41240;41245;41246;41248;41250;41251;41252;41253;41254;41255;41256;41257;41258;41259;41260;41261;41262;41263;41264;41265;41266;41267;41268	644	O14681	EI24	S326	NaN	1.62896	0.561402	1.31496	2.44225	1.49274	-1.08816	0.419666	1.79848	1.50326	-0.336515	2.84249	0.544623	1.16914	0.348642	-0.940829	-2.00073	2.44376	2.73476	3.35888	3.32585	3.04075	3.26068	2.89776
41238;41241;41242;41243;41244;41247;41249;41250;41251;41252;41253;41254;41255;41256;41257;41258;41259;41260;41261;41262;41263;41264;41265;41266;41267;41268	645	O14681	EI24	S330	-1.1842	2.20974	1.01207	1.64141	2.55977	1.91769	NaN	-0.773769	1.45545	0.820512	NaN	2.66627	0.544623	1.53303	1.13481	0.724916	-2.00073	3.02985	2.74034	3.32956	3.29439	2.9499	3.19453	2.75515
95501;95502;95503;95504;95505	646	O14681	EI24	S46	NaN	NaN	NaN	NaN	NaN	NaN	NaN	NaN	NaN	NaN	NaN	NaN	NaN	NaN	NaN	NaN	NaN	NaN	0.143611	0.603783	0.599791	0.732115	0.505388	0.801669
10825;10826;10827;10828;10829;95178;95179;95180;95181;95182;95183;95184;95185;95186;95187;95188;95189;95190;95191;95192;95193	643	O14681	EI24	S56	2.25148	2.55345	2.41692	2.61245	2.30491	2.58099	0.521361	5.39046	6.45304	3.99675	4.19112	3.63883	NaN	3.8823	5.7504	1.35332	6.12977	1.71197	-3.46138	2.15611	1.86611	-0.584332	2.06744	1.01148
56393;65148;65149;65150;65151;65152;65153;65154;65156;65157;65158	651	O14683	TP53I11	S14	4.45877	4.09561	4.34024	3.71382	3.5507	4.67473	1.5462	-0.619558	4.05318	1.55026	0.680434	4.50257	NaN	-0.0478649	3.87092	2.09811	1.02668	2.39647	1.4728	1.95023	2.88608	2.95445	2.25038	4.02527
106017	652	O14684	PTGES	S61	NaN	NaN	NaN	NaN	NaN	NaN	NaN	NaN	NaN	NaN	NaN	NaN	NaN	-1.71463	-1.76698	-1.18326	-1.62075	-2.41623	NaN	NaN	NaN	NaN	NaN	NaN
94602	667	O14686	KMT2D	S1180	NaN	NaN	NaN	NaN	NaN	NaN	NaN	NaN	NaN	NaN	NaN	NaN	NaN	NaN	NaN	NaN	NaN	NaN	-4.4318	-3.84186	-4.03329	-4.71244	-3.41218	-3.48141
86102;86103;86104;86105;86106;86107;86108;86109;86110;86111;86112	666	O14686	KMT2D	S1606	NaN	0.466362	-0.368771	-0.0721064	0.343822	0.143348	-1.26761	0.918528	-0.428535	-0.140889	NaN	-0.468006	-1.47645	1.21915	-0.368176	-0.0585384	-0.949452	1.02139	1.76873	2.2126	1.91181	1.86369	1.93336	1.8878
70729;70730;70731;70732;70733;70734	662	O14686	KMT2D	S1671	-1.44265	-0.993773	NaN	-1.09286	-1.6947	-0.896967	NaN	0.437117	-3.27673	NaN	NaN	-1.90357	NaN	NaN	NaN	NaN	NaN	NaN	NaN	NaN	NaN	NaN	NaN	NaN
43004	657	O14686	KMT2D	S1834	NaN	NaN	NaN	NaN	NaN	NaN	NaN	NaN	NaN	NaN	NaN	NaN	NaN	NaN	NaN	NaN	NaN	NaN	NaN	NaN	NaN	NaN	NaN	NaN
17831;17832;17833;17834	656	O14686	KMT2D	S2260	NaN	-3.73604	NaN	NaN	-4.02836	NaN	NaN	NaN	NaN	NaN	NaN	NaN	NaN	-1.94042	NaN	NaN	NaN	-3.89141	-1.89491	-2.4058	-3.10107	-3.19107	-2.84922	-3.07234
12020;12021;12022;12023;12024;12025;12026;12027;12028;12029;12030;12031;12032;12033;12034;12035;12036;12037;12038;12039;12040;12041;12042;12043;12044;12045;12046;12047;12048;12049	655	O14686	KMT2D	S2274	-0.502859	-1.03367	NaN	-2.15374	-2.60594	-1.11528	-3.38971	-0.209346	-2.62988	NaN	NaN	-2.04145	-1.35575	-1.03832	-3.55677	NaN	NaN	-1.84693	-1.13624	-1.70844	-2.11018	-1.48312	-1.6902	-2.1172
110935;110936;110938;110939;110940	669	O14686	KMT2D	S2640	-0.273697	3.17008	2.54066	3.30793	4.04915	3.5734	NaN	NaN	NaN	NaN	NaN	NaN	NaN	-0.970178	2.23951	0.688431	-0.0464058	1.63085	2.39118	3.00307	2.71712	2.23708	2.55796	2.7241
55588;55589;55590;154712;154713	659	O14686	KMT2D	S3130	0.289502	0.635773	-0.763745	-0.131995	-0.499146	-0.460238	-1.11818	0.145009	-0.983546	-1.15652	-1.455	-1.13428	NaN	0.539143	-0.472995	-0.898096	NaN	0.420963	NaN	NaN	NaN	NaN	NaN	NaN
159879;159880;159881;159882;159883;159884;159885;159886;159887;159888;159889;159890;159891	670	O14686	KMT2D	S4359	NaN	-4.30394	NaN	NaN	-3.83793	NaN	-0.809917	-2.21719	NaN	-2.44949	NaN	-3.31813	-2.17254	-0.939553	NaN	NaN	NaN	-3.47032	-5.03215	-2.86509	-5.09273	-4.588	-5.76713	-4.29126
78544	664	O14686	KMT2D	S468	NaN	NaN	NaN	NaN	NaN	NaN	NaN	NaN	NaN	NaN	NaN	NaN	NaN	NaN	NaN	NaN	NaN	NaN	-4.90067	-5.27143	-4.71706	-5.19079	-4.76171	-4.89443
7991;7992;7993;7994;7995;7996;7997;7998;7999;8000;8001;8002;8003;8004;8005;8006;8007;8008;8009;8010;8011;8012;8013	653	O14686	KMT2D	S4738	-1.46271	-2.37493	-1.33239	-1.89662	-2.06195	-1.45218	-1.46287	-0.993984	-1.81556	-2.28462	NaN	-3.70893	-0.955821	-2.41172	NaN	NaN	NaN	-2.58896	-4.65106	-3.90854	-3.63835	-3.52867	-2.99339	-2.59124
78544	665	O14686	KMT2D	S477	NaN	NaN	NaN	NaN	NaN	NaN	NaN	NaN	NaN	NaN	NaN	NaN	NaN	NaN	NaN	NaN	NaN	NaN	-4.90067	-5.27143	-4.71706	-5.19079	-4.76171	-4.89443
60121;60122;60123;60124;60125;60126;60127;60128;60129	661	O14686	KMT2D	S4822	-3.35035	-2.77326	NaN	NaN	NaN	NaN	NaN	-1.18025	-4.06686	NaN	NaN	NaN	NaN	-3.13223	NaN	NaN	NaN	-4.24038	-4.09449	-3.9134	-4.61341	-5.2798	-4.3054	NaN
46914;120420;120421;120422;120426;120428;120430;120432;120434;120435;120436;120437;120438;120439;120440;120441	658	O14686	KMT2D	S4849	NaN	-2.18312	-2.25109	NaN	-2.47701	-2.52013	-2.31287	NaN	-2.24844	NaN	NaN	-3.05192	NaN	-1.20449	-2.48717	NaN	NaN	-1.28809	-2.7864	-2.66237	-2.97071	-2.86787	-3.37995	-3.81052
11407	654	O14686	KMT2D	S4974	NaN	NaN	NaN	NaN	NaN	NaN	NaN	NaN	NaN	NaN	NaN	NaN	NaN	NaN	NaN	NaN	NaN	NaN	-1.9872	-2.0461	-1.83757	-2.0053	-2.0974	-1.55797
78410;78411;78412;78413;78414;78415;78416;78417;78418;78419;78420;78421;78422;78423;78424;78425;78426;78427;78428;78429;78430	663	O14686	KMT2D	S654	-6.37525	0.0254269	-2.21548	-1.08514	-0.836097	-1.07346	NaN	-4.58587	-1.21046	-0.523469	NaN	-1.06642	NaN	-3.2513	-1.01265	NaN	NaN	0.017251	1.50376	-0.636596	0.442188	0.975208	0.586984	-0.513877
10230;10231;10232;10233;10234;10235;10236;10237;10238;10239;10240;10241;10242;10243;10244;10245;10246;10247	16388	O14686	KMT2D	T1195	0.341217	-0.648066	-2.11024	-1.33814	-3.13907	-1.24664	0.765782	-2.5512	-1.86516	NaN	NaN	-1.17791	-1.31745	-0.97515	NaN	NaN	NaN	-2.04029	-0.366703	-2.5301	-1.95455	-1.58353	-1.82324	-2.38498
2805;2806;2807;2808;2809;2810;2811;2812;2813;2814;2815;2816;2817;2818	16387	O14686	KMT2D	T1843	2.43255	3.02752	2.74397	3.39994	3.07463	3.33879	1.54267	1.27456	2.69184	2.19965	0.828439	2.30625	NaN	1.34643	2.60833	1.88155	1.44845	1.39786	0.57583	1.36414	1.15315	0.81287	1.17875	1.28256
89229;89230;89233	16391	O14686	KMT2D	T2228	0.797696	0.901045	0.135197	0.335572	1.66231	0.834237	0.20221	0.781445	0.912818	0.0919671	-0.657979	1.57817	NaN	NaN	NaN	NaN	NaN	NaN	NaN	NaN	NaN	NaN	NaN	NaN
89232	16392	O14686	KMT2D	T2229	NaN	NaN	NaN	NaN	NaN	NaN	NaN	NaN	NaN	NaN	NaN	NaN	NaN	NaN	NaN	NaN	NaN	NaN	0.804233	1.12011	1.2111	0.760981	1.0706	1.12692
55707;55708;55709;55710;55711;55712;55713	16390	O14686	KMT2D	T2240	NaN	NaN	NaN	NaN	NaN	NaN	NaN	NaN	NaN	NaN	NaN	NaN	NaN	NaN	NaN	NaN	NaN	NaN	1.43888	0.724523	0.898899	1.31165	1.13276	0.842269
114020;114021;114022;114023	16394	O14686	KMT2D	T4682	-2.80543	-2.50025	NaN	NaN	-3.61321	NaN	-1.29873	-3.77296	NaN	NaN	NaN	-3.39349	-3.35256	-2.09214	NaN	NaN	NaN	-4.33074	NaN	NaN	NaN	NaN	NaN	NaN
46915;120423;120424;120425;120427;120429;120431;120433	16389	O14686	KMT2D	T4852	NaN	-0.818549	-2.45898	-2.80779	-2.12656	-3.14204	NaN	NaN	NaN	NaN	NaN	NaN	4.17791	2.58311	1.20464	2.0513	1.03006	-0.089057	-0.545031	0.0971184	-0.589112	-0.785943	-0.254491	-0.164709
157579;157580;157581;157582;157583	673	O14737	PDCD5	S119	-2.16214	-0.867463	-1.66534	-1.02091	-0.588663	-1.03201	0.832886	-0.0359602	-0.76606	-1.55953	-0.624537	-0.80283	NaN	NaN	NaN	NaN	NaN	NaN	-1.10439	-0.709152	-0.83339	-1.19981	-0.987113	-1.10203
68552;68553;68554;68555;68556	20204	O14737	PDCD5	Y125	NaN	NaN	NaN	NaN	NaN	NaN	NaN	NaN	NaN	NaN	NaN	NaN	NaN	NaN	NaN	NaN	NaN	NaN	-0.322809	0.278881	0.82233	-1.07418	0.0219254	-0.436484
27008;27009;27010;27011;27012;27013;27014;27015;27016;27017;27018;27019;27020;27021;27022;27023;27024	674	O14745	SLC9A3R1	S280	NaN	1.23552	-2.05292	-0.777532	-1.08845	-1.3912	NaN	1.72063	-0.884895	-3.45722	NaN	-0.716399	NaN	0.817069	-1.1889	-2.966	NaN	-0.25828	0.0424128	-0.598372	-0.829311	-0.572592	-0.462038	-0.466464
104483;104486;104489;104492;104494;104497;104498;104500;104502;104505;104506;104507;104509;104513;104514;104520;104523	676	O14745	SLC9A3R1	S290	-0.49947	0.107657	-1.35307	-0.797381	1.6577	-0.0349655	-2.78713	-2.80475	-2.36808	-2.26003	NaN	0.693279	NaN	-5.83746	-0.321351	-0.644305	-1.81279	0.565916	3.01943	3.33834	2.96359	3.25173	3.15689	3.60519
104481;104487;104491;104496;104510;104515;104517;104518;104521;104522;104523	677	O14745	SLC9A3R1	S291	NaN	NaN	NaN	NaN	NaN	NaN	-3.91885	0.0209827	-0.252008	-0.831041	-1.00901	1.38898	NaN	-0.463585	-0.983668	-1.61667	NaN	0.325184	3.07438	3.31906	3.20299	3.69257	2.63691	3.83116
104495;104499;104518;104523	678	O14745	SLC9A3R1	S294	NaN	NaN	NaN	NaN	NaN	NaN	NaN	NaN	NaN	NaN	NaN	NaN	NaN	NaN	NaN	NaN	NaN	NaN	0.81565	1.00058	1.02073	1.40468	0.510814	1.47417
104513;104515;104517;104519	679	O14745	SLC9A3R1	S299	-3.48612	-1.29514	NaN	-1.88309	-0.0285883	-1.97603	NaN	NaN	NaN	NaN	NaN	NaN	NaN	-5.83746	-1.76698	-2.40164	NaN	-1.54743	-0.508725	0.0775919	-0.359565	0.208586	-0.636656	0.460755
104484;104503;104514;104522	16397	O14745	SLC9A3R1	T293	NaN	-2.81012	NaN	-2.8535	0.0566225	-3.13435	-3.91885	-1.53427	-2.1798	-3.16803	NaN	-0.823275	NaN	NaN	NaN	NaN	NaN	NaN	-1.72411	-1.33922	-1.58076	-0.978661	-1.59194	-0.791847
160579;160580;160581	681	O14791	APOL1	S311	NaN	NaN	NaN	NaN	NaN	NaN	NaN	NaN	NaN	NaN	NaN	NaN	NaN	NaN	NaN	NaN	NaN	NaN	1.41017	1.68189	1.18119	0.97632	1.18427	1.05521
160575;160576;160577;160578;160581	682	O14791	APOL1	S314	NaN	NaN	NaN	NaN	NaN	NaN	NaN	NaN	NaN	NaN	NaN	NaN	NaN	NaN	NaN	NaN	NaN	NaN	2.03463	2.32385	1.7283	1.62214	1.88871	1.7557
66558	684	O14795	UNC13B	S176	NaN	NaN	NaN	NaN	NaN	NaN	NaN	NaN	NaN	NaN	NaN	NaN	NaN	NaN	NaN	NaN	NaN	NaN	0.564101	-3.03556	-1.34762	0.373999	-1.16072	-2.46573
6836;6838;6839;6840;6841;6842;6843;6844	683	O14795	UNC13B	S254	2.32812	2.2281	2.03053	2.17131	1.68813	2.28608	2.55777	1.26008	1.90263	2.31282	1.57631	1.75359	4.02361	0.798111	1.18977	2.26302	1.05968	0.0555334	-1.3933	-0.933206	-0.959341	-0.657689	0.0928922	0.203423
65848	685	O14827	RASGRF2	S746	NaN	NaN	NaN	NaN	NaN	NaN	NaN	NaN	NaN	NaN	NaN	NaN	NaN	NaN	NaN	NaN	NaN	NaN	0.317311	-1.72369	-1.21651	-0.523669	-1.34144	-1.52149
20211	686	O14828	SCAMP3	S32	NaN	NaN	NaN	NaN	NaN	NaN	NaN	NaN	NaN	NaN	NaN	NaN	NaN	NaN	NaN	NaN	NaN	NaN	-3.39809	-3.73582	-4.25131	-3.87848	-3.67762	-3.1389
65890;65891;65893;65895;65897;65898;65899;65901;65902;65903;65905;65907;65908;65909;65911;65913	687	O14828	SCAMP3	S76	5.03483	3.12302	3.15236	3.32426	2.92709	3.54874	NaN	NaN	4.96099	4.05706	2.70498	3.79281	2.42273	3.1249	3.39636	3.03665	1.84348	1.20512	2.82469	4.02692	3.58254	2.60824	3.02043	3.08198
65892;65894;65896;65900;65904;65906;65910;65912	16399	O14828	SCAMP3	T78	3.51757	1.76001	1.44833	1.86844	1.07258	2.02294	2.18581	1.48843	2.15037	1.71077	0.567117	1.1435	1.6534	1.51124	1.89286	1.83409	0.155045	-0.156713	-0.0545073	0.741477	0.438141	-0.029068	0.118895	-0.615528
13411;13412;13413;13414;13415	688	O14867	BACH1	S196	-3.54712	-3.20344	NaN	NaN	-4.42761	NaN	NaN	-1.06991	-3.94824	NaN	NaN	-3.84597	NaN	NaN	NaN	NaN	NaN	NaN	-1.08966	-2.23302	-1.96052	-0.837302	-2.56142	-2.67428
27962;27967	690	O14867	BACH1	S388	2.5424	-0.384951	-2.48399	-0.0830278	-1.31113	-1.24986	NaN	NaN	NaN	NaN	NaN	NaN	-0.418614	-1.4729	-0.685434	-0.26242	NaN	-2.33084	NaN	NaN	NaN	NaN	NaN	NaN
60880;60881;60882;60883;60884;60885;60886;60887;60888;60889	692	O14867	BACH1	S445	1.49854	1.2603	-0.0678911	1.46678	1.15016	1.51607	-0.0283022	-0.838792	1.53875	1.04507	-0.303089	1.04788	NaN	1.15601	1.31572	0.884709	0.142101	-0.451507	0.0420427	0.781693	0.61227	0.371582	0.638242	0.983489
48109	691	O14867	BACH1	S688	0.812963	0.801223	0.133232	0.690536	0.595361	0.51863	NaN	NaN	NaN	NaN	NaN	NaN	NaN	NaN	NaN	NaN	NaN	NaN	NaN	NaN	NaN	NaN	NaN	NaN
137491;137492;137493;137494;137495;137496;137497;137498;137499;137500;137502;137503;137504;137505;137506	693	O14874	BCKDK	S31	2.34322	1.89722	0.485284	2.06674	1.66677	1.9469	3.78447	2.52941	2.61545	3.08014	0.725119	3.50369	NaN	1.04212	1.18166	2.39559	-0.567646	1.12566	0.436572	0.857953	0.697409	0.189903	1.18416	1.30895
76276;76279;76280	695	O14896	IRF6	S424	NaN	NaN	NaN	NaN	NaN	NaN	NaN	NaN	NaN	NaN	NaN	NaN	NaN	-0.887423	NaN	NaN	NaN	-2.61962	NaN	NaN	NaN	NaN	NaN	NaN
56276;56277;56278;56279	694	O14896	IRF6	S47	-4.11909	0.565314	-0.289016	0.683961	0.757166	0.56607	NaN	NaN	NaN	NaN	NaN	NaN	NaN	NaN	NaN	NaN	NaN	NaN	0.994958	1.01372	1.23559	1.72964	1.10641	1.26323
76277;76278;76281	16400	O14896	IRF6	T425	NaN	NaN	NaN	NaN	NaN	NaN	NaN	NaN	NaN	NaN	NaN	NaN	NaN	NaN	NaN	NaN	NaN	NaN	-0.448244	-2.71679	-2.37833	0.0104923	-1.39555	-4.37467
103712;103713;103714;103715;103716;103717;103718;103719;103720	696	O14908	GIPC1	S232	1.09792	0.9029	0.127924	0.740776	1.05133	0.504784	1.55436	0.459544	0.838161	0.459383	-0.712265	0.964093	0.747933	1.24415	1.63795	1.42459	0.542093	0.609295	0.78066	1.28438	1.1249	1.14435	1.25194	1.40014
49523	697	O14920	IKBKB	S672	NaN	NaN	NaN	NaN	NaN	NaN	NaN	NaN	NaN	NaN	NaN	NaN	NaN	NaN	NaN	NaN	NaN	NaN	NaN	NaN	NaN	NaN	NaN	NaN
7668;7669	700	O14924	RGS12	S850	NaN	NaN	NaN	NaN	NaN	NaN	NaN	NaN	NaN	NaN	NaN	NaN	NaN	NaN	NaN	NaN	NaN	NaN	NaN	NaN	NaN	NaN	NaN	NaN
72992;72993;72994;72995;72996;98196	701	O14929	HAT1	S361	-0.471829	-3.12198	NaN	NaN	-2.63568	-3.44579	NaN	NaN	NaN	NaN	NaN	NaN	NaN	NaN	NaN	NaN	NaN	NaN	1.93372	2.87099	1.98783	1.31906	1.08103	0.796063
41983;41987	703	O14936	CASK	S51	NaN	NaN	NaN	NaN	NaN	NaN	NaN	NaN	NaN	NaN	NaN	NaN	NaN	NaN	NaN	NaN	NaN	NaN	-2.23676	-4.05741	-3.93511	-2.88107	-3.77813	-4.16534
149325;149326;149327;149328;149330	705	O14936	CASK	S582	NaN	NaN	NaN	NaN	NaN	NaN	NaN	-1.83142	-3.62049	-2.52146	NaN	-2.39358	-2.64387	-1.96041	-1.25171	0.796682	-0.65484	-4.03628	-3.98195	-3.34466	-1.95201	-2.01556	-2.68044	-1.69986
40138;40139;40140	707	O14939	PLD2	S134	NaN	-1.59369	-1.77113	-1.0485	-0.988457	-0.643607	-4.61542	NaN	-1.35805	-2.26127	NaN	-1.03979	NaN	NaN	NaN	NaN	NaN	NaN	NaN	NaN	NaN	NaN	NaN	NaN
28790;28791;28792	709	O14967	CLGN	S554	NaN	-1.28152	-1.40157	-0.0428333	-0.272175	-0.210012	NaN	-3.30243	-1.06877	-1.31177	NaN	-1.62281	NaN	NaN	NaN	NaN	NaN	NaN	NaN	NaN	NaN	NaN	NaN	NaN
21530;122554;122555;122556;122557;122558;122559	710	O14974	PPP1R12A	S299	-3.87926	-3.15378	NaN	NaN	-3.20105	-3.37739	NaN	-0.0646887	NaN	NaN	NaN	-3.60799	NaN	-4.39431	-2.96781	-2.65502	NaN	-1.13901	1.14911	1.36962	1.71869	1.30666	0.876028	1.13085
68012;144490	711	O14974	PPP1R12A	S445	NaN	NaN	NaN	NaN	NaN	NaN	NaN	NaN	NaN	NaN	NaN	NaN	NaN	NaN	NaN	NaN	NaN	NaN	1.41663	-2.06696	-0.515822	-0.0283995	-0.665551	-2.14856
69502;69504;69505;69507;69509;69511;69515;69517;69518;98095;98096	712	O14974	PPP1R12A	S507	0.83912	0.226853	-0.47408	-0.52402	1.30833	0.576545	NaN	NaN	0.655222	0.389728	NaN	1.61207	-0.425812	1.32657	1.81658	-0.235665	-0.537314	2.44451	2.34158	2.58578	2.08609	1.79753	1.30844	2.11077
111835;111836;111837	717	O14974	PPP1R12A	S912	NaN	NaN	NaN	NaN	NaN	NaN	NaN	NaN	NaN	NaN	NaN	NaN	NaN	NaN	NaN	NaN	NaN	NaN	NaN	NaN	NaN	NaN	NaN	NaN
97865;97866;97867;97868	714	O14974	PPP1R12A	S995	NaN	NaN	NaN	NaN	-1.17019	-2.71441	NaN	NaN	NaN	NaN	NaN	NaN	NaN	NaN	NaN	NaN	NaN	NaN	1.36411	1.69774	2.00224	1.20286	1.49407	0.777247
68013;144483;144484;144485;144486;144488;144489;144491;144492;144493;144494;144495;144496;144498;144499	16404	O14974	PPP1R12A	T443	0.352972	0.15097	-2.56754	-2.78623	-2.00949	-0.800871	0.0730677	0.785186	-1.74502	-2.86959	NaN	-2.47565	NaN	-0.0138855	-3.12075	-2.99435	NaN	-1.5798	2.12893	-0.0796251	0.51919	0.555185	0.313196	-0.668413
9592	718	O14976	GAK	S1168	NaN	NaN	NaN	NaN	NaN	NaN	NaN	NaN	NaN	NaN	NaN	NaN	NaN	NaN	NaN	NaN	NaN	NaN	NaN	NaN	NaN	NaN	NaN	NaN
19849;19850	719	O14976	GAK	S826	NaN	NaN	NaN	NaN	NaN	NaN	NaN	-1.63757	-2.26151	-2.37725	NaN	-1.70784	NaN	NaN	NaN	NaN	NaN	NaN	-2.83685	-1.63744	-1.93284	-2.32552	-1.70163	-1.82041
19849;19850	720	O14976	GAK	S829	NaN	NaN	NaN	NaN	NaN	NaN	NaN	-1.63757	-2.26151	-2.37725	NaN	-1.70784	NaN	NaN	NaN	NaN	NaN	NaN	-2.83685	-1.63744	-1.93284	-2.32552	-1.70163	-1.82041
76138;76139;76140;76141	721	O14978	ZNF263	S178	NaN	-1.88074	-2.47869	-2.75718	-3.07992	-3.43316	NaN	-1.07654	NaN	-1.04799	NaN	-2.31128	NaN	NaN	NaN	NaN	NaN	NaN	NaN	NaN	NaN	NaN	NaN	NaN
155511;155512;155513;155514;155515;155517;155518;155519;155520;155522;155523;155524;155525;155526;155527;155529;155530;155531;155532;155535;155536;155537;155538;155539;155540;155541;155542;155543;155544;155545;155546;155548;155549;155550;155551;155552	722	O14979	HNRNPDL	S241	0.202494	0.0112038	-2.17407	-0.953638	-1.68766	-2.1266	-1.81547	1.22078	-2.89538	-2.53789	NaN	-2.60188	-0.58664	0.396326	-2.77801	NaN	NaN	-1.73557	-0.904921	-1.51723	-1.90569	-1.84173	-2.06485	-2.68871
155516;155521;155534;155547	16407	O14979	HNRNPDL	T244	NaN	NaN	NaN	NaN	NaN	NaN	NaN	-1.87155	NaN	NaN	NaN	NaN	NaN	NaN	NaN	NaN	NaN	-5.09133	-3.82934	-5.75414	-4.29021	-4.5407	-5.17255	-5.72028
115079;115080;115081;115082;115083;115084;115085;115086;115087	724	O15013	ARHGEF10	S379	1.5037	1.15402	0.71352	0.94174	0.507195	1.50045	NaN	NaN	NaN	NaN	NaN	NaN	1.89045	2.28994	1.77054	1.31703	1.41642	1.05491	1.28771	1.81782	1.09832	1.14095	1.79122	1.67855
9715;9716;9717;9718;9721;9722;9724;9725;9726;9728;9729;9730	726	O15014	ZNF609	S1055	NaN	-2.58027	NaN	NaN	-3.33874	-3.37858	-0.640813	-0.889647	-3.62318	NaN	NaN	-3.08505	NaN	NaN	NaN	NaN	NaN	-4.04571	NaN	NaN	NaN	NaN	NaN	NaN
11350;11351;13547;13548	727	O15014	ZNF609	S1285	0.156764	1.01552	-0.657104	0.220809	0.181689	0.0142288	NaN	NaN	NaN	NaN	NaN	NaN	NaN	-0.783781	-0.0193481	0.177513	-0.0502977	-0.523296	NaN	NaN	NaN	NaN	NaN	NaN
113756	734	O15014	ZNF609	S1313	NaN	NaN	NaN	NaN	NaN	NaN	NaN	NaN	0.961014	0.259068	0.283866	0.865959	NaN	NaN	NaN	NaN	NaN	NaN	NaN	NaN	NaN	NaN	NaN	NaN
97530	733	O15014	ZNF609	S413	NaN	NaN	NaN	NaN	NaN	NaN	NaN	NaN	NaN	NaN	NaN	NaN	NaN	NaN	NaN	NaN	NaN	NaN	-1.22366	-0.812751	-1.28306	-1.62551	-1.94488	-1.47383
146314;146315;146316;146317;146318;146319;146321;146322;146323	735	O15014	ZNF609	S467	NaN	-0.257192	-0.810988	-1.15305	0.249596	-0.191066	NaN	-0.32668	1.37179	-0.000689983	-0.159188	0.912794	NaN	-2.60786	0.711115	-0.0394516	-0.819611	0.655031	1.27114	1.7164	1.44779	1.47182	1.22026	1.67321
84138;84139;84140;84141;84142;84143;84144;84145;84146;84147;84148;84149;84150;84151;84152	732	O15014	ZNF609	S491	-1.07219	1.04116	-0.535224	0.602267	0.794087	0.673668	-4.44875	2.06263	0.75619	-0.431032	NaN	0.846545	NaN	-0.288996	-0.0618868	-0.83309	NaN	1.39172	1.10708	1.19481	1.46286	1.22711	1.48324	1.01552
51186;51187;51188;51189;51190;51191;51192;51193;51194;51195;51196;51197;51198;51199	728	O15014	ZNF609	S560	NaN	0.586502	1.3255	1.01058	0.764438	1.08746	NaN	-2.32193	0.758005	0.777762	-0.117714	0.71837	NaN	-0.77956	1.28255	1.42519	1.13175	0.803982	NaN	-1.83859	-1.12543	-1.33137	-0.635028	-0.325333
80843;80844;80845;80846;80847;80848;80849;80850;80851;80852;80853;80854;80855	730	O15014	ZNF609	S576	1.34509	3.4074	1.93975	2.69669	3.3581	3.2498	NaN	0.35587	3.32631	2.52076	1.05178	3.55988	NaN	1.31905	2.47676	1.23297	0.274491	2.1662	2.3676	2.70265	2.58888	2.47209	2.58411	2.71328
80854;80855	731	O15014	ZNF609	S578	NaN	NaN	NaN	NaN	NaN	NaN	NaN	NaN	1.30661	-0.0713849	-0.706954	1.03349	NaN	NaN	NaN	NaN	NaN	NaN	0.78264	0.972762	0.738783	0.672255	0.747154	0.781896
3583;3584	725	O15014	ZNF609	S758	NaN	NaN	NaN	NaN	NaN	NaN	NaN	NaN	NaN	NaN	NaN	NaN	NaN	NaN	NaN	NaN	NaN	NaN	NaN	NaN	NaN	NaN	NaN	NaN
62698;62699;62700;62701;62702;62703;62704;62705;62706	729	O15014	ZNF609	S804	-0.143315	-1.18567	NaN	NaN	-2.7363	-2.43521	NaN	-1.9263	NaN	-2.4147	NaN	-3.95998	NaN	NaN	NaN	NaN	NaN	-3.65977	-1.47067	-2.90511	-2.48627	-1.95938	-2.06763	-2.8421
146344	737	O15014	ZNF609	S846	NaN	-3.25509	-2.64459	-2.93785	-1.36074	-3.21631	NaN	NaN	NaN	NaN	NaN	NaN	NaN	NaN	NaN	NaN	NaN	NaN	NaN	NaN	NaN	NaN	NaN	NaN
146344	738	O15014	ZNF609	S849	NaN	-3.25509	-2.64459	-2.93785	-1.36074	-3.21631	NaN	NaN	NaN	NaN	NaN	NaN	NaN	NaN	NaN	NaN	NaN	NaN	NaN	NaN	NaN	NaN	NaN	NaN
32864;32865;32866;32867;32868;32869;32870;32871;32872;32873;32874;32875;32876;32877;32878;32879;32880	16409	O15014	ZNF609	T746	0.105865	-0.804085	-2.97978	-2.3239	-0.164415	-1.3908	NaN	NaN	-3.6248	-2.95022	NaN	-2.00376	NaN	-0.316888	-3.16783	-2.24472	NaN	0.173676	1.09354	1.56	1.35226	1.08737	1.0139	1.06305
60947	739	O15015	ZNF646	S1775	NaN	NaN	NaN	NaN	NaN	NaN	NaN	NaN	NaN	NaN	NaN	NaN	NaN	NaN	NaN	NaN	NaN	NaN	NaN	NaN	NaN	NaN	NaN	NaN
151614;151615;151616;151617;151618;151619;151620;151621	744	O15018	PDZD2	S1270	NaN	-1.58727	NaN	-3.11085	-1.06095	-1.33902	-0.571921	-0.29699	-0.899805	-2.44162	NaN	-0.39208	NaN	NaN	-2.02878	-2.84066	NaN	-1.63473	-1.72782	-0.885056	-1.12851	-1.12986	-0.715242	-0.61391
104201	742	O15018	PDZD2	S1307	NaN	NaN	NaN	NaN	NaN	NaN	2.52214	-1.06819	2.92454	3.26088	-0.0984874	1.566	NaN	NaN	NaN	NaN	NaN	NaN	NaN	NaN	NaN	NaN	NaN	NaN
2697;2698;2699;2700;2701	740	O15018	PDZD2	S2037	-2.81585	-2.00031	-1.25925	-1.24845	-1.62909	-1.81012	NaN	NaN	-0.245888	-0.0924039	-0.77574	-0.602283	1.39394	-1.37322	-1.31311	NaN	-1.89647	-2.41685	NaN	NaN	NaN	NaN	NaN	NaN
109100	743	O15018	PDZD2	S2341	NaN	NaN	NaN	NaN	NaN	NaN	NaN	NaN	NaN	NaN	NaN	NaN	NaN	NaN	NaN	NaN	NaN	NaN	NaN	NaN	NaN	NaN	NaN	NaN
32245;32246;32247;32248	747	O15020	SPTBN2	S1255	NaN	-0.494638	-1.10853	0.082531	-0.347378	-0.686076	NaN	NaN	-0.392673	-0.207922	-1.49846	-0.329468	NaN	NaN	NaN	NaN	NaN	NaN	NaN	NaN	NaN	NaN	NaN	NaN
25826;25827	746	O15020	SPTBN2	S1940	NaN	NaN	NaN	NaN	NaN	NaN	NaN	NaN	NaN	NaN	NaN	NaN	NaN	NaN	NaN	NaN	NaN	NaN	NaN	NaN	NaN	NaN	NaN	NaN
70756;70757	748	O15020	SPTBN2	S2171	-2.8505	-0.332211	-2.1805	-0.961046	-0.422606	-0.6229	NaN	-0.577115	-0.386643	-1.2873	NaN	-0.978987	NaN	NaN	NaN	NaN	NaN	NaN	NaN	NaN	NaN	NaN	NaN	NaN
8696	745	O15020	SPTBN2	S2359	NaN	NaN	NaN	NaN	NaN	NaN	NaN	NaN	NaN	NaN	NaN	NaN	NaN	-3.29751	NaN	-2.51797	NaN	-2.86655	NaN	NaN	NaN	NaN	NaN	NaN
33592	16411	O15020	SPTBN2	T1344	NaN	NaN	NaN	NaN	NaN	NaN	NaN	NaN	NaN	NaN	NaN	NaN	NaN	NaN	NaN	NaN	NaN	NaN	NaN	NaN	NaN	NaN	NaN	NaN
89307;154383	750	O15021	MAST4	S1782	NaN	NaN	NaN	NaN	NaN	NaN	NaN	NaN	NaN	NaN	NaN	NaN	NaN	NaN	NaN	NaN	NaN	NaN	0.888707	0.380249	0.639046	0.726597	0.364038	0.598481
143455	751	O15021	MAST4	S1825	NaN	NaN	NaN	NaN	NaN	NaN	NaN	NaN	NaN	NaN	NaN	NaN	NaN	NaN	NaN	NaN	NaN	NaN	-0.894465	-0.739107	-0.981751	-0.801845	-0.5482	-0.470002
33570	749	O15021	MAST4	S1863	NaN	NaN	NaN	NaN	NaN	NaN	NaN	NaN	NaN	NaN	NaN	NaN	NaN	NaN	NaN	NaN	NaN	NaN	NaN	NaN	NaN	NaN	NaN	NaN
155497	752	O15021	MAST4	S917	NaN	NaN	NaN	NaN	NaN	NaN	NaN	NaN	NaN	NaN	NaN	NaN	NaN	NaN	NaN	NaN	NaN	NaN	0.762841	0.871179	0.90106	0.738178	0.880199	1.1567
163761;163762;163763;163764;163765;163766;163767;163768;163770;163772;163773;163774;163775;163776;163778;163779;163780;163781;163782;163783;163784;163786;163787	769	O15027	SEC16A	S1045	0.910109	4.21847	2.74138	3.12507	5.8991	3.62908	-0.0912743	0.855646	3.32805	3.79789	0.747762	6.19726	NaN	0.390931	3.43487	1.91505	0.816056	4.3829	4.73127	4.97919	5.25104	5.02081	5.62281	5.42033
41933;41934;41935;41936;41937;41938;41939;41940	757	O15027	SEC16A	S1149	0.706826	-0.456296	NaN	-1.84011	-1.74744	-2.17967	NaN	NaN	NaN	NaN	NaN	NaN	NaN	NaN	NaN	NaN	NaN	NaN	0.182225	-0.231786	-0.0149651	0.0443697	0.172985	0.117839
115077	766	O15027	SEC16A	S1181	NaN	NaN	NaN	NaN	NaN	NaN	NaN	NaN	NaN	NaN	NaN	NaN	NaN	NaN	NaN	NaN	NaN	NaN	-1.59467	-1.22741	-1.30349	-1.26485	-1.08667	-0.959155
62439;62440;62441;62442;62443	762	O15027	SEC16A	S136	NaN	-0.68301	-1.78013	-1.48374	-1.46821	-2.22131	NaN	-0.590833	-1.63046	-1.51688	NaN	-1.57488	NaN	NaN	NaN	NaN	NaN	NaN	NaN	NaN	NaN	NaN	NaN	NaN
73854;73855;73856;73857;73858;73859;73860;73861;73862;73863;73864;73865;73866;73867;73868;73869;73870;73871;73872;73873;73874;73875	763	O15027	SEC16A	S1786	-1.45197	-0.20849	NaN	-3.153	-2.83095	-2.18881	-4.37369	-1.86277	-3.47728	NaN	NaN	-4.16409	-1.24932	-1.0518	NaN	NaN	NaN	-2.40983	-2.18843	-3.14587	-3.42009	-2.97925	-2.62484	-2.74788
2678;2693	753	O15027	SEC16A	S1895	NaN	NaN	NaN	NaN	NaN	NaN	NaN	NaN	NaN	NaN	NaN	NaN	NaN	NaN	NaN	NaN	NaN	NaN	NaN	NaN	NaN	NaN	NaN	NaN
2665;2666;2668;2669;2671;2672;2673;2675;2676;2677;2679;2680;2681;2682;2683;2684;2685;2686;2687;2688;2689;2691;2692;2694;2695;2696	755	O15027	SEC16A	S1905	-2.87097	-0.46701	NaN	-3.53241	-2.21172	-2.23614	NaN	2.54634	-3.80321	-2.80255	NaN	-2.96041	NaN	1.04393	NaN	NaN	NaN	0.103717	3.62034	0.517967	2.21669	3.02112	2.07886	0.762107
92134;92135;92136;92138;92139;92140;92141;92142;92143;92144;92145;92146	765	O15027	SEC16A	S391	-0.438006	-1.29263	NaN	-1.63354	-0.148528	-1.71694	NaN	-1.17751	-2.07866	NaN	NaN	-1.32738	-0.124204	-0.290012	-1.44428	NaN	NaN	-0.363758	-1.02238	-1.11922	-0.900036	-1.07874	-0.919912	-0.6429
10735;10736;10737;10738;10739;10740;10741;10742;10743;10744;10745;10746;10747;10748;10749;10750;10751;10752;10753;10754;10755;10756;10757;10758;10759;10760;10761;10762;10763;10764;10765;10766	756	O15027	SEC16A	S891	0.747588	0.683128	-1.43317	-2.15691	-0.126475	-1.36773	0.713239	1.85532	-0.679866	-1.84376	NaN	-0.513161	-2.28502	1.96574	-0.642559	-0.97041	NaN	0.877495	2.50845	0.231693	0.954292	1.56087	0.864706	-0.104046
40037;40038;40039;40040;40041;40042;40043;40044;40045;40046;40047;40048;40049	16412	O15027	SEC16A	T1876	3.35859	1.38186	0.280961	1.81834	1.71776	1.41998	0.467198	-0.308997	1.52941	3.01209	-0.0980582	2.00439	NaN	-0.668717	0.752191	0.670364	-0.208664	2.31572	3.59323	3.38813	3.02822	2.66332	3.03672	2.85852
89034	770	O15037	KHNYN	S10	NaN	NaN	NaN	NaN	NaN	NaN	NaN	NaN	NaN	NaN	NaN	NaN	NaN	NaN	NaN	NaN	NaN	NaN	1.19555	-0.630071	0.857374	1.94415	2.03332	0.983832
81361;81362;81363;81364;81365;81366;81367;81368;81369;81370;81371;81372;81373;81374;81375;81376;81377;81378;81379;81380;81381;81382;81383;81384;81385;81386;81387;81388;81389;81390	772	O15042	U2SURP	S485	1.15823	1.4041	-0.435482	-0.777688	-0.931578	-0.640092	NaN	0.16911	-1.69534	-0.848678	NaN	-1.56279	NaN	-0.450161	-1.91462	NaN	NaN	-0.81084	-0.594007	-0.934591	-1.47495	-1.38006	-1.26711	-1.27211
149638;149639;149640;149641	775	O15042	U2SURP	S49	NaN	-1.15548	-1.10474	-0.488321	-2.25068	-1.15748	NaN	-1.14203	-1.49472	-1.27712	-1.77376	-1.38944	NaN	NaN	NaN	NaN	NaN	NaN	NaN	NaN	NaN	NaN	NaN	NaN
36823;36824;36825;36826;36827;36828;36829;36830;36831	771	O15042	U2SURP	S67	-0.417499	1.35136	1.29667	1.08965	2.05142	1.71758	NaN	NaN	0.000548363	-0.270345	NaN	-0.629212	NaN	NaN	NaN	NaN	NaN	NaN	-0.52874	0.249925	-0.316861	-0.61236	-0.167423	-0.0351353
161918;161919;161920	778	O15042	U2SURP	S767	NaN	NaN	NaN	NaN	NaN	NaN	NaN	NaN	NaN	NaN	NaN	NaN	-5.63364	-3.93085	NaN	NaN	NaN	-4.60393	NaN	NaN	NaN	NaN	NaN	NaN
107254;107255;107256;107257;107258;107259;107260;107261;107262;107263;107264;107265;107267;107269;107271;107272;107273	773	O15042	U2SURP	S811	NaN	0.322359	-0.841809	-0.516376	1.52105	-0.386214	1.10686	2.28835	2.33658	1.69447	0.476343	2.22717	NaN	0.00632191	-0.216354	0.213356	-1.31479	-0.140114	0.24437	1.14154	0.663122	0.550735	0.510133	1.05534
107268;107272;107273	774	O15042	U2SURP	S818	NaN	-2.38149	-2.58646	-2.11298	-1.24006	-1.71171	NaN	NaN	NaN	NaN	NaN	NaN	NaN	NaN	NaN	NaN	NaN	NaN	NaN	NaN	NaN	NaN	NaN	NaN
156777;156778;156779;156780;156781;156782;156783;156784;156785	776	O15042	U2SURP	S946	NaN	NaN	NaN	NaN	NaN	NaN	NaN	NaN	NaN	NaN	NaN	NaN	NaN	NaN	NaN	NaN	NaN	NaN	NaN	NaN	NaN	NaN	NaN	NaN
156777;156778;156779;156780;156781;156782;156783;156784;156785	777	O15042	U2SURP	S948	NaN	NaN	NaN	NaN	NaN	NaN	NaN	NaN	NaN	NaN	NaN	NaN	NaN	NaN	NaN	NaN	NaN	NaN	NaN	NaN	NaN	NaN	NaN	NaN
19244;19245;19246;19247;19248;19249;19250;19251;19252;19253;19254;19255;19256;19257;19258;19259;32249;32250;32251;32252;32253;32254;32255;32256;32257;32258;32259;32260;32261;32262;32263;32264;32265;32266;32267;32268;32269;64012	16415	O15042	U2SURP	T919	1.87848	2.45489	1.76926	2.04766	2.16326	2.30197	NaN	NaN	3.83142	1.49181	0.328373	3.24728	1.11435	2.53152	4.49753	1.569	1.2404	3.98636	-1.4642	1.46716	0.651768	-0.320666	1.66273	1.45937
107266;107270	20205	O15042	U2SURP	Y817	-0.46244	-1.08314	-2.3375	-3.30343	-1.36604	-2.28995	NaN	NaN	NaN	NaN	NaN	NaN	NaN	NaN	NaN	NaN	NaN	NaN	-1.9402	-1.6539	-1.90333	-1.73797	-2.16742	-1.64893
153547;153548;153549;153550;153551;153552;153553;153554;153555;153556	783	O15047	SETD1A	S1103	-0.864341	-1.04204	NaN	-2.81715	-1.27633	-1.53979	NaN	NaN	-1.95914	-1.37803	NaN	-1.2647	NaN	-1.99408	-2.02508	-1.33561	NaN	-0.0317383	0.192664	0.456577	-0.0259771	0.125925	-0.0716033	0.0579128
89178;89179;89180;89181;89182	780	O15047	SETD1A	S1153	NaN	NaN	NaN	NaN	NaN	NaN	NaN	0.560178	-2.2788	-2.24146	NaN	-2.70675	NaN	-0.568368	-3.26903	NaN	NaN	-2.65618	NaN	NaN	NaN	NaN	NaN	NaN
150854	782	O15047	SETD1A	S464	1.42431	0.486735	1.08961	1.08432	-0.416992	0.043992	NaN	NaN	NaN	NaN	NaN	NaN	NaN	NaN	NaN	NaN	NaN	NaN	NaN	NaN	NaN	NaN	NaN	NaN
90114;90115;90116;90117;90118;90119;90120;90121;90122	16417	O15047	SETD1A	T916	-1.23655	0.510832	-1.48781	0.047987	1.38748	1.06833	-1.02236	-0.255302	0.970832	-0.299638	-1.49244	1.03128	-1.15298	-2.21927	1.10919	-0.0146084	NaN	0.495718	0.517741	1.05541	1.07268	0.569038	0.4001	0.968266
16033;16034	785	O15055	PER2	S627	-0.110501	-0.46244	-1.16096	-0.946409	-0.0312405	-1.05071	NaN	NaN	NaN	NaN	NaN	NaN	NaN	NaN	NaN	NaN	NaN	NaN	-1.80719	-1.80665	-1.97768	-1.64762	-1.54279	-1.26513
13403;13404;13405;13406;13407;13408;13409;13410	784	O15055	PER2	S977	-2.55107	-1.04547	-0.242232	-0.0835304	-0.634871	-0.410161	NaN	-0.868011	-1.07764	-1.11633	-1.98534	-1.38752	-1.64161	0.071454	-0.825669	-1.18345	NaN	0.0913935	1.45152	1.00913	1.40468	1.82573	1.57066	1.15009
93961;119917	787	O15061	SYNM	S1044	NaN	NaN	NaN	NaN	NaN	NaN	NaN	NaN	NaN	NaN	NaN	NaN	NaN	NaN	NaN	NaN	NaN	NaN	-1.98023	-1.60862	-1.42912	-1.12715	NaN	-1.47307
93961;119912;119913;119914;119915;119916;119917	788	O15061	SYNM	S1049	NaN	NaN	NaN	NaN	NaN	NaN	NaN	NaN	NaN	NaN	NaN	NaN	NaN	-0.955897	-1.15274	-0.840347	NaN	-0.261092	1.12224	1.59824	1.30808	1.96505	1.12165	1.55762
47575;47576;47577	16420	O15061	SYNM	T598	NaN	NaN	NaN	NaN	NaN	NaN	3.5376	0.454005	2.43205	2.57721	0.590557	4.06169	0.793905	2.05725	1.89534	2.17061	1.3895	3.04847	0.881881	0.960942	0.83848	2.27482	0.878671	2.33012
28872	789	O15062	ZBTB5	S234	NaN	NaN	NaN	NaN	NaN	NaN	NaN	NaN	NaN	NaN	NaN	NaN	NaN	NaN	NaN	NaN	NaN	NaN	NaN	NaN	NaN	NaN	NaN	NaN
9325;9326	791	O15063	KIAA0355	S723	NaN	NaN	NaN	NaN	NaN	NaN	NaN	NaN	NaN	NaN	NaN	NaN	NaN	NaN	NaN	NaN	NaN	NaN	NaN	NaN	NaN	NaN	NaN	NaN
50187	795	O15068	MCF2L	S620	NaN	NaN	NaN	NaN	NaN	NaN	NaN	NaN	NaN	NaN	NaN	NaN	NaN	NaN	NaN	NaN	NaN	NaN	NaN	NaN	NaN	NaN	NaN	NaN
7482	792	O15068	MCF2L	S965	NaN	NaN	NaN	NaN	NaN	NaN	NaN	NaN	NaN	NaN	NaN	NaN	NaN	NaN	NaN	NaN	NaN	NaN	-2.56832	-4.04688	-3.72783	-2.84417	-4.22999	-3.9974
7477;7480	794	O15068	MCF2L	S975	NaN	-2.86272	NaN	NaN	-3.78886	NaN	-1.48857	NaN	NaN	NaN	NaN	NaN	NaN	NaN	NaN	NaN	NaN	NaN	NaN	NaN	NaN	NaN	NaN	NaN
102637;102638;102639	797	O15079	SNPH	S20	1.29978	0.71867	0.801875	1.09179	2.15171	1.4957	0.634364	-0.316695	0.486679	0.399439	-0.594402	1.95832	NaN	NaN	NaN	NaN	NaN	NaN	-1.32541	-0.666908	-1.03961	-0.7924	-0.561566	-0.373199
152775;152776	798	O15084	ANKRD28	S1011	NaN	NaN	NaN	-3.20526	NaN	NaN	NaN	NaN	NaN	NaN	NaN	NaN	-3.80852	NaN	NaN	NaN	NaN	NaN	NaN	NaN	NaN	NaN	NaN	NaN
87107;87108;87109;87110;87111;87112;87113;87114;87115;149628;149629;149630;149631;149632;149633;149634;149635;149636	800	O15085	ARHGEF11	S1295	1.45245	0.713089	-1.31724	-0.718339	-0.276848	-0.720212	1.61345	2.15761	0.412954	-0.674243	-1.87711	0.742985	2.9351	2.27937	-0.0401802	-0.634641	-0.643735	1.50644	0.372573	-0.192091	-0.0850058	0.247042	0.301485	0.251245
123918;123919;123920;123921;123922;123923;123924	805	O15085	ARHGEF11	S1413	-4.75254	-0.142381	-0.533662	-0.0225735	1.75403	0.957821	NaN	NaN	-0.526457	-0.300329	NaN	2.15063	0.932652	1.10177	0.493283	-0.269815	-0.204235	2.88321	NaN	NaN	NaN	NaN	NaN	NaN
162332;162333;162334;162335;162336;162337;162338;162339;162340;162341;162342;162343;162344	808	O15085	ARHGEF11	S1480	1.25019	0.528136	-0.264171	-0.277782	-0.692585	-0.168961	NaN	1.45436	-0.936374	-1.18267	NaN	-1.05721	NaN	NaN	NaN	NaN	NaN	NaN	-0.861144	-1.48917	-1.08972	-1.01096	-1.15981	-1.70786
62324;62325;62326;62327	799	O15085	ARHGEF11	S150	-8.48685	-4.56073	NaN	NaN	NaN	NaN	NaN	NaN	NaN	NaN	NaN	NaN	NaN	NaN	NaN	NaN	NaN	NaN	NaN	NaN	NaN	NaN	NaN	NaN
87870;87871;87872;87873;87874;87875;87876;87877;87878;87879;87880;87881	801	O15085	ARHGEF11	S251	-4.23669	-0.467117	NaN	-1.35831	0.404258	-0.185845	NaN	-2.24085	-1.18654	-2.45445	NaN	-0.802968	NaN	-6.25977	-1.08262	-1.64689	NaN	0.186428	NaN	NaN	NaN	NaN	NaN	NaN
87880;87881;87882	802	O15085	ARHGEF11	S255	NaN	-1.68685	NaN	-3.08176	-2.65288	-3.527	NaN	-1.56575	-2.00393	NaN	NaN	-3.06809	NaN	NaN	NaN	NaN	NaN	NaN	NaN	NaN	NaN	NaN	NaN	NaN
91871;100773	803	O15085	ARHGEF11	S271	NaN	NaN	NaN	NaN	NaN	NaN	NaN	NaN	NaN	NaN	NaN	NaN	NaN	NaN	NaN	NaN	NaN	NaN	-0.0920076	0.563171	0.478386	0.392178	0.217117	0.456562
114502;114504;114508;114511;114515;114521;114525;114526;114527;114528;114530;114531;114533;114534;114535;114536;114537;114538;114539;114540;114542;114543;114545;114546;114547;114549;114550;114552;114553;114556;114557;114558;114561;114562;114564;114565;114566;114567;114568;114569;114570;114571	804	O15085	ARHGEF11	S663	-0.315042	-0.544439	-2.4314	NaN	-1.68595	-2.5139	-1.49751	-0.312901	-1.81923	NaN	NaN	-3.38661	-2.24163	-0.419651	-2.80843	-2.61931	NaN	-0.179745	1.55745	0.387171	0.740805	1.23878	0.802944	0.0314007
149637	16429	O15085	ARHGEF11	T1292	NaN	NaN	NaN	NaN	NaN	NaN	NaN	NaN	NaN	NaN	NaN	NaN	NaN	NaN	NaN	NaN	NaN	NaN	NaN	NaN	NaN	NaN	NaN	NaN
87880;87882	16426	O15085	ARHGEF11	T254	NaN	NaN	NaN	NaN	NaN	NaN	NaN	-1.56575	-2.00393	NaN	NaN	-3.06809	NaN	NaN	NaN	NaN	NaN	NaN	NaN	NaN	NaN	NaN	NaN	NaN
114499;114500;114501;114503;114506;114507;114510;114512;114514;114516;114517;114518;114519;114520;114523;114524;114526;114527;114528;114529;114530;114531;114532;114534;114535;114536;114537;114538;114539;114540;114541;114542;114543;114544;114545;114546;114547;114548;114549;114550;114551;114552;114553;114554;114555;114556;114557;114558;114559;114560;114561;114562;114563;114564;114565;114566;114567;…	16427	O15085	ARHGEF11	T668	0.331115	0.739305	-0.788604	-1.27573	-0.290713	-0.481141	1.26279	0.986623	-1.37128	-3.01522	NaN	-1.02806	0.238555	1.05986	-2.83222	-2.28535	NaN	0.668451	1.78014	0.513097	0.940315	1.41016	0.869609	0.135764
114505;114509;114513;114522;114529;114532;114533;114541;114544;114548;114551;114554;114555;114559;114560;114563;114566;114567;114568;114569;114570;114571	16428	O15085	ARHGEF11	T672	NaN	-1.74991	-2.39139	NaN	-2.26214	-3.48563	NaN	-4.57025	NaN	NaN	NaN	-2.93755	NaN	NaN	NaN	NaN	NaN	NaN	-0.0938234	-1.0213	-1.10394	-0.610914	-0.833946	-1.39909
40994	809	O15117	FYB1	S184	NaN	NaN	NaN	NaN	NaN	NaN	NaN	NaN	NaN	NaN	NaN	NaN	NaN	NaN	NaN	NaN	NaN	NaN	NaN	NaN	NaN	NaN	NaN	NaN
52817;52818;52819;52820;52821;52822;52823;52824;52825	810	O15117	FYB1	S558	2.34678	2.26113	1.8447	3.02671	4.14254	2.89893	3.43408	0.862906	3.4302	1.84503	0.7238	4.05571	2.14526	1.49672	2.31603	0.755616	0.850543	3.18188	3.75798	4.50106	4.35822	2.66489	3.1976	3.49715
151750	20206	O15117	FYB1	Y571	NaN	NaN	NaN	NaN	NaN	NaN	NaN	NaN	NaN	NaN	NaN	NaN	NaN	NaN	NaN	NaN	NaN	NaN	NaN	NaN	NaN	NaN	NaN	NaN
21747;21748;21749;21750;21751;21752;21753;21754	811	O15119	TBX3	S371	NaN	NaN	NaN	NaN	NaN	NaN	-6.54239	-3.18363	-1.61259	-2.8939	NaN	-1.52023	NaN	-1.9638	-1.88509	-3.84655	NaN	-0.923456	-0.4742	0.260681	0.0252705	0.277529	-0.263666	0.494425
21747;21748;21749;21750;21751;21752;21753;21754	812	O15119	TBX3	S375	NaN	NaN	NaN	NaN	NaN	NaN	-6.54239	-3.18363	-1.61259	-2.8939	NaN	-1.52023	NaN	-1.9638	-1.88509	-3.84655	NaN	-0.923456	-0.4742	0.260681	0.0252705	0.277529	-0.263666	0.494425
56164	813	O15119	TBX3	S438	NaN	NaN	NaN	NaN	NaN	NaN	NaN	NaN	NaN	NaN	NaN	NaN	NaN	NaN	NaN	NaN	NaN	NaN	-3.35506	-2.48982	-2.41885	-0.925339	-2.62686	-0.93314
135883;135884;135885;135886;135887;135888;135889;135890;135891	815	O15119	TBX3	S707	NaN	NaN	NaN	NaN	NaN	NaN	NaN	NaN	NaN	NaN	NaN	NaN	NaN	NaN	NaN	NaN	NaN	NaN	NaN	NaN	NaN	NaN	NaN	NaN
1716;1717;1718	818	O15127	SCAMP2	S320	NaN	NaN	NaN	NaN	NaN	NaN	NaN	-1.72912	0.301689	-1.87252	-1.02985	0.151575	NaN	NaN	NaN	NaN	NaN	NaN	0.118812	0.282494	0.30617	-0.315917	-0.368143	0.375221
63351	819	O15143	ARPC1B	S310	NaN	NaN	NaN	NaN	NaN	NaN	NaN	NaN	NaN	NaN	NaN	NaN	NaN	NaN	NaN	NaN	NaN	NaN	NaN	NaN	NaN	NaN	NaN	NaN
116660;116661;116662;116663;116664;116666;116667;116668;116669;116670;116671;116672;116673	822	O15155	BET1	S50	NaN	0.0198908	-0.809052	-0.716508	-0.706103	-0.97111	NaN	1.58445	0.0155869	-0.615977	-1.82449	0.338973	-0.117782	0.9391	-1.63349	NaN	NaN	-0.285867	1.52881	-0.10304	-0.115847	0.124124	-0.0477653	-0.617253
84862;84863;84864	825	O15164	TRIM24	S1025	NaN	NaN	NaN	NaN	-4.27501	NaN	NaN	NaN	NaN	NaN	NaN	NaN	NaN	NaN	NaN	NaN	NaN	NaN	-0.598698	-1.49488	-0.75703	-0.306554	-0.960861	-1.82402
84862;84863;84864	826	O15164	TRIM24	S1028	NaN	NaN	NaN	NaN	-4.27501	NaN	NaN	NaN	NaN	NaN	NaN	NaN	NaN	NaN	NaN	NaN	NaN	NaN	-0.598698	-1.49488	-0.75703	-0.306554	-0.960861	-1.82402
73300;73301;73302;73303;73304;73305;73306;73307;73308	824	O15164	TRIM24	S1042	-4.26638	2.3717	1.90906	2.61564	2.73407	2.63866	NaN	-0.45514	1.31962	0.982384	0.427495	1.56514	NaN	1.2134	0.260843	0.574108	-1.16866	-0.216395	-0.192767	0.123592	-0.0276966	-0.330488	-0.301684	0.134677
25326;25327;25328;25329;25330;63750;63751;63752;63753	823	O15164	TRIM24	S654	-1.8318	-0.611591	-1.56343	-1.17337	-0.0657511	-0.752358	NaN	-3.33905	-1.05536	-1.45055	NaN	-0.424436	NaN	0.557554	1.16717	1.20774	0.246683	0.0232162	-0.983671	-0.535779	-0.684186	-1.06939	-0.532738	-0.477388
124924;124925;124926;124927;124928;124929;124931;124932;124933;124934	830	O15164	TRIM24	S685	3.97533	0.654784	0.617343	1.60922	0.248699	0.948015	-2.75671	-2.54667	-0.258548	-0.0111699	-0.718401	-0.0130415	NaN	-1.05065	-0.222408	-0.115335	-1.51132	-0.785209	-3.93549	-2.22985	-3.35091	-2.20483	-2.33795	-2.05204
91246;91247	827	O15164	TRIM24	S744	NaN	NaN	NaN	NaN	NaN	NaN	NaN	NaN	NaN	NaN	NaN	NaN	NaN	NaN	NaN	NaN	NaN	NaN	-4.00231	-3.19717	-3.87752	-4.16322	-3.65678	-2.83773
108945;108947	828	O15164	TRIM24	S808	NaN	-1.00999	-2.1489	-2.46412	-2.67955	-2.44187	NaN	NaN	NaN	NaN	NaN	NaN	NaN	NaN	NaN	NaN	NaN	NaN	-1.15288	-1.41534	-1.72054	-1.84069	-1.52026	-1.6758
108940;108941;108942;108944;108946;122544;122545;122546;122547;122548;122549;122550;122551;122552;122553	829	O15164	TRIM24	S811	3.4002	1.78868	1.97007	1.76187	1.92952	1.98355	NaN	1.63653	1.7404	0.960279	-0.147167	1.54914	0.00667095	-0.320048	2.01968	2.00649	0.922279	1.42808	0.920249	1.48981	1.41982	1.0884	1.33957	1.50128
120412;120413;120414	832	O15169	AXIN1	S493	NaN	NaN	NaN	NaN	NaN	NaN	1.95226	1.26951	0.706958	0.192454	0.647244	0.467447	NaN	NaN	NaN	NaN	NaN	NaN	NaN	NaN	NaN	NaN	NaN	NaN
20049;20050;20051;20052;20053;20054;20055;20056;20057;20058;20059;20060	833	O15173	PGRMC2	S104	NaN	-1.09654	NaN	-1.60616	-3.03397	-3.27757	NaN	-2.03009	-2.59636	-1.39841	NaN	-2.42032	NaN	-4.32911	-3.55135	-1.97552	NaN	-2.62708	-0.839279	-2.82588	-2.1234	-1.55488	-1.83961	-2.46031
73635;73683;73699;73700;73701;73702;73703;73704;73705;73706;73707;73708;73709;73710;73711	835	O15173	PGRMC2	S208	-5.21145	-0.242444	NaN	-2.19552	-1.9784	-3.27818	-0.0799847	1.97962	-1.82659	-1.95355	NaN	-2.07225	-1.19824	0.903664	-1.79945	-2.85513	NaN	1.41767	1.87147	-0.340875	1.31265	1.68212	1.46178	0.796163
46925;46926;46927;46928;46929;46930;46932;46933;46934;46935;46936;46937;46938;46939;46940;46941;46942;46943;46945;46946;46947;46948;46949;46950;46951;46952;97091	834	O15173	PGRMC2	S90	-1.10681	0.322298	-1.4031	-0.401562	0.45441	-0.650065	-2.19087	1.89245	0.058732	-0.512231	NaN	0.620641	-2.64081	1.63726	0.247836	-0.780767	-1.88582	1.24964	1.63985	1.40853	1.39647	1.47025	1.40366	1.25811
73633;73634;73636;73637;73638;73639;73640;73641;73642;73643;73644;73645;73646;73647;73648;73649;73650;73651;73653;73654;73655;73656;73657;73658;73659;73660;73661;73662;73663;73664;73665;73666;73667;73668;73669;73670;73671;73672;73673;73675;73676;73678;73679;73680;73681;73682;73684;73685;73686;73687;73688;73689;73690;73691;73692;73693;73694;73695;73696;73697;73698;73699;73700;73701;73702;73703;737…	16431	O15173	PGRMC2	T211	0.106954	2.43565	0.946453	1.27327	2.02296	0.547401	-0.0799847	2.47741	0.502314	0.0805726	NaN	0.281778	1.64591	3.9102	1.11617	1.83447	-2.04471	4.75077	4.67597	2.77183	4.21066	4.8183	4.80077	4.32048
73674	16432	O15173	PGRMC2	T216	NaN	NaN	NaN	NaN	NaN	NaN	NaN	NaN	NaN	NaN	NaN	NaN	NaN	NaN	NaN	NaN	NaN	NaN	NaN	NaN	NaN	NaN	NaN	NaN
27516;27517;27518;27519	838	O15194	CTDSPL	S268	-0.267096	-1.15217	-1.17651	-1.19006	-1.61299	-1.40276	1.79609	-0.445811	-1.27053	-0.104709	-0.590311	-0.968523	NaN	NaN	NaN	NaN	NaN	NaN	NaN	NaN	NaN	NaN	NaN	NaN
13766;13767;13768;13778;13779;13780	836	O15194	CTDSPL	S28	-0.167533	0.897658	1.43828	0.562278	0.725853	0.704202	NaN	-1.39507	1.28807	0.648235	-0.768296	0.900209	NaN	0.582202	0.465107	0.943858	-0.691441	0.127836	NaN	NaN	NaN	NaN	NaN	NaN
13753;13754;13755;13756;13757;13758;13759;13760;13761;13762;13763;13764;13765;13766;13767;13768;13769;13770;13771;13772;13773;13774;13775;13776;13777;13778;13779;13780	837	O15194	CTDSPL	S33	1.82653	3.21424	3.19534	3.08006	3.30491	3.16783	2.77342	3.5738	3.6699	3.08883	1.70621	3.39757	1.69715	3.19861	2.79899	3.16763	1.5799	2.57088	-0.455829	0.176153	0.136768	-0.0538893	0.307197	0.289076
103289;103291;165398;165399;165400;165401;165403;165404;165405;165406;165407;165408;165409;165410;165411;165412;165413;165414;165415;165416;165417;165418;165419	841	O15213	WDR46	S41	-3.96235	-1.1643	-2.23578	NaN	-0.9545	-2.85647	-1.56912	-0.472033	-2.17015	-1.45871	NaN	-1.27805	NaN	-1.02536	NaN	-3.50012	NaN	-0.1122	0.81656	0.600151	0.354729	0.839149	0.606435	0.343218
40309;40310;40311;40312	842	O15226	NKRF	S67	NaN	NaN	NaN	NaN	NaN	NaN	NaN	NaN	NaN	NaN	NaN	NaN	NaN	NaN	NaN	NaN	NaN	NaN	-1.23384	-1.86015	-2.10681	-1.40124	-1.71449	-1.76535
102110;102113;102115;102119;102124;102130;102132;102136;102137;102144;102148;102150;102151;102153	855	O15231	ZNF185	S152	NaN	-2.33726	NaN	NaN	-3.27012	NaN	NaN	0.666594	NaN	-2.67921	NaN	-2.70397	NaN	-0.697003	-3.02856	NaN	NaN	-2.32513	-1.71009	-2.05924	-2.2027	-2.22036	-2.55549	-2.90926
94526;94528;94529;94530;94532;94533;94534;94535;94537;94538;94539;94540;94541	853	O15231	ZNF185	S453	NaN	-1.31158	-0.794612	-0.541821	-0.0787754	-0.0775948	NaN	NaN	1.02612	0.411211	-1.674	0.531337	NaN	NaN	1.03043	-0.0214119	-0.765143	0.127567	-1.08685	-0.713011	-0.922587	-0.337216	-0.370189	-0.285016
36379;36381;36382;36383;36384;36385;36386;36388;36389;36390;36391;36392;36393;36395;36396;36397;36398;36399;36400;36402;36404;96371;96372;96373;96374;96375;96376;96377;96378;96379;96380;96381;96382;96383;96384;96385;96386;96387;96388;96389;96390;96391;96392;96393;96394;96395;96396;96397;96398;96399;96400;96401;96402	847	O15231	ZNF185	S465	1.8549	1.85074	-0.228088	0.01509	0.321769	0.331186	1.50103	3.15059	-0.228707	-0.206851	1.39628	-0.18911	1.57983	2.71819	-0.651643	-0.447748	-2.08137	1.04342	1.589	1.41752	0.937424	1.58695	1.07194	0.785342
36380;36401;96402	848	O15231	ZNF185	S468	NaN	NaN	NaN	NaN	NaN	NaN	NaN	NaN	NaN	NaN	NaN	NaN	NaN	-1.48127	NaN	NaN	NaN	-5.03537	NaN	NaN	NaN	NaN	NaN	NaN
45428;45433;45435;45443;45446;45451;45454;45455;45457;45460	851	O15231	ZNF185	S519	-1.59496	-2.64573	NaN	NaN	-1.69086	-3.26827	NaN	-0.987729	-2.27407	NaN	NaN	-2.22626	NaN	-1.77488	NaN	-2.20633	NaN	-1.54906	-1.88505	-2.39878	-2.17912	-1.70849	-2.20028	-2.24632
96403	854	O15231	ZNF185	S531	NaN	NaN	NaN	NaN	NaN	NaN	NaN	NaN	NaN	NaN	NaN	NaN	NaN	NaN	NaN	NaN	NaN	NaN	-6.55484	-4.38794	-4.79443	-4.99919	-4.22377	-3.94489
15702;15703;15705;15706;15707;15709;15710;15711;15712;15713;15714;15715;15716;15718;15719;15720;15721;15722;15723;15724;15725;15726;15727;15728;15729;15730;15731;15732;15734;15736;15737;15738;15739;15740;15741;15742;15743;15744;15745;15746;15747;15748;15749;15750	844	O15231	ZNF185	S64	-0.895181	2.34194	0.617721	1.20563	2.10088	1.25222	-1.64042	3.56343	1.50216	1.14039	-0.814021	2.19079	NaN	3.64665	1.09552	0.55068	-1.6477	2.80428	3.10643	3.11898	3.02154	3.33119	2.92231	3.26709
102119;102120;102121;102122;102123;102124;102125;102126;102127;102128;102129;102130;102131;102132;102133;102134;102135;102136;102137;102138;102139;102140;102141;102143;102144;102145;102146;102147;102148;102149;102151;102152;102153;102154;102155;102156;136148;136149;136150;136151;136152;136153;136154;136155;136156;136157;136158;136159;136160;136161	16440	O15231	ZNF185	T158	-4.72773	0.23165	NaN	-2.11662	-1.30827	-2.12433	-4.24321	2.2766	-1.41564	-1.73095	NaN	-0.551744	NaN	1.15745	-2.03679	-2.42898	NaN	0.0784082	0.350278	0.114207	0.0669413	0.231253	-0.17947	-0.586156
76270;76271;76272;76273	16438	O15231	ZNF185	T289	-0.79335	-0.512	-0.986495	-1.1408	-0.794028	-0.133132	1.19123	1.00549	-1.0713	-0.360652	NaN	0.0611429	NaN	-0.197296	-1.75768	0.213964	-2.29833	0.300646	NaN	NaN	NaN	NaN	NaN	NaN
45404;45405;45406;45407;45408;45409;45410;45411;45412;45413;45414;45415;45416;45417;45418;45419;45420;45421;45422;45423;45424;45425	16435	O15231	ZNF185	T447	0.591447	0.357778	-1.25053	0.139969	0.746208	0.346694	-1.10858	0.541004	1.22608	1.64334	NaN	1.61639	1.39398	0.919598	1.06518	0.230499	-0.292758	0.977657	-0.535774	0.0788288	-0.365102	-0.305234	0.088717	0.205937
45432;45439;45450;45456;45458;45459;45461	16436	O15231	ZNF185	T505	-1.22223	-2.52722	NaN	NaN	-2.13257	NaN	-1.45375	-1.73857	NaN	-2.80219	NaN	-2.54949	NaN	NaN	NaN	NaN	NaN	NaN	-3.03808	-2.48409	-2.752	-2.83747	-2.6522	-2.78922
106717;106719;106720;106724;106729;106730;106733;106736;106738;106739	864	O15234	CASC3	S117	1.25851	0.605208	0.118581	0.342932	0.137686	0.631407	1.76106	-0.927917	0.201086	0.0661454	-1.09478	0.26817	NaN	-0.913513	0.176163	0.51049	-0.543656	-0.547341	-1.61219	-0.796345	-1.27274	-1.727	-1.17116	-1.04696
106716;106718;106721;106722;106723;106725;106727;106728;106734;106735;106740;106741	865	O15234	CASC3	S125	1.11062	0.124574	0.204864	0.187262	0.0269232	0.881573	1.43775	-0.201863	1.06409	0.80307	-0.54534	0.806416	1.37833	0.684443	1.36567	1.32278	1.11935	0.774931	-1.92424	-1.15851	-1.75541	-1.90748	-1.02021	-1.19444
94099;94100;94101;94102;94103;94104;94105;94107;94108;94109;94110;94111;94113;94114;94115;94117;138076;138078	861	O15234	CASC3	S148	1.43976	1.28	1.18441	1.18426	1.08044	0.816383	0.652257	0.725821	0.813993	0.14827	-0.041656	0.302081	1.02069	2.04704	1.51902	2.55773	1.45675	0.324925	0.864945	1.70465	1.43285	1.14325	1.03488	1.66173
94106;94116;94118;138077	862	O15234	CASC3	S154	NaN	NaN	NaN	NaN	NaN	NaN	NaN	NaN	-2.12538	NaN	NaN	-2.01648	NaN	NaN	NaN	NaN	NaN	NaN	-0.431736	0.40407	0.19078	-0.214487	-0.306827	-0.113827
163222;163223;163224;163225;163226;163227;163228;163229;163230;163231;163232;163233;163234;163235;163236;163237;163238;163239;163240;163241;163242;163243	867	O15234	CASC3	S265	3.97418	3.48712	4.20207	3.41321	3.14054	3.35582	3.25148	1.74639	3.99465	3.20628	2.02972	3.4821	NaN	2.78888	4.3965	4.20514	3.64593	2.40364	0.975852	1.8875	1.5649	1.22452	1.69836	1.96284
23130;23131;23132;23133;23134;23135;23136;23137;23138;23139;23140;23141;23142;23143;23144;23145;23146;23147;23148;23149;23150;23151;23152;23153;23154;23155;23156;23157;23158;23159;23160;23161;23162;23163;23164;71015;71016;71018;71019;71020;71021;71022;98167;98168;98169;98170	858	O15234	CASC3	S363	3.818	2.12872	NaN	-1.15232	-0.481834	-1.13285	3.96221	4.08217	-0.275825	NaN	NaN	-0.0424137	-2.04668	1.95271	-2.14502	-2.5612	NaN	1.49242	3.27565	2.89347	3.07922	3.02322	2.62482	2.22267
23153;23154;23155;23156;23157;23158;23159;23160;23161;23162;23163;23164;71015;71016;71017;71018;71019;71020;71021;71022;98167;98168;98169;98170	859	O15234	CASC3	S373	3.81768	1.6843	NaN	-1.95389	-1.92661	-1.93582	3.89752	3.94032	-1.4389	NaN	NaN	-1.67138	NaN	0.364478	-3.24153	NaN	NaN	-2.26801	1.3585	1.34727	0.818336	0.817007	0.578693	0.191887
44953;44954	860	O15234	CASC3	S45	NaN	NaN	NaN	NaN	NaN	NaN	NaN	NaN	NaN	NaN	NaN	NaN	NaN	NaN	NaN	NaN	NaN	NaN	-2.64699	-2.14818	-2.16991	-2.79327	-1.6449	-1.68192
102715;102716;102717;102718;102719;102720;102721;102722;102723;102724;102725;102726;102727;102728	863	O15234	CASC3	S66	1.82818	0.893061	0.811886	1.20958	0.620359	1.52814	NaN	1.55594	1.52735	1.56898	2.23322	1.18131	NaN	1.56201	1.42423	1.92279	2.31522	0.790972	-4.0534	-0.614217	-0.895624	-0.820835	-0.24689	0.0536156
154356;154357;154358;154359;154360	868	O15258	RER1	S95	NaN	NaN	NaN	NaN	NaN	NaN	NaN	-4.47103	NaN	NaN	NaN	-3.84905	NaN	NaN	NaN	NaN	NaN	NaN	-0.173385	-1.76353	-1.46275	-0.134989	-1.36923	-2.00708
79157	869	O15265	ATXN7	S491	NaN	NaN	NaN	NaN	NaN	NaN	NaN	NaN	NaN	NaN	NaN	NaN	NaN	-1.99501	-0.443917	0.173964	-1.59553	-0.938066	NaN	NaN	NaN	NaN	NaN	NaN
96916;96917;96918;96919;96920	870	O15318	POLR3G	S157	NaN	NaN	NaN	NaN	NaN	NaN	NaN	NaN	NaN	NaN	NaN	NaN	NaN	NaN	NaN	NaN	NaN	NaN	NaN	-3.2755	-2.37585	-2.87524	-2.43882	-2.35147
119042;119043;119044;119049	877	O15320	NULL	S137	NaN	NaN	NaN	NaN	NaN	NaN	NaN	-4.06945	NaN	NaN	NaN	NaN	NaN	NaN	NaN	NaN	NaN	NaN	-5.75159	-4.19777	NaN	-5.89977	NaN	NaN
119045;119046;119047;119048;119050	878	O15320	NULL	S139	-0.770082	-3.2618	NaN	NaN	NaN	NaN	NaN	-3.01352	NaN	NaN	NaN	NaN	NaN	NaN	NaN	NaN	NaN	NaN	NaN	NaN	NaN	NaN	NaN	NaN
4571;4572;4573;4574;4575;4576;4577;4578;4579;4580;4581;4582;4583;4584;4585;4586;4587;4588;4589	871	O15320	NULL	S536	-1.2983	-4.18266	-2.13856	NaN	-4.16398	-3.05397	-0.4611	-0.480656	NaN	NaN	NaN	-2.13116	-2.21061	-1.29001	NaN	NaN	NaN	-3.39317	-2.97028	-2.07828	-3.42598	-3.03103	-2.90776	-3.08089
78391;78392;78393;78394;78395	875	O15320	NULL	S548	NaN	NaN	NaN	NaN	NaN	NaN	NaN	NaN	NaN	NaN	NaN	NaN	NaN	NaN	NaN	NaN	NaN	NaN	NaN	NaN	NaN	NaN	NaN	NaN
9535;9536;9537;9538;9539;9540;9541;9542;9543;9544;9545;9546;9547;9548;9549	872	O15320	NULL	S594	-0.647296	-1.16136	NaN	-2.86078	-2.75026	-2.74572	NaN	-1.56131	NaN	NaN	NaN	-3.91547	NaN	-0.29457	NaN	NaN	NaN	-1.75189	-2.7743	-4.55333	-3.60281	-3.48509	-3.4728	-4.32312
9535;9536;9537;9538;9539;9540;9541;9542;9543;9544;9545;9546;9547;9548;9549;9550;9551;9552;9553;9554;9555;9556;9557;9558;9559;9560;9561;9562;9563	873	O15320	NULL	S596	-0.104448	-0.256731	NaN	-2.86078	-1.74179	-1.9731	-1.19594	1.12721	-0.191815	0.304177	NaN	-0.0823364	NaN	1.19296	-1.65825	-0.908737	NaN	0.408208	-1.25637	-2.2104	-2.12835	-1.66876	-1.71172	-2.4343
40154;77686;77687;77688;77689;77690;77691;77692;77693;77694;77695;77696;77697;77698;77699;77700;77701;77702;77703;77704;77705;77706;77707;77708	874	O15320	NULL	S635	NaN	1.70647	1.21056	1.47763	3.2648	1.62252	NaN	0.672651	0.997807	1.89615	-0.529778	2.6751	NaN	-0.362383	1.68783	0.894128	-0.549371	4.14861	4.21377	3.36565	4.26119	4.5452	4.70985	4.58814
109288;109289;109290;109291;109292;109293;109294;109295;109296;109297;109298;109299;109300;109301;109302;109303;109304;109305;109306;109307;109308;109309;109310;109311;109312;109313;109314;109315;109316;109317;109318;109319;109320;109321;109322;109323;109324;109325;109326;109327;109328;109329	876	O15320	NULL	S647	0.126244	0.19679	-0.445653	-0.0834923	0.684883	0.14094	NaN	0.955127	-0.861053	-1.50796	NaN	-0.741061	0.23761	-0.167418	-1.33982	-1.5102	NaN	0.251787	3.43969	0.728841	2.36957	2.74807	1.89862	2.16735
44285;44286;44287;44288	16443	O15320	NULL	T583	-1.46797	0.311848	-1.30562	-1.34517	-0.0155354	-1.50759	NaN	NaN	NaN	NaN	NaN	NaN	NaN	NaN	NaN	NaN	NaN	NaN	-1.20411	-0.835934	-0.745961	-0.96486	-0.497135	-0.573669
14946;14947;14949;14950;14951;14953;14954;14956	879	O15344	MID1	S96	NaN	NaN	NaN	NaN	NaN	NaN	0.953158	-0.941802	1.45589	1.36058	-0.065433	1.07237	1.06621	0.942195	1.46516	1.73193	0.143756	-0.465387	-1.29637	-1.26945	-1.02365	-1.32485	-0.80468	-0.391644
4547	881	O15350	TP73	S333	NaN	NaN	NaN	NaN	NaN	NaN	NaN	NaN	NaN	NaN	NaN	NaN	NaN	NaN	NaN	NaN	NaN	NaN	NaN	NaN	NaN	NaN	NaN	NaN
18314;18315;18316;18317;18318;18319;18320;18321;18322	882	O15357	INPPL1	S132	NaN	NaN	NaN	NaN	NaN	NaN	NaN	NaN	NaN	NaN	NaN	NaN	NaN	NaN	NaN	NaN	NaN	NaN	2.6404	2.83347	2.78206	2.57531	2.59337	2.83807
25014;25015;25016;25017;25018;25019;25020;25021;25022;25023;25024	883	O15371	EIF3D	S161	-1.27944	-2.15426	-0.505877	0.780212	0.760669	0.529191	NaN	-2.745	0.694282	0.45308	-0.688412	0.653874	NaN	-1.08787	0.414304	-0.404613	-0.504856	0.147403	-4.7378	-2.36076	-2.95236	-2.38943	-1.40756	-1.25859
20061;20062;20063;20064;20065;20066;20067;20068;20069;20070;20071;20072;20073;20074;20075;20076;20077;20078;20079;20080;20081	884	O15372	EIF3H	S183	-2.38881	0.52851	-2.35018	0.0946856	-0.337498	-0.29468	NaN	-2.33311	-1.12444	-1.23459	NaN	-0.653163	NaN	NaN	-1.50352	-1.71605	-2.01353	1.80843	2.77611	1.73384	2.25582	2.58039	2.15537	1.00714
66547	887	O15381	NVL	S207	0.0442686	0.327034	-0.538466	-0.0100565	0.285942	-0.0261765	NaN	NaN	NaN	NaN	NaN	NaN	NaN	NaN	NaN	NaN	NaN	NaN	NaN	NaN	NaN	NaN	NaN	NaN
24828;24830	886	O15381	NVL	S211	NaN	NaN	NaN	NaN	NaN	NaN	NaN	NaN	NaN	NaN	NaN	NaN	NaN	NaN	NaN	NaN	NaN	NaN	NaN	NaN	NaN	NaN	NaN	NaN
14539;14540;14542;14546	888	O15400	STX7	S125	NaN	NaN	NaN	NaN	NaN	NaN	NaN	NaN	NaN	NaN	NaN	NaN	NaN	0.358067	-1.17261	-1.69257	NaN	-0.530319	NaN	NaN	NaN	NaN	NaN	NaN
14540;14541;14542;14543;14544;14545;14547	889	O15400	STX7	S126	-7.89976	0.214558	-1.86122	-0.693624	0.612714	-0.48374	NaN	NaN	NaN	NaN	NaN	NaN	NaN	0.358067	-1.17261	-1.69257	NaN	-0.530319	1.47244	1.60087	1.39542	1.02745	0.734584	NaN
14532;14533;14534;14535;14536;14537;14538;14539;14540;14541;14542;14543;14544;14545;14546;14547;159649;159651;159654;159656;159657;159659;159660;159661;159662;159665;159669;159673;159675;159676;159679;159680;159682;159683;159685;159688;159689;159690	890	O15400	STX7	S129	0.119827	2.61447	1.38309	2.26843	3.16094	2.44562	NaN	2.24539	2.90963	2.28646	0.15167	3.07434	NaN	1.12828	3.01478	2.05886	0.388932	3.03806	2.70769	2.94741	2.7104	2.47619	2.30202	2.13169
159650;159653;159658;159663;159666;159667;159668;159670;159672;159678;159681;159686;159691	891	O15400	STX7	S131	NaN	0.753129	-0.749927	0.23013	2.10431	-0.0481195	NaN	NaN	1.39752	-0.634068	-1.30194	2.15298	-1.88674	0.500815	1.26707	-0.24964	-1.82898	1.11918	2.33378	2.59169	2.29634	1.98952	1.73568	2.04734
159652;159655;159664;159674;159684	892	O15400	STX7	S136	-5.11333	-1.14896	-1.53702	-1.48451	0.388367	-1.1285	NaN	NaN	0.520915	-1.2409	NaN	0.803471	NaN	-0.641038	1.21365	0.182129	-1.40684	1.07721	0.183654	0.489395	0.259752	0.0255175	0.0482135	0.314798
145601	894	O15400	STX7	S45	NaN	NaN	NaN	NaN	NaN	NaN	NaN	NaN	NaN	NaN	NaN	NaN	NaN	NaN	NaN	NaN	NaN	NaN	NaN	NaN	NaN	NaN	NaN	NaN
30448;30458	16444	O15400	STX7	T78	-1.51999	-2.70537	NaN	-3.13768	-3.01812	NaN	NaN	NaN	NaN	-2.43718	NaN	-3.92133	NaN	NaN	NaN	NaN	NaN	NaN	NaN	NaN	NaN	NaN	NaN	NaN
30438;30439;30440;30441;30442;30443;30444;30445;30446;30447;30449;30450;30451;30453;30454;30455;30456;30457	16445	O15400	STX7	T79	0.889789	0.530165	0.494571	0.281991	0.844107	0.278433	-1.22517	-0.290521	-1.87541	-0.613533	NaN	-0.787172	-0.354268	0.428399	-0.811298	-1.95667	NaN	0.618563	1.42523	1.14773	1.10711	1.06365	0.828756	0.714818
69221;69222;69223;69224;69225;69226;69227	906	O15417	TNRC18	S1127	NaN	-1.30946	-1.91831	-2.37905	-2.10617	-2.12384	NaN	NaN	-2.66171	-2.00369	NaN	-3.3004	NaN	-1.81194	-2.41234	NaN	NaN	-2.68144	-2.50106	-2.87812	-3.44802	-2.10626	-2.47757	-3.12239
69221;69222;69223;69224;69225;69226;69227	907	O15417	TNRC18	S1136	NaN	-1.30946	-1.91831	-2.37905	-2.10617	-2.12384	NaN	NaN	-2.66171	-2.00369	NaN	-3.3004	NaN	-1.81194	-2.41234	NaN	NaN	-2.68144	-2.50106	-2.87812	-3.44802	-2.10626	-2.47757	-3.12239
89660;89661;89662;89663;89664;89665;89666;89667;89668;89669;89670;89671;89672;89673;89674;89675;89676;89677;89678;89679;89680;89681;89682;89683;89684;89685	912	O15417	TNRC18	S1359	NaN	-0.0972652	-2.27241	-1.13414	-1.51161	-1.42396	0.726639	0.74819	-1.43726	-2.70358	NaN	-1.44052	-1.22456	-0.131276	-2.23244	-1.45984	-2.07068	-0.593563	1.35576	-0.996052	0.0554485	0.974838	0.0276275	-1.07068
7966;7967;7968;7969;7970;7971;7972;7973;7974;7975;7976;7977;7978;7979;7980;7981;7982;7983;7984;7985;7986;7987	895	O15417	TNRC18	S1857	-0.44059	-2.31966	NaN	-3.32578	-3.2752	-2.58365	NaN	NaN	NaN	NaN	NaN	NaN	NaN	NaN	NaN	NaN	NaN	-5.4258	-3.38596	-3.92839	-4.31492	-4.26107	-3.58655	-2.89013
119783;119784;119785;119786;119787;119788;119789;119790	913	O15417	TNRC18	S1925	-1.13508	0.0260324	0.311286	0.0803919	0.183977	0.123854	NaN	0.932878	-0.0323591	-0.278587	0.0451951	-0.0812473	NaN	NaN	NaN	NaN	NaN	NaN	0.77377	0.803323	0.730684	0.74818	0.680217	0.468538
48444;48445;48446;48447	904	O15417	TNRC18	S1957	NaN	NaN	NaN	NaN	NaN	NaN	NaN	-1.85922	NaN	-1.22438	NaN	-1.39254	NaN	-2.07217	-1.15215	-1.65608	NaN	-1.78582	-1.80293	-1.81288	-1.86062	-0.994575	-1.33112	-0.754898
45387;45388;45389;45390;45391;45392;45393;45394	902	O15417	TNRC18	S2033	0.394826	0.468201	0.442813	0.611258	0.189945	0.661079	NaN	-3.51242	0.806369	0.452985	-0.5219	0.315374	NaN	0.320859	1.08646	0.325314	-0.581965	-0.0790653	-2.31616	-0.787491	-1.13846	-1.31679	-0.866005	-0.456511
15108;15109	898	O15417	TNRC18	S2543	NaN	-3.71111	NaN	NaN	-2.60675	-3.5818	NaN	-2.81027	-2.71575	NaN	NaN	-3.32209	NaN	NaN	NaN	NaN	NaN	NaN	NaN	NaN	NaN	NaN	NaN	NaN
69138;69139;78218;78219;78220;78221;78222;78223;78224;78225;78226;78227;78228;78229;78230;78231;78232;78233;78234	905	O15417	TNRC18	S263	0.887967	0.0115852	0.843077	-0.557076	-1.31525	-0.372748	-1.0766	-0.65282	-2.18283	-2.98718	NaN	-3.31742	NaN	NaN	NaN	NaN	NaN	-1.56791	-1.14021	-2.15189	-1.58529	-0.719313	-1.00891	-2.52308
11423;11424;11425	896	O15417	TNRC18	S2716	NaN	NaN	NaN	NaN	NaN	NaN	NaN	NaN	NaN	NaN	NaN	NaN	NaN	-1.37209	-1.17719	-0.457685	-1.23202	-1.1018	-3.26991	-2.03135	-3.32804	-3.67694	-2.40377	-1.59139
76046;76047;76048;76049;76050;76051;76052;76053	911	O15417	TNRC18	S2771	-0.115311	1.48341	0.399652	0.699894	2.1939	0.818753	NaN	1.54723	0.788081	0.58251	-1.01899	2.40379	NaN	1.33109	-0.119425	-0.0414581	-0.331715	1.70433	1.93759	2.24119	1.5519	1.41445	1.38245	2.03965
26987	901	O15417	TNRC18	S416	NaN	NaN	NaN	NaN	NaN	NaN	NaN	NaN	NaN	NaN	NaN	NaN	NaN	NaN	NaN	NaN	NaN	NaN	NaN	NaN	NaN	NaN	NaN	NaN
16911;16912;16913;16914;16915;16916;16917;16918;16919;16920;16921;16922;16923;16924;16925;16926;16927;16928;16929;16930;16931	899	O15417	TNRC18	S991	4.00046	3.13613	3.35234	2.83588	2.23815	2.59434	3.85623	3.15636	3.05721	2.55228	1.44453	2.49585	3.34503	2.83511	3.64275	3.28773	1.89819	2.43781	0.905473	1.68832	1.06776	0.892929	1.24268	1.71411
16911;16912;16913;16914;16915;16916;16917;16918;16919;16920;16921;16922;16923	900	O15417	TNRC18	S995	3.9536	2.41149	3.13824	2.65188	1.94212	2.26775	3.85623	3.15636	2.68448	2.29496	1.44453	2.11299	3.34503	2.65264	3.30852	3.05918	1.66015	1.62943	0.66285	1.39439	0.730911	0.567305	0.912735	1.38885
13567;13568;13569;13570;13571;13572;13573;13574;13575;13576;13577;13578;13579;13580;13581;13582;13583;13584;13585	897	O15417	TNRC18	S999	2.53272	2.79024	3.44638	3.00309	3.4222	3.2201	2.31267	1.41346	3.48877	2.80019	1.93109	3.47015	NaN	0.495854	3.08559	2.41217	0.899607	2.36762	1.34004	1.32391	1.72518	1.71516	1.83672	2.05171
44762;44763;44764;44765;44766;44767;44768	16446	O15417	TNRC18	T2146	-0.0972166	3.3173	0.63726	0.804246	1.28288	0.978647	NaN	NaN	0.869209	0.868779	-0.635968	1.56787	0.0169497	1.35364	0.341821	-0.0160046	-0.102672	0.686737	1.03887	1.80957	1.47397	1.19366	1.56903	2.00005
72668	914	O15427	SLC16A3	S436	NaN	NaN	NaN	NaN	NaN	NaN	NaN	NaN	NaN	NaN	NaN	NaN	NaN	NaN	NaN	NaN	NaN	NaN	NaN	NaN	NaN	NaN	NaN	NaN
85109;85112;85113	915	O15427	SLC16A3	S464	NaN	-1.23842	NaN	-1.28011	-0.752254	-1.71316	NaN	NaN	-1.75054	-1.90591	NaN	-1.70415	NaN	NaN	-2.30249	NaN	NaN	-2.04174	NaN	NaN	NaN	NaN	NaN	NaN
85115	16448	O15427	SLC16A3	T460	-2.47994	-1.26622	-1.61461	-0.919263	-0.128586	-1.23853	NaN	NaN	NaN	NaN	NaN	NaN	NaN	NaN	NaN	NaN	NaN	NaN	NaN	NaN	NaN	NaN	NaN	NaN
84007;84008;84009;84010;84011;84012;84013;84014;84015;84016;84017;84018;84019	916	O15438	ABCC3	S281	0.401648	-1.15211	NaN	-2.56616	-1.40162	-1.63988	0.633239	1.96208	2.57861	1.70238	1.25969	2.51633	NaN	NaN	-3.60237	NaN	NaN	-0.418439	-0.288621	-1.44288	-1.34078	-0.332075	-0.827537	-1.3417
92722;92724	917	O15438	ABCC3	S908	NaN	NaN	NaN	NaN	NaN	NaN	NaN	NaN	NaN	NaN	NaN	NaN	NaN	NaN	NaN	NaN	NaN	NaN	1.81087	1.26889	1.48391	1.96983	1.72752	1.23308
92721;92723;92724	918	O15438	ABCC3	S911	NaN	NaN	NaN	NaN	NaN	NaN	NaN	NaN	NaN	NaN	NaN	NaN	NaN	NaN	NaN	NaN	NaN	NaN	1.41753	0.503177	0.753277	1.44552	0.962894	1.11206
143909;143910;143911;143912;143913;143914;143919;143921;143923	920	O15439	ABCC4	S655	-1.6724	-0.898576	-1.20611	-2.79595	-0.940243	-1.45281	NaN	NaN	NaN	NaN	NaN	NaN	NaN	NaN	NaN	NaN	NaN	NaN	-1.66376	-1.94238	-2.3457	-1.59404	-1.89375	-2.22606
143920;143922	925	O15439	ABCC4	S668	NaN	-1.52002	-2.24997	-1.97979	-2.82626	-2.70134	NaN	NaN	NaN	NaN	NaN	NaN	NaN	NaN	NaN	NaN	NaN	NaN	-1.41945	-1.29254	-1.93785	-1.38069	-1.39925	-1.84225
22731;22732;22733;22734;22735;22736;22737;22738;22739;22740;22741;22742;22743;22744;22745;22746;22747;22748;22749;22750;22751;22752;22753;63620;63621;63622;63623;63624;63625;63626;63627;63628;63629;63630;63631;63632;63633;63634	16450	O15439	ABCC4	T646	0.740821	1.30076	0.282238	1.10118	1.65778	1.16563	-0.357678	2.06992	1.56054	0.708065	NaN	1.55898	-2.34801	2.37209	1.23108	0.994911	-0.784204	2.54691	1.79855	1.71872	1.72449	1.61281	1.85414	1.6134
39837;39838;39839;39841;39842;39844	926	O15440	ABCC5	S14	NaN	-4.85506	-2.34536	NaN	-3.45504	-2.45749	NaN	-1.922	-3.42468	-3.05288	NaN	-3.34869	NaN	-2.44404	NaN	NaN	NaN	-1.01437	NaN	NaN	NaN	NaN	NaN	NaN
39840;39843	20208	O15440	ABCC5	Y10	NaN	-2.26706	NaN	-3.03875	-3.26281	-3.02907	NaN	NaN	NaN	NaN	NaN	NaN	NaN	NaN	NaN	NaN	NaN	NaN	NaN	NaN	NaN	NaN	NaN	NaN
59563;59564;59565;59566;59568	930	O15446	CD3EAP	S128	NaN	-3.66945	NaN	NaN	-4.5461	NaN	NaN	-5.80398	NaN	NaN	NaN	NaN	NaN	-3.67589	NaN	NaN	NaN	-4.85238	-4.72039	-4.58946	NaN	-5.28944	NaN	NaN
59563;59565;59566;59567;59568	931	O15446	CD3EAP	S136	NaN	-3.66945	NaN	NaN	-3.26499	NaN	NaN	-5.80398	NaN	NaN	NaN	NaN	NaN	NaN	NaN	NaN	NaN	-4.85238	-4.72039	-4.58946	NaN	-5.28944	NaN	NaN
41458;41459;41461	927	O15446	CD3EAP	S25	NaN	NaN	NaN	NaN	NaN	NaN	NaN	NaN	NaN	NaN	NaN	NaN	NaN	0.714507	-1.30577	-1.39172	NaN	-0.79038	-0.237253	-1.30593	-1.31548	-0.900849	-1.42681	-1.34898
41453;41454;41455;41456;41457;41460;41463;41464;41465;41466	928	O15446	CD3EAP	S27	-1.40489	0.180635	-1.02167	-1.50675	-0.643793	-0.742713	-0.461537	0.446385	-1.26256	-0.682733	NaN	-1.03019	NaN	-1.21806	-2.49826	-1.40989	NaN	-0.519671	-0.162098	-1.25727	-1.31417	-0.748447	-1.14346	NaN
91201;91202;91203;91204;91205;91206;91207;91208;91209;91210;91211;91212;91214;91215;91216;91217;91218;91219;91220;91221;91223;91224;91226;91227;91229;91230	933	O15446	CD3EAP	S285	-2.34074	-1.45621	NaN	-2.76684	-2.5852	NaN	-2.34578	1.4978	-1.69322	NaN	NaN	-3.29107	-0.567589	0.308794	-2.97285	NaN	NaN	-1.53751	-1.14445	-1.15665	-1.69088	-1.60013	-1.74791	-1.66625
82784	932	O15446	CD3EAP	S490	NaN	NaN	NaN	NaN	NaN	NaN	NaN	NaN	NaN	NaN	NaN	NaN	NaN	NaN	NaN	NaN	NaN	NaN	NaN	NaN	NaN	NaN	NaN	NaN
103769;103770;103771;103772	16453	O15446	CD3EAP	T171	-2.06138	-4.64669	NaN	NaN	-4.07722	NaN	NaN	NaN	NaN	NaN	NaN	NaN	NaN	-2.56236	NaN	NaN	NaN	-4.60315	NaN	NaN	NaN	NaN	NaN	NaN
91213;91222;91228	16452	O15446	CD3EAP	T282	NaN	-0.316105	-0.948954	-4.75201	-2.6243	-2.1857	NaN	NaN	NaN	NaN	NaN	NaN	NaN	-0.738352	-2.64818	NaN	NaN	-3.67458	NaN	NaN	NaN	NaN	NaN	NaN
53143;53144;53145	16454	O15484	CAPN5	T44	NaN	NaN	NaN	NaN	NaN	NaN	NaN	NaN	NaN	NaN	NaN	NaN	0.810456	0.531739	1.222	0.420568	-0.21043	0.0692291	NaN	NaN	NaN	NaN	NaN	NaN
6129;6130;6131;6132;6133;6134;6135	935	O15511	ARPC5	S77	3.14625	1.70631	1.5217	2.52892	2.96988	2.55657	3.20927	0.655755	3.04052	3.09654	0.939818	3.14119	2.69296	1.68484	2.41891	1.92186	1.57266	2.00508	2.67522	3.06271	3.11088	2.38349	2.69015	2.70901
60339;60340;60341;60342;60343;60344;60345;60346;60347	16455	O15516	CLOCK	T461	-2.0396	1.15222	-0.268314	0.167536	1.45037	0.91511	NaN	-1.37597	-0.262223	-0.329077	-1.19887	0.0494871	NaN	-1.4017	1.13118	-0.419393	-0.706746	1.20397	0.225972	0.798099	0.497889	0.251165	0.726778	0.828721
64056;64057;64058	938	O15534	PER1	S704	NaN	NaN	NaN	NaN	NaN	NaN	NaN	NaN	NaN	NaN	NaN	NaN	NaN	NaN	NaN	NaN	NaN	NaN	NaN	NaN	NaN	NaN	NaN	NaN
46888;46889	937	O15534	PER1	S815	NaN	NaN	NaN	NaN	NaN	NaN	NaN	NaN	NaN	NaN	NaN	NaN	NaN	NaN	NaN	NaN	NaN	NaN	-0.982642	-0.516144	-0.567187	-0.986956	-1.34054	-0.820224
2261;2262;2263;2264;2265	939	O15541	RNF113A	S84	NaN	NaN	NaN	NaN	NaN	NaN	NaN	NaN	NaN	NaN	NaN	NaN	NaN	NaN	NaN	NaN	NaN	NaN	NaN	NaN	NaN	NaN	NaN	NaN
2261;2262;2263;2264;2265	940	O15541	RNF113A	S85	NaN	NaN	NaN	NaN	NaN	NaN	NaN	NaN	NaN	NaN	NaN	NaN	NaN	NaN	NaN	NaN	NaN	NaN	NaN	NaN	NaN	NaN	NaN	NaN
142861	944	O15550	KDM6A	S829	NaN	NaN	NaN	NaN	NaN	NaN	NaN	NaN	NaN	NaN	NaN	NaN	NaN	NaN	NaN	NaN	NaN	NaN	NaN	NaN	NaN	NaN	NaN	NaN
161565;161567;161568;161570;161572;161573;161575;161576;161577;161578;161580;161582;161583	947	O15551	CLDN3	S199	0.794094	2.54542	3.37804	2.5822	2.4933	4.36531	NaN	-0.42343	3.7041	1.63531	1.6899	2.49065	NaN	1.16247	2.59763	3.68329	1.97972	2.04776	1.81195	2.57718	2.44108	2.89785	1.94721	3.82579
136919;136920;136921;136922;136924;136928;136930	945	O15551	CLDN3	S203	-5.17933	-0.724158	NaN	-0.725534	0.0242405	-1.51908	NaN	-2.86676	-0.559264	-0.942365	NaN	-0.260425	NaN	NaN	NaN	NaN	NaN	NaN	-1.17219	-0.407718	-0.460527	-0.081069	-0.99458	0.35968
136919;136920;136921;136922;136923;136925;136926;136927;136929;136931	946	O15551	CLDN3	S209	-5.17933	-0.965323	-2.42715	-0.664428	0.619883	-0.735321	NaN	-2.86676	-0.968179	-1.1751	NaN	-0.482643	NaN	-4.96507	-1.40666	-2.12526	NaN	-4.72514	NaN	NaN	NaN	NaN	NaN	NaN
161564;161566;161569;161571;161574;161579;161581	20209	O15551	CLDN3	Y198	-2.64514	-0.161639	1.19444	-0.104102	-0.0462933	0.292242	1.27354	-0.561238	1.61343	0.963157	0.269102	1.6483	1.31202	0.248075	1.73314	1.46057	0.198623	0.402533	-1.5193	-0.884721	-1.10888	-1.19458	-0.543276	0.105944
149671;149672;149673;149674	948	O15553	MEFV	S179	2.64884	2.42679	1.44689	2.41072	3.07289	2.00971	NaN	NaN	NaN	NaN	NaN	NaN	NaN	NaN	NaN	NaN	NaN	NaN	-1.39645	0.690432	0.202955	-1.6703	-0.897792	-0.199368
111975;111976	949	O15554	KCNN4	S178	NaN	NaN	NaN	NaN	NaN	NaN	NaN	NaN	-2.33238	-2.31326	NaN	-2.26942	NaN	NaN	NaN	NaN	NaN	NaN	NaN	NaN	NaN	NaN	NaN	NaN
37552;37553;37554	16457	O43148	RNMT	T77	1.60072	0.946562	0.122088	-0.0690966	0.39598	0.303872	NaN	NaN	1.95718	0.24287	-0.0235467	1.00403	NaN	NaN	NaN	NaN	NaN	NaN	NaN	NaN	NaN	NaN	NaN	NaN
28848;28849;43208	951	O43149	ZZEF1	S2444	NaN	NaN	NaN	NaN	NaN	NaN	NaN	NaN	NaN	NaN	NaN	NaN	NaN	NaN	NaN	NaN	NaN	NaN	1.76855	2.11484	2.42499	2.54087	2.1748	2.8394
73603;73604;73605	952	O43150	ASAP2	S701	NaN	NaN	NaN	NaN	NaN	NaN	NaN	NaN	NaN	NaN	NaN	NaN	NaN	NaN	NaN	NaN	NaN	NaN	1.42404	-0.0398598	0.475235	1.59332	0.0796771	-0.000818253
91831;91832;91833;91834;91835;91836;91837;91838;91839;91840;91841;91842	955	O43159	RRP8	S104	-0.860699	-2.16021	NaN	-1.37668	-1.40174	-1.15323	NaN	-1.65355	NaN	NaN	NaN	-2.96399	-2.74789	NaN	-1.46844	-1.36343	NaN	-2.31353	-1.68665	-1.19849	-1.06194	-1.49826	-1.4466	-1.63277
91831;91832;91833;91834;91835;91836;91837;91838;91839;91840;91841;91842	956	O43159	RRP8	S106	-0.860699	-2.16021	NaN	-1.37668	-1.40174	-1.15323	NaN	-1.65355	NaN	NaN	NaN	-2.96399	-2.74789	NaN	-1.46844	-1.36343	NaN	-2.31353	-1.68665	-1.19849	-1.06194	-1.49826	-1.4466	-1.63277
90556	954	O43159	RRP8	S126	NaN	-2.83894	-2.47118	-1.98751	-1.24829	-2.42329	NaN	NaN	NaN	NaN	NaN	NaN	NaN	NaN	NaN	NaN	NaN	NaN	NaN	NaN	NaN	NaN	NaN	NaN
94308	957	O43159	RRP8	S176	NaN	NaN	NaN	NaN	NaN	NaN	0.67536	0.823886	3.00806	1.41909	0.932447	3.46162	NaN	NaN	NaN	NaN	NaN	NaN	NaN	NaN	NaN	NaN	NaN	NaN
143719;143720;143721;143722;143723;143724;143725;143726;143727;143728;143729;143730;143731;143732;143733;143734	958	O43159	RRP8	S223	-1.63696	1.19393	2.9334	2.54521	1.97418	2.85212	-0.924128	-2.81729	3.55814	2.0302	1.70253	2.19907	NaN	0.0335026	3.0668	2.60489	1.56575	1.96871	1.47302	2.11827	1.79435	1.63078	1.64625	1.58675
131014;131015	959	O43164	PJA2	S253	NaN	NaN	NaN	NaN	NaN	NaN	NaN	NaN	NaN	NaN	NaN	NaN	NaN	NaN	NaN	NaN	NaN	NaN	NaN	NaN	NaN	NaN	NaN	NaN
87528;87530;87532;87533	979	O43166	SIPA1L1	S1149	NaN	-3.77791	NaN	NaN	-4.0276	-2.66686	-1.17917	-2.33301	-1.047	-1.58809	NaN	-0.603125	-1.17046	-0.981235	-1.12014	-1.35246	-2.02898	-0.995105	NaN	NaN	NaN	NaN	NaN	NaN
87529;87531	980	O43166	SIPA1L1	S1151	-2.04954	-1.45155	NaN	-1.67759	-1.16444	-1.39942	NaN	NaN	NaN	NaN	NaN	NaN	NaN	NaN	NaN	NaN	NaN	NaN	NaN	NaN	NaN	NaN	NaN	NaN
101439;101440;101441;101442;101443;101444;101445;101446;101447;101448;101449;101450;101451;101452;101453;119960;119961;119962;119963;119964;119965;119966;119967	983	O43166	SIPA1L1	S1181	2.94433	2.86574	2.09177	2.73711	2.23702	2.69874	1.37565	-0.809983	2.112	2.2035	1.05096	2.0064	1.2804	1.89596	2.71878	2.87229	2.12553	2.21382	-0.373273	-0.453767	-0.505558	-0.316037	0.715957	0.75052
90800;90801;90802;90803;90804;90805;90806;90807;90808;90809;90810	981	O43166	SIPA1L1	S1270	-0.500645	0.927248	-0.332193	0.372138	0.280194	0.36695	0.177641	2.22202	0.804613	0.634133	NaN	0.71577	NaN	0.287215	-0.420568	-0.31939	-1.62247	0.671091	-0.405916	0.11055	0.250084	0.0214119	0.145107	-0.0348558
153636;153638;153639;153640	993	O43166	SIPA1L1	S1366	NaN	NaN	NaN	NaN	NaN	NaN	NaN	-5.3939	-2.24236	-2.52878	NaN	-2.66629	NaN	NaN	NaN	NaN	NaN	NaN	-2.35281	-2.78834	-2.79478	-2.41108	-2.3117	-2.33787
143592	989	O43166	SIPA1L1	S1393	NaN	NaN	NaN	NaN	NaN	NaN	NaN	NaN	NaN	NaN	NaN	NaN	NaN	NaN	NaN	NaN	NaN	NaN	NaN	NaN	NaN	NaN	NaN	NaN
55875;55877;55878;55879;55880;55881;55882;55883;55884;55885;55886;55887;55888;55889;55890;55891;55892;55893;55894;55895;55896;55897;55898;55899	975	O43166	SIPA1L1	S1433	1.42873	2.0297	1.31624	1.99985	2.17365	2.43276	0.7097	-2.19609	0.590395	0.0921693	0.0287614	0.27001	-0.0434361	1.02483	0.957014	0.569406	0.156048	0.73609	1.34272	1.9621	1.9088	1.74384	1.99761	2.06782
55891;55892;55893;55894;55895;55896;55897;55898	976	O43166	SIPA1L1	S1439	1.15742	0.887533	0.11504	0.60419	0.980959	1.12135	NaN	NaN	NaN	NaN	NaN	NaN	NaN	-0.0105715	0.0608301	-0.117479	-0.934775	-0.15858	NaN	NaN	NaN	NaN	NaN	NaN
55730	973	O43166	SIPA1L1	S1508	NaN	NaN	NaN	NaN	NaN	NaN	NaN	NaN	NaN	NaN	NaN	NaN	NaN	NaN	NaN	NaN	NaN	NaN	-2.94217	-1.85634	-2.74453	-3.19534	-2.18451	-2.5354
13262;13264;22371;22372;22373;22374;22375;22376;22377	960	O43166	SIPA1L1	S1528	2.20931	2.1715	1.10815	2.1839	1.44252	1.93199	1.4251	2.87268	2.91519	3.14073	1.79376	3.1018	1.27078	2.19861	1.95113	0.945125	0.783932	0.244543	0.64325	1.70732	1.51077	1.20381	1.57023	1.7976
65555;65556;65557;65558;65559;65560;65561;65562;72763;72764;72765;72766;72767;72768;72770;72771;72772;72774;72775;72776;72777;72778;72779;72780;72781;72782;72783;72785;72786;72787;72788;72789;72790;72791;72792;72793;72794;72795;72796;72797;72798;72799;72800;72801;72802;72803	977	O43166	SIPA1L1	S1549	1.51419	1.30451	-1.0077	-0.458893	-0.161954	-1.06066	0.185552	2.61844	-0.746825	-1.90147	NaN	-0.812113	NaN	2.8532	-1.76683	-1.81172	NaN	1.19464	2.5285	0.611115	1.69748	2.40948	1.91362	0.44441
72801;72802;72803	978	O43166	SIPA1L1	S1554	NaN	NaN	NaN	NaN	NaN	NaN	-1.23412	-4.01207	NaN	NaN	NaN	NaN	NaN	NaN	NaN	NaN	NaN	NaN	NaN	NaN	NaN	NaN	NaN	NaN
145690;145691;145692;145693;145694;145695;145696;145697;145698;145699;145700;145701;145702;145704;145705;145706;145707;145708;145711;145712;145713;145714;145715;145716;145717;145719	990	O43166	SIPA1L1	S1585	-1.57029	-0.170195	-1.16815	-0.776405	0.564796	-0.567055	NaN	0.583598	1.03609	0.491838	-0.603972	1.84791	0.249845	0.623164	1.54641	-0.412344	-1.90691	1.52778	1.09869	1.68132	1.666	1.19917	1.25365	1.23048
145716;145717;145718;145719	991	O43166	SIPA1L1	S1588	NaN	NaN	NaN	NaN	NaN	NaN	NaN	-1.15448	-1.01975	-0.507349	NaN	1.14722	NaN	NaN	NaN	NaN	NaN	NaN	NaN	NaN	NaN	NaN	NaN	NaN
40892;40903;40905;40910;40912;40914;40915;40917;40920;40921;40922	969	O43166	SIPA1L1	S161	NaN	NaN	NaN	NaN	NaN	NaN	NaN	NaN	NaN	NaN	NaN	NaN	NaN	NaN	NaN	NaN	NaN	NaN	-1.38245	-3.34854	-2.52466	-1.39676	-2.2943	-2.76556
40892;40893;40894;40895;40896;40897;40898;40900;40901;40902;40904;40906;40907;40908;40909;40910;40911;40912;40913;40916;40918;40919;40921;40923;40924;40925;40926;40927	970	O43166	SIPA1L1	S162	-0.300286	-0.133987	-0.829888	-0.275019	-1.35348	-0.634463	-0.138909	NaN	-2.46937	-1.85144	NaN	-2.74711	-0.71085	-1.16684	NaN	NaN	NaN	-3.5753	-1.33892	-2.6549	-2.73887	-1.65999	-3.16977	-3.07037
100706;100707;100708;100709;100710;100711;100712;100713;100714;100715;100716;100717;100718	982	O43166	SIPA1L1	S1632	-2.03823	0.736997	-0.692066	-0.413207	-0.0847673	-0.346672	NaN	-0.336123	0.848788	0.154095	-1.10699	0.933831	NaN	0.0462904	0.316566	0.467699	-0.612235	2.13378	1.6868	1.33223	2.37303	1.39981	2.42132	1.40311
24901;24902;24903;24904;24906;24907;24908;24909;24910;24911;24912;24913;24914;24915;24916;24917;24918;24919;24920;24921;24922;24923;24924;24925;24926;24927	962	O43166	SIPA1L1	S1734	-5.53511	1.9571	2.03599	2.09145	2.28126	2.35312	NaN	-0.58008	2.25775	1.65421	0.99416	1.8056	-0.563137	-0.455418	2.52656	1.37563	1.33846	1.5081	0.490363	1.67906	1.33689	1.24677	1.58453	1.70922
39780;39781;39783;39790;39791;39792;39793;39795;39796;39797;39807;39808;39810;39819;39823;39825;39829	966	O43166	SIPA1L1	S208	-0.181263	-0.25802	-1.46978	-0.673075	-0.933104	-1.71018	-2.23702	0.344093	0.402878	0.0739102	0.0254436	0.735968	-2.19497	-2.84163	-0.913773	-0.802953	NaN	-0.52182	2.22659	2.74844	3.0962	2.6267	2.77973	2.73198
39784;39789;39805;39811;39816;39817;39822;39823;39824;39827;39830	967	O43166	SIPA1L1	S210	2.47307	2.64176	2.44549	2.83432	3.03032	2.51772	NaN	-0.292298	1.74253	1.29663	0.461977	1.4306	NaN	-1.75429	2.7932	1.81689	1.7168	1.45575	NaN	NaN	NaN	NaN	NaN	NaN
39785;39798;39799;39802;39812;39816;39817;39818;39819;39820;39821;39822;39824;39825;39826;39827;39828;39829;39830	968	O43166	SIPA1L1	S211	2.95326	3.17921	2.59455	2.8575	2.995	2.57257	0.477956	1.27553	2.33968	1.91073	1.27977	2.13702	NaN	-0.415895	3.30654	2.21464	2.21998	2.08041	0.781241	1.24939	1.61057	1.36905	1.6188	1.64263
50607;50608;50609;50610;50611;50612;50613;50614	971	O43166	SIPA1L1	S255	-2.78666	-2.79438	NaN	NaN	NaN	NaN	NaN	NaN	NaN	NaN	NaN	NaN	NaN	NaN	NaN	NaN	NaN	NaN	-6.1997	-7.53421	NaN	-5.53743	NaN	NaN
108794;108795;113502	984	O43166	SIPA1L1	S288	NaN	NaN	NaN	NaN	NaN	NaN	NaN	NaN	NaN	NaN	NaN	NaN	NaN	NaN	NaN	NaN	NaN	NaN	NaN	NaN	NaN	NaN	NaN	NaN
131239;131240;131241;131242;131243;131244;131245	987	O43166	SIPA1L1	S311	-0.766419	-2.4716	NaN	-0.957001	-1.87473	-2.12776	NaN	-0.687959	-1.45383	-0.683321	NaN	-1.68218	NaN	NaN	NaN	NaN	NaN	NaN	-3.71959	-4.3033	-3.77792	-3.9545	-2.80726	-2.42359
131246;131247;131248;131249	988	O43166	SIPA1L1	S318	NaN	NaN	NaN	NaN	NaN	NaN	NaN	-1.13851	-1.52676	-1.6004	NaN	-1.24998	NaN	-1.86561	-2.36491	-2.62856	-1.86355	-0.973378	NaN	NaN	NaN	NaN	NaN	NaN
145710;145718	16464	O43166	SIPA1L1	T1583	NaN	NaN	NaN	NaN	NaN	NaN	NaN	NaN	NaN	NaN	NaN	NaN	NaN	NaN	NaN	NaN	NaN	NaN	NaN	NaN	NaN	NaN	NaN	NaN
39800;39815;39818;39821;39826;39828	16458	O43166	SIPA1L1	T209	1.50673	1.96773	1.12778	1.71237	1.97859	1.30464	0.106637	1.28914	1.88689	1.51531	0.61957	1.91012	NaN	-1.64599	0.94523	-0.536558	-0.494424	-0.0391121	-1.29878	-0.709982	-0.26545	-0.828657	-0.692101	-0.607453
106050;106051;106052;106053	16462	O43166	SIPA1L1	T239	NaN	NaN	NaN	NaN	NaN	NaN	NaN	NaN	0.452572	0.27966	-0.655035	-0.533526	NaN	NaN	NaN	NaN	NaN	NaN	NaN	NaN	NaN	NaN	NaN	NaN
49629;49631;49632;49633;49634;49635;49636;49638;49639	997	O43169	CYB5B	S19	NaN	-2.19312	-2.50578	-1.45393	-0.00875187	-0.898688	NaN	NaN	NaN	NaN	NaN	-2.4797	NaN	NaN	NaN	-0.759927	NaN	-0.549747	NaN	NaN	NaN	NaN	NaN	NaN
62558;62559	998	O43172	PRPF4	S483	NaN	NaN	NaN	NaN	NaN	NaN	NaN	NaN	NaN	NaN	NaN	NaN	NaN	NaN	NaN	NaN	NaN	NaN	NaN	NaN	NaN	NaN	NaN	NaN
115155;115156;115157;115158	1000	O43182	ARHGAP6	S680	NaN	NaN	NaN	NaN	NaN	NaN	NaN	NaN	NaN	NaN	NaN	NaN	NaN	NaN	NaN	NaN	NaN	NaN	0.0693483	-1.22054	-1.62235	-1.62694	-1.44562	-1.53348
2369	999	O43182	ARHGAP6	S820	NaN	NaN	NaN	NaN	NaN	NaN	NaN	NaN	NaN	NaN	NaN	NaN	NaN	NaN	NaN	NaN	NaN	NaN	NaN	NaN	NaN	NaN	NaN	NaN
103980;103981;103982;103983;103984;103985	1001	O43189	PHF1	S515	0.634639	0.58023	0.103632	0.323267	0.468534	0.624693	NaN	NaN	NaN	NaN	NaN	NaN	NaN	0.140758	0.419435	0.178064	-0.731096	-0.197112	NaN	NaN	NaN	NaN	NaN	NaN
50851;50853;50854	1002	O43194	GPR39	S256	1.55486	0.865294	-0.223844	0.493279	0.688607	0.944272	NaN	NaN	NaN	NaN	NaN	NaN	NaN	NaN	NaN	NaN	NaN	NaN	0.107635	0.385616	0.628819	0.599257	0.415145	0.694356
128719;128720;128721;128722;128723;128724;128725;128726;128727;128728;128729;128732;128734;128737;128740;128742	1005	O43194	GPR39	S427	-2.23188	-2.37973	NaN	NaN	-3.66457	NaN	NaN	-0.912068	-2.80117	NaN	NaN	NaN	-1.41954	-1.004	NaN	-2.33684	NaN	-1.00273	-0.95716	-2.42715	-2.20259	-1.4347	-1.8355	-2.26138
128719;128720;128721;128722;128723;128724;128725;128726;128727;128728;128729;128731;128733;128735;128736;128738;128741	1006	O43194	GPR39	S430	-1.22018	-0.832474	NaN	NaN	-1.76388	-2.89661	NaN	-0.730869	-2.1317	-2.83196	NaN	-2.4221	-1.41954	-0.997271	NaN	-2.33684	NaN	-1.39926	-0.95716	-2.42715	-2.20259	-1.4347	-1.8355	-2.26138
70012	1007	O43236	43712	S117	NaN	NaN	NaN	NaN	NaN	NaN	NaN	NaN	NaN	NaN	NaN	NaN	NaN	NaN	NaN	NaN	NaN	NaN	NaN	NaN	NaN	NaN	NaN	NaN
20018;20019;20020;20021;20022	1008	O43237	DYNC1LI2	S194	NaN	-2.35745	NaN	NaN	-2.74547	NaN	-1.49382	-7.24677	-2.55565	NaN	NaN	-3.01133	NaN	-3.8528	NaN	NaN	NaN	-1.87812	NaN	NaN	NaN	NaN	NaN	NaN
45330;45333;45334;45336;45337;45339	1011	O43237	DYNC1LI2	S407	-1.32854	-0.812178	-0.942521	-1.33321	-0.0404587	-0.17409	NaN	NaN	NaN	NaN	NaN	NaN	NaN	-0.435629	-0.889592	-1.52923	NaN	-0.550048	1.31909	2.05221	1.91796	1.35479	1.57315	1.77605
75353;75354;75355	1012	O43281	EFS	S298	NaN	NaN	NaN	NaN	NaN	NaN	NaN	NaN	NaN	NaN	NaN	NaN	NaN	NaN	NaN	NaN	NaN	NaN	0.821212	0.527082	0.514807	0.353256	0.0668273	0.661965
101222;101223;101224;101225;101226;101227;102885;102886;102887;102888;102889;102890;102891;102892;102893;102894;102895;102896;102897;102898;102899;102900;102901;102902;102903;102904;102905;102906;102907;102908;102909;102910;159614	1014	O43290	SART1	S448	-0.761358	4.09024	3.55608	3.70922	3.73632	3.98852	NaN	0.12388	4.05371	2.6832	1.4153	3.52069	-0.0192938	2.59725	3.79893	3.32424	2.42775	2.92677	4.2274	4.43488	3.77382	3.57822	3.49756	3.61899
103849;103851;103852	1016	O43290	SART1	S596	NaN	-3.84429	NaN	NaN	NaN	NaN	NaN	-1.917	NaN	NaN	NaN	NaN	NaN	NaN	NaN	NaN	NaN	-5.6329	NaN	NaN	NaN	NaN	NaN	NaN
103849;103850;103851;103852;103853;103854;103855;103856;103857;103858	1017	O43290	SART1	S598	-3.16262	-3.39031	NaN	NaN	NaN	NaN	NaN	-1.917	NaN	NaN	NaN	NaN	NaN	NaN	NaN	NaN	NaN	-5.6329	-3.57971	-3.34876	-3.69295	-4.19225	-3.94156	-3.98531
36239;36240	1013	O43290	SART1	S84	NaN	NaN	NaN	NaN	NaN	NaN	NaN	NaN	NaN	NaN	NaN	NaN	NaN	NaN	NaN	NaN	NaN	NaN	NaN	NaN	NaN	NaN	NaN	NaN
67496;67498;67499;67500;67501;67502;67503;67504;67505;100476;100477;100478	1019	O43294	TGFB1I1	S137	NaN	NaN	NaN	NaN	NaN	NaN	NaN	NaN	NaN	NaN	NaN	NaN	NaN	NaN	NaN	NaN	NaN	NaN	3.99523	2.81101	3.81973	4.62957	3.66557	3.0646
67502;67505	1020	O43294	TGFB1I1	S140	NaN	NaN	NaN	NaN	NaN	NaN	NaN	NaN	NaN	NaN	NaN	NaN	NaN	NaN	NaN	NaN	NaN	NaN	2.25731	1.09165	1.98026	2.48606	1.76995	1.17414
67503;100476	1021	O43294	TGFB1I1	S141	NaN	NaN	NaN	NaN	NaN	NaN	NaN	NaN	NaN	NaN	NaN	NaN	NaN	NaN	NaN	NaN	NaN	NaN	0.988616	0.0993204	0.59169	0.884279	0.178821	-0.0281649
67497;67499;67500;67501;67504;100477;100478;100479	1022	O43294	TGFB1I1	S143	NaN	NaN	NaN	NaN	NaN	NaN	NaN	NaN	NaN	NaN	NaN	NaN	NaN	NaN	NaN	NaN	NaN	NaN	2.94622	1.72268	2.96666	3.90985	2.87237	2.01784
51095;97350;97351;97352;97353	1018	O43294	TGFB1I1	S403	NaN	NaN	NaN	NaN	NaN	NaN	NaN	NaN	NaN	NaN	NaN	NaN	NaN	NaN	NaN	NaN	NaN	NaN	1.45203	0.771977	1.15133	1.75819	1.03501	0.881202
35981;35982;35983;35984	16471	O43294	TGFB1I1	T33	NaN	NaN	NaN	NaN	NaN	NaN	NaN	NaN	NaN	NaN	NaN	NaN	NaN	NaN	NaN	NaN	NaN	NaN	2.07395	2.09741	2.73137	2.9037	1.94813	2.11817
51094	16472	O43294	TGFB1I1	T407	NaN	NaN	NaN	NaN	NaN	NaN	NaN	NaN	NaN	NaN	NaN	NaN	NaN	NaN	NaN	NaN	NaN	NaN	-0.930709	-1.45526	-0.740648	-0.273417	-1.43432	-1.60087
59064	1026	O43296	ZNF264	S177	NaN	NaN	NaN	NaN	NaN	NaN	NaN	NaN	NaN	NaN	NaN	NaN	NaN	NaN	NaN	NaN	NaN	NaN	NaN	NaN	NaN	NaN	NaN	NaN
24130;24131;24132;24133	1027	O43303	CCP110	S170	-1.49774	1.09163	0.0122538	1.0594	1.1831	1.62013	0.0436363	-1.72194	1.60124	-0.00300074	-0.432312	0.874706	NaN	NaN	NaN	NaN	NaN	NaN	NaN	NaN	NaN	NaN	NaN	NaN
75653;75654;75655;75656;75657;75658;75659;75660;75661;75662;75663;75664;75665;75666;75667;75668	1029	O43303	CCP110	S372	NaN	-1.75854	-2.26039	-1.68063	-1.3827	-3.09728	NaN	-1.23721	-2.0692	-1.85159	NaN	-1.73009	NaN	-1.76664	-1.74334	-3.21793	-2.16874	-0.0233879	1.3402	1.7207	1.6377	1.38734	1.70966	1.39626
36617;36618;36619;36620;36621	1028	O43303	CCP110	S641	3.64919	1.68135	1.48337	2.42968	3.20625	2.20242	NaN	NaN	NaN	NaN	NaN	NaN	2.86811	2.50756	1.93265	1.82334	1.36715	1.68865	NaN	NaN	NaN	NaN	NaN	NaN
18079;18080;18081;18082;18083;18084;18085;18086;18088;18089;18090;18093;18096;18097;18100;18101;18103;18104;18105	1031	O43306	ADCY6	S54	0.8181	0.569992	0.0941048	0.7297	1.48635	1.02204	0.959786	0.0145254	1.81187	1.7403	-1.1166	2.27979	2.06048	1.59004	2.54677	2.10713	1.61549	2.44909	1.42426	1.75323	1.32678	0.940735	1.10059	1.57329
8852;8853;8854;8855;8856;8857;8858;8859	1030	O43306	ADCY6	S576	NaN	NaN	NaN	NaN	NaN	NaN	NaN	NaN	-3.69559	NaN	NaN	-2.56108	NaN	NaN	-2.67551	NaN	NaN	0.294434	NaN	NaN	NaN	NaN	NaN	NaN
18087;18091;18092;18094;18095;18098;18099;18102	16474	O43306	ADCY6	T56	-0.0905933	0.501829	-0.6409	0.349107	1.95616	0.860888	NaN	NaN	-0.307074	-0.37837	NaN	1.5422	NaN	NaN	NaN	NaN	NaN	NaN	-0.216059	0.163612	0.0266066	0.00619888	0.0873227	0.707528
127891;127892;127893;127894;127895;127896	1033	O43310	CTIF	S18	0.0504627	-1.88213	-1.45687	-1.67124	0.107463	-1.27218	NaN	NaN	NaN	NaN	NaN	NaN	-1.43476	-0.322769	-0.609192	-2.38839	-1.47182	0.574203	-0.201854	0.0188799	-0.0767202	-0.488793	-0.114423	0.402848
120442;120443;120444;120445;120446;120447	1032	O43310	CTIF	S299	NaN	-2.6778	-2.85809	-1.37691	-1.15107	-2.27053	NaN	NaN	NaN	NaN	NaN	NaN	NaN	NaN	NaN	NaN	NaN	NaN	-0.34158	-0.0849237	-0.361667	-0.500005	-0.516087	-0.38999
110637;110638;110639	1035	O43314	PPIP5K2	S1006	NaN	NaN	NaN	NaN	NaN	NaN	NaN	NaN	NaN	NaN	NaN	NaN	NaN	NaN	NaN	NaN	NaN	NaN	-0.556288	0.0164442	-0.17881	-0.378919	-0.00939608	-0.169034
112731;112732;112733;112734	1036	O43318	MAP3K7	S439	NaN	NaN	NaN	NaN	NaN	NaN	NaN	NaN	-4.03995	NaN	NaN	-3.44136	NaN	NaN	NaN	NaN	NaN	NaN	-0.305737	-1.2402	-0.880102	-0.477803	-0.604517	-1.15207
122616	1041	O43365	HOXA3	S143	NaN	NaN	NaN	NaN	NaN	NaN	NaN	NaN	NaN	NaN	NaN	NaN	NaN	NaN	NaN	NaN	NaN	NaN	NaN	NaN	NaN	NaN	NaN	NaN
122617;122618	1042	O43365	HOXA3	S148	NaN	NaN	NaN	NaN	NaN	NaN	NaN	NaN	NaN	NaN	NaN	NaN	NaN	NaN	NaN	NaN	NaN	NaN	NaN	NaN	NaN	NaN	NaN	NaN
47827;47828;47829	1040	O43365	HOXA3	S263	NaN	NaN	NaN	NaN	NaN	NaN	NaN	NaN	NaN	NaN	NaN	NaN	NaN	NaN	NaN	NaN	NaN	NaN	NaN	NaN	NaN	NaN	NaN	NaN
6322	1043	O43379	WDR62	S1144	NaN	NaN	NaN	NaN	NaN	NaN	NaN	NaN	NaN	NaN	NaN	NaN	NaN	NaN	NaN	NaN	NaN	NaN	NaN	NaN	NaN	NaN	NaN	NaN
42932;42933;42934;42935;42936;42937;42938;42939;42940;42941;42942;42943;42944;42945;42946;42947;42948;42949;42950;42951;42952;42953;42954;42955;42956;42957;42958;42959;42960;42961;42962;42963;42964;42965;42966;42967;42968;42969;42970;42971;42972;42973;42974;42975;42976;42977;42978;42979;42980;42981;42982;42983;42984;42985;42986;42987;42988;42989;42990;42991;42992;42993;42994;42995;42996;42997;429…	1044	O43395	PRPF3	S619	5.36086	5.34945	5.27526	5.73357	5.30348	5.4631	2.75413	3.31647	5.86174	4.57643	3.74658	4.97311	2.37726	4.22551	6.40813	5.70324	4.37546	4.00104	5.36304	6.31692	5.82031	5.22462	5.09293	5.60701
18362;18363;18364;18365	1046	O43402	EMC8	S103	NaN	NaN	NaN	NaN	NaN	NaN	NaN	NaN	NaN	NaN	NaN	NaN	NaN	NaN	NaN	NaN	NaN	NaN	-0.458906	0.350463	-0.212564	-1.20182	-0.757603	-0.256835
150406;150407;150408;150410;150411;150415	1050	O43426	SYNJ1	S1049	NaN	-1.31113	NaN	-3.01722	-2.46625	-1.93104	0.211429	-0.200973	-0.763769	NaN	NaN	-1.56832	NaN	-1.07948	-2.46949	-3.00385	NaN	-2.01147	-2.18006	-3.07555	-2.82169	-2.47615	-2.69703	-3.51852
150406;150407;150408;150409;150410;150411	1051	O43426	SYNJ1	S1053	NaN	-1.31113	NaN	-3.01722	-2.46625	-1.93104	0.211429	-0.200973	-0.763769	NaN	NaN	-1.56832	NaN	-1.07948	-2.46949	-3.00385	NaN	-2.01147	NaN	NaN	NaN	NaN	NaN	NaN
133078;133080;133081;133082;133083;133084	1048	O43426	SYNJ1	S1391	NaN	-2.25966	NaN	NaN	-4.19744	NaN	NaN	-3.62584	-3.97043	NaN	NaN	NaN	NaN	NaN	NaN	NaN	NaN	-3.69825	-3.19312	-5.48878	-4.41933	-2.7809	-2.98181	-3.13833
13550;13551;13552;13553;13554;13555;13556	1047	O43426	SYNJ1	S1565	NaN	-3.79737	NaN	-2.99567	-2.05255	-3.45673	NaN	NaN	NaN	NaN	NaN	NaN	-0.0463104	0.366353	-1.77657	-1.69178	NaN	0.773727	1.00377	-0.456651	0.299103	0.922289	0.304138	-0.148479
150413	16476	O43426	SYNJ1	T1048	NaN	NaN	NaN	NaN	NaN	NaN	NaN	NaN	NaN	NaN	NaN	NaN	NaN	-0.733669	NaN	NaN	NaN	-3.43499	NaN	NaN	NaN	NaN	NaN	NaN
11585;11586;11587;80285;80286;80287;80288;80289;80290;80291;80292;80293;80294	16475	O43426	SYNJ1	T1220	1.98625	3.1071	1.81467	2.9094	3.50003	3.6418	NaN	NaN	2.05863	1.36092	1.03483	2.39525	NaN	-0.0570221	2.06485	0.40459	0.621651	1.71053	0.00498486	0.0465698	0.172366	0.214119	0.296937	0.825473
126222;126224;126227;126233	1057	O43432	EIF4G3	S230	NaN	NaN	NaN	NaN	NaN	NaN	2.74516	0.306414	1.74427	1.09367	-0.0310264	1.46326	NaN	1.90635	2.4493	2.43184	1.48777	1.16665	0.877748	1.48709	1.20619	1.06516	1.37842	1.77236
126221;126223;126224;126225;126226;126228;126229;126230;126231;126232;126233	1058	O43432	EIF4G3	S232	4.0217	3.47823	2.87193	3.38689	3.39352	3.64757	4.07538	1.97728	3.92385	2.99263	2.10362	3.52976	4.19188	3.31454	4.1084	4.16687	2.97323	2.59518	1.36752	2.01465	1.74561	1.65795	1.86105	2.3381
101766;101767;101768;101769;101770;101771;101772;101773;101774;101775;101776;127371;127372;127373;127374;127375;127376;127377;127378;127379;127380;127381;127382;127383;127384	1056	O43432	EIF4G3	S495	0	-0.509366	-0.896173	-1.99172	-2.10649	-2.37136	-0.404202	0.601324	-2.09955	-2.24431	NaN	-1.91902	-3.47051	0.861135	-1.18654	-1.7157	NaN	-0.407842	1.63373	-0.226642	0.0172281	0.362061	0.301382	-0.450907
86434;86435;86436	16477	O43432	EIF4G3	T168	NaN	NaN	NaN	NaN	NaN	NaN	NaN	NaN	NaN	NaN	NaN	NaN	NaN	NaN	NaN	NaN	NaN	NaN	0.512841	1.39273	0.823612	0.660406	0.948663	1.0878
81835;81836;81837;81838;81839;81840;81841;81842;81843;81844;81845;81846;81847;81848;81849;81850;81851;81852;81853;81854;81855;81856;81857;81858;81859;81860;81861;81862;81863;81864;81865;81866;81867;81868;81869;81870;81871;81872;81873	1059	O43463	SUV39H1	S391	0.611798	-0.170021	-2.43282	-0.996663	-0.933104	-0.678765	1.1875	0.117422	-1.15599	-0.354988	NaN	-0.663407	-0.667958	0.850898	-3.03725	-2.85305	NaN	-0.733612	-0.676758	-1.5134	-1.48352	-1.40966	-1.47274	-1.77933
12865	1061	O43474	KLF4	S236	NaN	NaN	NaN	NaN	NaN	NaN	NaN	NaN	NaN	NaN	NaN	NaN	NaN	NaN	NaN	NaN	NaN	NaN	NaN	NaN	NaN	NaN	NaN	NaN
51270;51274;51275;51277	1062	O43474	KLF4	S254	-0.0314665	-0.795502	-1.07818	-0.85535	-0.562066	-0.799858	NaN	NaN	0.609698	NaN	-0.317486	-0.0283794	-3.22164	-1.13928	0.150073	-0.483475	-0.844487	-0.313116	-1.22553	-0.859957	-1.17247	-1.31788	-0.7551	-0.789901
51269;51271;51272;51273;51276;51278	1063	O43474	KLF4	S258	1.20096	0.108444	0.0239658	0.873933	0.945534	1.21438	-1.17581	0.615742	1.13601	0.229837	-1.00794	0.876518	NaN	-0.801339	NaN	-0.626295	-1.32643	-0.314686	NaN	NaN	NaN	NaN	NaN	NaN
151890;151892;151894;151901;151904;151905;151910;151911	16478	O43474	KLF4	T315	NaN	NaN	NaN	NaN	NaN	NaN	NaN	NaN	NaN	NaN	NaN	NaN	NaN	NaN	NaN	NaN	NaN	NaN	NaN	NaN	NaN	NaN	NaN	NaN
151898;151900	16479	O43474	KLF4	T316	NaN	NaN	NaN	NaN	NaN	NaN	NaN	NaN	NaN	NaN	NaN	NaN	NaN	NaN	NaN	NaN	NaN	NaN	NaN	-5.7549	-5.32049	-6.40924	NaN	-5.2694
59744;59745;59746	1064	O43482	OIP5	S225	-0.365896	-0.997767	NaN	NaN	-1.557	-1.81412	NaN	NaN	NaN	NaN	NaN	NaN	NaN	NaN	NaN	NaN	NaN	NaN	NaN	NaN	NaN	NaN	NaN	NaN
47638;47639;47640;47641;47642;47643;47644;47645;47646	1070	O43491	EPB41L2	S386	NaN	-3.12386	NaN	-3.18807	-3.31555	-3.61777	NaN	-2.3315	-3.55166	-2.29791	NaN	NaN	NaN	-2.5498	NaN	NaN	NaN	-3.33802	-2.76829	-5.20598	-3.4098	-3.04692	-3.2259	-3.45758
38657;38658;38659;38660;38661;38662;38663;38664;38665;38666;38667;38668;38669;38670;38671;38672;38673;38674;38675;38676;38677	1068	O43491	EPB41L2	S39	1.43384	2.05253	1.99212	2.80223	1.98244	2.20689	-0.64106	0.608901	1.57223	0.961386	-1.08219	1.03128	0.689712	2.65591	2.1875	2.29186	-0.206857	0.799265	0.697698	1.23311	0.982615	0.508566	0.702657	1.08255
81233;81234;81235;81236;81237;81238;81239;81240;81241;81242;81243;81244;81245;81246;81247;81248;81249;81250;81251;81252;81253	1074	O43491	EPB41L2	S499	-1.56568	0.754727	0.433244	0.840988	3.00216	2.63214	0.519258	0.104465	2.19724	1.7313	-0.493062	4.13633	0.880585	1.24768	1.43766	1.23688	0.438554	3.15776	1.97412	2.00158	1.86313	1.89103	1.9124	2.27504
40991	1069	O43491	EPB41L2	S513	NaN	NaN	NaN	NaN	NaN	NaN	NaN	NaN	NaN	NaN	NaN	NaN	NaN	NaN	NaN	NaN	NaN	NaN	0.652064	-1.45834	0.10784	-1.46291	-1.17502	-1.40648
114000;114001;114002;114003;114004	1075	O43491	EPB41L2	S562	NaN	-2.65982	NaN	-2.22936	-2.90984	-3.70301	NaN	NaN	NaN	NaN	NaN	NaN	NaN	-4.51641	NaN	NaN	NaN	-2.71311	NaN	NaN	NaN	NaN	NaN	NaN
52137;52138;52140;52141;52143;52144;52145;52146;52148;52149;52150;52154;52157;52158;52159;52161;52164	1073	O43491	EPB41L2	S58	2.06439	1.31733	-1.13422	0.766113	2.65177	1.64878	0.380446	0.153349	2.23789	0.932416	-0.116025	3.06122	0.573364	1.21067	2.2238	1.75587	0.397812	2.0542	3.60443	4.04935	4.20644	3.70418	3.46312	4.19088
32061	1065	O43491	EPB41L2	S715	NaN	NaN	NaN	NaN	NaN	NaN	NaN	NaN	NaN	NaN	NaN	NaN	NaN	NaN	NaN	NaN	NaN	NaN	NaN	NaN	NaN	NaN	NaN	NaN
32051;32052;32053;32054;32055;32056;32057;32058;32059;32060;32062	1066	O43491	EPB41L2	S718	NaN	1.65611	0.371899	0.965211	2.65485	2.14074	NaN	-6.82713	1.17594	0.485569	-1.4806	1.73846	NaN	0.0284262	1.30637	0.796901	-0.177524	2.49248	1.54687	2.46276	1.81419	1.44463	1.61004	1.86195
140905;140906;140907;140908;140909;140910;140912;140913;140914;140916;140917;140919;140920;140921;140922;140923;140924;140925;140926;140927;140928;140929;140930;140931;140932;140933;140934;140935;140936;140937;140938;140939;140940;140941;140942;140943;140944;140945;140946;140948;140949;140950;140953;140954;140955;140956;140957;140958;140959;140960;140961;140962;140963;140966;140967;140970;140971	1076	O43491	EPB41L2	S87	NaN	1.19612	0.483028	0.474351	2.26915	1.06519	NaN	-1.91795	0.439379	0.929816	-1.56048	1.04685	1.84716	1.01348	0.915379	2.30934	-1.6172	5.81581	5.67769	4.59699	5.56732	5.415	5.06808	4.75401
154762;154763;154764;154765	20211	O43491	EPB41L2	Y623	NaN	NaN	NaN	NaN	NaN	NaN	NaN	NaN	-0.413394	-1.92486	-1.6062	-0.0118437	NaN	NaN	-0.173588	0.107574	-1.2499	0.246797	NaN	NaN	NaN	NaN	NaN	NaN
140911;140947;140951;140952;140964;140965;140968	20210	O43491	EPB41L2	Y88	NaN	-2.40525	-2.58142	-1.20332	-0.826734	-1.97733	-3.8658	0.602664	-1.9317	-1.06593	NaN	-1.73186	NaN	NaN	-2.21054	-2.71428	NaN	-0.445456	NaN	NaN	NaN	NaN	NaN	NaN
143536;143537;143538;143539;143540;143542;143543;143544;143545;143546;143548;143550	1082	O43493	TGOLN2	S298	NaN	-2.2122	-1.7212	NaN	-2.6065	NaN	NaN	-1.94266	NaN	NaN	NaN	NaN	NaN	-3.04504	-3.49725	NaN	NaN	-0.0246115	2.10568	-0.428751	0.476213	1.09897	0.797632	-0.542991
131403;131404;131406;131407	1080	O43493	TGOLN2	S314	0.467869	-0.0486498	-0.59002	1.13041	1.14773	0.288621	2.53288	0.159561	1.90268	3.08052	0.0485539	2.55994	NaN	NaN	NaN	NaN	NaN	NaN	0.0188017	0.980355	0.00783825	-0.789252	0.199399	-0.0632172
24652;24653;24654;24659;24662;24666;131001;131008;131009	1079	O43493	TGOLN2	S71	-2.09921	0.849477	-0.497462	0.652719	1.17268	0.73737	-0.491027	1.63139	2.91202	2.97829	0.929741	3.86792	NaN	0.405264	2.57747	1.22615	1.18456	0.51898	0.922784	1.52628	1.57093	0.537457	1.20393	0.941726
24655;24657;131003	16480	O43493	TGOLN2	T76	NaN	NaN	NaN	NaN	NaN	NaN	NaN	NaN	NaN	NaN	NaN	NaN	NaN	1.96087	3.52797	-0.173604	0.844455	1.03585	0.972285	1.72279	1.61872	0.681711	1.31749	1.00882
52850;52851	1084	O43516	WIPF1	S234	NaN	NaN	NaN	NaN	NaN	NaN	NaN	NaN	NaN	NaN	NaN	NaN	NaN	NaN	NaN	NaN	NaN	NaN	NaN	NaN	NaN	NaN	NaN	NaN
7347	1083	O43516	WIPF1	S276	NaN	NaN	NaN	NaN	NaN	NaN	NaN	NaN	NaN	NaN	NaN	NaN	NaN	NaN	NaN	NaN	NaN	NaN	NaN	NaN	NaN	NaN	NaN	NaN
104998	1086	O43520	ATP8B1	S1207	NaN	NaN	NaN	NaN	NaN	NaN	NaN	NaN	NaN	NaN	NaN	NaN	NaN	NaN	NaN	NaN	NaN	NaN	NaN	NaN	NaN	NaN	NaN	NaN
53938	1085	O43520	ATP8B1	S1223	NaN	NaN	NaN	NaN	NaN	NaN	NaN	NaN	NaN	NaN	NaN	NaN	NaN	NaN	NaN	NaN	NaN	NaN	NaN	NaN	NaN	NaN	NaN	NaN
122500;122501;122502	1088	O43521	BCL2L11	S77	NaN	NaN	NaN	NaN	NaN	NaN	NaN	NaN	NaN	NaN	NaN	NaN	NaN	NaN	NaN	NaN	NaN	NaN	NaN	NaN	NaN	NaN	NaN	NaN
101915;101916;101917;132322;132323	1087	O43521	BCL2L11	S87	-6.36269	-0.192733	-0.570637	0.117294	-0.0851917	0.209738	0.759183	3.11286	1.50861	1.77745	3.18986	1.25211	2.76649	2.33952	1.59307	2.53121	1.50021	0.616859	NaN	NaN	NaN	NaN	NaN	NaN
780	1089	O43524	FOXO3	S284	NaN	NaN	NaN	NaN	NaN	NaN	NaN	NaN	NaN	NaN	NaN	NaN	NaN	NaN	NaN	NaN	NaN	NaN	NaN	NaN	NaN	NaN	NaN	NaN
39901;39902	1090	O43561	LAT	S224	NaN	NaN	NaN	NaN	NaN	NaN	NaN	NaN	NaN	NaN	NaN	NaN	NaN	NaN	NaN	NaN	NaN	NaN	2.48143	-0.225709	0.890499	1.21138	0.523849	-0.0958595
114967;114968;114969;114970;114971	1091	O43566	RGS14	S288	NaN	NaN	NaN	NaN	NaN	NaN	NaN	NaN	NaN	NaN	NaN	NaN	NaN	NaN	NaN	NaN	NaN	NaN	1.34375	2.38366	2.04395	1.18952	1.25879	1.62969
72414;72415;72416;72417	16484	O43566	RGS14	T207	NaN	NaN	NaN	NaN	NaN	NaN	NaN	NaN	NaN	NaN	NaN	NaN	NaN	NaN	NaN	NaN	NaN	NaN	-1.7342	-0.750655	-1.04766	-1.60943	-1.06785	-0.575954
26423	16485	O43567	RNF13	T380	NaN	NaN	NaN	NaN	NaN	NaN	NaN	NaN	NaN	NaN	NaN	NaN	NaN	NaN	NaN	NaN	NaN	NaN	NaN	NaN	NaN	NaN	NaN	NaN
94520;94521;94522;94523;94524;94525	1093	O43572	AKAP10	S187	0.895447	-0.40195	-1.91653	-1.27772	-0.355877	-0.553415	NaN	NaN	NaN	NaN	NaN	NaN	NaN	NaN	NaN	NaN	NaN	NaN	2.26153	2.94421	2.66656	2.08377	2.0038	2.25611
67235	1092	O43572	AKAP10	S96	NaN	NaN	NaN	NaN	NaN	NaN	NaN	NaN	NaN	NaN	NaN	NaN	NaN	NaN	NaN	NaN	NaN	NaN	NaN	NaN	NaN	NaN	NaN	NaN
163371;163372	1095	O43581	SYT7	S52	NaN	NaN	NaN	NaN	NaN	NaN	NaN	NaN	NaN	NaN	NaN	NaN	NaN	NaN	NaN	NaN	NaN	NaN	NaN	NaN	NaN	NaN	NaN	NaN
87218;87223;87224;87226	1096	O43581	SYT7	S61	NaN	NaN	NaN	NaN	NaN	NaN	NaN	NaN	NaN	NaN	NaN	NaN	NaN	-1.17988	-0.548914	-0.911283	-1.02403	-0.986934	NaN	NaN	NaN	NaN	NaN	NaN
163371	16486	O43581	SYT7	T55	NaN	NaN	NaN	NaN	NaN	NaN	NaN	NaN	NaN	NaN	NaN	NaN	NaN	NaN	NaN	NaN	NaN	NaN	NaN	NaN	NaN	NaN	NaN	NaN
87216;87217;87219;87220;87221;87222;87225;163372	16487	O43581	SYT7	T58	NaN	-1.81529	-2.25272	-1.35061	-1.14583	-2.04032	NaN	NaN	-1.70807	-1.84028	NaN	-1.09099	-1.9463	-0.831955	-0.475578	-2.59305	NaN	-0.517862	NaN	NaN	NaN	NaN	NaN	NaN
80681;80682;80683;80684;80685;80686;80687;80688;80689;80690;80691;80692;80693;80694;80695;80696;80697;80698;80699;80700;80701;80702;80703;80704;80705;80706	1097	O43583	DENR	S73	2.9802	3.38264	3.76085	2.49143	2.54455	2.73503	4.6591	5.12909	3.93213	3.91734	1.78848	3.68843	3.00047	3.3848	4.49512	4.4394	4.11735	2.40203	1.33489	1.65346	1.49664	1.42714	1.36816	1.7255
92588;92589	1098	O43609	SPRY1	S169	NaN	NaN	NaN	NaN	NaN	NaN	NaN	-0.985043	-3.05424	NaN	NaN	-2.49096	NaN	NaN	-3.04001	NaN	NaN	-2.50772	NaN	NaN	NaN	NaN	NaN	NaN
160028	1100	O43623	SNAI2	S87	NaN	NaN	NaN	NaN	NaN	NaN	NaN	NaN	NaN	NaN	NaN	NaN	NaN	NaN	NaN	NaN	NaN	NaN	NaN	NaN	NaN	NaN	NaN	NaN
18376;18377;18378;18380;18381;18382;18383;18384;18385;18386	1101	O43639	NCK2	S90	-0.869867	-1.69296	-2.27673	-1.47068	-0.83681	-2.45958	NaN	-0.246889	-0.966379	-1.46626	NaN	-0.711077	-1.84611	-2.1793	-1.97972	-1.22698	NaN	-1.9393	-1.12572	0.15442	-0.781763	-0.362074	-0.395816	0.080307
27395	1103	O43663	PRC1	S265	NaN	NaN	NaN	NaN	NaN	NaN	NaN	NaN	NaN	NaN	NaN	NaN	NaN	NaN	NaN	NaN	NaN	NaN	NaN	NaN	NaN	NaN	NaN	NaN
46846;46847;46848;46849;46850;46851;46852;46853;46854	16489	O43663	PRC1	T481	NaN	NaN	NaN	NaN	NaN	NaN	NaN	NaN	NaN	NaN	NaN	NaN	4.0221	2.17056	4.43423	2.59053	2.27206	0.731003	0.42962	1.73002	-0.0875998	-0.619798	-0.0527139	-0.26431
105556;105559	16490	O43663	PRC1	T616	-2.24769	-6.22799	NaN	NaN	NaN	NaN	NaN	NaN	NaN	NaN	NaN	-3.41512	NaN	NaN	NaN	NaN	NaN	NaN	NaN	NaN	NaN	NaN	NaN	NaN
85042;85043	1105	O43674	NDUFB5	S128	NaN	NaN	NaN	NaN	NaN	NaN	NaN	NaN	NaN	NaN	NaN	NaN	NaN	NaN	NaN	NaN	NaN	NaN	NaN	NaN	NaN	NaN	NaN	NaN
159087;159088	1107	O43683	BUB1	S459	NaN	NaN	NaN	NaN	NaN	NaN	NaN	NaN	NaN	NaN	NaN	NaN	NaN	NaN	NaN	NaN	NaN	NaN	NaN	NaN	NaN	NaN	NaN	NaN
20217;20218;20219;20220;20221;20222;20223	1106	O43683	BUB1	S655	NaN	-0.151165	-0.830729	-0.783175	0.239532	-1.32671	-0.133587	2.0759	-0.172173	-0.648901	NaN	0.225747	NaN	NaN	NaN	NaN	NaN	NaN	1.93	2.4073	1.33998	1.12668	1.0628	0.509067
150048;150049	1108	O43704	SULT1B1	S92	NaN	NaN	NaN	NaN	NaN	NaN	NaN	NaN	NaN	NaN	NaN	NaN	NaN	NaN	NaN	NaN	NaN	NaN	NaN	NaN	NaN	NaN	NaN	NaN
40013;40014;40015;40016;40017;40018;40019	1110	O43707	ACTN4	S159	-3.8924	-2.76319	NaN	-2.66099	-3.32934	NaN	-2.02384	NaN	-3.76732	NaN	NaN	-3.72412	-1.59562	-1.59845	NaN	NaN	NaN	-3.3401	NaN	NaN	NaN	NaN	NaN	NaN
12394;12395;12396;12397;12398	1109	O43707	ACTN4	S423	NaN	NaN	NaN	NaN	NaN	NaN	0.0748024	-1.19647	-0.283274	-0.164716	-1.27058	-0.389589	NaN	NaN	NaN	NaN	NaN	NaN	NaN	NaN	NaN	NaN	NaN	NaN
91415;91416;91417;91418	1111	O43707	ACTN4	S656	NaN	-1.99272	-2.1968	-2.34619	-3.29337	-2.3749	NaN	-2.37519	NaN	-2.59903	NaN	-3.13071	NaN	NaN	NaN	NaN	NaN	-3.33177	-4.46244	-3.90153	-4.29021	-4.23836	-3.98278	-4.66831
26337;26338	16491	O43707	ACTN4	T445	NaN	-3.22705	NaN	NaN	-2.8782	NaN	NaN	NaN	NaN	NaN	NaN	NaN	NaN	NaN	NaN	NaN	NaN	NaN	NaN	NaN	NaN	NaN	NaN	NaN
106428;106430;106433;106438	1127	O43719	HTATSF1	S385	NaN	NaN	NaN	NaN	NaN	NaN	0.686996	-3.07042	-0.330446	-0.286587	-1.36253	-0.212492	-2.28932	-1.40589	-0.176191	-0.467317	NaN	-1.1418	NaN	NaN	NaN	NaN	NaN	NaN
101283;101284;101285;101286;101287;101288;106434;106435;106437	1128	O43719	HTATSF1	S387	-0.951237	-1.20867	-0.813343	-1.08638	-1.49306	-1.45711	-2.79659	0.832966	-0.433928	-0.466077	1.07377	-0.321829	NaN	NaN	NaN	NaN	NaN	NaN	-5.43968	-3.69612	-5.29525	-5.45412	-4.28393	-4.37779
106431;106432	1129	O43719	HTATSF1	S389	NaN	NaN	NaN	NaN	NaN	NaN	NaN	NaN	NaN	NaN	NaN	NaN	NaN	NaN	NaN	NaN	NaN	NaN	-3.19338	-2.27541	-2.29648	-2.7254	-2.35655	-1.84371
143088;143089	1130	O43719	HTATSF1	S445	NaN	NaN	NaN	NaN	NaN	NaN	NaN	NaN	NaN	NaN	NaN	NaN	NaN	NaN	NaN	NaN	NaN	NaN	NaN	NaN	NaN	NaN	NaN	NaN
37333	1120	O43719	HTATSF1	S453	NaN	NaN	NaN	NaN	NaN	NaN	1.40763	2.07383	3.78177	2.36231	2.20494	5.2393	NaN	NaN	NaN	NaN	NaN	NaN	NaN	NaN	NaN	NaN	NaN	NaN
44392;44393;44394;97007;97008;97009;97010;97011	1121	O43719	HTATSF1	S481	1.43143	0.672583	0.0793972	-0.164504	-0.147643	0.263963	NaN	0.592906	-0.00956535	-0.43505	-0.74701	-0.129617	NaN	0.445859	1.31965	0.966356	0.0143309	-0.62103	-1.01096	0.520347	-0.336766	-0.959613	-0.40124	-0.206353
36612;36613;36614;36615;36616	1117	O43719	HTATSF1	S494	-0.543018	1.6756	0.239132	1.5316	1.53325	1.41178	0.72894	1.66014	3.81345	1.60487	1.80932	2.62683	-2.28659	0.207639	2.45117	-0.314699	0.470587	0.0643225	1.39913	2.58506	1.66909	1.19005	1.24817	1.25497
36612;36613;36614;36615;36616;50337;50338;50339;50340;50341;50342;50343;50344;50345;50346;50347;50348	1118	O43719	HTATSF1	S498	-0.543018	2.71937	1.07346	2.02425	2.02478	1.94654	2.12935	2.93802	4.05325	2.31806	2.20696	3.03644	1.56164	2.98117	3.04916	1.98905	1.89238	1.41635	1.39913	2.75269	1.90839	1.48168	1.70716	1.78854
21764;21765;21766;21767;21768;21769;21770;21771;21772;21773;21774;21775;21776;21777;21778;21779;21780;21781;21782;21783;21784;21785;21786;21787;21788;21789	1112	O43719	HTATSF1	S579	2.03524	1.84301	2.06651	1.7542	2.0471	1.8573	1.32885	1.63872	2.36838	2.39547	1.79939	2.27101	NaN	0.173814	2.67876	2.49971	1.86982	1.22083	-0.609162	1.18758	1.37323	1.02172	1.46595	1.75054
32833;32834;32835;32836;32837;32838;32839;32840;32841;32842;32843;32844;32845;32846;32847;32848;32849	1114	O43719	HTATSF1	S597	-2.3964	-6.28056	NaN	NaN	-1.50105	NaN	-1.33894	-1.72108	-3.33326	NaN	NaN	-3.09415	NaN	-2.07584	NaN	NaN	NaN	-2.0285	0.101848	0.537739	-0.279965	-0.545991	-0.763665	-0.777983
32833;32834;32835;32836;32837;32838;32839;32840;32841;32842;32843;32844;32845;32846;32847;32848;32849	1115	O43719	HTATSF1	S600	-2.3964	-6.28056	NaN	NaN	-1.50105	NaN	-1.33894	-1.72108	-3.33326	NaN	NaN	-3.09415	NaN	-2.07584	NaN	NaN	NaN	-2.0285	0.101848	0.537739	-0.279965	-0.545991	-0.763665	-0.777983
32842;32843;32844;32845;32846;32847;32848;32849	1116	O43719	HTATSF1	S607	NaN	NaN	NaN	NaN	NaN	NaN	NaN	NaN	NaN	NaN	NaN	NaN	NaN	NaN	NaN	NaN	NaN	NaN	NaN	NaN	NaN	NaN	NaN	NaN
156888;156889;156890;156891;156892;156893;156894;156895;156896;156897;156898;156899;156900;156901;156902	1132	O43719	HTATSF1	S616	5.27209	5.74068	5.89406	5.89446	5.49756	5.7173	4.85415	-0.0893068	6.70774	5.90713	4.38077	6.19618	NaN	4.76652	7.09666	6.63515	5.70108	4.62431	3.89789	4.74094	4.21433	3.77912	3.90402	4.39918
30334;30335;30336;30337;30338;30339;30340;30341;30342;30343;30344;30345;30346;30347;30348;30349;30350;30351;30352;30353;30354;30355;30356;30357;30358;30359;30360;30361;30362;30363;30364;30365;30366;30367;30368;30369;30370;30371;30372;30373	1113	O43719	HTATSF1	S624	1.43179	1.56383	0.921958	1.27508	2.00481	1.58399	0.876784	1.862	1.47044	1.0483	1.75289	1.79718	2.17594	2.44574	1.95005	1.42136	1.39149	2.36135	1.23537	2.00628	1.44428	1.37869	1.52468	1.79199
155384;155385;155386;155387;155388;155389;155390;155391;155392;155393;155394;155395;155396;155397;155398;155399;155400;155401;155402;155403;155404;155405;155406;155407;155408;155409;155410;155411;155412;155413;155414;155415;155416;155417;155418;155419;155420;155421;155422;155423;155424;155425;155426;155427;155428;155429;155430;155431;155432	1131	O43719	HTATSF1	S642	-0.346756	3.05012	1.19284	1.02016	1.87056	0.852153	-0.570742	2.26879	1.23454	1.3216	NaN	1.48257	1.34332	1.60625	1.31595	1.2808	-0.196272	3.70412	4.51503	4.3417	4.01022	4.4218	4.22294	3.73971
71608;71609;71610;71611;71612;71613;71614;71615;71616	1126	O43719	HTATSF1	S676	NaN	NaN	NaN	NaN	NaN	NaN	NaN	NaN	NaN	NaN	NaN	NaN	NaN	NaN	NaN	NaN	NaN	NaN	NaN	NaN	NaN	NaN	NaN	NaN
71541;71542;71543;71544;71545;71546;71547;71548;71549;71550;71551;71552;71553;71554;71555;71556;71557;71558;71559;71560;71561;71562;71563;71564;71565;71566;71567;71568;71569;71570;71571;71572;71573;71574;71575;71576;71577;71578;71579;71580;71581;71582;71583;71584;71585;71586;71587;71588;71589;71590;71591;71592;71593;71594;71595;71596;71597;71598;71599;71600;71601;71602;71603;71604;71605;71606;716…	1125	O43719	HTATSF1	S702	3.28129	4.98447	3.64558	4.69674	6.27281	4.58119	0.475959	2.10613	6.17558	4.88297	3.57451	6.90048	-0.571111	1.59188	6.01751	4.40937	3.2871	5.61679	6.73379	7.31531	6.79281	6.56865	6.43237	6.59901
71480;71482;71483;71486;71487;71489;71490;71491;71493;71495;71496;71498;71499;71501;71503;71505;71506;71508;71509;71510;71511;71512;71513;71514;71515;71516;71517;71518;71519;71520;71521;71522;71523;71524;71525;71526;71527;71528;71529;71530;71531;71532;71533;71534;71535;71536;71537;71538	1123	O43719	HTATSF1	S713	-1.15149	1.52605	0.313002	-1.17977	3.62038	0.914975	-0.147062	1.38721	0.113545	1.20663	NaN	3.63086	-3.0999	-1.74816	0.948348	0.392712	NaN	3.4166	4.66985	5.35955	4.37629	4.23149	4.12071	4.17526
71480;71481;71484;71485;71488;71492;71494;71496;71497;71498;71500;71502;71503;71504;71505;71506;71507;71511;71515;71516;71517;71518;71519;71520;71521;71522;71523;71524;71525;71526;71527;71528;71529;71530;71531;71532;71533;71534;71535;71536;71537;71538	1124	O43719	HTATSF1	S714	-0.0230513	1.80105	0.313002	-0.0990887	3.6932	1.12426	NaN	NaN	-2.94093	-2.72495	NaN	0.388917	0.0910053	0.30905	0.46612	-0.0249901	NaN	3.10679	5.36357	6.08149	5.11082	4.9247	4.78389	4.87433
71466;71467;71468;71469;71470;71471;71472;71473;71474;71475;71476;71477;71478;71479	1122	O43719	HTATSF1	S721	0.668604	1.11753	-0.592635	0.130562	1.92411	-0.165691	-0.791661	0.436473	0.51801	-0.294816	-1.57578	1.86372	NaN	-1.21778	0.941959	0.26923	-1.35112	1.98883	1.493	2.18846	1.81261	1.41345	1.75094	1.57466
22486;22487;22489;22490;22493	1133	O43741	PRKAB2	S183	-7.77315	-3.13959	NaN	NaN	-4.65847	NaN	NaN	NaN	NaN	NaN	NaN	NaN	NaN	NaN	NaN	NaN	NaN	-2.41214	-2.09184	-3.21923	-2.96014	-2.70227	-2.58357	-3.59738
22495;22496;22499	1134	O43741	PRKAB2	S184	NaN	NaN	NaN	NaN	NaN	NaN	NaN	NaN	NaN	NaN	NaN	NaN	NaN	NaN	NaN	NaN	NaN	NaN	-3.33691	-3.65059	-4.38635	-4.28258	-3.85123	-4.47037
90554	1135	O43752	STX6	S129	NaN	NaN	NaN	NaN	NaN	NaN	NaN	-1.96073	NaN	NaN	NaN	-3.57498	NaN	NaN	NaN	NaN	NaN	NaN	NaN	NaN	NaN	NaN	NaN	NaN
119948;119949;119950;119951;119952;119953;119954;119955;119956	1136	O43765	SGTA	S77	-0.0464268	0.255723	-0.782665	-0.111124	1.36202	0.694539	NaN	-3.07883	0.337775	-1.24646	-1.45415	1.34032	NaN	NaN	NaN	NaN	NaN	NaN	0.543788	1.03605	1.3621	0.91523	0.906749	1.41146
119948;119949;119950;119951;119952;119953;119954;119955;119956;119957;147659;147660;147661;147662;147663;147664;147665;147666;147667;147668	16492	O43765	SGTA	T81	0.274229	1.19214	-0.364702	0.73267	2.00275	1.4007	NaN	-3.07883	1.38419	-0.185066	-1.45415	1.83097	NaN	-2.4011	-0.636702	-2.54928	NaN	-1.84008	0.93278	1.35438	1.66338	1.2979	1.29881	1.77027
67831;67832;67833;67834;67835;67836;67837;67838	1137	O43768	ENSA	S109	2.6675	2.71386	2.33611	2.35365	1.88163	2.38181	NaN	2.2718	1.29492	1.30747	0.619367	0.892768	1.70041	2.6431	1.60713	1.26398	2.12613	1.05844	0.898618	1.54131	1.57879	1.52793	1.54453	1.83964
25568;25569;25570;25571;25572;25573;25574;25575;25576;25577;25578;25579	1139	O43815	STRN	S376	-5.80403	-0.942907	NaN	-3.15508	-2.03004	-2.44828	NaN	1.06159	-2.71554	NaN	NaN	-2.69266	NaN	-0.700603	-2.82033	-2.12573	NaN	-0.713586	0.112365	-1.2937	-0.739849	-0.386988	-0.772587	-0.978643
138653;138654;138656	16494	O43815	STRN	T265	NaN	NaN	NaN	NaN	NaN	NaN	NaN	NaN	NaN	NaN	NaN	NaN	NaN	NaN	NaN	NaN	NaN	NaN	NaN	NaN	NaN	NaN	NaN	NaN
82647;82648	1141	O43818	RRP9	S50	NaN	NaN	NaN	NaN	NaN	NaN	NaN	NaN	NaN	NaN	NaN	NaN	NaN	NaN	NaN	NaN	NaN	NaN	NaN	NaN	NaN	NaN	NaN	NaN
82647;82648	1142	O43818	RRP9	S51	NaN	NaN	NaN	NaN	NaN	NaN	NaN	NaN	NaN	NaN	NaN	NaN	NaN	NaN	NaN	NaN	NaN	NaN	NaN	NaN	NaN	NaN	NaN	NaN
82647;82648	1143	O43818	RRP9	S53	NaN	NaN	NaN	NaN	NaN	NaN	NaN	NaN	NaN	NaN	NaN	NaN	NaN	NaN	NaN	NaN	NaN	NaN	NaN	NaN	NaN	NaN	NaN	NaN
45543;45544;45545;45546;45547;45548	1144	O43823	AKAP8	S112	-2.46398	-0.541297	-0.834711	0.0448055	-0.469239	-0.162573	NaN	-3.17661	-2.51174	NaN	NaN	-2.16502	NaN	-4.86983	-1.24352	-0.416714	-1.65343	-2.25617	-4.49466	-4.38308	-4.96081	-4.67112	-4.22077	-4.08942
154363;154364;154365;154366;154367;154368;154369;154370;154371;154372;154373;154374;154375;154376;154377;154378;154379;154380;154381;154382	1147	O43823	AKAP8	S323	NaN	NaN	NaN	NaN	NaN	NaN	NaN	NaN	NaN	NaN	NaN	NaN	NaN	NaN	NaN	NaN	NaN	NaN	NaN	NaN	NaN	NaN	NaN	NaN
154363;154364;154365;154366;154367;154368;154369;154370;154371;154372;154373;154374;154375;154376;154377;154378;154379;154380;154381;154382	1148	O43823	AKAP8	S328	NaN	NaN	NaN	NaN	NaN	NaN	NaN	NaN	NaN	NaN	NaN	NaN	NaN	NaN	NaN	NaN	NaN	NaN	NaN	NaN	NaN	NaN	NaN	NaN
110212;110213;110214;110215;110216;110217;110218;110219;110220;110221;110222;110223;110224;110225;110226;110227;110228;110229;110230;110231;110232;110233;110234	1145	O43823	AKAP8	S339	NaN	1.52995	1.11642	1.86944	2.69047	2.31302	NaN	1.35515	2.50046	1.76157	0.0984378	2.77435	NaN	1.32608	1.49661	0.36062	-1.41606	3.12377	2.99187	2.22979	2.96391	3.00411	2.71344	2.11432
153626;153627;153628;153629;153630;153631	1146	O43823	AKAP8	S685	-2.3051	-4.2195	NaN	NaN	-2.81155	-2.78705	NaN	NaN	NaN	NaN	NaN	NaN	NaN	-2.02658	NaN	NaN	NaN	-2.1116	NaN	NaN	NaN	NaN	NaN	NaN
121660	1149	O43824	GTPBP6	S43	NaN	NaN	NaN	NaN	NaN	NaN	NaN	NaN	NaN	NaN	NaN	NaN	NaN	NaN	NaN	NaN	NaN	NaN	NaN	NaN	NaN	NaN	NaN	NaN
8265	16495	O43824	GTPBP6	T315	NaN	NaN	NaN	NaN	NaN	NaN	NaN	NaN	NaN	NaN	NaN	NaN	NaN	-1.37558	0.502785	0.886455	-0.689456	3.46066	NaN	NaN	NaN	NaN	NaN	NaN
22080;22081;22082;22083;22084	16496	O43829	ZBTB14	T235	NaN	-2.67968	NaN	NaN	NaN	NaN	NaN	NaN	NaN	NaN	NaN	NaN	NaN	NaN	NaN	NaN	NaN	NaN	NaN	NaN	NaN	NaN	NaN	NaN
71819;71820;71821	1152	O43847	NRDC	S86	NaN	NaN	NaN	NaN	NaN	NaN	NaN	NaN	NaN	NaN	NaN	NaN	NaN	NaN	NaN	NaN	NaN	NaN	NaN	NaN	NaN	NaN	NaN	NaN
51170;51171;51173;51174;51177;51178;51181;51182;51183;51185;97386;97387;97388;97389;97390;97391;97392;97393;97394;97395;97396;97397;97398;97399;97400	1150	O43847	NRDC	S94	NaN	0.572273	-1.10905	-0.046505	1.49247	-0.615825	0.24605	1.80522	0.0228319	-1.0242	NaN	0.225476	NaN	-0.434986	1.13163	2.13787	NaN	4.26208	4.58567	4.79289	4.46542	4.69267	4.48662	4.23287
51172;51175;51176;51179;51180;51184	1151	O43847	NRDC	S96	NaN	-2.26147	NaN	NaN	-0.00487041	-3.83388	NaN	NaN	NaN	-2.95182	NaN	-3.07195	NaN	NaN	-2.93473	-2.07611	NaN	1.36745	2.68521	2.86299	2.62179	2.63168	2.38181	2.04767
98944;98945;98946;98947;98948;98949;98950;98951;98952;98953;98954	1155	O43896	KIF1C	S1033	1.06812	0.575223	0.428308	0.949323	-0.57124	0.869226	0.977515	-0.398261	1.24442	0.89011	0.360052	0.570457	NaN	-3.27234	-0.506082	-0.847935	NaN	-2.58038	-5.4561	-2.74831	-4.03982	-4.6078	-3.31962	-3.209
82904;82905;82906;82907;82908;82909;82911	1154	O43896	KIF1C	S915	0.763795	1.44476	-0.587253	0.294131	0.330005	-0.283655	NaN	-2.24149	-1.38911	-1.44016	NaN	-2.04396	NaN	-0.59761	-1.93003	-2.32824	NaN	-1.59498	NaN	NaN	NaN	NaN	NaN	NaN
163823;163824;163825;163826;163827;163828;163829;163830;163831;163832;163833;163835;163836;163837;163838;163839;163840	16498	O43896	KIF1C	T1083	-0.961762	-1.05507	-1.56537	-1.12304	-0.414327	-0.433965	NaN	-1.04993	0.777827	0.720026	-1.74337	0.657944	NaN	-1.66006	0.369566	-0.0587635	-0.495894	0.886467	2.11615	2.43312	2.75631	2.7318	2.83116	2.93239
128403;128404;128405;128407;128408;128410	1156	O43933	PEX1	S1209	NaN	-1.27146	-1.97239	-2.08785	-0.323177	-1.53854	NaN	NaN	NaN	NaN	NaN	NaN	NaN	-0.0184908	0.0315905	-0.693709	NaN	0.52442	0.177737	0.567485	-0.0606575	-0.260077	0.330247	0.52657
128394;128395;128396;128397;128398;128399;128400;128401;128402;128406;128409;128411	1157	O43933	PEX1	S1211	1.04009	1.06547	-0.562071	0.733987	1.58027	1.17732	-2.2419	0.69887	0.909204	0.598547	NaN	1.03716	-2.69498	-1.8403	-0.0401802	0.563588	NaN	0.452616	1.49612	1.72751	0.897007	1.66577	1.14229	1.56686
110210;110211	1159	O60218	AKR1B10	S118	NaN	NaN	NaN	NaN	NaN	NaN	NaN	NaN	NaN	NaN	NaN	NaN	NaN	NaN	NaN	NaN	NaN	NaN	1.6358	-0.769511	0.374897	1.3046	1.60307	0.531391
162183;162184;162185;162186;162187;162188	1165	O60229	KALRN	S1773	0.666543	1.37742	0.148829	-0.17927	0.177513	0.628791	-2.3474	0.694957	-0.373949	0.105218	NaN	-0.203075	NaN	NaN	NaN	NaN	NaN	NaN	NaN	NaN	NaN	NaN	NaN	NaN
109032;109033;109034;109035;109036;109037	1164	O60229	KALRN	S1799	NaN	NaN	NaN	NaN	NaN	NaN	NaN	NaN	NaN	NaN	NaN	NaN	NaN	NaN	NaN	NaN	NaN	NaN	2.16883	1.32346	1.8317	1.5575	1.46299	1.46407
61970;61971;61973	1161	O60229	KALRN	S2296	NaN	-0.470315	NaN	-1.30931	-0.49454	-1.48082	NaN	-1.44561	-2.12294	-1.52915	NaN	-1.16135	NaN	NaN	-1.70957	-3.82716	NaN	-0.287335	NaN	NaN	NaN	NaN	NaN	NaN
15002;15003;15004;15005;15006;15007	1160	O60229	KALRN	S2395	0.0220146	-0.41237	-0.305918	-0.129917	0.157946	-0.00837612	NaN	NaN	NaN	NaN	NaN	NaN	NaN	-3.76593	-0.956452	-0.681623	-1.81567	-1.80436	NaN	NaN	NaN	NaN	NaN	NaN
22917;22918;22919;51145	16499	O60229	KALRN	T1912	-1.91629	-2.82834	NaN	NaN	-2.37546	-2.1407	NaN	-1.7431	-4.05628	NaN	NaN	-3.12808	NaN	NaN	NaN	NaN	NaN	NaN	NaN	NaN	NaN	NaN	NaN	NaN
61972	20213	O60229	KALRN	Y2301	NaN	NaN	NaN	NaN	NaN	NaN	NaN	NaN	NaN	NaN	NaN	NaN	NaN	NaN	NaN	NaN	NaN	NaN	NaN	NaN	NaN	NaN	NaN	NaN
73474;73475;73476;73477;73478;73479;73480;73481;73482;73483	1166	O60231	DHX16	S103	-4.44642	-1.59341	-2.21243	-3.0153	-2.0582	NaN	NaN	-1.03596	-3.50949	NaN	NaN	-2.92951	NaN	-3.2035	NaN	NaN	NaN	-1.39771	-1.63097	-1.48135	-1.93217	-1.96695	-1.77784	-1.715
73475;73476;73477;73478;73479;73480;73481;73482;73483	1167	O60231	DHX16	S106	-4.44642	-1.59341	-2.21243	-3.0153	-2.0582	NaN	NaN	-1.03596	-3.50949	NaN	NaN	-2.92951	NaN	-3.2035	NaN	NaN	NaN	-1.39771	-1.63097	-1.48135	-1.93217	-1.96695	-1.77784	-1.715
93933;93934;93935;93936	1169	O60231	DHX16	S160	NaN	-0.824812	-2.18838	0.0638962	0.621269	0.30336	NaN	1.09903	1.31694	1.21826	-0.61558	1.21641	NaN	NaN	NaN	NaN	NaN	NaN	NaN	NaN	NaN	NaN	NaN	NaN
71100;71102	1171	O60237	PPP1R12B	S839	NaN	NaN	NaN	NaN	NaN	NaN	NaN	NaN	NaN	NaN	NaN	NaN	NaN	NaN	NaN	NaN	NaN	NaN	-0.409873	0.0723581	0.0131903	-0.283305	-0.535143	0.368503
71101;71103	1172	O60237	PPP1R12B	S842	NaN	NaN	NaN	NaN	NaN	NaN	NaN	NaN	NaN	NaN	NaN	NaN	NaN	NaN	NaN	NaN	NaN	NaN	-1.06115	-0.672793	-0.217974	-1.045	-2.28929	-0.470711
66084;66085;66086	1170	O60237	PPP1R12B	S947	NaN	NaN	NaN	NaN	NaN	NaN	NaN	NaN	NaN	NaN	NaN	NaN	NaN	-0.297682	-1.83083	0.144879	NaN	2.54	NaN	NaN	NaN	NaN	NaN	NaN
65687;65688;65689;65690;65691;65692;65693;65694	1173	O60244	MED14	S617	0.755801	0.593565	-0.695852	0.136553	1.77425	0.31429	0.00886536	1.50164	0.173658	-1.05281	NaN	1.44262	-0.738768	0.909009	0.368267	-0.410759	-1.16682	0.528845	2.22881	2.73977	2.5169	1.92925	2.0991	2.30053
134775;134776;134777	1176	O60245	PCDH7	S1011	NaN	NaN	NaN	NaN	NaN	NaN	NaN	NaN	NaN	NaN	NaN	NaN	NaN	NaN	NaN	NaN	NaN	NaN	1.49364	-0.236179	0.229111	0.782722	0.272138	-0.269973
77190;77191;77192;77193;77194;77195;77196;77197	1174	O60245	PCDH7	S974	3.00433	1.42019	2.11029	2.43263	1.93987	2.47537	4.44123	2.25425	3.97143	3.60467	2.5593	3.90126	NaN	NaN	NaN	NaN	NaN	NaN	0.0125246	1.3616	0.726992	-0.184729	0.93456	1.15691
138751;138752;138753;138754;138755;138756;138757;138758;138759;138760	1177	O60245	PCDH7	S989	-0.90631	0.0111265	-0.84776	-0.115428	1.31005	0.21247	NaN	NaN	NaN	NaN	NaN	NaN	NaN	-3.10707	0.869219	0.627096	-0.722585	2.12613	1.74121	2.48042	1.90906	1.44801	1.77257	2.01287
30575;30576;30577;30578;30579;30580;30581;30582;30583;30584;30585;30586;30587;30588;30589;30590;30591;30592;30593;30594;30595;30596;30597;30598;30599;30600;30601;30602;30603;30604;30605;30606;30607;30608;30609;30610	1178	O60248	SOX15	S37	0.245954	0.137167	-2.47195	-1.81324	0.180338	-0.921228	-1.67951	1.49036	0.511029	-1.79244	NaN	-0.0491962	-2.17919	1.60963	0.130415	-1.04319	NaN	0.675879	1.18035	0.981034	0.467386	0.669436	0.902244	0.159556
56263;56264;56265;56266;56267;56268;56269;56270;56271;56272;56273;56274;56275	1179	O60256	PRPSAP2	S227	4.46908	4.68576	3.34315	4.28723	3.85047	4.7358	4.15566	3.04303	2.8444	3.29263	5.03426	3.47621	3.60365	3.92396	3.39941	3.58523	3.9659	2.73252	0.519698	1.66037	1.66544	0.519762	1.87832	2.01253
148705;148706;148711;148712;148713;148718;148719;148722;148727;148728;148730;148731;148732;148734;148737;148741;148744;148749;148750;148754;148757;148759;148760;148764;148765;148768;148772	1182	O60264	SMARCA5	S116	-3.27085	0.686866	4.97777	2.17188	2.50132	2.68241	NaN	-4.57764	4.67007	2.65992	0.637353	3.15822	NaN	-0.332509	5.36737	4.61859	1.13408	2.61464	0.51858	2.75635	2.61777	2.21916	2.48173	2.53338
27065;27066;27067;27068;27069;27070	1180	O60264	SMARCA5	S755	NaN	NaN	NaN	NaN	NaN	NaN	NaN	0.576375	1.55686	-0.201361	0.911078	0.508815	NaN	NaN	NaN	NaN	NaN	NaN	NaN	NaN	NaN	NaN	NaN	NaN
57463;57464	1181	O60264	SMARCA5	S825	NaN	-4.58048	NaN	NaN	NaN	NaN	NaN	NaN	NaN	NaN	NaN	NaN	NaN	NaN	NaN	NaN	NaN	NaN	NaN	NaN	NaN	NaN	NaN	NaN
148714;148720;148729;148742;148745;148751;148758;148761;148763;148766;148768;148769;148770;148771;148772;148773;148774;148775;148776	16500	O60264	SMARCA5	T113	0.0982618	2.56612	1.99331	1.99492	2.3206	2.04338	NaN	0.886775	2.69944	2.32014	1.30662	2.55227	NaN	0.035552	1.93115	1.63626	1.07137	1.36859	0.117061	0.813615	0.542969	0.353863	0.809228	0.748107
148708;148709;148710;148715;148746;148747;148748;148756;148762;148769;148770;148771;148773;148774;148775;148776	16501	O60264	SMARCA5	T115	-0.415282	2.10569	1.91695	1.40642	1.31517	1.46953	NaN	-0.502645	1.15498	0.867243	-0.832915	0.780244	NaN	NaN	3.05758	2.36347	-1.32858	1.50251	-0.984027	-0.139809	-0.373366	-0.591516	-0.0810065	-0.28539
134406;134407;134409;134410;134411;134413;134414;134415;134416;134417;134418;134419	1185	O60266	ADCY3	S525	-1.55474	0.924328	0.268201	0.682369	1.39929	0.825124	-0.404516	-1.4509	1.15129	0.945575	0.498082	1.34512	NaN	-3.99556	0.35412	-0.362348	-0.740529	1.34797	0.669787	0.218756	1.19666	0.69607	0.679275	0.983506
150053	1191	O60271	SPAG9	S1188	NaN	NaN	NaN	NaN	NaN	NaN	NaN	NaN	NaN	NaN	NaN	NaN	NaN	NaN	NaN	NaN	NaN	NaN	NaN	NaN	NaN	NaN	NaN	NaN
159876;159877;159878	1192	O60271	SPAG9	S251	NaN	NaN	NaN	NaN	NaN	NaN	0.979208	0.0256042	0.806181	0.483272	0.358353	0.564473	NaN	NaN	NaN	NaN	NaN	NaN	NaN	NaN	NaN	NaN	NaN	NaN
88558;88559;88560	1186	O60271	SPAG9	S332	3.05183	0.739536	2.64944	0.837622	0.546535	0.706375	NaN	NaN	NaN	NaN	NaN	NaN	NaN	NaN	NaN	NaN	NaN	NaN	NaN	NaN	NaN	NaN	NaN	NaN
104451;104453;104460;104462;104463;104466;104467;104468	1188	O60271	SPAG9	S730	0.306117	0.141434	-0.412551	0.0440445	0.0466614	0.0493822	-1.32515	-1.81187	-2.30396	-2.12082	NaN	-2.26337	-2.07476	-1.50592	-2.58609	-1.3243	NaN	-1.18114	1.6318	-2.04842	-0.299365	0.756392	-0.918801	-1.53764
104455;104459;104461;104464;104465;104467;104468	1189	O60271	SPAG9	S732	NaN	-0.837833	NaN	-1.39034	-1.44568	-1.45201	NaN	NaN	-3.47814	NaN	NaN	-3.04903	NaN	NaN	NaN	NaN	NaN	NaN	2.89413	-1.33638	0.876434	1.96859	0.165462	-0.622966
104452;104454;104455;104456;104457;104458;104460;104461;104462;104463;104464;104465;104466;104467;104468	1190	O60271	SPAG9	S733	NaN	-1.56344	NaN	-2.02083	-2.64669	-2.29703	-1.32515	1.20945	-1.77475	-1.61929	NaN	-0.903555	-2.07476	-1.27575	-2.00424	-0.785803	NaN	0.195149	3.53999	-0.333453	1.64931	2.84443	1.01668	0.118499
1388;1389;1390;1391	1195	O60291	MGRN1	S524	NaN	-0.893988	-2.37944	-1.77675	-1.93336	-1.77107	NaN	NaN	NaN	NaN	NaN	NaN	NaN	NaN	NaN	NaN	NaN	NaN	NaN	NaN	NaN	NaN	NaN	NaN
31483;31484;31485;31486	1197	O60292	SIPA1L3	S100	NaN	NaN	NaN	NaN	NaN	NaN	NaN	NaN	NaN	NaN	NaN	NaN	NaN	-1.25434	-0.391198	0.0523682	-1.59418	-2.26688	-2.51175	-2.02634	-2.48924	-2.47399	-2.06197	-1.61365
100759;100760;100761;100762;100763;100764	1203	O60292	SIPA1L3	S1135	NaN	-1.04259	NaN	-2.08429	-2.17507	-2.66678	NaN	NaN	-2.53397	NaN	NaN	-2.53635	NaN	-1.28441	-3.54834	NaN	NaN	-0.777637	-1.26183	-2.21835	-2.22679	-1.5723	-1.88221	-1.97522
93458;93459	1202	O60292	SIPA1L3	S1160	NaN	NaN	NaN	NaN	NaN	NaN	NaN	NaN	NaN	NaN	NaN	NaN	NaN	NaN	NaN	NaN	NaN	NaN	NaN	NaN	NaN	NaN	NaN	NaN
163373;163374	1210	O60292	SIPA1L3	S1175	NaN	NaN	NaN	NaN	NaN	NaN	NaN	NaN	NaN	NaN	NaN	NaN	NaN	NaN	NaN	NaN	NaN	NaN	NaN	NaN	NaN	NaN	NaN	NaN
90695;90696;90697;90698	1201	O60292	SIPA1L3	S1254	NaN	NaN	NaN	NaN	NaN	NaN	NaN	NaN	NaN	NaN	NaN	NaN	NaN	-0.40301	0.437506	-0.0996618	-0.186485	-0.453436	NaN	NaN	NaN	NaN	NaN	NaN
39381;39382;39383;39384;39385;39386;39387;39388;39389;39390;39391;39392;39393;39394;39395;39396;39397;39398;39399;39400;39401;39402;39403;96728;96729;96730;96731;96732;96733;96734	1198	O60292	SIPA1L3	S1364	0.0981245	2.86975	0.826728	2.15435	2.63707	2.37219	NaN	0.803196	3.09732	2.50281	0.157863	3.03374	NaN	1.72096	3.35571	1.56049	0.457104	1.95673	2.4058	2.98082	2.79773	2.57735	2.9125	3.10551
141840;141841	1207	O60292	SIPA1L3	S1440	NaN	-1.96849	NaN	-2.2903	-3.44209	-3.73863	NaN	-3.13132	-3.4422	-2.01236	NaN	-3.35605	NaN	NaN	NaN	NaN	NaN	NaN	NaN	NaN	NaN	NaN	NaN	NaN
145720;145721;145725;145726;145727;145731;145732	1208	O60292	SIPA1L3	S1544	NaN	NaN	NaN	NaN	NaN	NaN	NaN	-1.20103	-0.843013	-0.385394	NaN	0.206256	NaN	NaN	-0.746618	-1.97317	NaN	0.0533562	NaN	NaN	NaN	NaN	NaN	NaN
145722;145724;145727;145728;145729;145730;145731;145732	1209	O60292	SIPA1L3	S1547	NaN	-1.90936	NaN	-0.951378	0.715019	-1.25577	NaN	-4.26615	-2.47454	-1.64367	NaN	-0.941865	NaN	NaN	-1.2618	-2.33206	NaN	-1.1023	NaN	NaN	NaN	NaN	NaN	NaN
145723;145728;145729;145730	16508	O60292	SIPA1L3	T1542	NaN	-2.14218	NaN	-1.03883	-0.0513229	-1.15351	NaN	NaN	NaN	NaN	NaN	NaN	NaN	NaN	NaN	NaN	NaN	NaN	NaN	NaN	NaN	NaN	NaN	NaN
109168;109170;109171;109172;109173;109174;109175;109176;109178;109180;109181;109182;109183;109184;109186	1221	O60293	ZFC3H1	S1046	-0.837985	0.195512	-1.40143	-0.949719	-1.63514	-1.01767	NaN	1.19237	-0.868016	-3.78878	NaN	-1.4055	NaN	-1.66645	-3.23388	-2.27823	NaN	-2.14797	-2.24784	-1.34889	-2.42262	-1.87214	-1.74269	-1.91149
109179;109185	1222	O60293	ZFC3H1	S1050	NaN	-1.8933	NaN	-3.64067	-3.99835	-3.07248	NaN	NaN	NaN	NaN	NaN	NaN	NaN	NaN	NaN	NaN	NaN	NaN	-3.39501	-3.0461	-4.87411	-4.14912	-3.33917	-3.74894
35050;35051;35052;35053;35054;35055;35056;35057;35058;35059	1215	O60293	ZFC3H1	S194	-2.57393	2.31151	3.06472	2.33904	1.82105	2.49236	NaN	1.33648	2.79703	2.7232	0.832892	2.17445	NaN	1.55206	2.80407	2.22291	1.88735	0.968937	NaN	-0.429239	-0.187935	-0.835526	-0.571595	-0.423942
28881;28882;28883;28884;28885	1213	O60293	ZFC3H1	S28	NaN	-3.43827	NaN	-3.04112	-0.428599	-4.44899	NaN	-2.30973	-3.6499	NaN	NaN	NaN	NaN	NaN	NaN	NaN	NaN	NaN	NaN	NaN	NaN	NaN	NaN	NaN
28881;28882;28883;28884;28885	1214	O60293	ZFC3H1	S34	NaN	-3.43827	NaN	-3.04112	-0.428599	-4.44899	NaN	-2.30973	-3.6499	NaN	NaN	NaN	NaN	NaN	NaN	NaN	NaN	NaN	NaN	NaN	NaN	NaN	NaN	NaN
61965;97975;97977;97978;97979;97980;97981;97984	1216	O60293	ZFC3H1	S352	NaN	-1.8399	NaN	-1.83216	-2.14686	-3.20203	NaN	0.134065	-2.45374	-2.38748	NaN	-2.74785	NaN	-4.69894	NaN	NaN	NaN	-0.686064	1.00815	-0.233533	-0.101641	0.499447	-0.210625	-0.46209
113806;113808;131255;131256;131257;131258;131259;131261;131262;131263;131264;131265;131266;131267;131268;131269;131270;131271;131272;131273;131275;131276;131277	1224	O60293	ZFC3H1	S502	1.54399	1.10669	-0.937073	1.24859	1.41501	1.18713	NaN	0.619497	1.91964	2.04172	1.14653	2.6159	-3.22185	1.80143	2.08633	1.9752	0.423407	2.22209	-1.89521	-1.6769	-1.76986	-1.37061	-0.608213	-0.779504
4531;4532;4533;4534;4535;4536	1211	O60293	ZFC3H1	S651	-2.08008	-1.13194	NaN	-1.41267	-1.91405	-3.75521	NaN	-1.25594	-2.9272	NaN	NaN	-3.47776	NaN	NaN	NaN	NaN	NaN	NaN	NaN	NaN	NaN	NaN	NaN	NaN
4531;4532;4533;4534;4535;4536;4537;4538;4539;4540;4541;4542;4543;4544;4545;4546	1212	O60293	ZFC3H1	S655	-2.08008	0.00814247	-2.29558	-0.730191	-0.395718	-0.802835	NaN	0.542535	0.171325	-1.08557	NaN	-0.537657	-1.33104	0.891357	-0.363169	-1.77788	NaN	-0.362662	-0.319933	-1.34428	-1.50445	-0.671613	-1.21409	-1.47374
151404	1226	O60293	ZFC3H1	S805	NaN	-2.40546	NaN	NaN	-1.80281	NaN	NaN	NaN	NaN	NaN	NaN	NaN	NaN	NaN	NaN	NaN	NaN	NaN	NaN	NaN	NaN	NaN	NaN	NaN
151404;151405;151406;151407	1227	O60293	ZFC3H1	S809	NaN	-1.46752	NaN	-2.77969	-1.80281	-2.83329	-4.02613	NaN	-3.18537	-3.25991	NaN	-0.361248	NaN	NaN	NaN	NaN	NaN	NaN	NaN	NaN	NaN	NaN	NaN	NaN
70289;70290;70291;70292;70293;70294;70295;70296	1217	O60293	ZFC3H1	S948	NaN	1.24257	1.19869	1.45377	2.35668	1.59618	NaN	NaN	3.29639	2.79703	-0.00735903	3.66839	NaN	-0.635183	1.26265	1.45069	-0.224381	0.95578	0.907607	1.67725	1.25429	1.33415	0.213529	1.63541
70298;70299;70300;70301	1218	O60293	ZFC3H1	S949	-0.381789	-0.474269	-0.654204	-0.540175	-0.228912	-0.583912	NaN	NaN	NaN	NaN	NaN	NaN	NaN	NaN	NaN	NaN	NaN	NaN	NaN	NaN	NaN	NaN	NaN	NaN
70297;70299;70300;70301	1219	O60293	ZFC3H1	S952	-0.381789	-0.474269	-0.654204	-0.540175	-0.228912	-0.583912	NaN	NaN	NaN	NaN	NaN	NaN	NaN	NaN	NaN	NaN	NaN	NaN	NaN	NaN	NaN	NaN	NaN	NaN
70298;70301	1220	O60293	ZFC3H1	S953	NaN	NaN	NaN	NaN	NaN	NaN	NaN	NaN	NaN	NaN	NaN	NaN	NaN	NaN	NaN	NaN	NaN	NaN	NaN	NaN	NaN	NaN	NaN	NaN
33879;33880;33881;33882;33883;33884;33885;33886;33887	16512	O60293	ZFC3H1	T766	NaN	-1.09262	NaN	-6.38085	-1.41191	-3.06398	2.24638	2.2458	-0.25619	-1.82889	NaN	0.234992	NaN	1.66724	-0.43131	-0.753655	NaN	1.15865	1.99119	0.989388	1.45424	1.81384	1.15129	1.15031
42195;42197;42199;42200	16514	O60299	LZTS3	T648	1.47918	-0.71705	1.6079	0.859418	0.201229	-0.355922	0.29074	-0.440478	0.718859	2.0092	-0.553217	1.3926	2.44529	1.57044	0.981644	3.46891	1.96223	-0.138142	-1.51363	-0.921549	-0.67073	-1.01885	-0.955746	-0.106833
42198;42201;42202	16515	O60299	LZTS3	T650	3.03261	0.0415344	2.93074	1.55813	1.239	0.859285	-0.74381	-1.30558	-0.416053	0.520321	-1.47341	-0.138652	NaN	NaN	NaN	NaN	NaN	NaN	-2.20614	-1.43786	-1.07552	-1.80532	-1.36179	-0.631127
63702	1228	O60303	KIAA0556	S691	NaN	NaN	NaN	NaN	NaN	NaN	NaN	NaN	NaN	NaN	NaN	NaN	NaN	NaN	NaN	NaN	NaN	NaN	NaN	NaN	NaN	NaN	NaN	NaN
131402	1233	O60307	MAST3	S134	NaN	NaN	NaN	NaN	NaN	NaN	NaN	NaN	NaN	NaN	NaN	NaN	NaN	NaN	NaN	NaN	NaN	NaN	NaN	NaN	NaN	NaN	NaN	NaN
98228;98229;98230;98231	1231	O60307	MAST3	S747	NaN	NaN	NaN	NaN	NaN	NaN	NaN	NaN	NaN	NaN	NaN	NaN	NaN	NaN	NaN	NaN	NaN	NaN	1.33092	1.64815	1.54509	1.36463	0.958824	1.45452
27760;27761;63776;63777;63778;63779	1235	O60318	MCM3AP	S300	0.957856	-0.470208	-1.60706	-0.634988	-1.57059	-0.956622	NaN	-2.48845	-2.07677	-2.80096	NaN	-2.32569	NaN	-0.901924	-1.65758	-0.241323	NaN	-2.79638	-3.0621	-1.33941	-2.39467	-1.6727	-2.12824	-1.25728
108614	1239	O60318	MCM3AP	S422	NaN	-3.73348	NaN	NaN	NaN	NaN	NaN	NaN	NaN	NaN	NaN	NaN	NaN	NaN	NaN	NaN	NaN	NaN	NaN	NaN	NaN	NaN	NaN	NaN
108608;108612;108614	1240	O60318	MCM3AP	S425	NaN	-3.34663	NaN	NaN	NaN	NaN	NaN	NaN	NaN	NaN	NaN	NaN	NaN	NaN	NaN	NaN	NaN	NaN	NaN	NaN	NaN	NaN	NaN	NaN
108601;108602;108603;108605;108606;108609;108610;108611;108613	1241	O60318	MCM3AP	S430	NaN	-2.5561	NaN	NaN	NaN	NaN	NaN	-1.17554	NaN	NaN	NaN	NaN	NaN	NaN	NaN	NaN	NaN	-4.20816	-4.06327	-4.39212	-4.7241	-4.30087	-5.33542	-4.84567
32477;32478;32481;66448;66450;66451;66453	1236	O60318	MCM3AP	S527	-1.00328	-0.585001	-1.4292	-1.59256	-1.47291	-1.59721	NaN	-2.06811	-1.52701	-1.42711	NaN	-1.29371	NaN	0.3167	-2.0057	NaN	NaN	-0.801648	NaN	NaN	NaN	NaN	NaN	NaN
32481	1238	O60318	MCM3AP	S538	NaN	NaN	NaN	NaN	NaN	NaN	NaN	NaN	NaN	NaN	NaN	NaN	NaN	NaN	NaN	NaN	NaN	NaN	NaN	NaN	NaN	NaN	NaN	NaN
110993	1245	O60333	KIF1B	S1057	NaN	NaN	NaN	NaN	NaN	NaN	NaN	NaN	NaN	NaN	NaN	NaN	NaN	NaN	NaN	NaN	NaN	NaN	NaN	NaN	NaN	NaN	NaN	NaN
83151;83152	1244	O60333	KIF1B	S1454	NaN	NaN	NaN	NaN	NaN	NaN	NaN	NaN	NaN	NaN	NaN	NaN	NaN	NaN	NaN	NaN	NaN	NaN	-1.62374	-1.28475	-1.08308	-2.02699	-1.1637	-0.905157
43346;43347;43348	1243	O60333	KIF1B	S1487	NaN	-1.6169	NaN	-2.20534	-3.42869	NaN	NaN	NaN	NaN	NaN	NaN	NaN	NaN	NaN	NaN	NaN	NaN	NaN	NaN	NaN	NaN	NaN	NaN	NaN
11028;11029	1246	O60336	MAPKBP1	S1198	NaN	NaN	NaN	NaN	NaN	NaN	NaN	NaN	NaN	NaN	NaN	NaN	NaN	NaN	NaN	NaN	NaN	NaN	0.514524	0.7073	0.683687	0.6647	0.697355	1.02592
33687;33688;33689;33690	1248	O60341	KDM1A	S131	NaN	NaN	NaN	NaN	NaN	NaN	NaN	NaN	NaN	NaN	NaN	NaN	NaN	NaN	NaN	NaN	NaN	NaN	NaN	NaN	NaN	NaN	NaN	NaN
33687;33688;33689;33690	1249	O60341	KDM1A	S137	NaN	NaN	NaN	NaN	NaN	NaN	NaN	NaN	NaN	NaN	NaN	NaN	NaN	NaN	NaN	NaN	NaN	NaN	NaN	NaN	NaN	NaN	NaN	NaN
65620;65621;65622;65623;65624;65625;65626;75257;75258;75259;75260;75261	1250	O60341	KDM1A	S166	-2.12047	-1.42677	-2.22873	-2.99789	-2.08104	-2.30519	NaN	0.176327	-2.84797	-2.70148	NaN	-2.56557	NaN	-2.64757	NaN	NaN	NaN	-3.03359	-0.764918	-1.64491	-1.32183	-0.649596	-1.29098	-1.59396
13390;13391;13392;13393;13394;13395;13396;13397;13398;13399;13400;34881	1247	O60341	KDM1A	S69	-1.85145	-3.12165	NaN	NaN	NaN	NaN	NaN	-1.28432	NaN	NaN	NaN	NaN	-3.35895	NaN	NaN	NaN	NaN	-3.30442	-4.64669	-4.09224	-3.80827	-3.62638	-4.38049	-4.65794
90681;90682	1251	O60341	KDM1A	S849	NaN	NaN	NaN	NaN	NaN	NaN	NaN	-4.08753	-2.06347	-2.50215	NaN	-2.00249	0.357522	-1.93208	-2.6051	-0.915109	-1.05003	-1.52689	NaN	NaN	NaN	NaN	NaN	NaN
54398;54399;54401	1252	O60343	TBC1D4	S341	NaN	NaN	NaN	NaN	NaN	NaN	NaN	NaN	NaN	NaN	NaN	NaN	NaN	NaN	NaN	NaN	NaN	NaN	NaN	NaN	NaN	NaN	NaN	NaN
54397;54400	1253	O60343	TBC1D4	S344	NaN	NaN	NaN	NaN	NaN	NaN	NaN	0.650119	2.67877	3.36149	0.394574	1.49405	NaN	NaN	NaN	NaN	NaN	NaN	0.383599	1.50279	1.0969	0.825521	1.01352	1.21142
72534;72538;72540;72542;72545;72547	1254	O60343	TBC1D4	S588	NaN	-2.6647	-2.50608	-1.9331	-0.952565	-1.70377	NaN	NaN	NaN	NaN	NaN	NaN	-4.2705	NaN	-1.64406	-1.76126	NaN	0.0754852	2.12706	1.43828	1.74109	2.58529	1.52628	0.831521
72531;72532;72533;72535;72536;72537;72539;72541;72543;72544;72546	1255	O60343	TBC1D4	S591	NaN	NaN	NaN	NaN	NaN	NaN	NaN	NaN	NaN	NaN	NaN	NaN	NaN	-2.71502	-1.9535	-2.51333	NaN	1.00336	0.0979624	0.320165	0.980574	2.09602	1.99524	0.891238
124904;124905;124906;124907;124908	1256	O60343	TBC1D4	S787	NaN	NaN	NaN	NaN	NaN	NaN	-1.08254	-0.665052	-0.694192	-0.892038	NaN	-0.764403	NaN	NaN	NaN	NaN	NaN	NaN	-2.07008	-1.63058	-2.25609	-1.85098	-1.58127	-1.3929
35206;35207;35208	1258	O60353	FZD6	S620	NaN	-2.87228	NaN	-2.26481	-2.91531	-2.37496	NaN	NaN	NaN	NaN	NaN	NaN	NaN	NaN	NaN	NaN	NaN	NaN	NaN	NaN	NaN	NaN	NaN	NaN
77527;77528;77529;77530;77531;77532;77533;77534;77535;77536;77537;77538;77539;77540;77541;77542;77543;77544;77545;77546;77547	1261	O60353	FZD6	S629	2.38358	0.961711	0.104684	1.01655	1.24412	1.18496	NaN	0.0492878	1.94627	1.72349	-0.85753	2.10493	NaN	NaN	2.87814	2.57765	1.64307	1.88357	NaN	NaN	NaN	NaN	NaN	NaN
49584;49585;49586;49588;49589;49590	1259	O60353	FZD6	S641	NaN	NaN	NaN	NaN	NaN	NaN	NaN	-2.31837	-0.615457	-0.564749	NaN	-0.812251	NaN	NaN	-1.77327	-1.23028	NaN	-2.04029	-3.69196	-2.45639	-3.60422	-3.99768	-2.38657	-2.43255
49587	1260	O60353	FZD6	S643	-1.94045	-1.73648	-0.981087	-1.16311	-1.5188	-0.895436	NaN	NaN	NaN	NaN	NaN	NaN	NaN	NaN	NaN	NaN	NaN	NaN	NaN	NaN	NaN	NaN	NaN	NaN
107363;107364;107365;107366;107367;107368;107369;107370;107371;107372;107373;107374;107375	1262	O60353	FZD6	S653	NaN	1.78117	1.88442	1.91846	1.74474	1.92564	NaN	1.18591	1.95763	2.05517	0.61304	1.86934	NaN	-1.43002	1.04926	0.583522	-0.143703	0.603857	-0.941624	0.609618	0.364681	0.346306	0.812143	1.2954
157594;157595;157596;157597;157598;157599;157600;157601;157602;157603	16517	O60361	NME2P1	T79	NaN	NaN	NaN	NaN	NaN	NaN	-6.22864	0.00283051	-2.55449	-2.38827	NaN	-2.41237	NaN	NaN	NaN	NaN	NaN	NaN	3.41577	2.06163	2.55786	3.51814	2.44845	2.1672
95344	1263	O60381	HBP1	S380	NaN	NaN	NaN	NaN	NaN	NaN	NaN	NaN	NaN	NaN	NaN	NaN	NaN	NaN	NaN	NaN	NaN	NaN	0.242545	0.412814	0.165892	-0.063138	0.00511503	0.318521
46768;46769;46772;46777;46779;46783;46785;46786;164852;164853;164854;164855;164856;164857;164858;164859	1267	O60437	PPL	S14	0.242736	2.88244	1.78598	2.61707	2.79704	2.60494	NaN	3.07314	2.98886	1.89435	0.691825	2.37897	-3.36812	0.790417	1.81591	0.975478	0.674088	1.10109	1.36853	2.64299	2.01351	2.27297	2.58679	2.73526
113125;113126;113127;113128;113129;113130;113131;113132	1270	O60437	PPL	S1657	0.040947	0.502265	-0.647475	-0.469798	0.0431747	-0.298519	NaN	-3.19725	-0.753091	-3.71195	NaN	-0.651794	NaN	NaN	-0.72844	-2.48972	NaN	-0.264721	NaN	NaN	NaN	NaN	NaN	NaN
33498;33499;33500;33501	1266	O60437	PPL	S1670	NaN	NaN	NaN	NaN	NaN	NaN	1.85722	0.491064	1.97928	1.74629	1.08983	1.28516	NaN	NaN	NaN	NaN	NaN	NaN	NaN	NaN	NaN	NaN	NaN	NaN
76703;76704;76705;76706;76707	1268	O60437	PPL	S830	NaN	0.28605	-0.379232	0.123357	1.07397	0.908113	NaN	NaN	NaN	NaN	NaN	NaN	NaN	-0.501257	-0.172689	0.0216322	-0.618915	-0.426585	-2.722	-1.08897	-0.837525	-0.835093	-0.760977	-0.316813
86737;86738;86739;86740;86741;86742;86743;86744	1269	O60437	PPL	S887	NaN	-0.0166578	-2.1558	-1.10923	-0.069869	-0.42137	NaN	-0.387453	0.802416	0.276815	NaN	0.823112	NaN	0.81004	-0.370938	-0.274985	NaN	0.0873919	-0.219666	0.185432	0.154869	0.528889	0.0510039	-0.0226469
46766;46767;46770;46776;46778;46781	16518	O60437	PPL	T16	-1.33555	0.0841599	-0.602344	-0.297524	0.413388	0.383826	NaN	1.60908	1.60546	1.01113	-0.434354	1.68205	NaN	0.170721	0.114106	-0.653693	-1.1268	0.333434	-0.773651	0.113873	-0.693118	-0.649216	0.443141	0.418392
46771;46773;46775;46780;46782	16519	O60437	PPL	T19	0.962076	0.705456	0.326989	0.758688	0.149564	1.75243	NaN	NaN	NaN	NaN	NaN	NaN	NaN	-0.917622	0.712225	0.657935	-0.895357	0.307187	-2.43106	-1.69946	-1.87229	-1.66022	-1.41873	-1.21717
106353	1271	O60447	EVI5	S689	NaN	NaN	NaN	NaN	NaN	NaN	NaN	NaN	NaN	NaN	NaN	NaN	NaN	NaN	NaN	NaN	NaN	NaN	NaN	NaN	NaN	NaN	NaN	NaN
111501	1272	O60447	EVI5	S776	NaN	-4.3016	NaN	NaN	-4.57761	NaN	NaN	NaN	NaN	NaN	NaN	NaN	NaN	NaN	NaN	NaN	NaN	NaN	NaN	NaN	NaN	NaN	NaN	NaN
111501	1273	O60447	EVI5	S778	NaN	-4.3016	NaN	NaN	-4.57761	NaN	NaN	NaN	NaN	NaN	NaN	NaN	NaN	NaN	NaN	NaN	NaN	NaN	NaN	NaN	NaN	NaN	NaN	NaN
68671;68675;68678;68684;68687;68696	1274	O60487	MPZL2	S208	-2.32503	-1.38047	NaN	-2.52933	-1.78767	-1.85752	-1.90907	-1.74941	NaN	NaN	NaN	-2.68465	NaN	-1.26944	-1.58925	-1.4783	NaN	-0.130599	NaN	NaN	NaN	NaN	NaN	NaN
68666;68667;68668;68669;68670;68672;68673;68674;68676;68677;68679;68680;68681;68682;68683;68685;68686;68688;68689;68690;68691;68692;68693;68694;68695;160481;160482;160483;160484	16520	O60487	MPZL2	T214	NaN	-0.458517	-0.582992	-1.37072	-0.511816	-0.705465	NaN	-0.575888	-1.07279	-0.949718	NaN	-0.431144	NaN	-0.3726	-1.50745	-0.274199	NaN	1.04399	2.12385	0.286335	1.46688	1.788	1.2606	0.264676
124943;124944;124946;124948	1275	O60499	STX10	S132	NaN	NaN	NaN	NaN	NaN	NaN	NaN	-2.80181	NaN	NaN	NaN	NaN	NaN	-3.38452	NaN	NaN	NaN	-2.52601	NaN	NaN	NaN	NaN	NaN	NaN
81444;81445	1281	O60504	SORBS3	S348	NaN	NaN	NaN	NaN	NaN	NaN	NaN	NaN	NaN	NaN	NaN	NaN	NaN	NaN	NaN	NaN	NaN	NaN	-0.14879	-0.344646	0.503639	-0.481187	-0.128769	-0.341228
69646;69647;69648;69649;69650;69651;69652;69653;69654;69656;69657;69658;69659;69660;69661	1280	O60504	SORBS3	S530	NaN	-1.25326	NaN	-1.36737	-0.39791	-0.693772	NaN	-0.983128	-0.7677	-0.84453	NaN	-0.0159998	NaN	-0.870601	-2.97054	-0.663014	NaN	1.66579	2.51105	1.93285	2.12339	1.96729	1.86281	1.93502
55605;55608;55611	1278	O60504	SORBS3	S544	2.8652	1.36273	0.0677271	1.33601	0.651478	1.32408	NaN	NaN	NaN	NaN	NaN	NaN	NaN	NaN	NaN	NaN	NaN	NaN	NaN	NaN	NaN	NaN	NaN	NaN
55600;55601;55602;55603;55604;55605;55606;55607;55609;55610;55611;55612	1279	O60504	SORBS3	S545	4.66944	2.80707	1.61255	3.01565	1.91235	2.6969	3.79697	3.11873	3.82378	3.4367	2.38674	3.61163	4.49192	4.56124	3.68954	3.75892	2.18656	2.4733	0.43493	1.02851	1.28842	0.888479	0.730047	1.69707
71809;71810;71811;71812	1282	O60506	SYNCRIP	S249	NaN	NaN	NaN	NaN	NaN	NaN	NaN	-1.2289	NaN	-1.78157	-1.58283	-2.23186	0.566157	-2.03366	-2.09156	-2.04839	NaN	-3.24669	-5.15956	-5.25777	-5.20998	NaN	NaN	-5.29113
126445;126446;126447;126448;126449;126450;126451;126452;126453;126457;126458;126459;126460;126461;126462;126463;126464;126465	1283	O60508	CDC40	S43	-2.57985	0.82268	-2.0427	-1.45894	-1.51724	-3.26462	-1.84625	2.18502	-0.470647	-1.21279	NaN	-0.431251	NaN	0.815697	-1.25976	NaN	NaN	-1.85032	-1.08856	-0.150114	-1.59272	-1.44814	-1.29769	-1.2524
19723	1286	O60524	NEMF	S747	NaN	NaN	NaN	NaN	NaN	NaN	NaN	NaN	NaN	NaN	NaN	NaN	NaN	NaN	NaN	NaN	NaN	NaN	NaN	NaN	NaN	NaN	NaN	NaN
19723	1287	O60524	NEMF	S748	NaN	NaN	NaN	NaN	NaN	NaN	NaN	NaN	NaN	NaN	NaN	NaN	NaN	NaN	NaN	NaN	NaN	NaN	NaN	NaN	NaN	NaN	NaN	NaN
65627	1288	O60524	NEMF	S831	NaN	NaN	NaN	NaN	NaN	NaN	NaN	NaN	NaN	NaN	NaN	NaN	NaN	NaN	NaN	NaN	NaN	NaN	NaN	NaN	NaN	NaN	NaN	NaN
42114	1290	O60548	FOXD2	S96	NaN	NaN	NaN	NaN	NaN	NaN	NaN	NaN	NaN	NaN	NaN	NaN	NaN	NaN	NaN	NaN	NaN	NaN	NaN	NaN	NaN	NaN	NaN	NaN
51414;51415;51416;51417;51418;51419;51420;51421	1291	O60551	NMT2	S38	0.439253	1.09643	-0.11177	0.718318	2.80916	1.25482	NaN	-5.67143	0.763309	1.30895	-1.37841	2.74726	NaN	NaN	2.13329	0.817385	-1.61423	3.56788	1.72284	3.17968	3.10685	3.12546	3.51004	3.62157
65865;65866	1292	O60566	BUB1B	S670	NaN	NaN	NaN	NaN	NaN	NaN	NaN	NaN	NaN	NaN	NaN	NaN	0.286394	-0.625072	-1.9629	-1.90777	NaN	-0.649537	NaN	NaN	NaN	NaN	NaN	NaN
65867;65868	1293	O60566	BUB1B	S676	NaN	NaN	NaN	NaN	NaN	NaN	NaN	NaN	NaN	NaN	NaN	NaN	NaN	NaN	NaN	NaN	NaN	NaN	NaN	NaN	NaN	NaN	NaN	NaN
18726;18727;18728	1294	O60573	EIF4E2	S13	NaN	NaN	NaN	NaN	NaN	NaN	NaN	-0.995335	-3.50987	NaN	NaN	-3.33465	NaN	-2.87921	-2.84764	0.829601	NaN	-3.74052	-5.399	-3.61039	-5.25093	-4.99834	-4.34282	-4.71976
56489;56490;56491;56492	1295	O60583	CCNT2	S549	1.14568	-0.646255	-0.683552	-0.732706	-1.36556	-0.50497	NaN	NaN	NaN	NaN	NaN	NaN	NaN	NaN	NaN	NaN	NaN	NaN	-4.41257	-2.93226	-3.34624	-3.05315	-3.1176	-2.57133
127266	1297	O60583	CCNT2	S601	-0.999463	-1.5863	NaN	-1.93617	-1.08618	-3.17709	NaN	NaN	NaN	NaN	NaN	NaN	NaN	NaN	NaN	NaN	NaN	NaN	NaN	NaN	NaN	NaN	NaN	NaN
50163	1298	O60610	DIAPH1	S22	NaN	NaN	NaN	NaN	NaN	NaN	NaN	NaN	NaN	NaN	NaN	NaN	NaN	NaN	NaN	NaN	NaN	NaN	NaN	NaN	NaN	NaN	NaN	NaN
64909;64910;64911;64912;64913;64914;64915;64916	1300	O60658	PDE8A	S359	NaN	1.71909	0.387622	1.29716	1.75847	1.67494	NaN	0.559752	1.68313	1.59241	0.946735	1.93663	NaN	0.662671	-0.02773	-0.506805	-0.535585	-0.134591	0.610457	NaN	0.663441	0.538643	0.630868	0.705335
59272	1299	O60658	PDE8A	S386	NaN	NaN	NaN	NaN	NaN	NaN	NaN	NaN	NaN	NaN	NaN	NaN	NaN	NaN	NaN	NaN	NaN	NaN	0.111735	-0.343818	-0.227675	0.469496	-0.214179	0.358883
98356;98357;98358;98359;98360;98361	1301	O60658	PDE8A	S457	NaN	-0.546463	-1.62066	-0.45937	-0.67185	-1.6886	NaN	NaN	-0.815153	-0.657379	-1.8422	-0.3952	NaN	NaN	NaN	NaN	NaN	NaN	1.98534	0.494965	1.62551	2.29053	1.44836	0.810815
72407;72408	1302	O60664	PLIN3	S241	NaN	NaN	NaN	NaN	NaN	NaN	NaN	NaN	NaN	NaN	NaN	NaN	NaN	NaN	NaN	NaN	NaN	NaN	1.56017	1.85127	1.7531	1.13588	0.982944	1.75479
137633;137634	1306	O60673	REV3L	S1119	NaN	-1.20226	-1.79138	-1.74906	-0.913399	-0.756799	NaN	NaN	NaN	NaN	NaN	NaN	NaN	NaN	NaN	NaN	NaN	NaN	NaN	NaN	NaN	NaN	NaN	NaN
137633;137634	1308	O60673	REV3L	S1124	NaN	-1.20226	-1.79138	-1.74906	-0.913399	-0.756799	NaN	NaN	NaN	NaN	NaN	NaN	NaN	NaN	NaN	NaN	NaN	NaN	NaN	NaN	NaN	NaN	NaN	NaN
111859;111861;111862;111863;111864;111866;111867;111868;111869;111870	1303	O60673	REV3L	S1724	NaN	-4.72199	NaN	NaN	NaN	NaN	NaN	-2.96579	NaN	NaN	NaN	NaN	-1.23903	-2.74667	NaN	NaN	NaN	-5.03884	-2.5552	-4.40505	-4.19962	-3.76359	-3.60757	-4.3398
163807;163808;163809;163810;163811;163812;163813	16524	O60673	REV3L	T1041	NaN	-4.2417	NaN	NaN	-3.76268	-3.52839	NaN	NaN	NaN	NaN	NaN	NaN	-2.83824	-0.408414	-3.17299	NaN	NaN	-1.77482	-3.74435	-4.33508	-4.10551	-4.91282	-4.22034	-4.5191
95318;95319;95320;95321;95322;95323;95324;95325;95326;95327;95328;95329;95330;95331	1309	O60683	PEX10	S261	2.33695	2.38343	2.17984	2.20206	1.50243	3.19655	NaN	2.17648	-0.790739	-0.158206	0.597189	-1.07185	0.59167	1.51624	0.262825	0.34522	0.66629	0.0120764	-2.0938	-0.960047	-1.50624	-1.2974	-0.488182	0.150154
152620;152622;152623;152625;152629;152630;152631	1331	O60716	CTNND1	S171	NaN	NaN	NaN	NaN	NaN	NaN	NaN	NaN	NaN	NaN	NaN	NaN	NaN	NaN	NaN	NaN	NaN	-5.09544	-5.13368	-4.53245	-5.3956	-5.23671	-5.25886	-5.12533
56817;56818;56819;56820;56821;56822;56823;56824;56825;56826;56827;56828;56829;56830;56831;56832;56833;56834;56835;56837;56838;56839;56840;56841;56842;56844;56845;56846;56848;56849;56850;56851;56853;56854;56856;56857;56859;56860;56861;56862;56863;56864;56865;56866;56867;56868	1315	O60716	CTNND1	S230	1.78615	2.84883	0.628272	2.0458	2.88081	2.05931	2.25263	3.98078	1.61121	0.884048	NaN	1.44709	NaN	2.49089	1.07025	0.742074	-0.630348	2.28399	2.44113	1.85719	2.61531	3.20815	2.84766	2.38944
164046;164048;164049;164050;164051;164052	1335	O60716	CTNND1	S244	1.71599	1.68104	0.471847	1.17507	0.69397	0.762577	2.69369	2.00409	2.34372	1.78071	1.69031	1.79957	-0.401999	0.647408	0.799778	0.374646	0.00882339	0.116505	-0.0594625	0.183645	0.172612	-0.0839214	0.4685	0.439667
10037;10038;10039;10040;10041;10042;10043;10044	1310	O60716	CTNND1	S252	1.65937	1.64334	0.902114	1.48632	1.90492	1.75386	NaN	-1.14267	1.48413	0.897538	-0.510891	1.51744	-0.916379	0.743177	0.976325	1.48148	1.1486	1.89932	2.13737	2.16261	2.57373	2.68842	2.906	3.04862
155706;155708;155711;155715;155725;155729;155730;155731;155732;155733;155734;155735;155736;155737;155738;155739;155740	1332	O60716	CTNND1	S268	NaN	2.73623	1.25773	0.833018	3.8991	2.25876	NaN	0.222832	1.33073	2.56778	NaN	4.02326	NaN	-4.88076	1.61633	0.298227	NaN	2.93447	1.43636	1.49032	1.81533	2.62383	2.66297	3.12639
155704;155705;155707;155709;155710;155712;155713;155714;155716;155717;155718;155719;155720;155721;155722;155723;155724;155726;155727;155728;155729;155730;155731;155732;155733;155734;155735;155736;155737;155738;155739;155740	1333	O60716	CTNND1	S269	4.74013	5.13412	3.73412	4.20063	5.99381	4.56546	6.09558	5.96747	4.12114	5.01806	3.02169	6.60998	5.43705	4.63288	3.69052	3.29776	1.52321	4.73531	4.83995	4.67999	5.06768	5.75424	5.99025	6.24688
118359;118360;118361;118362;118363;118364;118365;118366;118367;118368;118369;118370;118371;118372;118373;118374;118375	1323	O60716	CTNND1	S288	-0.815367	-0.999923	NaN	-2.80984	-1.11143	-1.7406	-1.36711	-3.22134	-3.53658	NaN	NaN	-2.11969	NaN	-0.327681	-2.40344	-1.56069	NaN	-0.392804	-1.13721	-1.66512	-2.08218	-0.717755	-2.15872	-1.81836
102346;102351;144529;144531;144532;144533	1319	O60716	CTNND1	S312	-0.613112	-0.596486	-1.66142	-0.808592	-1.60241	-0.972625	3.70731	2.51245	1.76476	3.16223	1.87338	1.43239	NaN	NaN	NaN	NaN	NaN	NaN	NaN	NaN	NaN	NaN	NaN	NaN
77018;140212;140213	1318	O60716	CTNND1	S320	NaN	-4.45647	NaN	NaN	NaN	NaN	NaN	NaN	NaN	NaN	NaN	NaN	NaN	NaN	NaN	NaN	NaN	NaN	NaN	NaN	NaN	NaN	NaN	NaN
50861;50863;50883;50898;50900;50903;50905;50908;50921;50925;50927;50941;50943;50950;50955;50962;50966;50969;50977;50979;50980;50981;50982;50987;50990;50995;50997;51002;51005;51008;51013;51022;51024;51029;51031;51035;51039;51050;51058;51063;51069;51070;51071;51072;51073;51074;51075;51076;51077;51078;51079;51080;51081;51082;51083;51084;51085;51086;51087;51088;51089;51090;51091;51092;51093	1312	O60716	CTNND1	S346	-0.861675	1.26627	0.618526	0.91643	0.87904	1.18596	-2.88908	-1.10948	-0.0482483	-0.390755	NaN	0.239961	-0.371752	1.85243	0.595154	0.313895	-0.764131	1.96172	2.74483	1.20936	1.655	2.43586	2.12464	1.41747
50857;50858;50859;50860;50861;50862;50863;50864;50865;50866;50867;50868;50869;50870;50871;50872;50873;50874;50875;50876;50877;50878;50879;50880;50881;50882;50883;50884;50885;50886;50887;50888;50889;50890;50891;50892;50893;50894;50895;50896;50897;50898;50899;50900;50901;50902;50903;50904;50905;50906;50907;50908;50909;50910;50911;50912;50913;50914;50915;50916;50917;50918;50919;50920;50921;50922;509…	1313	O60716	CTNND1	S349	1.6628	2.33276	0.385711	1.67032	1.55791	2.02335	1.75599	3.14693	1.69065	1.32505	0.568348	1.99057	1.57919	2.67551	1.47092	0.702184	0.137739	3.1545	4.41584	2.26945	3.21601	4.03969	3.54111	2.6546
50857;50858;50859;50860;50862;50864;50865;50866;50867;50868;50869;50870;50871;50872;50873;50874;50875;50876;50877;50878;50879;50880;50881;50882;50884;50885;50886;50887;50888;50889;50890;50891;50892;50893;50894;50895;50896;50897;50899;50901;50902;50904;50906;50907;50909;50910;50911;50912;50913;50914;50915;50916;50917;50918;50919;50920;50922;50923;50924;50926;50928;50929;50930;50931;50932;50933;509…	1314	O60716	CTNND1	S352	1.57169	2.54026	1.06003	1.90517	1.85269	2.24695	2.09221	2.78337	1.95291	1.75699	1.12899	2.28238	2.67445	2.80806	1.87784	1.60525	1.1132	3.64303	4.50607	2.53149	3.43101	4.31151	3.68611	2.92876
160043	1334	O60716	CTNND1	S47	NaN	NaN	NaN	NaN	NaN	NaN	NaN	NaN	NaN	NaN	NaN	NaN	NaN	NaN	NaN	NaN	NaN	NaN	NaN	NaN	NaN	NaN	NaN	NaN
67546;105755;105757;105759;105760;105761;105764;105765;105767;105768;105769;105771;105772	1316	O60716	CTNND1	S847	-0.549941	-0.475447	-1.79457	-0.260995	0.186789	0.658596	NaN	-3.41232	-1.35104	-0.136853	NaN	-1.02422	NaN	-1.99332	-1.21871	-1.19928	-1.5672	0.150951	1.91495	1.1127	1.44345	2.50375	1.82983	1.45899
105753;105754;105756;105758;105762;105763;105766;105770	1317	O60716	CTNND1	S857	NaN	-0.738738	-1.19198	-2.20964	0.172558	-0.649311	NaN	-1.00114	-1.9377	-3.22834	NaN	-1.09184	NaN	-0.789587	NaN	-5.91912	NaN	0.411391	NaN	NaN	NaN	NaN	NaN	NaN
128911;128913;128915;128918;128924;128928;128930;128931;128932;128933;128934;128935;128936;128937;128938	1327	O60716	CTNND1	S864	-0.831798	-1.24252	-2.42899	-1.21179	-1.19232	-2.7096	NaN	0.451282	-1.6328	-3.63081	NaN	-0.639164	NaN	0.34444	-1.50269	-1.40644	NaN	0.735155	-0.455197	-0.985601	-0.243364	-0.734937	-0.678826	-0.837973
128909;128914;128916;128917;128919;128922;128923;128926;128927	1328	O60716	CTNND1	S868	-0.513003	-1.01443	-1.38815	-2.69333	-1.60598	-1.89092	NaN	-2.29075	NaN	NaN	NaN	-1.61972	NaN	-0.154799	-0.507074	-0.301517	NaN	-0.316953	-0.105748	0.0895376	-0.142126	-0.0111551	-0.419239	0.144551
28961;28962;28963	1311	O60716	CTNND1	S895	-0.0788307	0.173413	-0.992447	-0.00111389	0.0346165	-0.285767	-0.156323	-0.369951	0.653132	-0.198067	-1.34164	0.000712395	-1.20665	-0.117937	-0.117225	-0.1844	NaN	-0.205045	NaN	NaN	NaN	NaN	NaN	NaN
114212;114217;114218;114221;114222;114223;114229;114230;114233;114234;114235;114236;114241;114242;114245;114246;114247;114251;114252;114254;114255	1321	O60716	CTNND1	S899	1.51404	1.69648	1.18649	1.76558	2.15633	1.80023	0.50646	-1.1264	0.608046	0.261589	-0.286879	1.02954	0.473615	-0.452868	0.906681	0.954802	0.0264559	1.0106	1.04266	1.28669	1.38658	1.93122	1.29433	1.73782
114256	1322	O60716	CTNND1	S905	NaN	-1.8689	-2.14843	-1.40096	-1.4067	-1.64414	NaN	NaN	NaN	NaN	NaN	NaN	NaN	NaN	NaN	NaN	NaN	NaN	NaN	NaN	NaN	NaN	NaN	NaN
110399;110400;110401;110402;110403;110404;110405;110406;110407;110408;110409;110410;110411;110412;110413;110414;110415;110416;110417;110418;110419;110420;110421;110422;110423;110424;110425;110426;110427;110428;110429;110430;110431;110432;110433;110434;110435;110436;110437;110438;110439;110440;110441;110442;110443;110444;110445;110446;110447;110448;110449;110450;110451;110452;110453;110454;110455;…	1320	O60716	CTNND1	S920	1.62479	1.91965	1.60963	1.21029	2.86499	2.18053	0.996264	2.33112	2.24253	1.01743	-0.919204	2.48684	0.862435	1.93262	2.28843	2.14334	0.830839	4.88054	6.16258	4.84202	5.27095	6.81684	5.35618	6.00239
85183;85184	16526	O60716	CTNND1	T201	NaN	-1.66065	NaN	-2.09041	-1.35716	-2.43576	NaN	NaN	NaN	NaN	NaN	NaN	NaN	NaN	NaN	NaN	NaN	NaN	NaN	NaN	NaN	NaN	NaN	NaN
102331;102332;102334;102336;102337;102338;102340;102342;102343;102345;102347;102348;102349;102350;144518;144519;144520;144521;144522;144523;144524;144525;144526;144527;144528;144530;144534;144535;144536;144537;144538;144539;144540;144541	16528	O60716	CTNND1	T310	1.70905	2.9963	2.58306	2.78832	1.65508	2.54905	0.53715	4.00544	1.60567	3.07994	1.89267	1.04455	1.82971	3.43546	2.16168	4.05704	2.94394	1.39585	0.179612	1.55013	0.570709	1.13819	2.34923	2.80479
163910;163911;163912;163913;163914;163915	16532	O60716	CTNND1	T611	-0.765256	0.0589428	-1.46774	-0.0248194	-0.248481	-1.04532	NaN	NaN	NaN	NaN	NaN	NaN	NaN	-0.898377	NaN	NaN	NaN	-2.19197	NaN	NaN	NaN	NaN	NaN	NaN
66503;66504	16525	O60716	CTNND1	T643	-0.698554	-1.35723	-1.27094	-0.824409	-1.57292	-1.93946	NaN	NaN	NaN	NaN	NaN	NaN	NaN	NaN	NaN	NaN	NaN	NaN	NaN	NaN	NaN	NaN	NaN	NaN
128908;128909;128910;128912;128914;128917;128920;128921;128922;128925;128927;128929	16530	O60716	CTNND1	T869	-0.155727	0.017458	-0.214844	-1.11571	-0.177161	-0.199862	0.0352154	0.983173	1.20827	-0.492682	NaN	1.08242	1.6062	1.52837	1.83335	2.17913	-0.470321	1.20982	-0.0807886	0.096406	0.0323572	0.372107	-0.190363	0.221345
114215;114220;114227;114228;114232;114239;114240;114244;114250;114253;114255;114256	16529	O60716	CTNND1	T906	0.861023	1.06319	0.460979	0.808317	1.27508	0.894972	-2.39171	-0.426355	-1.07642	-0.890598	-2.03414	0.19641	NaN	-1.62409	0.0596237	-0.084013	-0.853212	-0.480099	-0.375479	0.128013	-0.211688	-0.356068	-0.0255113	0.372775
145329;145330;145331	16531	O60716	CTNND1	T916	NaN	NaN	NaN	NaN	NaN	NaN	NaN	NaN	NaN	NaN	NaN	NaN	NaN	NaN	NaN	NaN	NaN	NaN	2.18894	0.657885	1.09879	2.6473	0.607643	0.732327
152621;152624;152626	20219	O60716	CTNND1	Y174	NaN	-4.40406	NaN	NaN	NaN	NaN	NaN	NaN	NaN	NaN	NaN	NaN	NaN	NaN	NaN	NaN	NaN	NaN	-5.24071	-5.03345	NaN	NaN	NaN	NaN
56836;56843;56847;56852;56855;56858;56861;56862;56863;56864;56866;56867;56868	20217	O60716	CTNND1	Y228	0.498698	0.828895	0.0408325	0.60479	1.58432	1.18363	-2.80844	-0.743379	0.624275	0.235086	-1.45135	1.19254	NaN	NaN	NaN	NaN	NaN	NaN	-1.09137	-0.48876	-0.968234	-0.924787	-0.415655	-0.081069
164042;164043;164044;164045;164047	20220	O60716	CTNND1	Y241	2.09513	0.795376	-0.205777	0.84709	0.00525284	0.773129	1.00855	-0.248039	NaN	0.686253	0.250038	0.119217	NaN	-0.42847	-0.0817938	0.648097	-0.0273676	-0.291175	-2.81513	-2.10903	-2.40517	-1.69774	-1.50248	-1.12446
90835;90836;90837;90838;90839	20215	O60716	CTNND1	Y257	-0.590127	-0.176449	-1.51243	-0.451161	-0.0436821	-0.813293	NaN	-1.81797	0.142625	-0.723915	NaN	-0.256825	NaN	NaN	NaN	NaN	NaN	NaN	NaN	NaN	NaN	NaN	NaN	NaN
114213;114214;114219;114225;114226;114231;114237;114238;114243;114248;114249	20218	O60716	CTNND1	Y904	-0.967962	-1.66785	-1.84942	-2.16483	-1.50999	-1.45004	-0.152348	-0.790757	-0.737258	-1.94573	NaN	-1.13059	-7.0167	-1.06981	-0.233869	-0.611111	-1.26576	-2.36324	-2.56737	-1.55905	-2.06216	-2.28345	-1.45155	-1.50882
32891	1336	O60762	DPM1	S21	NaN	NaN	NaN	NaN	NaN	NaN	NaN	NaN	NaN	NaN	NaN	NaN	NaN	-0.436968	0.198139	0.103595	-0.595922	1.28079	NaN	NaN	NaN	NaN	NaN	NaN
22041;22042;22043;22044;22045;22046;22047;22048;22049;22050;22051;22052;22053;22054;22055;22056;22057;22058;22059;22060;22061;22062;22063;22064;22065;22066;22067;22068;22069;22070	1337	O60763	USO1	S942	NaN	-0.866901	-2.68929	-1.93178	-0.607416	-1.35152	NaN	0.199661	-1.90404	NaN	NaN	-1.85801	0.906556	0.490509	-1.61972	NaN	NaN	0.161596	1.46637	-0.035058	0.908192	1.35223	0.554952	-0.0818987
5821;5826	1341	O60784	TOM1	S355	NaN	NaN	NaN	NaN	NaN	NaN	NaN	NaN	NaN	NaN	NaN	NaN	NaN	NaN	NaN	NaN	NaN	NaN	NaN	NaN	NaN	NaN	NaN	NaN
5817;5818;5819;5820;5822;5823;5824;5825	1342	O60784	TOM1	S359	-0.0647593	0.592492	-0.185809	0.379594	1.68472	0.43377	NaN	-1.51698	0.732312	-0.221408	NaN	1.33584	NaN	-0.021904	0.316902	-1.23213	NaN	1.01869	1.61719	1.86747	1.42799	0.554342	1.3276	1.15393
222;224;225;226;75177;75178;75179;75180	1339	O60784	TOM1	S462	NaN	-2.23875	NaN	-3.45181	-2.73399	-2.67476	NaN	NaN	-2.5376	NaN	NaN	-3.10446	-0.459339	-4.56592	-1.80174	-2.08942	-1.73011	-0.397323	0.616868	-0.934314	-1.1911	-0.485732	-0.731146	-1.48983
75175;75181	1340	O60784	TOM1	S464	-2.20787	-3.8412	NaN	NaN	NaN	NaN	NaN	NaN	NaN	NaN	NaN	NaN	NaN	-0.744973	NaN	NaN	NaN	-3.88628	NaN	NaN	NaN	NaN	NaN	NaN
87098;87101;87103;87106;98932;98933;98934;98935;98936;98937;98938;98939;98940	1348	O60825	PFKFB2	S466	-0.320585	0.0233059	-0.531152	-0.365039	0.223763	0.101382	NaN	-0.955822	0.137156	-0.137137	-1.18131	0.468535	NaN	-5.97854	NaN	NaN	NaN	-1.57446	1.40791	0.671269	0.736835	1.5222	0.81188	0.737594
88777;88778;88779;88780;88781;88782;88783;88784;88785;88786;88787	1349	O60825	PFKFB2	S483	3.82515	3.17264	2.60432	2.94081	2.51817	3.24367	2.05457	1.91445	2.61956	3.27926	1.94595	2.98478	2.5818	1.41652	2.6349	3.4191	1.88665	0.634275	1.00467	1.19606	1.26869	1.89495	1.06561	2.15905
89640;89641;89642;89643;89644	1350	O60825	PFKFB2	S493	NaN	NaN	NaN	NaN	NaN	NaN	NaN	NaN	NaN	NaN	NaN	NaN	NaN	-2.13103	-1.17192	-3.4941	NaN	0.0622988	3.87924	0.693081	2.13193	4.49734	2.60253	1.69928
87097;87099;87100;87102;87104;87106	16536	O60825	PFKFB2	T468	NaN	-4.00346	NaN	NaN	-2.18764	NaN	NaN	NaN	-2.96238	NaN	NaN	-2.53998	NaN	NaN	NaN	NaN	NaN	-1.359	1.94801	-0.297795	0.583879	2.36938	0.447963	0.129325
115555;115556	1358	O60832	DKC1	S21	NaN	-2.65623	NaN	NaN	-3.18279	NaN	NaN	NaN	NaN	NaN	NaN	NaN	NaN	NaN	NaN	NaN	NaN	NaN	NaN	NaN	NaN	NaN	NaN	NaN
91413;91414	1357	O60832	DKC1	S422	NaN	NaN	NaN	NaN	NaN	NaN	NaN	0.870818	-0.593266	-1.14642	NaN	0.433678	NaN	-1.50232	-0.995018	-1.07839	NaN	-0.370196	NaN	NaN	NaN	NaN	NaN	NaN
36679;36680;36681;36682;36683;36684;36685;36686;36687;36688;36689;36690;36691;36692;36693;67403;67404;67405;67406;67407;67408;67410;67411;67412;67413;67414;67415;67416;67417;67418;67421;67422;67423;67424;67425;67426;67427;96417;96418;96419;96420;96421;96422;96423;96424;96425;96426;96427;96428;96429;96430;96431;96432;96433;96434;96435;96436;96437;96438;96439;96440;96441;96442;96443;96444;96445;964…	1354	O60832	DKC1	S451	0.532299	2.28747	-0.860499	0.981389	1.54653	0.593081	-5.18135	3.49233	1.17546	0.781907	NaN	1.76607	0.0434656	2.90196	0.987577	0.434406	-1.89758	2.24686	3.29407	2.11426	2.39413	2.96281	2.31641	1.93787
36679;36680;36681;36682;36683;36684;36685;36686;36687;36688;36689;36690;36691;36692;36693;36694;36695;36696;67403;67404;67406;67407;67409;67410;67411;67412;67413;67414;67415;67416;67417;67418;67419;67420;67421;67422;67423;96422;96423;96424;96425;96426;96427;96428;96429;96430;96431;96432;96433;96435;96436;96437;96438;96440;96441;96442;96443;96444;96445;96447;96448;96449;96450	1355	O60832	DKC1	S453	0.329443	2.26654	-2.19234	0.319484	1.21208	-0.0996618	-5.18135	3.10607	-0.0918455	0.244181	NaN	0.71914	0.0434656	2.95163	0.636292	-0.46552	-1.89758	1.99606	2.62678	1.47879	1.77549	2.37463	1.73974	1.19026
36698;67407;67408;67417;67419;67420	1356	O60832	DKC1	S455	-0.727712	-0.0945482	NaN	NaN	-1.93935	NaN	NaN	NaN	NaN	NaN	NaN	NaN	NaN	-0.309901	NaN	NaN	NaN	-0.876713	-0.535368	-2.33605	-1.54879	-0.694519	-1.82931	-2.36459
5760;5761;5762;5763;5764;5765;5766;5767;5768;5769;5770;5771;5772;5773	1351	O60832	DKC1	S485	-1.3652	-0.491819	NaN	-0.80218	0.253792	-0.651496	NaN	-0.314527	-0.540813	-1.2606	NaN	-0.478004	NaN	-2.14975	-1.48811	-3.06741	NaN	-0.563134	-0.866353	-0.443472	-0.562344	-0.789504	-0.445621	-0.304465
5715;5716;5717;5718;5719;5720;5721;5722;5723;5724;5725;5726;5727;5728;5729;5730;5731;5732;5733;5734;5735;5736;5737;5738;5739;5740;5741;5742;5743;5744;5745;5746;5747;5748;5749;5750;5751;5752;5753;5754;5755;5756;5757;5758;5759;5760;5761;5762;5763;5764;5765;5766;5767;5768;5769;5770;5771;5772;5773;5774;5775;5776;5777;5778;5779;5780;5781;5782;5783	1352	O60832	DKC1	S494	0.672749	2.90257	1.47658	2.66696	3.67668	2.67751	-1.06674	2.88872	2.91634	2.05812	-0.584495	3.46829	-1.667	2.76012	2.58069	0.992871	0.0617294	2.62224	3.05909	3.60633	3.47131	3.19443	3.11558	3.38396
7006;7007;7008;7009;7010;7011;7012;7013;7014;7015;7016;7017;7018;7019;7020;7021;7022;7023;7024;7025;7026;7027;7028;7029;7030;38950;38951;38952;38953;38954	1353	O60832	DKC1	S513	NaN	0.861822	0.490627	0.372984	1.47612	0.334201	NaN	-1.58041	0.201754	0.0754457	-1.5938	0.742417	NaN	1.11516	0.63278	1.51656	NaN	2.89995	2.56819	2.02056	1.86382	2.20465	2.87739	2.13945
67405;67409;67422	16537	O60832	DKC1	T458	NaN	-1.30883	NaN	NaN	-4.11908	NaN	NaN	-0.483225	-2.97879	NaN	NaN	-3.55772	NaN	-0.655248	NaN	NaN	NaN	-3.28485	NaN	NaN	NaN	NaN	NaN	NaN
67277;67278;67279;67280;67281;67282	1360	O60841	EIF5B	S107	NaN	-0.620327	-1.26095	-1.81195	0.150284	-1.91087	NaN	-0.118498	-2.32001	-2.01306	NaN	-1.48165	NaN	NaN	NaN	NaN	NaN	NaN	1.01024	2.06414	1.70662	0.884935	0.893466	0.851445
67270;67271;67272;67273;67274;67275;67276;67277;67278;67279;67280;67281;67282;67283;67284;94062;94063;94064;94065;94066;94067;94068;94069;94070;94071;94072;94073;94074;94075;94076;94077;94078;94079;94080;94081;94082;94083;94084;94085;94086;94087;94088;94089;94090;94091;94092;94093;94094;94095;94096;94097;94098	1361	O60841	EIF5B	S113	1.08558	1.97284	-0.153804	1.36705	2.49685	1.40084	1.80193	3.8074	1.81754	0.333854	-1.49745	2.08524	-0.379125	2.6015	0.37216	1.20645	NaN	2.58788	2.99606	4.10758	4.3011	3.18181	3.08682	3.10551
58422;58423;58424;58425;58426;58427;58428;58429;58430;58431;58432;58433;58434;58435;58436	1359	O60841	EIF5B	S1168	NaN	0.543862	-1.57757	-0.607944	0.868134	-0.701385	NaN	-1.2466	-1.75077	-2.48406	NaN	-0.851707	NaN	NaN	-1.92993	NaN	NaN	-0.191803	1.88096	2.61331	2.31867	1.82491	1.93396	1.81262
154902;154903;154904;154905;154906;154907;154908;154909;154910;154911;154912;154913;154914;154915;154916;154917;154918;154920;154921	1364	O60841	EIF5B	S135	NaN	-4.16832	NaN	NaN	NaN	NaN	NaN	-1.31326	-3.43863	NaN	NaN	-4.16197	NaN	-4.07716	NaN	NaN	NaN	-1.63857	-2.07791	-1.12617	-0.73968	-2.60473	-1.8569	-2.72216
154902;154903;154904;154905;154906;154907;154908;154909;154910;154911;154912;154913;154914;154915;154916;154917;154918;154919;154920;154921;154922	1365	O60841	EIF5B	S137	1.47008	-0.476304	-2.00506	-0.730676	-1.94619	-1.89196	NaN	-1.31326	-3.43863	NaN	NaN	-4.16197	NaN	-4.07716	NaN	NaN	NaN	-1.63857	-2.07791	-1.12617	-0.73968	-2.60473	-1.8569	-2.72216
68837;68838;68839;68840;68841;68842;68843;68844;68845;68846;68847;68848;68849;68850;68851;68852;68853;68854;68855;68856;68857;68858;161802;161803;161804;161805;161806;161807;161808;161809;161810;161811;161812;161813;161814;161815;161816;161817;161818;161819;161820;161821;161822;161823;161824;161825;161826;161827;161828;161829;161830;161831;161832;161833;161834;161835;161836	1362	O60841	EIF5B	S164	1.37782	3.72957	2.16643	3.07952	3.61962	2.88981	0.677595	3.2547	3.27945	2.08322	0.410124	3.76081	-3.54139	1.12665	2.36143	2.33266	1.11665	2.21906	2.20791	2.87554	4.26905	2.97351	3.08874	3.01531
85503;85504;85505;85506;85507;85508;85509;85510;85511;85512;85513;85514;85515;85516;85517;85518;85519;85520;85521;85522;85523;85524;85525;85526;89316;89317	1363	O60841	EIF5B	S214	NaN	1.73593	-0.400352	0.316336	0.901713	0.565557	NaN	2.2374	0.24881	0.0751586	NaN	0.545724	NaN	2.12953	0.158864	0.502442	NaN	2.80806	3.95036	4.50198	4.45695	4.24729	3.80537	3.67889
159778;159779;159780;159781;159782	1366	O60884	DNAJA2	S123	-4.33405	-2.56037	NaN	NaN	-4.30999	-2.98502	-1.04426	-3.51796	-3.95818	NaN	NaN	-3.38528	NaN	NaN	NaN	NaN	NaN	NaN	-3.85428	-5.46176	NaN	-4.49261	-4.38619	-4.34818
59273;59274;59275;59276;59277;59278;59279;59280;59281;59282;59283;59284;59285;59286;59287;59288	1367	O60885	BRD4	S1117	2.67685	3.70621	2.32943	3.37267	4.25244	3.30513	3.57166	2.81921	2.95901	2.58593	0.941857	4.19784	1.60474	2.40341	2.08798	1.55016	1.36622	3.07645	2.91214	3.41235	3.1687	3.19872	3.29556	4.04838
107772;107774;107775;107776;107777;107778;107779;107780;107781;107782;107783;107784;107785;107787;107788	1370	O60885	BRD4	S1126	0.135792	0.283648	-0.025548	0.221373	-0.371475	-0.289613	2.09486	0.0647402	0.172687	1.22962	NaN	0.556045	-1.81582	-0.00317097	-0.254613	-0.17553	-1.22347	0.855104	1.67969	-0.169114	0.094099	0.639936	0.181865	-0.324821
82722;82729;82744;82752;82758;82759;82762;82769;82770;82774;82777;82778	1369	O60885	BRD4	S470	-0.580669	-2.5557	NaN	NaN	-4.57397	NaN	NaN	0.79099	NaN	NaN	NaN	-4.58722	NaN	-4.11028	NaN	NaN	NaN	-2.64467	-0.33316	-2.03616	-1.74415	-0.796187	-2.29317	-2.31238
113434;113435;113436;113437;113438;113439;113440;113441;113442;113443;113444;113445;113446;113447;113448;113449;113450;113451;113452;113453;113454;113455;113456;113457;113458;113459;113460;113461;113462;113463	1372	O60885	BRD4	S601	1.37721	4.28134	2.7758	3.34119	5.35906	4.42478	-0.869508	5.21646	4.45709	2.83947	2.48274	5.2974	NaN	3.84248	3.74	1.47341	1.75494	3.87885	4.35093	5.3779	5.00301	4.27148	4.55474	4.68158
126434;126435;126436;126437;126438;126439	1373	O60890	OPHN1	S652	NaN	NaN	NaN	NaN	NaN	NaN	NaN	NaN	NaN	NaN	NaN	NaN	NaN	NaN	NaN	NaN	NaN	NaN	0.793073	0.979049	1.04523	1.05293	1.40482	1.37564
147936;147937;147938	1374	O60890	OPHN1	S703	NaN	NaN	NaN	NaN	NaN	NaN	1.40311	-0.303728	-1.84077	-1.13989	NaN	-1.48114	-2.30096	-0.467577	-1.78777	-1.36217	-1.96172	0.666399	0.122329	-0.751937	-0.0632076	-0.166477	0.385952	-0.200582
152188;152189;152190;152191;152192;152193;152194;152195;152196;152197;152198;152199;152200	1378	O60934	NBN	S343	-2.73383	-1.09956	NaN	-3.23007	-1.70834	-3.65743	-5.23192	-1.29153	-3.40504	-3.03853	NaN	-3.15822	-3.85665	-0.0686855	-3.24206	NaN	NaN	-1.02294	-0.80223	-1.29024	-1.95689	-1.8938	-1.8533	-2.40929
82646	1377	O60934	NBN	S397	NaN	NaN	NaN	NaN	NaN	NaN	NaN	NaN	NaN	NaN	NaN	NaN	NaN	NaN	NaN	NaN	NaN	NaN	-1.16643	-0.8031	-0.998867	-1.43949	-1.31215	-1.33515
60130;60131;60132;60133;60134;60135;60136;60137;60138;60139;60140;60141;60142;60143;60144;60145;60146;60147;60148;60149;60150;60151;60152;60153;60154;60155;60156;60157;60158;60159;60160;60161;60162;60163;60164;60165;60166;60167;60168;60169;60172;60173;60174;60175;60176;60177;60178;60180;60181;60182;60183	1375	O60934	NBN	S432	0.67795	1.44227	0.042161	-0.016098	0.439801	0.0446053	1.03723	1.90323	0.283527	-0.144841	NaN	0.0907326	2.51452	2.60664	-0.149233	-0.57531	-1.81987	2.52274	3.59408	3.91491	3.47399	3.06762	3.15247	2.30454
61644	1376	O60934	NBN	S615	NaN	NaN	NaN	NaN	NaN	NaN	NaN	NaN	NaN	NaN	NaN	NaN	NaN	-0.903553	-0.887212	-1.11842	-1.85624	-0.768304	NaN	NaN	NaN	NaN	NaN	NaN
104002;104003;104004;104006;104008;104009	1384	O75064	DENND4B	S736	-1.13101	0.150623	-0.794794	-0.133296	0.389587	0.841035	NaN	-1.95947	-0.155233	-0.390416	-0.39095	0.31117	NaN	NaN	-0.523396	0.374813	-1.56842	-0.010581	-3.9229	-3.22024	-3.99523	-4.09757	-1.53811	-1.33946
96751;96752;96753;96754;96755;96756	1386	O75113	N4BP1	S288	NaN	NaN	NaN	NaN	NaN	NaN	-0.0983963	0.738703	0.965622	0.0517383	0.207098	0.664152	1.11975	0.258772	1.60406	1.96254	-0.0139856	-0.473927	NaN	NaN	NaN	NaN	NaN	NaN
6323;6324;6325;6326;6328;6329;6330;6331;6332;6333;6334;6335;6336;6337;6338;6339;6340;6341;6342;6343;6344;6345;6346	16539	O75113	N4BP1	T242	0.106681	2.23354	1.18511	1.14848	4.64484	1.51735	NaN	-1.9812	-1.90261	0.274803	NaN	2.06735	NaN	NaN	1.30891	0.895483	NaN	3.85238	3.41038	3.23315	4.03129	3.99575	4.34189	4.24513
135280;135281;135282;135283	1392	O75122	CLASP2	S327	0.825811	0.219264	-0.352027	0.592857	0.929711	0.323421	NaN	0.698362	-0.100632	-1.00646	NaN	-0.0370436	0.883488	-0.213458	-0.392207	-1.57088	-1.63433	-0.102772	1.01609	1.30524	1.63357	1.4544	1.15152	1.1963
14225;14226	1387	O75122	CLASP2	S360	NaN	NaN	NaN	NaN	NaN	NaN	NaN	NaN	NaN	NaN	NaN	NaN	NaN	NaN	NaN	NaN	NaN	NaN	NaN	NaN	NaN	NaN	NaN	NaN
129846;129848	1390	O75122	CLASP2	S368	NaN	NaN	NaN	NaN	NaN	NaN	NaN	NaN	NaN	NaN	NaN	NaN	0.613539	NaN	0.284448	-0.832752	-2.05006	1.55722	NaN	NaN	NaN	NaN	NaN	NaN
129844;129845;129847;129849;129850;129851	1391	O75122	CLASP2	S370	1.94192	2.73912	1.59881	2.23559	5.14858	1.92234	NaN	-0.383532	2.07768	3.21801	0.729124	5.58277	NaN	-1.9372	1.69385	0.763968	-0.738787	3.06985	1.96953	2.63268	2.66258	2.36773	2.49661	2.82119
60205	1388	O75122	CLASP2	S525	NaN	NaN	NaN	NaN	NaN	NaN	NaN	NaN	NaN	NaN	NaN	NaN	NaN	NaN	NaN	NaN	NaN	NaN	2.24714	2.15269	2.04639	1.9351	2.03942	2.17832
60204;60205	1389	O75122	CLASP2	S529	NaN	NaN	NaN	NaN	NaN	NaN	NaN	NaN	NaN	NaN	NaN	NaN	NaN	NaN	NaN	NaN	NaN	NaN	2.24714	2.15269	2.04639	1.9351	2.03942	2.17832
67814;67815;67816;67817;67819;67820;67821;67822;67823;67824;67825;67826;67827;132160;132161	1396	O75128	COBL	S235	-0.0317669	1.65982	1.31729	1.98143	2.12836	2.10959	0.888797	4.20889	2.77963	2.26826	1.67158	2.66553	NaN	NaN	-2.20196	NaN	-2.00086	-2.20898	0.471347	1.48619	-0.0939312	1.26547	1.49842	2.00448
159797;159798;159799;159800	1399	O75128	COBL	S324	-2.02318	-1.53619	-2.30556	-2.2782	-3.84069	-2.28156	NaN	-0.68453	-3.76362	-3.16737	NaN	-4.08445	NaN	NaN	NaN	NaN	NaN	-4.12409	-2.89952	-5.33106	-4.28814	-3.33813	-3.45764	-3.81809
9051;9052;9053;9054;9055;9056;9057;9058;9059;9060;9061;9062;9063;95081;95082;95083;95084;95085;95086;95087;95088;95089;95090;95091;95092;95093;95094;95095	1393	O75128	COBL	S347	0.912188	0.924815	-1.09803	0.364502	1.62848	0.0576735	0.782265	1.78485	1.02396	-0.368008	-1.60593	0.727865	-0.278922	0.550515	-0.497728	-1.4539	NaN	1.05703	0.743844	0.224386	0.369078	0.814939	0.583118	0.301331
161744	1400	O75128	COBL	S440	NaN	NaN	NaN	NaN	NaN	NaN	NaN	NaN	NaN	NaN	NaN	NaN	NaN	NaN	NaN	NaN	NaN	NaN	NaN	NaN	NaN	NaN	NaN	NaN
76079;76080;76081;76082;76083;76084;76085;76086;76087;76088;76089;76090	1397	O75128	COBL	S815	-0.899458	1.13461	-0.193968	-0.177803	1.96707	0.0161076	0.0497084	2.66109	0.846779	0.274089	-1.44989	2.17447	NaN	0.643484	-0.427432	-2.07348	NaN	1.80019	2.22265	1.98847	1.76115	2.35958	2.11299	2.30743
151313;151315	1398	O75128	COBL	S917	NaN	NaN	NaN	NaN	NaN	NaN	1.45795	-0.41166	0.918627	0.348188	NaN	0.706728	NaN	NaN	NaN	NaN	NaN	NaN	NaN	NaN	NaN	NaN	NaN	NaN
61135;61136;61137;61138	1401	O75131	CPNE3	S197	NaN	-3.74479	NaN	NaN	NaN	NaN	NaN	NaN	NaN	NaN	NaN	NaN	NaN	NaN	NaN	NaN	NaN	NaN	NaN	NaN	NaN	NaN	NaN	NaN
133581;133582;133583;133585;133586;133587;133588;133589;133590;133592;133593;133594;133595;133596;133599;133601	1402	O75131	CPNE3	S242	NaN	-3.10214	-2.4774	NaN	-2.69513	-3.60777	-1.51695	-2.12336	-3.78194	NaN	NaN	-3.10555	NaN	-0.0367336	-3.41822	-1.33759	NaN	1.23948	2.03799	0.567974	1.70593	1.926	1.38323	0.366996
143709;143711;143712;143715;143717	1405	O75132	ZBED4	S624	0.173759	-0.202539	-1.17336	-0.638223	-0.434978	-0.452339	NaN	NaN	NaN	NaN	NaN	NaN	-0.241555	-1.79948	0.641499	0.379527	0.188685	-0.853659	-0.656362	-0.201068	-0.71648	-0.557943	0.0171351	0.0914869
104478	1406	O75140	DEPDC5	S503	NaN	NaN	NaN	NaN	NaN	NaN	NaN	NaN	NaN	NaN	NaN	NaN	NaN	NaN	NaN	NaN	NaN	NaN	-2.07952	-1.35593	-1.69806	-2.2798	-1.83194	-1.52492
13237;13238;13239	1407	O75143	ATG13	S361	0.289422	-1.54869	-2.04259	-1.97749	-3.24761	-2.64311	0.0247955	-1.47641	-2.71914	-2.52604	NaN	-2.1675	NaN	NaN	NaN	NaN	NaN	NaN	-3.28243	-3.07858	-3.60134	-3.38296	-3.25573	-3.06733
103295;103296;103297	1409	O75145	PPFIA3	S1164	NaN	NaN	NaN	NaN	NaN	NaN	NaN	-1.8572	NaN	NaN	NaN	-3.55604	NaN	NaN	NaN	NaN	NaN	NaN	-2.61672	-2.89899	-2.91165	-2.9209	-2.93018	-3.00169
97171	1408	O75145	PPFIA3	S17	NaN	NaN	NaN	NaN	NaN	NaN	NaN	NaN	NaN	NaN	NaN	NaN	NaN	NaN	NaN	NaN	NaN	NaN	0.0257387	0.165942	0.0608921	0.335808	0.369806	1.03072
99744	1410	O75146	HIP1R	S19	NaN	NaN	NaN	NaN	NaN	NaN	NaN	NaN	NaN	NaN	NaN	NaN	NaN	NaN	NaN	NaN	NaN	NaN	NaN	NaN	NaN	NaN	NaN	NaN
100324;100326;100328;100329;100331;100333;100336;100337;100338;100340;100343;100344;100345;100346;100347;100348	1421	O75151	PHF2	S1056	1.43299	0.502645	1.1494	0.241277	0.202098	-0.00761223	NaN	-1.31302	1.45825	0.308083	0.614552	1.47299	2.66473	2.67501	2.19704	2.94899	2.24935	-0.0294294	0.763312	1.28696	1.17507	0.827301	0.747657	1.5923
100346;100347;100348	1422	O75151	PHF2	S1058	NaN	NaN	NaN	NaN	NaN	NaN	NaN	NaN	NaN	NaN	NaN	NaN	NaN	NaN	NaN	NaN	NaN	NaN	NaN	NaN	NaN	NaN	NaN	NaN
100323;100339;100346;100348	1423	O75151	PHF2	S1059	NaN	NaN	NaN	NaN	NaN	NaN	1.89455	3.68659	-0.333343	NaN	NaN	-0.322225	NaN	NaN	NaN	NaN	NaN	NaN	NaN	NaN	NaN	NaN	NaN	NaN
16681;16682;16683;16684;16685;16687;16688	1412	O75151	PHF2	S458	NaN	-0.794166	-0.849654	-1.16508	-0.111862	-0.615359	NaN	-0.714012	-0.659938	-2.38286	NaN	-1.29115	NaN	NaN	NaN	NaN	NaN	NaN	0.245822	0.626349	0.78075	0.511274	0.671131	0.702424
16679;16680;16686	1413	O75151	PHF2	S459	-0.568662	0.502591	-1.14227	0.0903368	0.504615	-0.14946	NaN	NaN	NaN	NaN	NaN	NaN	NaN	-0.806385	-0.349569	0.0172491	NaN	0.0502968	NaN	NaN	NaN	NaN	NaN	NaN
29513;29514;29515;29516;29517;29518;29519;29520;29521;29522;29523;29524;29525;29526;29527;29528;29529;29530;29531;29532;29533;29534;29535;29536;29537;29538;29539;29540;29541;29542;29543;29544;29545;29546;29547;29548;29549;29550;29551;29552;29553;29554;29555;29556;29557;29558;29559;29560;29561;29562;29563;29564;29565;29566;29567;29568;29569;29570;32284;32285;32286;32287;32288;32289;32290;32291;322…	1416	O75151	PHF2	S474	-1.36659	0.862288	-1.51438	-1.80218	-2.12851	-1.87459	-0.339481	2.30157	-1.50345	NaN	NaN	-1.78128	-3.23281	1.98447	-2.524	NaN	NaN	-0.640582	0.261786	0.143167	-0.430511	-0.0609083	-0.306827	-0.554813
36334;36335;36339;36341;36343;36345;36349;36353;36357;36360;36361;129565;129569	1418	O75151	PHF2	S539	0.508796	-0.202894	-1.43452	-1.25732	-1.63031	-2.38564	NaN	0.481108	-1.80645	-2.57596	NaN	-3.26154	NaN	0.583682	-2.7148	NaN	NaN	-2.37587	-3.99686	-2.80161	-3.97945	-3.84138	-3.116	-3.05427
122288;122289;122290;122291;122292;122293;122294;122295;122296;122297;122298;122299;122300;122301;122302;122303	1424	O75151	PHF2	S625	0.47101	1.53806	1.74773	0.936027	-0.49304	3.42048	2.70432	1.16002	3.34649	2.01262	1.80118	2.35402	NaN	NaN	-0.777817	-0.225652	-1.12884	-0.519461	-0.923516	-0.228425	-1.01726	-0.656426	-0.125309	-0.13303
7870;7871;7872;7873;7874;7875;7876;7878	1411	O75151	PHF2	S655	-0.721494	-1.66529	-2.73506	-1.67894	-2.63829	NaN	NaN	-2.56638	-4.03378	NaN	NaN	-2.86413	NaN	-0.437021	NaN	NaN	NaN	-3.52403	-3.00258	-1.94252	-2.68496	-3.00705	-2.66404	-3.38034
19893;19894;19895;19896;19897;19898;19899;19900;19901;19902;19903;19904;90236	1414	O75151	PHF2	S681	-2.86869	-0.127913	-2.28363	-1.3973	-1.68582	-2.09603	-1.10405	1.70442	-1.97344	-2.27185	NaN	-2.79515	-0.64502	0.158144	-2.98729	-3.03814	NaN	0.212335	1.60323	0.416134	0.991385	1.30125	0.798484	0.436495
22394;22395;22396;22397;22398;22399;22400;22401;22402;22403;22404;22405;22406;22407;22408;95675;95676;95677;95678;95679;95680;95681	1415	O75151	PHF2	S705	-0.278312	-0.832199	-0.300273	-0.960797	-1.60693	-0.88947	-0.251222	-1.16172	-1.42972	-2.07877	NaN	-1.58482	NaN	-1.07823	-2.34816	-2.60662	NaN	-1.77703	-1.74563	-1.46404	-1.61222	-1.76716	-1.32951	-1.65107
64814;64815;64816;64818;64819;64820;64822;64823;64824;64826;64827;64828;64829;64830;64831;64832;64833;64834;64835;64836;64837;64838;64839;64840;64841;64842;98000	1419	O75151	PHF2	S899	-1.3162	2.81059	2.01682	2.35136	3.72739	2.7342	NaN	2.90569	3.51095	2.27421	0.666459	3.51543	0.820713	2.20223	3.14924	2.13009	1.57853	2.43635	2.31809	2.78273	2.50789	2.30631	3.01614	3.57538
50204;50205;50206;50207;50208;50209;50210;50211;64813;64817;64821;64825;64828;64829;64830;64831;64832;64833;64834;64835;64836;64837;64838;64839;64840;64841;64842;98000	1420	O75151	PHF2	S905	1.22804	3.58158	1.82458	2.20317	3.59282	2.60812	NaN	1.53527	3.22059	2.14327	-0.189509	3.02803	1.41924	1.54773	2.6468	1.61828	0.352213	1.94252	2.18885	2.63502	2.34301	2.33126	2.97906	3.5687
29546;29547;29548;29549;29550;29551;29552;29553;29554;29555;29556;29557;29558;29559;29560;29561;29562;29563;29564;29565;29566;29567;29568;29569;29570;32294;32295;32296;32297;32298;32299	16543	O75151	PHF2	T479	-1.69717	-0.159744	-2.62827	-2.51267	-3.58904	-2.81127	-4.05027	0.439476	NaN	NaN	NaN	-4.42627	-3.23281	1.05472	-3.40289	NaN	NaN	-2.15449	-0.708458	-1.24209	-1.6886	-1.2365	-1.48994	-1.67929
36332;36333;36336;36337;36338;36340;36342;36344;36346;36347;36348;36350;36352;36354;36355;36356;36358;36362	16544	O75151	PHF2	T541	-2.68317	-0.456824	NaN	-3.71781	-3.11423	-3.42662	-3.15013	0.607598	NaN	-0.152657	NaN	-2.69872	NaN	-0.00106907	NaN	-3.10021	NaN	-1.79384	-1.72464	-1.87857	-2.3596	-2.08325	-1.63019	-2.34652
152556;152557;152558;152559;152560;152561;152562;152563;152564;152565;152566;152567;152568;152569;152570;152571;152572;152573;152574;152575;152576;152577;152578;152579;152580;152581	1432	O75152	ZC3H11A	S108	-2.8738	-2.86289	-2.68517	-1.79716	NaN	-1.68095	-3.0358	-0.323526	-1.62639	-0.491287	NaN	-1.70495	-0.321593	-0.476418	-2.32529	-2.07451	NaN	-0.743559	-0.274995	-1.58754	-1.40077	-0.809437	-0.888206	-1.48333
79812;79813;79814;79815;79816;79817;79818;79819;79820;79821;79822;79823;79824;79825;79826;79827;79828;79829;79830;79831;79832;79833	1431	O75152	ZC3H11A	S132	1.01502	0.477194	NaN	-0.254143	0.588644	-0.602371	NaN	1.10419	0.720987	-0.345997	-0.859305	0.861261	NaN	NaN	-0.544238	-3.04834	NaN	0.540541	1.03955	1.39453	1.17015	1.17949	1.21949	1.20209
64400;64402;64404;64405;64408;64410;64412;64413;64415;64417	1426	O75152	ZC3H11A	S290	-1.72332	0.365571	-0.453157	-0.0713005	0.0669603	0.101618	-1.9388	2.13563	0.471269	0.117574	-0.627902	0.485597	-0.636368	1.32728	-0.722524	-0.273118	-1.74302	0.949331	1.27866	0.480221	0.660448	0.484072	0.17101	0.162058
64401;64403;64406;64407;64409;64411;64414;64416	1427	O75152	ZC3H11A	S295	0.209526	2.20365	0.611538	1.88727	1.58472	1.87002	NaN	NaN	NaN	NaN	NaN	NaN	NaN	-2.17945	0.249366	-0.449782	-0.992918	0.657211	2.01926	2.05928	1.30227	0.930588	0.308498	0.57535
79028;79031;79036;98637;98639;98640;98641;98642;98643;98644;98645;98646;98647;98648;98649;98650;98651;98652;98653;98654;98655;98656;98657;98658;98659;98660;98661;98662;98663	1428	O75152	ZC3H11A	S758	-0.183981	1.68978	NaN	-0.490089	-0.727229	-0.319288	0.22467	1.77908	-0.910024	-0.654457	NaN	-1.30606	2.11515	2.82078	-0.6981	-3.6791	NaN	-0.422172	1.1215	0.627547	0.288416	0.630453	0.549987	0.294312
79018;79022;79035;79037;79038;79040;98638;98651;98659;98661	1429	O75152	ZC3H11A	S759	NaN	-0.656177	NaN	NaN	-2.96525	NaN	NaN	2.14135	-1.73996	NaN	NaN	-1.89498	NaN	0.0404501	-2.15507	NaN	NaN	-2.36411	-2.20901	-4.16813	-2.41683	-2.47143	-2.48915	-3.05128
79020;79034;79036;79040;98649;98650;98651;98652;98653;98654;98655;98656;98657;98658;98660;98661;98663	1430	O75152	ZC3H11A	S761	-0.183981	1.30619	NaN	-0.974793	-0.963304	-0.908394	0.22467	1.19523	-1.15799	-1.00672	NaN	-1.63569	NaN	0.528668	-2.06079	-3.6791	NaN	-0.728932	-0.517752	-0.618331	-1.09962	-0.817111	-0.792412	-0.858846
68318;68320;68321;68322;68323;154635;154636	16546	O75152	ZC3H11A	T321	NaN	0.00161648	-0.835367	-1.37171	1.17589	-0.312389	NaN	NaN	NaN	NaN	NaN	NaN	NaN	-1.70041	-1.59751	-1.6583	NaN	0.147349	1.11846	2.39604	1.6197	1.25453	1.2416	1.13531
79019;79025;79035;79037;79038;79039	16547	O75152	ZC3H11A	T762	NaN	NaN	NaN	NaN	NaN	NaN	NaN	0.392997	-2.25109	NaN	NaN	-2.54413	NaN	-1.2747	-2.84754	NaN	NaN	-2.75534	-4.23433	NaN	-3.47259	-4.07822	-4.05613	-5.70691
106997;106998;106999;107000;107001	1435	O75153	CLUH	S664	-2.50835	-2.49938	NaN	-2.70554	-0.992558	-1.46781	NaN	NaN	NaN	NaN	NaN	NaN	NaN	NaN	NaN	NaN	NaN	NaN	0.331521	1.03879	0.688166	0.961693	0.381034	0.717973
11723;11724;11725;11726;11727;11730;11731;11732	1436	O75167	PHACTR2	S237	1.16701	1.14885	1.83935	0.987571	0.967977	0.829331	1.62235	1.90763	0.728613	0.64796	0.716482	0.901058	3.81166	2.56456	1.81022	3.98689	3.8565	-0.0574827	-2.79805	-2.91635	-2.22655	-2.30499	-2.47843	-1.76547
98622;98623;98624;98625;98626	1439	O75167	PHACTR2	S522	-0.780955	-0.464776	-0.866816	-0.727347	-0.235327	-0.360968	NaN	-3.27902	-0.181961	-0.466852	-0.883312	-0.0560102	NaN	-0.228874	-0.848919	-0.0143347	-0.6326	-0.027482	0.883725	0.92899	1.74898	0.959698	0.887954	0.981866
12356;12357;12359;12360	16550	O75167	PHACTR2	T25	NaN	NaN	NaN	NaN	NaN	NaN	NaN	NaN	NaN	NaN	NaN	NaN	NaN	NaN	NaN	NaN	NaN	NaN	2.04558	0.531529	2.0152	2.48619	1.97048	1.05909
17947;17948	1440	O75170	PPP6R2	S771	NaN	NaN	NaN	NaN	NaN	NaN	NaN	NaN	NaN	NaN	NaN	NaN	NaN	NaN	NaN	NaN	NaN	NaN	-1.64994	-1.41486	-1.23703	-1.49832	-0.730892	-0.570526
136588;136589;136590;136591	1441	O75175	CNOT3	S299	0.856009	-0.832062	0.476088	-0.44156	-0.865648	-1.3061	-2.6762	-3.15273	-1.07104	-1.52003	NaN	-1.71591	NaN	NaN	NaN	NaN	NaN	NaN	NaN	NaN	NaN	NaN	NaN	NaN
105984	1453	O75179	ANKRD17	S1635	NaN	NaN	NaN	NaN	NaN	NaN	NaN	NaN	NaN	NaN	NaN	NaN	NaN	NaN	NaN	NaN	NaN	NaN	NaN	NaN	NaN	NaN	NaN	NaN
111171;111172;111176;111182;111183	1454	O75179	ANKRD17	S1693	NaN	NaN	NaN	NaN	NaN	NaN	NaN	-3.31688	-0.755179	-2.89975	NaN	-1.949	-1.66283	0.280092	1.32468	1.03843	-0.778697	-0.0176392	NaN	NaN	NaN	NaN	NaN	NaN
111173;111174;111175;111178;111179;111180;111181;111184;111185	1455	O75179	ANKRD17	S1696	NaN	-1.83712	-2.06651	-1.07583	-1.4041	-1.14157	NaN	NaN	NaN	NaN	NaN	NaN	NaN	NaN	NaN	NaN	NaN	NaN	-0.166944	0.77914	-0.190118	-0.40217	-0.25032	0.0823374
111176;111177;111178;111179;111180;111182;111183;111184;111185	1457	O75179	ANKRD17	S1700	NaN	NaN	NaN	NaN	NaN	NaN	NaN	-3.31688	-0.755179	-2.89975	NaN	-1.949	-1.66283	-1.34911	-0.129084	0.143482	-1.47296	-1.92173	-0.979087	-0.0486479	-0.945788	-1.04625	-0.900605	-0.570728
80663;80664;80665;80666;80667;80668;80669;80670;80671;80672;80673;80674;80675;80676;80677;80678;80679;80680	1450	O75179	ANKRD17	S1709	6.2139	3.76593	5.79917	4.58398	3.83207	4.26686	3.70463	1.53182	5.30307	3.86894	2.70744	3.59181	3.25359	2.62589	5.16485	4.82918	3.42688	2.29313	2.36018	3.53243	2.70762	2.17046	2.26087	2.40356
16032	1445	O75179	ANKRD17	S19	-3.75096	NaN	NaN	NaN	NaN	NaN	NaN	NaN	NaN	NaN	NaN	NaN	NaN	NaN	NaN	NaN	NaN	NaN	NaN	NaN	NaN	NaN	NaN	NaN
31493	1448	O75179	ANKRD17	S2044	NaN	NaN	NaN	NaN	NaN	NaN	NaN	NaN	NaN	NaN	NaN	NaN	NaN	NaN	NaN	NaN	NaN	NaN	-1.6719	-1.32971	-1.51269	-1.67362	-1.29004	-1.07298
31493	1449	O75179	ANKRD17	S2045	NaN	NaN	NaN	NaN	NaN	NaN	NaN	NaN	NaN	NaN	NaN	NaN	NaN	NaN	NaN	NaN	NaN	NaN	-1.6719	-1.32971	-1.51269	-1.67362	-1.29004	-1.07298
87459;87460;87461;87462;87463;87464;87465;87466;87480	1451	O75179	ANKRD17	S2059	NaN	NaN	NaN	NaN	NaN	NaN	NaN	NaN	NaN	NaN	NaN	NaN	NaN	NaN	NaN	NaN	NaN	NaN	-1.35204	-0.528437	-1.00239	-1.63279	-1.50647	-1.15011
87459;87460;87461;87462;87463;87464;87465;87466;87467;87468;87469;87470;87471;87472;87473;87474;87475;87476;87477;87478;87479;87481;87482;87483;87484;87485;87486	1452	O75179	ANKRD17	S2067	-0.226225	1.09451	-1.03196	1.03805	1.45521	1.24988	0.301861	0.737775	2.55643	1.34488	0.444104	1.87824	NaN	-0.698931	1.60883	1.40068	NaN	0.434435	1.46825	2.51083	1.86721	1.40952	1.38705	1.75095
9769;9770;9771;9772;9773;9775;9777;9778;9779;9781	1442	O75179	ANKRD17	S2401	NaN	-2.21674	NaN	-3.34309	-1.63107	-3.84331	NaN	NaN	NaN	NaN	NaN	NaN	NaN	-1.38651	-1.16504	-0.715209	NaN	1.1262	2.34544	2.49959	2.74602	2.61019	2.1787	2.13146
9782	1443	O75179	ANKRD17	S2405	NaN	NaN	NaN	NaN	NaN	NaN	NaN	-5.7302	-3.66053	NaN	NaN	-3.31679	NaN	NaN	NaN	NaN	NaN	NaN	NaN	NaN	NaN	NaN	NaN	NaN
54402;54403;54404;54405	1460	O75190	DNAJB6	S15	NaN	0.72213	0.541866	0.72297	0.792281	0.423712	-2.41939	-2.65448	1.00389	0.411567	-1.47045	0.729967	NaN	NaN	NaN	NaN	NaN	NaN	NaN	NaN	NaN	NaN	NaN	NaN
54386;54387;54388;54389;54390;54391;54392;54393;54394	1459	O75190	DNAJB6	S277	1.1067	0.563855	-1.31757	-0.601171	-0.590669	-0.42483	NaN	1.77455	0.0430756	-0.483277	NaN	-0.0337172	NaN	1.68668	-0.153813	0.408963	NaN	0.0648565	0.0654707	1.14221	0.398539	-0.052228	0.202156	0.103216
82046;82047	1461	O75264	SMIM24	S73	NaN	NaN	NaN	NaN	NaN	NaN	NaN	NaN	NaN	NaN	NaN	NaN	NaN	NaN	NaN	NaN	NaN	NaN	0.723866	0.226495	0.664967	1.993	0.256883	2.55681
61647;61648;61649;61650	1462	O75324	SNN	S49	NaN	-2.13177	-1.37418	-1.42934	-1.27984	-1.28406	NaN	0.161338	-2.00178	-1.49144	NaN	-0.933797	NaN	-1.97989	-1.97307	-3.77186	NaN	-1.16538	NaN	NaN	NaN	NaN	NaN	NaN
156223;156224;156225;156226	1463	O75333	TBX10	S154	NaN	-1.2019	-1.50614	-1.6546	-0.911769	-0.960163	NaN	-1.03685	-1.32091	-1.74932	NaN	-1.25416	NaN	0.230465	-0.768596	-1.02471	-0.101672	2.00611	NaN	NaN	NaN	NaN	NaN	NaN
47893;47894;47895;47896	1464	O75351	VPS4B	S102	NaN	NaN	NaN	NaN	NaN	NaN	NaN	NaN	NaN	NaN	NaN	NaN	1.26332	0.112651	0.764091	2.06269	0.965075	-1.15083	NaN	NaN	NaN	NaN	NaN	NaN
4876;4877;4878;4883;4884;4885;4886;4887;4888;4889;4890	1465	O75362	ZNF217	S407	-0.0488005	0.353322	0.0244055	0.438835	1.56049	0.414911	NaN	-2.94015	-1.32745	-2.01559	NaN	-0.369917	NaN	-3.07229	0.509182	0.089838	NaN	0.65518	0.743247	1.32969	1.02792	0.376469	0.456779	0.943871
43877;43878;43879;43880;43881;43882;43883;43884;43885;43886	1468	O75362	ZNF217	S441	NaN	-2.80786	NaN	NaN	NaN	NaN	-2.85026	-4.61559	NaN	NaN	NaN	NaN	NaN	NaN	NaN	NaN	NaN	-2.99298	-0.237607	-2.49584	-1.85441	-1.64178	-1.8058	-2.50863
43877;43878;43879;43880;43881;43882;43883;43884;43885;43886	1469	O75362	ZNF217	S445	NaN	-2.80786	NaN	NaN	NaN	NaN	-2.85026	-4.61559	NaN	NaN	NaN	NaN	NaN	NaN	NaN	NaN	NaN	-2.99298	-0.237607	-2.49584	-1.85441	-1.64178	-1.8058	-2.50863
25833;25834;25835	1467	O75362	ZNF217	S570	0.929762	0.285671	1.33251	0.336411	1.26813	0.99137	NaN	-0.212652	1.77856	-0.0760598	0.303392	0.88593	0.538729	-0.0221043	0.721918	0.993007	-0.220338	0.0769339	NaN	NaN	NaN	NaN	NaN	NaN
46710;46711;46712	1470	O75362	ZNF217	S795	NaN	0.790664	0.534714	0.602628	0.573148	0.943877	NaN	NaN	NaN	NaN	NaN	NaN	NaN	0.136441	0.69065	0.521932	0.16495	-0.131274	-1.19075	-0.434082	-0.756477	-0.0809155	0.0295815	0.276435
151677;151678;151679;151680;151681;151682;151683;151684	1471	O75362	ZNF217	S848	1.53695	1.65728	2.0124	1.54749	1.47144	1.4418	-1.48086	-0.863423	0.826097	0.463126	0.0254436	0.906304	-1.71635	0.558388	1.85236	1.38976	1.06729	0.458569	-2.53685	-1.31709	-1.83865	-2.03184	-1.7817	-1.60418
4875	16551	O75362	ZNF217	T409	NaN	NaN	NaN	NaN	NaN	NaN	NaN	NaN	NaN	NaN	NaN	NaN	-4.90414	-0.474547	-0.0247412	-1.41335	-1.15997	-1.07773	NaN	NaN	NaN	NaN	NaN	NaN
63641;63642	1472	O75363	BCAS1	S314	NaN	NaN	NaN	NaN	NaN	NaN	NaN	NaN	NaN	NaN	NaN	NaN	NaN	-0.727821	0.869448	0.505194	NaN	2.52437	NaN	NaN	NaN	NaN	NaN	NaN
93869	1473	O75363	BCAS1	S552	NaN	NaN	NaN	NaN	NaN	NaN	NaN	NaN	NaN	NaN	NaN	NaN	NaN	NaN	NaN	NaN	NaN	NaN	NaN	NaN	NaN	NaN	NaN	NaN
145045;145046;145047;145048	16552	O75363	BCAS1	T482	NaN	NaN	NaN	NaN	NaN	NaN	NaN	NaN	NaN	NaN	NaN	NaN	NaN	NaN	NaN	NaN	NaN	NaN	0.889138	0.406945	1.10887	0.985907	1.80057	1.46543
1156;1157;1160;1161;1162;1163;1165;1166;1167;1169;1171;1172;1173;1175;1177;1178	1474	O75367	H2AFY	S170	-1.4145	-1.52316	NaN	NaN	NaN	NaN	NaN	-0.231459	-2.95395	NaN	NaN	-4.02822	NaN	-1.14618	-2.71636	NaN	NaN	-3.34532	-2.14857	-2.26023	-3.46078	-2.91916	-2.92413	NaN
1156;1157;1158;1159;1161;1162;1163;1164;1165;1166;1167;1168;1169;1170;1171;1172;1173;1174;1175;1176;1178;1184;1186;1199;1204	1475	O75367	H2AFY	S173	-0.818207	-1.01041	-1.84667	NaN	-4.45374	-3.61052	NaN	-1.78229	-2.95395	NaN	NaN	NaN	NaN	-3.45616	-2.71636	NaN	NaN	-2.925	-1.64367	-2.03815	-2.9945	-2.52657	-2.63477	-5.23908
46637;46638;46639;46640;46641;46642;46643;46644;46645;46646;46647;46648;70465;70466;70467;70468;70469;70470;70471;70472;70473;70474;70475;70476;70477;70478;70479;70480;70481;70482;70483;70484;70485;70486;70487;70488;70489;70490;70491;70492;70493;70494;70495;70496;70497;70498;70499;70500;70501;70502;70503;70504;70505;70506	16555	O75367	H2AFY	T129	-0.377213	0.306625	-1.05658	-0.772129	-0.326681	-0.420404	NaN	2.45701	NaN	-1.20099	-0.739934	-1.60154	2.2231	1.8141	-0.794012	-0.492823	NaN	1.62334	3.31177	1.06291	2.19441	2.66963	2.21388	0.710427
1160;1163;1180;1182;1189;1191;1193;1198;1206;1208;1210	16553	O75367	H2AFY	T174	NaN	NaN	NaN	NaN	NaN	NaN	-3.02045	0.511961	NaN	NaN	NaN	NaN	NaN	-0.681108	NaN	NaN	NaN	-2.63433	-0.825416	-2.48036	-2.18369	-2.29913	-2.53994	-2.5871
1158;1159;1164;1168;1170;1174;1176;1179;1181;1183;1185;1188;1190;1192;1194;1195;1197;1201;1203;1205;1207;1209;1211	16554	O75367	H2AFY	T178	-2.49761	-2.85824	NaN	NaN	-4.45409	-3.18893	NaN	-0.803969	NaN	NaN	NaN	-4.3773	NaN	-1.71061	-3.0497	NaN	NaN	-2.14083	-1.09568	-2.49865	-2.44824	-2.19558	-2.63479	-3.00809
162399;162400;162401;162402;162403;162404;162405;162406;162407;162408;162409	1482	O75369	FLNB	S1505	NaN	NaN	NaN	NaN	NaN	NaN	-0.233564	2.11376	-0.540208	-0.4457	NaN	-0.683481	NaN	-0.0658646	-2.71976	-2.61303	NaN	-0.52241	3.02044	0.132916	1.18485	1.96909	1.26762	0.596092
95606;95607;95608;95609;95610;95611;95612	1481	O75369	FLNB	S1916	-1.65928	0.221974	-0.490796	-0.419712	-0.841219	-0.591634	NaN	0.583631	-0.765724	-0.761364	-0.389259	-0.722395	NaN	NaN	NaN	NaN	NaN	NaN	-2.6166	-1.72441	-2.70476	-2.72184	-1.06635	-1.09335
10153;10154;10155;10156;10157;10158;10159;10160;10161;10162;10163;10164;10165;10166;10167;10168;10169;10170;10171;10172;10173;10175;10176;10177	1476	O75369	FLNB	S2107	-1.84462	-1.1251	-2.66267	-2.21522	-1.90722	-1.69285	-4.16964	-0.0189838	-3.7404	NaN	NaN	-3.12995	-1.90904	0.0622683	-3.01833	NaN	NaN	-2.2496	-2.25107	-2.35129	-2.92971	-2.54656	-2.60348	-2.72306
10174	1477	O75369	FLNB	S2113	NaN	NaN	NaN	NaN	NaN	NaN	NaN	NaN	NaN	NaN	NaN	NaN	NaN	NaN	NaN	NaN	NaN	NaN	NaN	NaN	NaN	NaN	NaN	NaN
163146	1483	O75369	FLNB	S2465	NaN	NaN	NaN	NaN	NaN	NaN	NaN	NaN	NaN	NaN	NaN	NaN	NaN	NaN	NaN	NaN	NaN	NaN	NaN	NaN	NaN	NaN	NaN	NaN
81254;81255	1480	O75369	FLNB	S2478	NaN	NaN	NaN	NaN	NaN	NaN	NaN	-1.90337	NaN	NaN	NaN	NaN	NaN	NaN	NaN	NaN	NaN	NaN	-5.55548	-4.49476	NaN	NaN	NaN	NaN
70364;70365;70366;70367;70368;70369;70370;70371;70372;70373;70374;70375;70376;70377;70378;70379;70380;70381;70382;70383;70384;70385;70386	1478	O75369	FLNB	S983	1.49043	1.01124	-1.2317	-0.0270863	-1.06498	-0.890619	-1.70623	2.39161	-1.22243	-1.2191	NaN	-1.00414	1.28685	1.76123	-1.43779	-1.39785	-1.54681	-0.64104	0.40162	-0.471811	-0.80772	-0.486378	-0.372867	-0.861197
135761;135762;135763;135764	20223	O75369	FLNB	Y2502	-0.973612	-0.15048	-0.857162	-0.262286	-0.195121	-0.0860319	NaN	NaN	-1.60264	NaN	NaN	-2.16843	NaN	NaN	NaN	NaN	NaN	NaN	NaN	NaN	NaN	NaN	NaN	NaN
21793;21794;21795	20222	O75369	FLNB	Y904	NaN	NaN	NaN	NaN	NaN	NaN	NaN	NaN	NaN	NaN	NaN	NaN	NaN	NaN	NaN	NaN	NaN	NaN	NaN	NaN	NaN	NaN	NaN	NaN
82844;82845;82847;82848;82849;82850	1491	O75376	NCOR1	S1196	NaN	NaN	NaN	NaN	NaN	NaN	NaN	NaN	-1.63175	-1.48466	NaN	-0.672462	NaN	NaN	-0.0567455	-0.749824	NaN	0.617683	NaN	NaN	NaN	NaN	NaN	NaN
37262;37263;37264;37265	1485	O75376	NCOR1	S1263	NaN	NaN	NaN	NaN	NaN	NaN	-5.19144	NaN	NaN	NaN	NaN	NaN	NaN	-2.44589	NaN	NaN	NaN	-5.46833	-5.31246	-5.49715	-5.47785	NaN	-5.56973	NaN
10648;10649;10650;10651;10652;10653;10654;10655;10656;10657;10658;10659;10660;10661;10662;10663;10664;10665;10666;10667	1484	O75376	NCOR1	S1472	-2.35717	-0.530241	-2.18217	-0.749303	-0.0883741	-1.24304	-1.20053	0.68785	-0.648383	-1.47894	NaN	-0.0204086	0.307887	0.796105	-1.38587	-0.390553	-2.15477	1.90482	2.12925	0.915421	1.55824	2.21682	1.53115	1.18963
54642;54643;54644;54645;54646;54649;54650	1487	O75376	NCOR1	S158	NaN	-1.96626	NaN	-1.84462	-0.451279	-2.94218	NaN	-2.55581	-2.23832	NaN	NaN	-1.33607	NaN	NaN	-1.88887	-2.75665	NaN	-2.05901	-1.92576	-1.01381	-1.54342	-1.85457	-1.66632	-1.84604
54642;54643;54644;54645;54646;54647;54648;54649	1488	O75376	NCOR1	S172	NaN	-1.96626	NaN	-1.84462	-0.451279	-2.94218	NaN	-2.55581	-2.23832	NaN	NaN	-1.33607	NaN	NaN	-1.88887	-2.75665	NaN	-2.05901	0.16569	0.664421	0.177075	0.176826	0.530391	0.56964
162789;162790;162791;162792;162793;162794;162795;162796;162797;162798;162799;162800;162801;162802;162803;162804;162805;162806;162807;162808;162809;162810;162811;162812;162815;162817;162819;162821;162822;162823;162826;162829	1500	O75376	NCOR1	S1977	NaN	-1.64901	NaN	NaN	-4.72174	NaN	NaN	0.052186	NaN	NaN	NaN	-4.44657	NaN	-0.156651	NaN	NaN	NaN	-2.22221	0.416167	-1.59092	-1.38813	-0.671999	-1.67878	-2.84141
162789;162790;162791;162792;162793;162794;162795;162796;162797;162798;162799;162800;162802;162803;162804;162805;162806;162807;162808;162809;162810;162811	1502	O75376	NCOR1	S1981	NaN	-2.7635	NaN	NaN	NaN	NaN	NaN	-0.441071	NaN	NaN	NaN	NaN	NaN	-1.83562	NaN	NaN	NaN	-2.57374	0.169787	-2.10214	-1.84778	-1.0452	-2.05176	-3.34008
150307	1498	O75376	NCOR1	S2102	NaN	NaN	NaN	NaN	NaN	NaN	NaN	NaN	NaN	NaN	NaN	NaN	NaN	NaN	NaN	NaN	NaN	NaN	-3.32844	-2.97645	-2.93683	-2.80017	-2.83809	-2.4237
159939;159940;159941;159942;159943;159944;159945;159946;159947;159948;159949;159950;159951;159952;159953;159954;159955;159956;159957;159958;159959;159960;159961;159962;159963;159964;159965;159966;159967	1499	O75376	NCOR1	S2120	-0.746608	-1.10114	-1.5107	-1.15818	1.48987	-0.747336	NaN	-3.54494	-1.48413	-2.67907	NaN	0.201169	-3.42515	1.09201	-0.303991	0.376797	NaN	4.20587	3.61494	3.42578	3.52858	3.61633	3.44655	3.26589
121786;121787;121788;121789;121790;121791	1494	O75376	NCOR1	S2184	NaN	NaN	NaN	NaN	NaN	NaN	-0.827281	NaN	-1.9932	NaN	NaN	-2.17435	0.174832	-1.0048	-0.722524	-0.395889	NaN	-2.10666	-3.54122	-3.25822	-5.44018	-3.78233	-3.61138	-3.25536
96283	1492	O75376	NCOR1	S2315	NaN	NaN	NaN	NaN	NaN	NaN	NaN	NaN	NaN	NaN	NaN	NaN	NaN	NaN	NaN	NaN	NaN	NaN	0.254289	0.535189	0.442911	0.566174	0.418209	0.930749
113566;113567	1493	O75376	NCOR1	S2337	NaN	NaN	NaN	NaN	NaN	NaN	NaN	NaN	NaN	NaN	NaN	NaN	NaN	NaN	NaN	NaN	NaN	NaN	2.31012	1.00992	1.94372	2.48614	1.89319	1.24205
136166;136167;136168;136169	1497	O75376	NCOR1	S992	NaN	-2.20828	NaN	-2.81638	-1.96484	-2.08982	NaN	NaN	-2.3492	-2.75893	NaN	-1.74836	NaN	NaN	NaN	NaN	NaN	NaN	NaN	NaN	NaN	NaN	NaN	NaN
137106;137107;137108;137109;137110;137111;137112;137113;137114;137115	16558	O75376	NCOR1	T1522	3.22774	2.53123	2.88829	2.93984	2.60656	3.00299	3.89768	1.72679	3.04637	2.74543	2.10321	3.01653	NaN	NaN	NaN	NaN	NaN	NaN	-1.49343	-1.47973	-1.76078	-1.58681	-0.411366	-0.34872
136165;136170	16557	O75376	NCOR1	T991	NaN	NaN	NaN	NaN	NaN	NaN	NaN	NaN	-1.80499	-1.46966	NaN	-1.97263	NaN	NaN	NaN	NaN	NaN	NaN	-4.12444	-3.35896	-3.75441	-4.62992	-2.87565	-2.66761
91419;91420;91421;91422;91423;91424;91425;91426;91427;91428;91429;91430;91431;91432;91433;91434;91435;91436;91437;91438;91439;91440;91441;91442;91443;91444;91445;91446;91447;91448;91449;91450;91451;91452;91453;91454;91455;91456;91457;91458;91459;91460;91461;91462;100769	1503	O75381	PEX14	S232	2.88405	1.73302	1.1612	1.72689	1.67766	1.59039	NaN	0.97974	0.0482779	0.333752	NaN	0.712053	NaN	1.14366	0.192768	0.783207	NaN	1.51859	-0.94451	-1.00076	-1.10529	-1.08521	-1.41239	-1.3862
96211;96212;96213	1504	O75381	PEX14	S335	NaN	NaN	NaN	NaN	NaN	NaN	0.305141	-0.512972	-2.17405	NaN	NaN	-2.23842	NaN	-4.00075	NaN	NaN	NaN	-2.98122	-2.32416	-2.6472	-2.31241	-2.15363	-2.72248	-2.28761
7869	1505	O75382	TRIM3	S427	NaN	NaN	NaN	NaN	NaN	NaN	NaN	NaN	NaN	NaN	NaN	NaN	NaN	NaN	-2.75019	-2.42175	NaN	0.04105	NaN	NaN	NaN	NaN	NaN	NaN
96249;96250;96251;96252;96253;96254;96255;96256;96257;96258;96259;96260;96261;96262;96263;96264;96265;96266;96267;96268;96269	1506	O75382	TRIM3	S7	-1.50827	1.7507	0.955296	1.39654	3.0182	2.29255	-0.16342	0.579328	2.75382	2.14068	0.997217	3.43252	NaN	0.926406	1.89913	1.49548	0.674696	2.53104	3.45625	3.50295	3.9159	4.1377	3.85834	4.42613
111799;111800;111802;111803	1509	O75385	ULK1	S469	NaN	NaN	NaN	NaN	NaN	NaN	NaN	NaN	NaN	NaN	NaN	NaN	NaN	-2.24	-0.831378	-0.457314	-1.88486	-0.105961	-0.27468	-0.168462	-0.0836439	-0.0981092	-0.174068	-0.255735
86355;86356	1508	O75385	ULK1	S623	NaN	-5.54168	NaN	NaN	NaN	NaN	NaN	-1.2371	NaN	NaN	-0.218927	NaN	NaN	NaN	NaN	NaN	NaN	NaN	NaN	NaN	NaN	NaN	NaN	NaN
9710;9711;9712;9713;9714	1510	O75387	SLC43A1	S267	NaN	NaN	NaN	NaN	NaN	NaN	NaN	NaN	NaN	NaN	NaN	NaN	NaN	NaN	NaN	NaN	NaN	NaN	NaN	NaN	NaN	NaN	NaN	NaN
90954	1511	O75391	SPAG7	S158	NaN	NaN	NaN	NaN	NaN	NaN	NaN	NaN	NaN	NaN	NaN	NaN	NaN	NaN	NaN	NaN	NaN	NaN	NaN	NaN	NaN	NaN	NaN	NaN
85739;85740;85741;85743;85744;85745;85746;85747;85748;85749;85750;85751;85752;85753;85754;85755;85756;85757;85758;85759;85760;85761;85763;85764;85765	1516	O75396	SEC22B	S137	0.344761	0.237348	-0.964469	-2.07911	-1.92896	-2.6313	-1.66061	0.0680237	NaN	-2.7917	NaN	-2.48847	NaN	-0.335104	-3.65116	NaN	NaN	-1.16676	1.20947	-0.853783	-0.125075	0.115638	-0.403672	-1.16723
43533	1514	O75396	SEC22B	S164	NaN	NaN	NaN	NaN	NaN	NaN	NaN	NaN	NaN	NaN	NaN	NaN	NaN	NaN	NaN	NaN	NaN	NaN	NaN	NaN	NaN	NaN	NaN	NaN
43534;43535;43536	1515	O75396	SEC22B	S168	NaN	NaN	NaN	NaN	NaN	NaN	NaN	NaN	NaN	NaN	NaN	NaN	NaN	NaN	NaN	NaN	NaN	NaN	-1.60694	-2.12402	-1.8722	-2.34277	-1.69897	-1.98747
8762;8763;8764;8766;8767;8768;8769;8770	1513	O75396	SEC22B	S177	NaN	NaN	NaN	NaN	NaN	NaN	1.26352	-1.71187	1.93792	0.913996	-0.410566	1.65817	NaN	NaN	NaN	NaN	NaN	NaN	NaN	NaN	NaN	NaN	NaN	NaN
85742;85762	16561	O75396	SEC22B	T140	NaN	NaN	NaN	NaN	NaN	NaN	NaN	NaN	NaN	NaN	NaN	NaN	NaN	-1.77542	NaN	NaN	NaN	-3.77131	NaN	NaN	NaN	NaN	NaN	NaN
48234;48235;48236;48237;48238;48239;48240;48241;48242;48244;48245;48246;48247;48248;48249;48250;48251;48252;48253;48254;48255;48256	1517	O75398	DEAF1	S176	-0.832319	-0.850279	NaN	NaN	-2.35035	-2.22131	-1.5956	0.942736	-2.56749	-2.86598	NaN	-1.63225	NaN	-0.034461	-2.62687	NaN	NaN	-1.25969	0.0303125	-1.64377	-1.37024	-0.997236	-1.15855	-1.81224
85434;85435	1518	O75398	DEAF1	S211	NaN	NaN	NaN	NaN	NaN	NaN	NaN	NaN	NaN	NaN	NaN	NaN	NaN	NaN	NaN	NaN	NaN	NaN	NaN	NaN	NaN	NaN	NaN	NaN
48256	16564	O75398	DEAF1	T171	NaN	NaN	NaN	NaN	NaN	NaN	NaN	-1.79966	NaN	NaN	NaN	NaN	NaN	NaN	NaN	NaN	NaN	NaN	NaN	NaN	NaN	NaN	NaN	NaN
33947;33948;33949;33950	16563	O75398	DEAF1	T312	NaN	0.35994	-0.803305	-0.594045	0.782207	0.250091	1.03951	1.54076	0.407264	-1.10733	-0.84781	0.487179	NaN	1.34742	0.254765	-0.296085	-1.97696	1.56885	1.43296	1.9217	1.32276	1.25351	1.48214	1.27821
34546;34547;34548;34549;34550;34551;34552;34553;34554;34555;34556;34557;34558;34559	1522	O75400	PRPF40A	S787	-2.16644	-1.83234	NaN	NaN	NaN	-3.84989	-2.56514	-1.14352	NaN	NaN	NaN	-3.80181	NaN	-1.07289	-3.24299	NaN	NaN	-1.94755	-1.93629	-3.12544	-2.94511	-2.60563	-2.96356	-2.73875
106375;106376	1523	O75400	PRPF40A	S885	NaN	NaN	NaN	NaN	NaN	NaN	NaN	NaN	NaN	NaN	NaN	NaN	NaN	NaN	NaN	NaN	NaN	NaN	NaN	NaN	NaN	NaN	NaN	NaN
55314;55315;55316;55317;55318;55319;106363;106364;106365;106366;106367;106368;106369;106370;106371;106372;106373;106374;106375;106376;106377;106378;106379;106380;106381;106382	1524	O75400	PRPF40A	S888	1.66573	0.584038	0.305021	1.05062	-0.276363	0.0588894	-1.31375	0.599952	0.288201	1.19151	NaN	-0.323909	-2.5596	-1.04918	1.07364	1.4254	0.152365	-0.273426	-2.71804	-0.858509	-1.01491	-1.53589	-1.0933	-0.930993
24232	1520	O75400	PRPF40A	S935	NaN	NaN	NaN	NaN	NaN	NaN	NaN	NaN	NaN	NaN	NaN	NaN	NaN	NaN	NaN	NaN	NaN	NaN	NaN	NaN	NaN	NaN	NaN	NaN
24230;24231;24232	1521	O75400	PRPF40A	S938	NaN	NaN	NaN	NaN	NaN	NaN	NaN	NaN	NaN	NaN	NaN	NaN	NaN	NaN	NaN	NaN	NaN	NaN	NaN	NaN	NaN	NaN	NaN	NaN
91360	16567	O75400	PRPF40A	T368	NaN	NaN	NaN	NaN	NaN	NaN	NaN	NaN	-1.95077	-0.930152	NaN	-1.27688	NaN	NaN	NaN	NaN	NaN	NaN	NaN	NaN	NaN	NaN	NaN	NaN
91330;91331;91332;91333;91334;91335;91336;91337;91338;91339;91340;91341;91342;91343;91344;91345;91346;91347;91348;91349;91350;91351;91352;91353;91354;91355;91356;91357;91358;91359;91361;91362;91363	16568	O75400	PRPF40A	T373	NaN	-0.391909	-1.20854	-0.0530996	0.778213	0.0198565	NaN	NaN	-0.0370741	0.154114	NaN	0.686065	NaN	0.139751	0.300993	0.713298	-0.923777	1.55332	2.62156	2.88755	2.99575	2.57324	2.31317	2.31369
65525	1526	O75410	TACC1	S347	NaN	NaN	NaN	NaN	NaN	NaN	NaN	NaN	NaN	NaN	NaN	NaN	NaN	NaN	NaN	NaN	NaN	NaN	NaN	NaN	NaN	NaN	NaN	NaN
112283	1533	O75420	GIGYF1	S137	NaN	NaN	NaN	NaN	NaN	NaN	NaN	NaN	NaN	NaN	NaN	NaN	NaN	NaN	NaN	NaN	NaN	NaN	NaN	NaN	NaN	NaN	NaN	NaN
7885;7886;7887;7888;7889	1528	O75420	GIGYF1	S24	-6.54637	-1.87581	NaN	-3.08054	-3.50007	-2.4429	NaN	NaN	NaN	NaN	NaN	NaN	NaN	NaN	NaN	NaN	NaN	NaN	0.166493	-0.460738	-0.298311	-0.127707	-0.45561	-0.783899
117555;117556	1534	O75420	GIGYF1	S638	0.730138	0.910419	0.137829	0.820668	2.67397	0.938473	NaN	NaN	NaN	NaN	NaN	NaN	NaN	NaN	NaN	NaN	NaN	NaN	2.18973	2.36301	2.33069	1.60533	1.85711	2.47638
50188;50190;50191;50192	1536	O75427	LRCH4	S281	NaN	-1.9001	NaN	NaN	-3.67627	NaN	NaN	-2.15293	NaN	NaN	NaN	-4.11444	NaN	NaN	NaN	NaN	NaN	NaN	-2.5931	-3.21784	-3.24478	-3.31373	-3.01178	-2.83138
53448	1537	O75427	LRCH4	S380	NaN	NaN	NaN	NaN	NaN	NaN	NaN	NaN	NaN	NaN	NaN	NaN	NaN	NaN	NaN	NaN	NaN	NaN	NaN	NaN	NaN	NaN	NaN	NaN
63688	1538	O75427	LRCH4	S432	NaN	NaN	NaN	NaN	NaN	NaN	NaN	NaN	NaN	NaN	NaN	NaN	NaN	NaN	NaN	NaN	NaN	NaN	NaN	NaN	NaN	NaN	NaN	NaN
135175;135176;135178;135183	1540	O75427	LRCH4	S515	-0.59691	0.738706	-0.516859	0.867845	1.6637	1.31011	NaN	-3.84217	1.69238	0.449484	-1.64728	1.17476	NaN	NaN	NaN	NaN	NaN	NaN	-0.29092	0.139549	-0.0413456	-0.106105	-0.216166	0.0858116
135174;135180;135184	1543	O75427	LRCH4	S521	NaN	0.700771	-0.653005	0.904875	0.916751	0.751195	NaN	NaN	NaN	NaN	NaN	NaN	NaN	NaN	NaN	NaN	NaN	NaN	NaN	NaN	NaN	NaN	NaN	NaN
138779;138780;138781;138782	1544	O75427	LRCH4	S589	NaN	NaN	NaN	NaN	NaN	NaN	NaN	NaN	NaN	NaN	NaN	NaN	NaN	NaN	NaN	NaN	NaN	NaN	NaN	NaN	NaN	NaN	NaN	NaN
74143;74144;74146;74147;74148;74150;74151;74153;74154;74157;74158;74160;74162;74166	1546	O75448	MED24	S862	NaN	-3.91202	NaN	NaN	-4.04706	NaN	-2.31097	-0.867746	-3.31177	NaN	NaN	-3.8272	-2.7105	0.157256	NaN	NaN	NaN	-3.14339	-1.58846	-2.6243	-2.69771	-2.6352	-2.60372	-3.65919
85580;85582;85583;85584;85585	1551	O75449	KATNA1	S170	1.96049	3.40689	1.54324	2.58223	3.46746	3.49824	0.674365	-0.792518	3.16938	1.99044	0.500159	2.59679	NaN	NaN	NaN	NaN	NaN	NaN	1.49903	2.23134	1.91722	1.8177	2.03257	2.2043
85581;85586	16571	O75449	KATNA1	T175	-1.37126	-1.01098	NaN	-2.21438	-2.576	-3.10717	NaN	NaN	NaN	NaN	NaN	NaN	-2.49511	0.237669	2.44073	0.572141	0.0661497	1.17812	NaN	NaN	NaN	NaN	NaN	NaN
70308;70309;70310	16570	O75449	KATNA1	T81	NaN	NaN	NaN	NaN	NaN	NaN	NaN	NaN	NaN	NaN	NaN	NaN	NaN	NaN	NaN	NaN	NaN	NaN	NaN	NaN	NaN	NaN	NaN	NaN
94197;94198;94199;94200;94201;94202;94203;94204;94205;94206;94207;94208;94209;94210;94211;94212;94213;94214;94215;94216;94217;94218;94219;94221;94222;94223;94224	1560	O75475	PSIP1	S106	1.3729	2.14311	1.57976	2.52058	2.92805	2.20645	0.41819	1.16633	2.62002	1.70529	0.506687	2.42476	2.60549	2.45711	2.33992	1.94181	1.26663	1.76848	2.95176	3.74943	3.99603	3.43595	3.02166	3.52437
38478;38481;38482;38484;38486;38487;38489;38490;38491;38492;38493;38495;38498;38499	1554	O75475	PSIP1	S116	3.06509	2.30368	3.72747	2.86075	2.40966	3.00995	0.96097	1.06733	1.88846	1.28827	0.155908	1.70411	0.235435	1.06725	1.87109	1.89531	1.38737	0.27515	-1.24049	-0.26788	-0.526922	-0.889253	-0.536922	-0.132581
38485;38486;38488;38492;38495;38498	1555	O75475	PSIP1	S118	NaN	-2.03146	0.54587	-1.0896	-0.793105	-0.563253	2.49112	2.38143	1.83257	1.64113	0.320487	1.92187	NaN	-3.03478	0.68414	0.543746	0.308559	-1.09125	-1.24049	-0.26788	-0.526922	-0.889253	-0.536922	-0.132581
12927;12929;12931;12933;28055;28056;28057;28058;28059;28060;28061;28062;28063;28064;28065;28066;28067;28068;28069;28070;28071;28072;28073;28074;28075;28076;28077;28078;28079;28080;28081;28082	1552	O75475	PSIP1	S129	4.52856	4.04149	4.89154	4.78732	4.43685	4.95256	3.7847	2.87776	4.75633	4.08019	2.64095	4.54249	1.11882	4.08764	4.86772	5.26346	4.64168	3.27231	3.32368	4.29936	4.04778	3.43987	3.42156	4.11976
94792;94793;94794	1561	O75475	PSIP1	S177	-2.33252	-2.35076	NaN	NaN	NaN	NaN	NaN	NaN	NaN	NaN	NaN	NaN	NaN	NaN	NaN	NaN	NaN	NaN	NaN	NaN	NaN	NaN	NaN	NaN
93200;93202;93203	1557	O75475	PSIP1	S206	NaN	-2.90728	NaN	-3.32047	-2.2442	-2.84197	NaN	-5.00239	-3.12361	NaN	NaN	-2.78917	NaN	-4.30567	NaN	-3.01855	NaN	-1.5182	NaN	NaN	NaN	NaN	NaN	NaN
144606;144607;144608;144609;144610;144611;144612;144613;144614;144615;144616;144617;144618;144619;144620;144621;144622;144623;144624;144625;144626;144627;144628;144630;144631;144632;144633;144634;144635;144637;144639;144640;144641;144642;144643;144644;144645;144646;144648;144650;144651;144652;144653;144654;144655;144656;144657;144658;144659;144660	1562	O75475	PSIP1	S273	3.53567	2.81956	2.07427	2.63989	3.09785	3.10964	1.19564	1.09613	1.29724	0.69813	0.106187	1.09385	1.15965	3.05192	3.27524	1.94955	1.76419	1.79884	1.64133	2.43392	2.4118	1.80491	1.78575	2.22902
144606;144607;144608;144609;144610;144611;144612;144613;144614;144615;144616;144617;144618;144619;144620;144621;144622;144623;144624;144625;144626;144627;144628;144629;144630;144631;144632;144633;144634;144635;144636;144637;144638;144639;144640;144641;144642;144643;144644;144645;144646;144647;144648;144649;144650;144651;144652;144653;144654;144655;144656;144657;144658;144659;144660	1563	O75475	PSIP1	S275	3.53567	2.948	2.14815	2.76235	3.2092	3.2832	1.19564	2.73793	2.55853	0.856089	0.106187	2.2137	1.15965	3.05192	3.27524	1.94955	1.76419	1.79884	1.64133	2.43392	2.4118	1.80491	1.78575	2.22902
65387;65388;65389;65390	1556	O75475	PSIP1	S514	NaN	-1.74984	-2.06795	-1.36982	-2.33716	-1.49167	NaN	NaN	-2.08181	-1.61631	NaN	-1.70482	NaN	-1.40894	-1.58836	-1.16468	NaN	-1.93425	-6.14497	-2.71831	-3.09293	-2.99923	-2.68954	-2.06853
37936;37937;37938;37939;37940;37941;37942;37943;37944;37945;37946;37947	1553	O75475	PSIP1	S522	-0.62023	-0.271347	-1.43922	-0.266452	0.22165	-0.209969	-3.62481	-1.24902	0.598234	-0.31024	NaN	0.723222	-1.21534	-3.60422	0.0139799	-1.62659	-1.86355	0.199554	-0.318385	-0.0234737	0.214617	0.148582	-0.328485	0.576859
28033;28034;28035;28036;28037;28038;28039;28040;28041;28042;28043;28044;28045;28046;28047;28048;28049;28050;28051;28052;28053;28054;28055;28056;28057;28058;28059;28060;28061;28062;28063;28064;28065;28066;28067;28068;28069;28070;38475;38477;38480;38484;38485;38487;38488;38489;38490;38491;38492;38493;38494;38495;38496;38497;38498;38499	16575	O75475	PSIP1	T122	4.62341	4.25705	5.08887	4.75699	4.47026	4.90161	3.59208	3.99181	4.65818	4.15593	2.91561	4.42373	0.235435	3.08435	4.30024	4.61229	3.98026	2.85268	2.56058	3.53616	3.14158	2.62174	2.87317	3.35453
12928;12930;12932	16572	O75475	PSIP1	T134	NaN	-0.956626	-1.9092	-0.139034	-0.922081	-0.584064	-2.38938	-0.645151	-0.488294	-0.960001	-1.5791	-0.305497	NaN	NaN	-0.934861	-0.480825	-1.05846	-1.35412	NaN	NaN	NaN	NaN	NaN	NaN
16186;16187;16188;16189;16190;16191;16192;16193;16194;16195;16196;16197;16198;16199;16200;16201;16203;16204;16205;16206;16207;16208;16209;16210;16211;16212;16213;16214;16215;16216	16574	O75475	PSIP1	T141	NaN	2.25601	2.92001	2.72258	2.92375	2.82988	1.06227	1.83538	3.0514	2.20022	0.330391	2.47008	NaN	-0.376501	3.66022	1.77626	0.787606	2.65832	2.33798	2.90082	3.08988	2.59906	2.79906	2.80644
88578;88582;88589;88591;88592;88595;88596	1564	O75494	SRSF10	S106	NaN	-1.59197	-0.67576	0.914688	0.265142	0.157712	NaN	NaN	0.605023	0.836781	-0.293353	0.50257	NaN	-4.49384	-1.40462	-2.24421	-2.15134	-3.38412	NaN	NaN	NaN	NaN	NaN	NaN
88583;88585;88586;88593;88597	1565	O75494	SRSF10	S107	0.277458	0.199743	0.107883	-0.283703	-0.122627	0.678183	NaN	-2.66796	0.61629	0.673737	-0.18308	-0.221047	NaN	NaN	NaN	NaN	NaN	NaN	-2.38131	-2.00865	-1.4206	-1.09871	-0.195329	0.650542
129873;129876;129878;129881;129882;129887;129889;129890;129891;129892;129893;129894;129895;129896;129897;129898;129899;129900;129901;129902;129903;129904;129905;129906;129907;129908;129909;129910;129911;129912;129913;129914;129915;129916;129917;129918;129919;129920;129921;129922;129923;129924;129925;129926;129927;129928;129929;129930;129931;129932	1568	O75494	SRSF10	S131	1.76632	2.66296	1.99165	2.39862	2.47868	3.09338	3.18764	2.4834	2.88945	2.03563	1.95148	2.58628	1.01849	2.24562	3.20757	2.11172	0.92703	2.13552	3.31165	4.05499	3.48807	3.48385	3.53634	3.75759
109038;109039;109040;109041;109042;109043;109044;109045;109046;109047;109048;109049;109050;109051;109052;109053;109054;109055;109056;109057;109058;129872;129874;129875;129877;129879;129880;129883;129884;129885;129886;129888;129890;129891;129892;129893;129894;129895;129896;129897;129898;129899;129900;129901;129902;129903;129904;129905;129906;129907;129908;129909;129910;129911;129912;129913;129914;…	1566	O75494	SRSF10	S133	3.3161	3.30293	2.82365	3.48074	3.37027	3.95798	3.81107	2.06576	3.07057	2.40062	1.85554	2.96424	1.97796	2.6716	3.92796	3.14768	2.40408	4.5464	5.33822	5.14067	4.97981	4.96504	4.81237	4.84354
112083	1567	O75494	SRSF10	S158	NaN	NaN	NaN	NaN	NaN	NaN	NaN	NaN	NaN	NaN	NaN	NaN	NaN	NaN	NaN	NaN	NaN	NaN	NaN	NaN	NaN	NaN	NaN	NaN
130532;130534	1569	O75494	SRSF10	S251	-1.98575	0.577238	-0.371387	0.113892	0.136475	0.539239	NaN	NaN	NaN	NaN	NaN	NaN	NaN	NaN	NaN	NaN	NaN	NaN	NaN	NaN	NaN	NaN	NaN	NaN
130533;140135;140143;140145;140148;140149;140150;140151;140154;140156;140157;140158;140160;140162	1570	O75494	SRSF10	S253	NaN	0.731671	-0.0156517	0.48169	1.46906	0.410539	NaN	NaN	0.731124	0.641063	NaN	1.43277	-2.05453	-2.0498	-0.0328693	0.444953	-2.04396	1.53013	-0.926328	-0.0594921	0.0627508	-0.306824	-0.250138	0.170929
140134;140136;140137;140138;140139;140140;140141;140142;140144;140146;140147;140150;140152;140153;140154;140155;140156;140157;140158;140159;140161;140162;140163	1571	O75494	SRSF10	S256	NaN	1.58568	0.277017	1.85942	2.75276	2.08775	NaN	1.48987	2.36213	0.723425	0.764069	2.02268	NaN	NaN	-0.167343	-0.166502	-1.05823	1.33302	0.17924	0.726233	1.54958	1.42975	1.59675	1.63552
130532;130533;130534;140145;140146;140147;140148;140149;140151;140152;140153;140154;140155;140156;140157;140159;140160;140161;140162;140163	16578	O75494	SRSF10	T255	-1.98575	1.35212	0.265404	1.34545	2.15184	1.67882	NaN	NaN	1.53558	0.89139	-1.5538	1.97112	NaN	NaN	0.598112	0.359859	-1.05823	2.00574	-0.438935	-0.0953865	0.59856	0.815493	0.933891	0.831676
69217;69218	1573	O75509	TNFRSF21	S521	NaN	-4.62004	NaN	NaN	NaN	NaN	NaN	NaN	NaN	NaN	NaN	NaN	NaN	NaN	NaN	NaN	NaN	NaN	NaN	NaN	NaN	NaN	NaN	NaN
70862;70863;70865;70866;70867;70868;70869;70870;70871;70872;70873;70874;70875;70876;70877;70878;70879;70880;70881;70882;70883;70884;70885;70886;70887;70888;70889;70890;70891;70892;70893;70894;70895;70896;70897	1574	O75509	TNFRSF21	S541	-2.47505	-0.120358	-2.2705	-3.09505	-2.9142	-3.08155	-0.875875	0.0856066	-1.49676	-1.05036	-1.62255	-2.12031	-4.35347	0.770685	-2.6012	NaN	NaN	-1.24444	-0.889377	-2.23784	-2.03176	-1.94408	-1.60137	-2.60659
36706;36707;36708;36709;36710	1575	O75528	TADA3	S298	NaN	NaN	NaN	NaN	NaN	NaN	NaN	NaN	-2.98415	-2.5554	NaN	-3.30282	-1.50862	NaN	-1.55168	-0.967122	-2.20514	-2.82796	-5.91672	NaN	NaN	NaN	-4.41742	-3.37701
146161;146162;146163;146164;146165;146166;146167;146168;146169;146170;146171;146172;146173;146174;146175;146176;146177;146178;146179;146180;146181;146182;146183;146184;146185;146186;146187;146188;146189;146190;146191;146192;146193;146194	1583	O75533	SF3B1	S129	2.19988	1.73547	1.19168	1.71954	2.72018	2.3028	-3.37563	-1.08411	1.51962	0.622975	-1.59716	2.26049	NaN	-1.79013	1.41052	0.864243	-1.69024	4.25109	3.86846	3.84048	4.29623	3.74045	4.09731	3.95979
161116;161117;161118;161119;161120;161121;161122;161123;161124;161125;161126;161127;161128;161129;161130;161131;161132;161133;161134;161135	1584	O75533	SF3B1	S194	2.64424	2.26096	1.63838	2.02461	2.0339	1.95276	0.574577	2.39069	2.20646	1.21891	0.184375	1.91703	NaN	2.09055	2.27243	2.11115	1.15857	1.03885	-0.0561705	0.530576	0.653835	0.54501	0.41863	0.806317
130983;161774;161783;161784;161785;161786	1582	O75533	SF3B1	S349	1.39105	-0.0477734	-1.33743	-0.348861	-0.726789	-2.05113	NaN	NaN	NaN	NaN	NaN	NaN	NaN	-4.45581	NaN	NaN	NaN	-3.24985	NaN	NaN	NaN	NaN	NaN	NaN
74178;74181;74182;74185;74187;74190;74192	1581	O75533	SF3B1	S488	-5.13661	-3.78182	NaN	NaN	-4.63114	NaN	-1.5027	-0.653582	-3.30949	NaN	NaN	-4.17979	NaN	-1.23017	-3.66388	-2.06518	NaN	-3.36113	-6.20862	NaN	-5.61817	-5.50115	-4.6268	NaN
69974;69975;69976;69977;69978;69979;69980;69981;69982;69983;69984;69985;69986;69987;69988;69989;69990	16596	O75533	SF3B1	T142	0.63467	1.41326	-2.24497	-0.92719	-1.22763	-0.244721	NaN	5.3968	0.482214	-3.90371	NaN	-0.859011	-0.708936	2.72102	-0.758653	-0.623579	-1.92547	3.63336	3.67531	1.95967	2.92481	3.6742	2.99473	1.95652
103111;103112;161854;161860;161863;161865;161867;161868;161872;161873;161874;161875;161876;161877;161878;161879;161880;161881;161882;161883;161884;161885	16599	O75533	SF3B1	T207	NaN	1.17215	1.15425	0.970903	1.64568	1.01304	NaN	-0.580514	0.254333	1.22252	NaN	0.365821	NaN	0.139069	0.116558	0.498133	-1.76984	1.63728	0.544198	0.565281	1.29828	0.751499	1.05002	0.997611
103107;103108;103109;103110;103111;103112;161855;161856;161857;161858;161859;161861;161862;161864;161866;161869;161870;161871;161872;161873;161874;161875;161876;161877;161878;161879;161880;161881;161882;161883;161884;161885	16600	O75533	SF3B1	T211	-0.380389	1.08019	-0.325127	0.961091	1.73687	1.16557	-2.34474	2.99925	2.13349	1.8112	-0.616058	2.59049	0.298585	1.96321	1.3106	1.1437	-1.36651	2.34329	1.73028	1.3713	2.16791	2.43146	2.64857	2.20998
65968;65969;65970;79578;79580;79581;79583;79585;79587;79589;79591;79592;79593;79594;79595;79596;79597;79598;79599;79600;79601;79602;79603;79604	16592	O75533	SF3B1	T223	-1.08229	1.1337	-0.959602	0.213743	0.284029	-0.162006	-1.20957	1.94269	0.294648	0.197464	NaN	0.271454	NaN	1.5747	-0.622472	-0.42888	-1.77723	1.30131	0.753493	0.0556707	0.250422	0.763699	0.237506	-0.0668201
65968;65969;65970;79577;79579;79582;79584;79586;79588;79590;79592;79593;79594;79595;79596;79597;79598;79599;79600;79601;79602;79603;79604	16593	O75533	SF3B1	T227	0.858356	1.37353	0.125756	0.559803	0.538257	0.421351	-4.54791	1.63643	0.494167	0.60735	NaN	0.513868	NaN	1.28424	-0.610685	-0.488522	NaN	0.845545	1.33473	0.705033	0.838902	1.25167	0.804115	0.61703
161787;161788;161789;161790;161791;161792;161793;161794;161795;161796;161797;161798;161799	16606	O75533	SF3B1	T235	NaN	0.853448	-0.138382	0.488732	1.19374	1.31307	0.970726	0.915348	1.51218	1.12089	-0.0968213	1.41756	NaN	NaN	NaN	NaN	NaN	NaN	NaN	NaN	NaN	NaN	NaN	NaN
7042;7043;50414;50415;50416;50417;50418;50419;50420;50421;50422;50423;50424;50425;50426;50427;50428;50429;50430;50431;50432;50433;50434;50435;50436;50437;50438;50439;50440;50441;50442;50443;50447;50450;50451;50454;50455;50458;50459;50462;50463;50470;50471;50474;50475;50478;50479;50482;50483;50486;50487	16580	O75533	SF3B1	T244	2.22162	2.29284	2.80943	2.54662	2.44593	2.56095	1.24105	1.0972	2.58582	2.35107	2.04909	2.54551	0.284748	0.0256281	3.01545	3.21884	2.42011	1.81504	-0.0814238	1.18938	1.09384	0.919342	1.19782	1.3925
50414;50415;50416;50417;50418;50419;50420;50421;50422;50423;50424;50425;50426;50427;50428;50429;50430;50431;50432;50433;50434;50435;50436;50437;50438;50439;50440;50441;50444;50445;50446;50448;50449;50452;50453;50456;50457;50460;50461;50464;50465;50466;50467;50469;50472;50473;50476;50477;50480;50481;50484;50485;50488;50489	16581	O75533	SF3B1	T248	2.15461	2.27942	2.30792	2.19594	2.20137	2.40206	-0.757167	1.50167	2.51508	2.26826	2.23681	2.37693	-0.818608	0.860678	3.05971	3.16431	2.54961	1.82187	0.306623	1.39177	1.20772	0.914457	1.41731	1.5273
62529;62530;62531;62532;62533;62534;62535;62536;62537;62538	16589	O75533	SF3B1	T257	0.999951	0.358198	-1.22769	-0.832155	-0.496418	-3.47913	1.45538	0.621167	-1.23504	-1.45788	NaN	-0.328772	-2.43488	0.0508842	NaN	-2.40925	NaN	-0.309181	-0.165192	-0.841382	-0.852958	-0.488283	-0.950847	-1.05063
62520;62523;62524;62525;62529;62531;62532;62533;62534;62535;62536;62537;62538	16590	O75533	SF3B1	T261	0.999951	0.358198	-1.22769	-0.832155	-0.496418	-3.47913	1.45538	1.90659	0.953394	0.7157	NaN	0.781119	0.701957	2.20257	-0.032011	0.188657	-0.186274	1.50975	1.38839	1.28066	1.2583	1.31087	1.18529	1.06187
62522;62526;62527;62528	16591	O75533	SF3B1	T267	1.20192	1.22705	-0.841009	0.585699	0.789046	0.56016	NaN	-0.0696602	-1.20783	-2.13316	-1.74086	-0.835371	NaN	NaN	NaN	NaN	NaN	NaN	0.874148	0.407821	0.668379	0.426939	0.284088	0.265867
43410;43414	16584	O75533	SF3B1	T273	NaN	NaN	NaN	NaN	NaN	NaN	NaN	NaN	NaN	NaN	NaN	NaN	-5.32503	-0.258078	-2.2658	-0.443837	NaN	-3.57411	-5.10351	-3.13321	NaN	-4.38152	-4.8123	-4.17651
43409	16585	O75533	SF3B1	T278	NaN	NaN	NaN	NaN	NaN	NaN	NaN	-3.15609	-3.25606	NaN	NaN	-2.58696	NaN	NaN	NaN	NaN	NaN	NaN	NaN	NaN	NaN	NaN	NaN	NaN
86795;86796;86797;86798;86799;86800;86801;86802;86803;86804;86805;161800;161801	16598	O75533	SF3B1	T296	NaN	1.2397	0.224532	1.19251	1.26578	1.39724	0.946706	2.22824	1.83666	1.38539	-0.0511661	1.63384	NaN	-1.30735	1.28106	0.819014	0.00530052	-0.27876	0.60323	1.48658	1.43192	1.1162	1.47121	1.84715
161800;161801	16604	O75533	SF3B1	T299	NaN	NaN	NaN	NaN	NaN	NaN	NaN	NaN	NaN	NaN	NaN	NaN	NaN	NaN	NaN	NaN	NaN	NaN	NaN	NaN	NaN	NaN	NaN	NaN
25334;25335;25337;25339;25340;25342;25343;25344;25345;25346;25347;25348;25349;143515	16582	O75533	SF3B1	T303	1.61255	0.753357	0.217447	0.825312	0.600465	0.478415	0.627134	0.996462	0.424595	0.749696	-0.460866	0.201307	-0.598756	0.469071	-0.703211	-1.55066	NaN	-1.07693	NaN	NaN	NaN	NaN	NaN	NaN
25333;25336;25338;25341;25343;25344;25345;25346;25347;25348;25349	16583	O75533	SF3B1	T313	NaN	NaN	NaN	NaN	NaN	NaN	NaN	NaN	NaN	NaN	NaN	NaN	NaN	NaN	NaN	NaN	NaN	NaN	NaN	NaN	NaN	NaN	NaN	NaN
44785;44786;44787;44788;44789;44790;44791;44792;44793;44794;44795;44796;44797;44798;44799;44800	16587	O75533	SF3B1	T326	NaN	1.12047	-1.08799	0.744485	2.17617	1.3777	NaN	-3.26857	1.30878	0.234921	NaN	1.60063	0.950464	0.700296	0.792614	-0.403933	-0.376728	0.0595121	-0.0377264	0.856311	0.367067	0.13561	0.316707	0.540891
44785;44786;44787;44788;44789;44790;44791;44792;44793;44794;44795;44796;44797;44798;44799;44800;44801;44802;44803;44804;44805	16588	O75533	SF3B1	T328	NaN	1.12047	-1.08799	0.744485	2.17617	1.3777	NaN	-3.26857	1.30878	0.234921	NaN	1.60063	0.950464	0.783692	1.01183	-0.403933	-0.376728	0.366655	-0.0377264	0.856311	0.367067	0.13561	0.316707	0.540891
161786	16601	O75533	SF3B1	T341	NaN	NaN	NaN	NaN	NaN	NaN	NaN	NaN	NaN	NaN	NaN	NaN	NaN	-4.45581	NaN	NaN	NaN	-3.83874	NaN	NaN	NaN	NaN	NaN	NaN
130974;130975;130977;130979;130987;161764;161783;161784;161785	16602	O75533	SF3B1	T350	NaN	-2.09376	NaN	-2.20593	-3.35972	NaN	NaN	-0.032341	-1.4085	-1.24431	NaN	-1.07947	NaN	-1.64636	NaN	NaN	NaN	-2.5917	-1.24532	-1.15366	-1.38912	-1.09928	-1.52989	-1.4456
161770;161783;161784	16603	O75533	SF3B1	T354	NaN	-4.33969	NaN	NaN	NaN	NaN	-2.46881	-1.47062	NaN	-2.8805	NaN	-3.88556	NaN	NaN	NaN	NaN	NaN	NaN	NaN	NaN	NaN	NaN	NaN	NaN
157085;157086;157087;157088;157089;157090;157091;157092;157093;157094;157095;157096;157097;157098;157099;157100;157101;157102	16605	O75533	SF3B1	T426	NaN	1.37219	1.08044	0.905655	0.738085	0.0213537	2.52255	4.11314	2.22212	-0.646739	NaN	1.39486	1.45252	3.3751	0.966345	2.00372	-1.46203	-0.118275	0.871854	0.938428	0.765688	1.04072	0.872962	0.662698
66008	16594	O75533	SF3B1	T434	NaN	NaN	NaN	NaN	NaN	NaN	NaN	NaN	NaN	NaN	NaN	NaN	NaN	NaN	NaN	NaN	NaN	NaN	NaN	NaN	NaN	NaN	NaN	NaN
66008;79927;79928	16595	O75533	SF3B1	T436	NaN	NaN	NaN	NaN	NaN	NaN	NaN	-1.94206	-3.19137	NaN	NaN	-3.1785	NaN	NaN	NaN	NaN	NaN	NaN	NaN	NaN	NaN	NaN	NaN	NaN
119757	1585	O75534	CSDE1	S123	NaN	NaN	NaN	NaN	NaN	NaN	-0.170998	-0.844867	0.065136	-1.31815	-1.08691	-0.571607	NaN	NaN	NaN	NaN	NaN	NaN	NaN	NaN	NaN	NaN	NaN	NaN
85438	16607	O75534	CSDE1	T761	NaN	NaN	NaN	NaN	NaN	NaN	NaN	NaN	NaN	NaN	NaN	NaN	NaN	NaN	NaN	NaN	NaN	NaN	NaN	NaN	NaN	NaN	NaN	NaN
157801;157802;157803;157804;157805;157806;157807	1587	O75554	WBP4	S220	NaN	NaN	NaN	NaN	NaN	NaN	NaN	NaN	NaN	NaN	NaN	NaN	NaN	NaN	NaN	NaN	NaN	NaN	NaN	NaN	NaN	NaN	NaN	NaN
86915;86916	1586	O75554	WBP4	S262	NaN	-2.73815	NaN	NaN	-2.55784	NaN	NaN	-2.66117	-3.07959	NaN	NaN	-2.88153	NaN	NaN	NaN	NaN	NaN	NaN	NaN	NaN	NaN	NaN	NaN	NaN
71098;71099	1589	O75569	PRKRA	S167	NaN	NaN	NaN	NaN	NaN	NaN	NaN	NaN	NaN	NaN	NaN	NaN	NaN	NaN	NaN	NaN	NaN	NaN	NaN	NaN	NaN	NaN	NaN	NaN
27845;27847;27848;27849;27850;27853;27855;27856;27857;27859;27860;27862;27863;27864;27866;27869;27870;27871;27873;27875;27877;27879;27880;27881;27882;27883;27884;27886;27887	1588	O75569	PRKRA	S18	NaN	-1.31864	-2.35502	-0.421373	-0.224469	-1.19651	1.14524	1.93524	-0.0441751	0.0644765	NaN	0.880222	-2.62107	1.44554	0.661519	0.29547	NaN	2.54202	4.62975	3.76128	4.52593	4.51443	3.96139	4.3921
27852;27854;27865;27867;27888	16609	O75569	PRKRA	T20	NaN	NaN	NaN	NaN	NaN	NaN	2.38144	-0.402031	-1.14103	-3.27736	NaN	-1.79652	NaN	-1.39471	-1.33322	-2.31524	NaN	0.48115	1.72326	1.48541	1.60454	1.61042	1.14529	1.54867
53466;53467;53468;53469;53470;53471	1590	O75581	LRP6	S1490	-4.21602	-4.61949	NaN	NaN	NaN	NaN	NaN	NaN	NaN	NaN	NaN	NaN	NaN	-3.27748	NaN	NaN	NaN	-4.39422	NaN	NaN	NaN	NaN	NaN	NaN
60094	1596	O75592	MYCBP2	S2315	NaN	NaN	NaN	NaN	NaN	NaN	NaN	NaN	-3.60747	NaN	NaN	-3.61719	NaN	NaN	NaN	NaN	NaN	NaN	NaN	NaN	NaN	NaN	NaN	NaN
117050	1601	O75592	MYCBP2	S2751	NaN	NaN	NaN	NaN	NaN	NaN	NaN	NaN	NaN	NaN	NaN	NaN	NaN	NaN	NaN	NaN	NaN	NaN	NaN	NaN	NaN	NaN	NaN	NaN
4284;4285	1591	O75592	MYCBP2	S2774	NaN	NaN	NaN	NaN	NaN	NaN	NaN	NaN	NaN	NaN	NaN	NaN	NaN	NaN	NaN	NaN	NaN	NaN	NaN	NaN	NaN	NaN	NaN	NaN
79405;79406;79407;79408;79409	1597	O75592	MYCBP2	S2783	2.25384	1.29242	0.410376	0.804455	0.288889	1.76842	NaN	NaN	NaN	NaN	NaN	NaN	NaN	1.68471	1.03357	1.48245	0.196901	1.39875	NaN	NaN	NaN	NaN	NaN	NaN
113489;113490	1599	O75592	MYCBP2	S2833	NaN	NaN	NaN	NaN	NaN	NaN	NaN	NaN	NaN	NaN	NaN	NaN	NaN	0.760764	-1.6211	-1.37701	NaN	0.817059	NaN	NaN	NaN	NaN	NaN	NaN
9827	1592	O75592	MYCBP2	S2882	NaN	NaN	NaN	NaN	NaN	NaN	NaN	NaN	NaN	NaN	NaN	NaN	NaN	NaN	NaN	NaN	NaN	NaN	NaN	NaN	NaN	NaN	NaN	NaN
140896;140898;140899;140900;140903;140904	1604	O75592	MYCBP2	S3440	NaN	NaN	NaN	NaN	NaN	NaN	NaN	NaN	NaN	NaN	NaN	NaN	NaN	-2.76731	NaN	-1.91082	NaN	-0.184776	1.38617	0.0480785	1.17975	1.23146	0.963548	0.274576
140897;140901;140902	1605	O75592	MYCBP2	S3444	NaN	NaN	NaN	NaN	NaN	NaN	NaN	NaN	NaN	NaN	NaN	NaN	NaN	NaN	NaN	-1.84355	NaN	0.649931	-0.250883	-1.62665	-0.702435	-0.271307	-0.931466	-1.60678
157922;157923;157924;157925;157926;157927;157928;157929;157930;157931;157932;157933	1606	O75592	MYCBP2	S3467	NaN	-4.98553	NaN	NaN	-2.63692	NaN	NaN	NaN	NaN	NaN	NaN	NaN	0.00155926	-0.433328	NaN	NaN	NaN	-0.882115	0.55881	-0.903255	-0.338772	-0.300774	-1.13541	-1.22943
113491	16611	O75592	MYCBP2	T2837	-1.02479	-0.268839	-0.451394	-0.666164	-0.583364	-1.31137	NaN	NaN	NaN	NaN	NaN	NaN	NaN	NaN	NaN	NaN	NaN	NaN	NaN	NaN	NaN	NaN	NaN	NaN
157934	16612	O75592	MYCBP2	T3470	NaN	NaN	NaN	NaN	NaN	NaN	-0.960746	NaN	-3.47472	-3.11227	NaN	-3.26977	NaN	NaN	NaN	NaN	NaN	NaN	NaN	NaN	NaN	NaN	NaN	NaN
118882;118883;118884;118885;118886;118887;118888;118889;118890;118891;118892;118893;118894;118895;118896	1609	O75626	PRDM1	S272	0.949025	0.354407	-0.555486	-0.698503	2.16036	0.0745955	-1.98187	-2.13684	-0.020195	0.0566602	NaN	2.25646	NaN	-1.05921	-0.365129	-1.35883	NaN	1.18097	1.92711	2.09384	2.0939	1.73527	1.62528	2.28857
97463;97464;97465;97466;97467;97468	1608	O75626	PRDM1	S288	NaN	NaN	NaN	NaN	NaN	NaN	-2.19432	-0.404272	-0.729733	-1.12872	NaN	-1.03659	NaN	NaN	NaN	NaN	NaN	NaN	NaN	NaN	NaN	NaN	NaN	NaN
132596;132597;132598;132599;132600;132601;132602;132603;132604;132605;132606;132607	1610	O75626	PRDM1	S341	-2.41341	0.621774	0.871684	0.826857	0.793434	0.894223	NaN	0.762389	0.020565	-0.329186	-1.18041	-0.412691	NaN	0.858562	0.78582	0.637705	0.0326986	0.696791	-0.646052	0.252272	0.0917139	-0.393251	0.292457	0.501981
77202;77203	1612	O75643	SNRNP200	S1607	NaN	NaN	NaN	NaN	NaN	NaN	NaN	NaN	NaN	NaN	NaN	NaN	NaN	NaN	NaN	NaN	NaN	NaN	NaN	NaN	NaN	NaN	NaN	NaN
28286;28287;28288;28289;28290;28291;28292;28293;28294;28295;28296;28297;28298;28299;28300;28301;28302;28303;28304;28305;28306;28307;28308;28309;28310;28311;28312;28313;28314;28315;28316;28317;28318;28319;28320;28321;28322	1611	O75643	SNRNP200	S225	1.63439	1.3002	0.381074	1.49081	2.45519	1.65952	-0.21695	2.2802	1.35531	0.729941	-1.65511	1.69783	NaN	0.945303	1.90966	2.82387	1.39759	2.6039	3.464	3.86955	3.69134	3.50747	2.93586	3.60252
123925;123926;123927;123928;123929;123930;123931;123932	1617	O75665	OFD1	S669	-2.45026	-2.03749	NaN	-2.89989	-2.81727	-2.22989	NaN	NaN	-2.95268	-2.2483	NaN	-3.77512	NaN	NaN	NaN	NaN	NaN	-3.46505	-3.74556	-3.31502	-4.04663	-3.72946	-2.95074	-4.01521
85440;85441;85442;85443;85444;85445;85446;85447;85448;85449;85450;85451;85452;85453	1614	O75665	OFD1	S686	1.12048	2.03596	2.69661	2.41778	1.38202	2.44308	-2.86256	-3.36371	1.38721	1.87485	0.391593	1.16438	1.1578	0.748018	1.90422	1.9911	0.774421	1.13518	-1.96288	-1.23532	-1.25177	-1.39695	-0.704416	-0.401924
98716;98718;98719;98720	1615	O75665	OFD1	S735	NaN	-0.0198565	-0.109669	0.118607	0.650927	-0.449087	NaN	-0.141601	-0.70723	-0.532112	-1.80782	-0.405963	NaN	NaN	NaN	NaN	NaN	NaN	2.43014	2.71209	2.91902	2.64222	1.60962	1.83497
82856	1613	O75665	OFD1	S774	NaN	NaN	NaN	NaN	NaN	NaN	NaN	NaN	NaN	NaN	NaN	NaN	NaN	NaN	NaN	NaN	NaN	NaN	0.248269	0.207116	-0.180979	-0.0852852	-0.479746	-0.120336
27379;27380;27381;27382;27383;27384;27385;27386	1619	O75674	TOM1L1	S323	NaN	-2.70824	NaN	NaN	NaN	NaN	NaN	-1.47412	NaN	NaN	NaN	NaN	NaN	-1.41716	NaN	NaN	NaN	-3.3656	-2.53894	-2.8698	-3.31054	-3.1619	-3.6376	-3.70612
71000;71001;71002;71003;71004;71005;71006;71007;71008;71009;71010	1620	O75676	RPS6KA4	S343	-0.658128	-1.61579	NaN	-2.15895	-2.32613	NaN	-1.61366	0.0311584	-3.09449	NaN	NaN	-2.56618	NaN	-1.50199	NaN	NaN	NaN	-2.34193	0.580255	-1.46854	-0.782542	-0.0349722	-0.739698	-1.28535
70990;70991;70992;70993;70994;70995;70996;70997;70998;70999;71000;71001;71002;71003;71004;71005;71006;71007;71008;71009;71010	1621	O75676	RPS6KA4	S347	-0.658128	-1.3428	NaN	-1.66631	-1.91007	-3.15157	-1.61252	0.74137	-2.271	-3.06996	NaN	-1.76769	NaN	-0.0970345	-3.58356	NaN	NaN	-0.94976	1.04761	-0.736869	-0.0491953	0.721235	-0.0136466	-0.631814
133255;133256	1623	O75676	RPS6KA4	S681	NaN	NaN	NaN	NaN	NaN	NaN	NaN	-0.161121	1.31263	1.74185	0.859101	1.48124	NaN	NaN	NaN	NaN	NaN	NaN	NaN	NaN	NaN	NaN	NaN	NaN
97452;97453;97454;97455;97456;97457;97458;97459;97460;97461;97462	1622	O75676	RPS6KA4	S745	1.93682	1.55447	1.09319	0.74285	0.245219	0.476142	-0.0105982	-1.68291	-0.959224	-1.53958	-1.76837	-1.50285	2.44674	1.37101	2.60355	2.96667	1.58749	1.50738	-1.952	-1.37556	-1.55263	-1.36073	-0.663606	-0.708025
133256;133258	16614	O75676	RPS6KA4	T687	NaN	-1.25793	-2.198	-2.42831	-2.43357	-2.98642	NaN	-0.161121	-3.35485	-2.12655	NaN	-2.8059	NaN	NaN	NaN	NaN	NaN	NaN	NaN	NaN	NaN	NaN	NaN	NaN
33385;33386;33387;33388;33389;33390;33391;33392;33393;33394;33395;33396;33397;33398;33399;33400;33401;33402;33403;33404;33405;33406;33407;33408;33409;33410;33411;33412;33413;33414;33415;33416;33417;33418;33419;33420;33421;33422;33423;33424;33425;33426;33427;33428;33429;33430;33431;33432	1626	O75683	SURF6	S138	-0.441187	3.70006	0.286901	2.70684	0.456935	0.247322	0.855266	0.459157	-0.51004	0.172216	NaN	-0.209834	-5.26544	0.931501	0.455048	1.72613	-0.572625	3.12852	4.10282	4.2255	4.60859	3.99265	3.81783	3.49863
155327;155328;155329;155330;155331;155332;155333;155334;155335;155336;155337;155338;155339;155340;155341;155342;155343	1627	O75683	SURF6	S206	NaN	0.390174	-0.504272	0.449569	1.26697	0.253916	-3.5073	1.43755	1.25874	0.11954	-0.0986781	0.805465	NaN	-0.199341	1.15943	0.00461197	-1.33778	1.24865	NaN	NaN	NaN	NaN	NaN	NaN
4109;4110;4111;4112;4113;4114;4115;4116;4117;4118;4119;4120;4121;4122;4123;4124;4125	1628	O75691	UTP20	S2601	4.92056	3.77203	4.89684	4.07727	2.99031	3.68308	2.97166	4.1872	3.18585	2.32832	1.35945	2.48104	3.70368	4.24546	4.10206	4.22797	3.19948	1.9344	0.821324	2.19402	1.74688	1.22711	1.22442	1.73382
70436;70437;70438;70439;70440;70441;70442;70443;70444;70445	1629	O75691	UTP20	S2637	NaN	0.325068	-0.0297022	0.219712	1.52265	0.450906	NaN	NaN	-4.08644	-0.86858	NaN	1.32049	NaN	NaN	NaN	NaN	NaN	NaN	NaN	NaN	NaN	NaN	NaN	NaN
115982;115983;115984;115985;115986;115987;115988;115989;115990;115991;115992;115993;115994;115995;115996;115997;115998;115999;116000;116001;116002;116003;116004;116005;116006;116007;116008;116009;116010;116011;116012;116013;116014;116015;116016;116017;116018;116019;116020;116021;116022;116023;116024	16616	O75691	UTP20	T1741	-1.12077	1.34221	0.988543	1.28253	1.82683	1.56093	-1.01799	2.23144	2.50061	1.76583	0.00931215	2.69406	-2.73078	-0.0366116	0.131309	0.324253	-1.31544	0.475353	1.31315	2.03992	1.52589	1.48359	1.42513	1.82085
75262;75263;75264;75265;75266	16615	O75691	UTP20	T2064	NaN	-4.2241	NaN	NaN	-4.16148	-2.69068	NaN	NaN	NaN	NaN	NaN	-3.43065	NaN	-2.39163	NaN	NaN	NaN	-4.78468	NaN	NaN	NaN	NaN	NaN	NaN
1002;1003;1004;1005;1006;1007;1008;1009;1010;1011;1012;1013;1014;1015;1016;1017;1018;1019;1020;1021;1022;1023;1024;1025;1027;1028;1029;1030;1031;1032;1033;1034;1035;1036;1037;1038;1039;1040;1041;1042	1631	O75694	NUP155	S992	2.47166	3.61862	3.27758	4.00042	3.76482	3.99155	2.62533	3.04068	5.30101	3.47989	3.44557	4.09714	2.58171	3.17539	4.60322	2.97103	1.44558	2.98942	3	3.73229	3.38791	2.7962	2.92187	3.14471
113104	1633	O75695	RP2	S219	-1.76414	1.40735	1.01285	2.02353	1.32512	1.67854	NaN	NaN	NaN	NaN	NaN	NaN	NaN	NaN	NaN	NaN	NaN	NaN	NaN	NaN	NaN	NaN	NaN	NaN
113104	1634	O75695	RP2	S224	-1.76414	1.40735	1.01285	2.02353	1.32512	1.67854	NaN	NaN	NaN	NaN	NaN	NaN	NaN	NaN	NaN	NaN	NaN	NaN	NaN	NaN	NaN	NaN	NaN	NaN
76093;76094;76095;76096;76097;76098;76099;76100	16617	O75712	GJB3	T268	-1.04451	-2.72525	NaN	NaN	-3.27688	NaN	NaN	NaN	NaN	NaN	NaN	NaN	-1.06342	-3.97182	NaN	NaN	NaN	-3.12076	-3.75472	-5.05608	-5.30408	-3.78083	-2.9973	-4.44676
144419;144420;144421;144422	1636	O75717	WDHD1	S394	0.126646	-0.629951	-0.397924	-0.543817	-0.537012	-0.570395	NaN	NaN	NaN	NaN	NaN	NaN	0.02003	1.117	1.30959	0.304866	0.0767536	0.766825	NaN	NaN	NaN	NaN	NaN	NaN
28611	1635	O75717	WDHD1	S407	NaN	NaN	NaN	NaN	NaN	NaN	NaN	NaN	NaN	NaN	NaN	NaN	NaN	NaN	NaN	NaN	NaN	NaN	NaN	NaN	NaN	NaN	NaN	NaN
46892;46893;46894;46895;46896;46897;46898;46899;46900;46901;46902	1637	O75764	TCEA3	S115	NaN	-0.933916	-1.22861	-2.03214	-2.53856	-3.23787	NaN	1.10217	-1.24083	-2.25817	NaN	-1.69895	-0.592509	1.22651	-1.03213	-1.01444	-1.51153	0.13852	-0.0659838	-0.326797	-0.652322	-0.274415	-0.677394	-0.985513
33831;33832;33833;33834;33835;33836;33837	1639	O75781	PALM	S116	3.00281	0.848921	0.13028	1.48077	1.43712	1.36508	NaN	-2.39931	2.46288	2.27202	-0.0995355	1.66445	-5.06429	0.149602	-0.101768	0.743726	-0.51281	-0.0664034	NaN	NaN	NaN	NaN	NaN	NaN
9066;9067;9068;9069;9070;9071;9072;9073;9074;9075;9076;9077;9078;9079	1638	O75781	PALM	S124	4.14047	1.91657	1.98137	2.78332	2.47017	2.71187	2.36307	1.50745	3.06901	2.86778	1.83748	2.42495	NaN	-0.325149	1.24825	0.970924	0.446725	0.569284	-5.12255	-2.66476	-2.9501	-3.32057	-2.51468	-2.23711
102995;102996;102997;102998	1640	O75781	PALM	S152	NaN	NaN	NaN	NaN	NaN	NaN	1.76809	1.13276	1.18801	0.92789	0.160334	0.339098	1.12635	0.839702	0.425379	0.425356	0.280579	-0.24684	NaN	NaN	NaN	NaN	NaN	NaN
152270;152271;152272;152273	1641	O75781	PALM	S162	NaN	-0.511781	-1.68474	0.103599	0.903851	0.0502377	NaN	NaN	0.776548	0.342554	-1.60797	1.24358	NaN	NaN	NaN	NaN	NaN	NaN	NaN	NaN	NaN	NaN	NaN	NaN
67988;67989;67990;67991;67992;67993;67994;67995;67996;67997;67998;68000	16618	O75781	PALM	T141	0.611798	1.37923	0.154321	0.822838	1.55429	0.635567	NaN	0.962004	-0.864041	-0.851672	NaN	-0.431357	NaN	NaN	NaN	NaN	NaN	NaN	0.278005	0.687822	1.12015	0.472857	1.08646	0.871655
67985;67986;67987;67988;67989;67990;67991;67992;67993;67994;67995;67996;67997;67998;67999	16619	O75781	PALM	T145	-0.915958	-0.69668	-1.23981	-0.877112	-0.741747	-1.36583	NaN	0.962004	-0.864041	-0.851672	NaN	-0.431357	NaN	NaN	NaN	NaN	NaN	NaN	1.2369	1.6918	1.82432	1.57706	1.7952	1.80591
144212	1643	O75815	BCAR3	S370	NaN	NaN	NaN	NaN	NaN	NaN	NaN	NaN	NaN	NaN	NaN	NaN	NaN	NaN	NaN	NaN	NaN	NaN	0.116303	-0.823429	-0.615461	0.724073	0.237203	-0.33657
144211	1644	O75815	BCAR3	S375	NaN	NaN	NaN	NaN	NaN	NaN	NaN	NaN	NaN	NaN	NaN	NaN	NaN	NaN	NaN	NaN	NaN	NaN	-0.227847	-0.54628	-0.278438	0.237688	0.318	-0.0321684
46399;46400;46401;46402;46403;46405;46406;46407;46408;46409;46410;46411;46412;46413;46414;46416;46418;46419;46420	1645	O75821	EIF3G	S42	NaN	-9.56635	NaN	NaN	NaN	NaN	NaN	-1.36209	NaN	NaN	NaN	NaN	-5.66417	-2.40321	NaN	NaN	NaN	NaN	-5.84433	-4.4515	-5.87118	NaN	NaN	NaN
157497;157498;157499;157500;157501;157502;157503;157504;157505;157506;157507;157508;157509	16622	O75822	EIF3J	T109	NaN	NaN	NaN	-3.26237	-3.88164	-3.30933	NaN	NaN	NaN	-2.70246	NaN	NaN	NaN	NaN	NaN	NaN	NaN	-1.69954	1.55582	-0.943911	0.474964	0.991287	0.235771	-0.88279
123275	1647	O75864	PPP1R37	S544	NaN	NaN	NaN	NaN	NaN	NaN	-4.5548	-2.25224	-1.20222	-1.3174	-1.48881	-1.42788	NaN	NaN	NaN	NaN	NaN	NaN	NaN	NaN	NaN	NaN	NaN	NaN
61981;61982;61983;61984;61985;61986;61987;61988;61989;61990;61991;61992;61993;61994;61995	1646	O75864	PPP1R37	S561	2.85538	2.78097	2.09381	3.15661	2.56044	3.10308	3.68396	2.09609	3.74153	5.22893	2.64934	3.65902	2.96152	2.56536	4.06805	4.20662	3.01324	2.50644	1.01906	1.57627	1.91409	1.47418	1.67302	2.33601
144404;144408;144409	1650	O75907	DGAT1	S14	-2.29343	-1.5643	-0.913751	-1.30335	-1.21609	-1.4569	NaN	NaN	NaN	NaN	NaN	NaN	NaN	NaN	NaN	NaN	NaN	NaN	0.618302	0.21832	0.501648	0.411844	-0.00292921	0.945449
90076	1649	O75907	DGAT1	S18	NaN	NaN	NaN	NaN	NaN	NaN	NaN	NaN	NaN	NaN	NaN	NaN	NaN	NaN	NaN	NaN	NaN	NaN	NaN	NaN	NaN	NaN	NaN	NaN
66948;66949;66951;66954;66956;66960;66962;66966;66968;66969;66970;66971;66972;66973;66974;66975;66976;66977;66978;66979;66980;66981;66982;66983;66984;66985;66986;66987;66988;66989	1655	O75909	CCNK	S324	4.25985	3.33916	3.9305	3.34721	2.88722	3.40036	4.84094	3.01611	3.41733	3.48874	1.41064	3.28415	3.34788	3.22307	3.81541	3.93857	3.32934	2.32301	0.211404	1.54479	1.34524	0.91304	1.41079	1.89267
66982;66983;66988	1656	O75909	CCNK	S328	1.44346	0.973058	-0.13151	1.22567	0.802513	1.11284	NaN	NaN	NaN	NaN	NaN	NaN	NaN	NaN	NaN	NaN	NaN	NaN	-3.83487	-2.62699	-2.32321	-2.83092	-2.14724	-1.94694
66946;66947;66950;66952;66953;66955;66957;66958;66959;66961;66963;66964;66965;66967;66969;66970;66971;66972;66973;66974;66975;66976;66977;66978;66979;66980;66981;66982;66984;66985;66986;66987;66988;66989	1657	O75909	CCNK	S329	3.86211	3.29094	4.05967	3.1364	2.86032	3.23777	4.93205	4.77613	3.45878	2.96573	2.07846	3.05132	3.14768	3.94566	3.69214	3.62787	3.10259	1.89869	0.262771	1.69874	1.48535	1.08451	1.54172	2.01101
17251;17252;17253;17254;17255;17256;17257;17258;17259;17260;17261;17262;17263;17264;17265;17266;17267;17268;17269;17270;17271;17272;17273;17274;17275;17276;17277;95570;95571;95572;95573;95574;95575;95576;95577;95578;95579	1651	O75909	CCNK	S340	4.36143	3.89994	5.16773	4.22153	3.9448	4.3779	3.42974	2.52773	5.78654	5.00717	3.73993	5.16418	2.5064	3.07484	5.27646	4.76088	4.06514	3.46237	3.5442	4.53177	4.07752	3.84225	3.91645	4.15445
34432;34433	1653	O75909	CCNK	S9	NaN	NaN	NaN	NaN	NaN	NaN	NaN	NaN	NaN	NaN	NaN	NaN	NaN	NaN	NaN	NaN	NaN	NaN	1.24114	1.96358	1.57135	0.981367	1.18225	1.36058
102285;102286;102287;102288;102290	1659	O75925	PIAS1	S485	NaN	NaN	NaN	NaN	NaN	NaN	NaN	NaN	NaN	NaN	NaN	NaN	NaN	NaN	NaN	NaN	NaN	NaN	0.351235	0.00423717	0.111249	0.350023	0.221221	0.0926065
102284;102289;142514;142515;142516;142517;142518;142519;142521;142522;142523;142524;142525	1660	O75925	PIAS1	S488	NaN	-0.973816	NaN	-1.73769	-1.62438	-3.39672	0.75599	-0.527067	-0.735907	NaN	NaN	-1.31979	NaN	-0.267245	-1.31249	-1.20552	NaN	0.00363636	0.213321	0.0673485	0.233595	-0.0765076	-0.175683	-0.461103
46371;46372;46373;46374;46375;46376	1658	O75925	PIAS1	S503	NaN	NaN	NaN	NaN	NaN	NaN	NaN	-0.577188	-0.737696	-0.281284	NaN	-0.414589	NaN	-0.168841	-1.37376	-1.5012	NaN	-0.859454	NaN	NaN	NaN	NaN	NaN	NaN
17782;17783;17784;17785;17786;17789	1662	O75928	PIAS2	S499	-6.07042	-2.64954	NaN	-2.46624	-2.58876	NaN	NaN	NaN	-1.66375	-2.36165	NaN	-1.23671	NaN	NaN	NaN	NaN	NaN	NaN	NaN	NaN	NaN	NaN	NaN	NaN
112298;112299;112300	1663	O75940	SMNDC1	S201	NaN	NaN	NaN	NaN	NaN	NaN	NaN	NaN	NaN	NaN	NaN	NaN	NaN	NaN	NaN	NaN	NaN	NaN	NaN	NaN	NaN	NaN	NaN	NaN
62144;62146;62147;62148;62151;62152;62154;62155;62156;62157;62158	1665	O75955	FLOT1	S385	0.00940037	1.1332	0.354583	0.209203	0.45543	1.23936	-0.733872	0.573515	-0.759645	0.869133	-1.65581	0.452195	NaN	NaN	NaN	NaN	NaN	NaN	NaN	NaN	NaN	NaN	NaN	NaN
159363;159364;159365;159366;159367;159368	20224	O75955	FLOT1	Y203	NaN	NaN	NaN	NaN	NaN	NaN	-6.46012	-1.19315	NaN	NaN	NaN	NaN	NaN	NaN	NaN	NaN	NaN	NaN	-3.95278	-4.43407	-4.18897	-3.77966	-3.80535	-4.63277
4857;4858	1666	O75962	TRIO	S2455	-1.69071	-4.27032	NaN	-2.98866	-4.22944	NaN	NaN	NaN	NaN	NaN	NaN	NaN	NaN	NaN	NaN	NaN	NaN	NaN	NaN	NaN	NaN	NaN	NaN	NaN
34695;34699	1667	O75962	TRIO	S2476	NaN	NaN	NaN	NaN	NaN	NaN	NaN	NaN	NaN	NaN	NaN	NaN	NaN	NaN	NaN	NaN	NaN	NaN	-1.19997	-2.14057	-2.20898	-1.98797	-2.1963	-2.40909
34694;34696;34697;34698	1668	O75962	TRIO	S2477	NaN	NaN	NaN	NaN	NaN	NaN	NaN	NaN	NaN	NaN	NaN	NaN	NaN	NaN	NaN	NaN	NaN	NaN	-0.726261	-1.75322	-1.44097	-1.3495	-1.61783	-2.13216
115272;115273;115274	16626	O75976	CPD	T1368	NaN	NaN	NaN	NaN	NaN	NaN	NaN	NaN	NaN	NaN	NaN	NaN	NaN	NaN	NaN	NaN	NaN	NaN	NaN	NaN	NaN	NaN	NaN	NaN
115272;115273;115274	16627	O75976	CPD	T1370	NaN	NaN	NaN	NaN	NaN	NaN	NaN	NaN	NaN	NaN	NaN	NaN	NaN	NaN	NaN	NaN	NaN	NaN	NaN	NaN	NaN	NaN	NaN	NaN
24222	1669	O75995	SASH3	S355	NaN	NaN	NaN	NaN	NaN	NaN	NaN	NaN	NaN	NaN	NaN	NaN	NaN	NaN	NaN	NaN	NaN	NaN	-2.00766	-1.49386	-1.54835	-2.63009	-2.01866	-1.57058
113465	1670	O75995	SASH3	S38	NaN	NaN	NaN	NaN	NaN	NaN	NaN	NaN	NaN	NaN	NaN	NaN	NaN	NaN	NaN	NaN	NaN	NaN	NaN	NaN	NaN	NaN	NaN	NaN
19140;19141;19142;19143	1674	O76021	RSL1D1	S325	NaN	-3.03405	NaN	-2.63128	-1.93973	-2.43974	NaN	-2.75791	-0.125043	-1.04607	-0.891624	-0.545954	NaN	NaN	NaN	NaN	NaN	NaN	NaN	NaN	NaN	NaN	NaN	NaN
15503;15504;15505;15506;15507;15508;15509;15510;15511;15512;15513;15514;15515;15516;15517;15518;15519;15521;15522;15523;15524;15525;15526;15527;15528;15529;15530;15531;15532;15533;15534;15535;15536;15537;15538;15539;15540;15541;15542;15543;15544;15545;15546;15547;15548;15549;15550;15551;15552;15553;15554;15555;15557;15558;15559;15560;15561;15562;15563;15564;15565;15566;15567;15568;15569;15570;155…	1673	O76021	RSL1D1	S361	2.25712	2.03758	-0.844782	-1.76566	-0.415126	-0.636311	-0.0470467	3.45396	-4.17439	NaN	NaN	-3.18749	-0.362697	3.01556	-1.76579	NaN	-2.03395	-1.28008	-2.16526	-0.583675	-2.32384	-2.61826	-1.99483	-3.01084
119870;119871;119872;119873;119874;119875;119876	1679	O76021	RSL1D1	S392	2.07359	1.79956	2.31824	2.6062	1.58918	2.0608	NaN	-0.91134	2.23176	0.74944	-0.0132279	0.793366	-1.17787	1.36409	1.62727	1.42469	0.482744	0.326659	-1.43902	-0.545486	-1.34545	-1.60426	-0.476329	-0.443191
119870;119874;119875;119876;122969;122971;122976;122978	1680	O76021	RSL1D1	S396	2.07359	1.79956	2.31824	2.6062	1.58918	2.0608	NaN	-0.91134	2.23176	0.74944	-0.0132279	0.793366	NaN	-3.49773	-2.56766	NaN	NaN	-2.79871	-5.91069	-1.96712	-3.936	-3.46434	-1.43923	-1.4181
372;373;374;375;376;377;378;379;380;381;383;384;385;387;391;392;393;394;395;396;397;398;399;400;401;403;404;405;406;407;408;409;411;412;413;414;415;416;417;418;419;420;421;422;423;424;427;428;429;430;431;432;433;434;435;436;437;438;439;440;441;442;443;444;445;446;447;448;449;450;451;452;453;454;455;456	1672	O76021	RSL1D1	S427	4.81815	5.03936	6.67213	3.5893	3.99671	3.74205	5.6416	7.03379	4.84658	3.31493	2.16631	4.03572	2.51828	5.55514	3.85159	4.01306	2.86737	2.50995	1.81946	3.26066	2.65876	2.21342	2.64641	2.87084
32537;32538;32539;32540;32541;32542;32543;32544;32545;32546;32547;32548;32549;32550;32551;32552;32553;32554;32555;32556;32557;32558;32559;32560;32561;32562;32564;32565;32566;32567;32568;32569;32570;32572;32573;32574;32575;32576;32577;32578;32579;125378;125379;125380;125381	1675	O76021	RSL1D1	S443	2.60807	2.98972	4.17653	2.96378	3.36031	3.14912	0.331819	3.48405	3.67823	2.72382	1.07783	3.67628	0.176017	2.94738	2.6567	2.56131	1.91617	3.08401	0.0657778	2.84634	2.57309	2.32817	3.01045	2.95279
32544;32547;32563;32566;32571	1676	O76021	RSL1D1	S445	2.6919	1.69164	1.09134	1.14526	1.01349	0.954299	NaN	0.669306	-0.0271015	0.157095	-1.38443	0.503911	NaN	NaN	-0.353654	-1.77751	-1.5109	-0.597157	NaN	NaN	NaN	NaN	NaN	NaN
106139;106141;106142;106144;106146;106147;106153;106154;106155;106158	1677	O76021	RSL1D1	S90	-0.79115	-2.43585	NaN	NaN	-3.18661	-2.11619	NaN	NaN	NaN	NaN	NaN	NaN	NaN	-1.7551	NaN	NaN	NaN	-3.14163	-3.19461	-4.21754	-4.2077	-4.40246	-4.41175	-4.78453
106136;106137;106138;106140;106142;106143;106145;106148;106149;106150;106151;106152;106154;106156;106159	1678	O76021	RSL1D1	S92	-0.858482	-1.67691	NaN	NaN	-2.95287	NaN	NaN	-2.28738	NaN	NaN	NaN	-3.70986	NaN	-0.375628	NaN	NaN	NaN	-2.44594	-3.73927	-7.34179	-4.6045	-4.85768	-4.52303	-4.51131
19792;19793	16631	O76021	RSL1D1	T106	NaN	-1.94709	-2.16839	-1.65414	-1.84392	-1.72633	NaN	NaN	NaN	NaN	NaN	NaN	NaN	NaN	NaN	NaN	NaN	NaN	NaN	NaN	NaN	NaN	NaN	NaN
35574;35575;35576;35577;64065;64066;64067;64068;64069;64070;64071;64072;64073;64074;64075;64076;64077;64078;64079	16632	O76021	RSL1D1	T340	-1.56624	2.15322	1.22772	1.30981	1.21833	1.87379	1.95109	2.99761	2.51082	2.37919	2.4981	2.00868	2.34371	3.91049	2.48114	2.29136	0.0368814	1.16168	-0.946321	0.483233	-0.364032	-0.0357924	0.283941	0.290387
15520;15556;15560;15581	16630	O76021	RSL1D1	T358	NaN	-3.45524	NaN	NaN	-4.4882	-3.0881	NaN	NaN	NaN	NaN	NaN	NaN	NaN	-2.65244	NaN	NaN	NaN	-3.96512	NaN	NaN	NaN	NaN	NaN	NaN
119872;119873;122968;122970;122972;122973;122974;122975;122977;122979;122980;122981;122982;122983	16636	O76021	RSL1D1	T401	1.33875	0.238653	-0.0860863	0.0300245	0.0156345	0.232211	NaN	-1.51173	3.95188	2.98426	3.05563	3.53776	-1.17787	0.959219	2.64412	1.80709	1.32769	2.29025	-0.420415	0.456709	-0.313414	-0.313593	1.16708	1.20273
7650;7651;7652;7653;7654;7655;7656;7657;7658;7659;7660;7661;7662	16629	O76021	RSL1D1	T415	0.552963	0.373323	3.73537	1.29225	0.653172	0.889176	NaN	-0.34446	2.54853	0.323967	-0.257015	0.551893	NaN	2.11296	3.10491	2.09729	1.10506	0.0266218	0.966458	1.27742	1.01924	0.146042	0.315086	0.297868
382;386;389;390;402;410;425;426;447;448;450;451;452;453;454;455;456	16628	O76021	RSL1D1	T423	1.89092	2.35058	3.91667	2.16094	2.22852	2.31993	2.8252	3.89098	2.71952	1.47794	0.723827	1.90673	NaN	1.86651	1.70915	1.63713	0.531898	1.0934	1.05061	2.86901	1.62199	0.987377	1.62561	1.72405
40398;40400;40401;40402;40404;40409;40410;40413;40414;40416;40418	16633	O76021	RSL1D1	T464	-0.727954	0.557326	0.0118895	0.551108	0.512994	0.402903	NaN	NaN	-0.895436	-2.28451	-1.14092	-0.780358	NaN	-6.86791	0.217863	-1.90401	NaN	-0.218444	1.86549	2.02494	1.7974	0.562384	1.04557	0.360052
40399;40403;40405;40406;40407;40408;40411;40412;40415;40417;40419	16634	O76021	RSL1D1	T465	1.32331	-0.148344	0.845216	-0.00587177	-0.352302	0.264594	NaN	NaN	-2.48536	-2.26168	NaN	-2.59349	-0.380806	-0.0357189	-0.511332	-0.835892	NaN	-0.856687	1.40663	1.53168	1.25059	0.136207	0.526742	-0.169916
106157	16635	O76021	RSL1D1	T99	NaN	NaN	NaN	NaN	NaN	NaN	NaN	NaN	NaN	NaN	NaN	-4.08056	NaN	NaN	NaN	NaN	NaN	NaN	NaN	NaN	NaN	NaN	NaN	NaN
81268	1683	O76024	WFS1	S235	NaN	-0.703438	-0.837105	-0.24559	-0.249431	-0.186853	NaN	NaN	NaN	NaN	NaN	NaN	NaN	NaN	NaN	NaN	NaN	NaN	NaN	NaN	NaN	NaN	NaN	NaN
81265	1684	O76024	WFS1	S236	NaN	NaN	NaN	NaN	NaN	NaN	NaN	NaN	NaN	NaN	NaN	NaN	NaN	NaN	NaN	NaN	NaN	NaN	NaN	NaN	NaN	NaN	NaN	NaN
74332;74333;74334;74335;74336;74337;74338;74339;74340;74341;74342;74343;74344	1682	O76024	WFS1	S32	1.23508	0.678947	0.381498	0.61722	1.03397	0.288206	NaN	NaN	NaN	NaN	NaN	NaN	NaN	-0.856121	-0.664546	-0.796256	-1.40398	0.308493	1.01411	1.54566	0.781088	0.995796	0.806556	1.08719
73454;73455	1685	O76039	CDKL5	S306	2.27722	1.48748	0.21026	1.33108	0.852653	1.05707	NaN	NaN	NaN	NaN	NaN	NaN	NaN	NaN	NaN	NaN	NaN	NaN	NaN	NaN	NaN	NaN	NaN	NaN
83231;83232	1687	O76080	ZFAND5	S48	NaN	NaN	NaN	NaN	NaN	NaN	NaN	NaN	NaN	NaN	NaN	NaN	NaN	NaN	NaN	NaN	NaN	NaN	-0.730738	-0.477153	-0.640453	-0.91117	-0.23478	-0.343303
152903;152904;152905;152906;152907;152908;152909;152910;152911;152912;152913;152914;152915;152916;152917;152918;152919;152920;152921;152922;152923;152924;152925;152929;152932;152937;152940;152942;152945;152946;152948;152950;152952;152953;152955;152956;152957;152960;152961;152962;152967;152968;152969;152970	1689	O76094	SRP72	S621	3.26039	4.32835	2.98934	4.68955	4.10487	4.23643	2.58938	2.32157	4.79146	4.63531	2.21771	4.56165	2.65567	3.27807	4.42306	4.24779	3.37668	2.85415	3.15042	2.81756	2.98147	3.01474	2.89064	3.08821
152917;152918;152919;152920;152921;152922;152923;152943;152947;152949;152950;152953;152956;152959;152960;152962;152963;152965;152966;152967;152968;152969;152970	1690	O76094	SRP72	S625	2.34274	1.1245	1.45209	1.3955	0.757481	1.10315	1.23141	0.389859	1.51954	1.36386	-0.428955	1.13376	0.264297	0.0118694	0.30326	0.335484	0.00515175	-0.785057	1.43459	-0.673488	-0.0801506	0.600874	-0.210773	-0.346897
152942;152943;152944;152945;152946;152947;152948;152949;152950;152952;152954;152955;152957;152958;152959;152960;152961;152963;152964;152965;152966;152967;152969	16637	O76094	SRP72	T624	-0.129191	-0.46297	NaN	-1.94093	-1.36223	-2.78365	-0.842719	-0.544193	-3.24106	NaN	NaN	-1.32684	-1.76199	0.847381	-2.12422	-1.6525	NaN	0.0352736	1.33322	-0.918118	-0.338166	0.535349	-0.0607142	-0.561339
156101;156102;156103;156104;156105;156106;156107;156108;156109	1693	O94761	RECQL4	S251	NaN	-1.64753	-1.77626	-2.03543	-1.88579	-1.9112	-11.1129	-1.57221	-0.901975	-0.453414	NaN	-1.54097	NaN	NaN	-0.0163755	-1.47234	-1.60027	-1.44322	-3.06787	-2.30658	-2.4233	-2.78394	-2.10816	-2.16417
100566;100567	1691	O94761	RECQL4	S27	NaN	NaN	NaN	NaN	NaN	NaN	NaN	NaN	NaN	NaN	NaN	NaN	NaN	NaN	NaN	NaN	NaN	NaN	NaN	NaN	NaN	NaN	NaN	NaN
124504;124505;124506	1692	O94761	RECQL4	S89	NaN	NaN	NaN	NaN	NaN	NaN	NaN	-0.380061	-0.527578	-0.761876	-1.79621	-1.14122	-1.56605	NaN	-1.42805	0.956199	-2.05786	-0.650966	-3.48262	-3.21292	-4.25006	-3.41139	-2.09063	-1.69147
162497;162498;162499;162500	1696	O94762	RECQL5	S488	NaN	NaN	NaN	NaN	NaN	NaN	NaN	-1.31158	0.37027	-0.340827	-0.826905	-0.180831	NaN	NaN	NaN	NaN	NaN	NaN	NaN	NaN	NaN	NaN	NaN	NaN
162495;162496;162497;162498;162499;162500	1697	O94762	RECQL5	S491	NaN	NaN	NaN	NaN	NaN	NaN	NaN	0.439547	1.00667	0.270697	-0.826905	0.620589	NaN	NaN	NaN	NaN	NaN	NaN	-1.13703	-0.404114	-1.22555	-1.39734	-1.4668	-1.29527
44322;44323;44324;44325	1694	O94762	RECQL5	S727	NaN	NaN	NaN	NaN	NaN	NaN	NaN	NaN	NaN	NaN	NaN	NaN	NaN	0.964667	1.00468	0.543932	-0.687534	0.361271	NaN	NaN	NaN	NaN	NaN	NaN
165182;165183;165184;165185;165186;165187;165188;165189;165190;165191;165192;165193;165194;165195;165196;165197;165198;165199;165200;165201;165202	1698	O94762	RECQL5	S815	1.58726	1.9303	1.36371	1.72203	2.02286	1.8791	0.294629	1.18494	1.22421	1.20017	-0.564686	1.20749	-0.397677	0.928113	1.421	1.93659	0.29088	1.03742	1.47143	1.85549	1.60611	0.959448	1.06622	0.940892
128306	1695	O94762	RECQL5	S858	NaN	NaN	NaN	NaN	NaN	NaN	NaN	NaN	NaN	NaN	NaN	NaN	NaN	NaN	NaN	NaN	NaN	NaN	NaN	NaN	NaN	NaN	NaN	NaN
23294;23295;23296;23297	16638	O94762	RECQL5	T839	0.445294	0.376709	-0.334082	0.385335	0.379792	0.864716	0.683985	0.546817	1.22992	0.620594	0.903655	1.30025	NaN	NaN	NaN	NaN	NaN	NaN	NaN	NaN	NaN	NaN	NaN	NaN
44326	20225	O94762	RECQL5	Y723	NaN	NaN	NaN	NaN	NaN	NaN	-0.588062	0.259819	-0.409022	-0.473484	NaN	0.22134	NaN	NaN	NaN	NaN	NaN	NaN	NaN	NaN	NaN	NaN	NaN	NaN
46072	1700	O94776	MTA2	S435	NaN	NaN	NaN	NaN	NaN	NaN	NaN	NaN	NaN	NaN	NaN	NaN	NaN	NaN	NaN	NaN	NaN	NaN	NaN	NaN	NaN	NaN	NaN	NaN
15654;15655;15656;15657;15658;15659;15660;15661;15662;15663;15664;15665	1703	O94782	USP1	S313	NaN	-1.19455	-1.59478	-1.10935	-0.450368	-1.52818	NaN	-0.725255	1.06251	0.130613	-1.2738	1.01606	NaN	-2.60764	-0.103479	-1.75484	NaN	-1.01966	0.45367	1.4524	1.09443	0.63249	0.804613	0.885102
154734;154735;154736;154737;154738;154739;154740;154741	1704	O94782	USP1	S475	NaN	-1.05688	-1.96529	-0.942685	0.277834	-1.20515	NaN	NaN	NaN	NaN	NaN	NaN	NaN	-0.414945	0.915897	0.395844	NaN	1.13063	-0.453826	0.365883	-0.112112	-0.338381	-0.22015	-0.378996
12003;12004;12005;12006;12007	1701	O94782	USP1	S66	-3.37676	-3.37673	NaN	NaN	NaN	NaN	NaN	NaN	NaN	NaN	NaN	NaN	NaN	NaN	NaN	NaN	NaN	NaN	-0.239378	-2.23217	-1.50352	-0.815872	-1.48915	-2.83383
12001;12002;12003;12006;12008;12009	1702	O94782	USP1	S67	-3.37676	-3.77611	NaN	NaN	NaN	NaN	NaN	-0.559382	NaN	NaN	NaN	-3.94503	NaN	-4.79428	NaN	NaN	NaN	-2.70205	-0.303834	-2.76774	-1.34615	-0.867884	-1.51696	-2.70225
129595	1713	O94804	STK10	S20	NaN	NaN	NaN	NaN	NaN	NaN	NaN	NaN	NaN	NaN	NaN	NaN	NaN	NaN	NaN	NaN	NaN	NaN	NaN	NaN	NaN	NaN	NaN	NaN
129830;129831;129832;129833;129834;129835;129836;129837;129838;129839	1714	O94804	STK10	S417	3.55301	3.42328	2.40436	3.75874	3.43451	3.89839	3.23976	1.91548	3.8946	2.00534	1.83511	3.42	1.0283	0.191675	-0.0459986	-0.174032	-1.54855	-0.931947	-0.215221	0.801867	0.644711	-0.944357	0.222471	0.349814
94748;94749;94750;94751;94752;94753;94754;94755;94756;94757;94758	1712	O94804	STK10	S438	NaN	-0.62745	-2.03848	-1.20185	0.574624	-1.08434	NaN	NaN	NaN	NaN	NaN	NaN	NaN	NaN	NaN	NaN	NaN	NaN	2.20396	2.91916	2.87252	1.97218	2.34113	2.56605
13833;13834;13835;13837;13838;13839	1706	O94804	STK10	S450	NaN	NaN	NaN	NaN	NaN	NaN	NaN	NaN	NaN	NaN	NaN	NaN	NaN	NaN	NaN	NaN	NaN	NaN	3.36814	2.89298	3.64279	2.99929	2.8753	2.36793
13827;13828;13829;13830;13831;13832;13833;13834;13835;13837;13838;13839	1707	O94804	STK10	S454	NaN	NaN	NaN	NaN	NaN	NaN	NaN	NaN	0.331866	-0.548354	-1.39773	0.0235548	NaN	NaN	NaN	NaN	NaN	NaN	4.65555	4.04592	4.72518	4.06425	3.82423	3.28231
33751;33752;33753;33755;33756;33757	1709	O94804	STK10	S514	NaN	NaN	NaN	NaN	NaN	NaN	NaN	NaN	NaN	NaN	NaN	NaN	NaN	NaN	NaN	NaN	NaN	NaN	2.56149	2.66957	3.18834	1.65417	2.30347	1.71681
77291;77292;77293;77294;77296;77297;77298;77299;77300;77301;77302;77303;77304;77305;77306;77307;77308	16639	O94804	STK10	T952	-1.26857	2.11587	0.55338	1.46585	3.62573	2.4133	1.52233	1.14462	2.79152	1.66056	1.08187	3.49234	NaN	NaN	NaN	NaN	NaN	NaN	2.45711	3.05147	2.81698	1.66653	2.0939	2.20481
98468	1715	O94806	PRKD3	S213	NaN	NaN	NaN	NaN	NaN	NaN	NaN	NaN	NaN	NaN	NaN	NaN	NaN	NaN	NaN	NaN	NaN	NaN	NaN	NaN	NaN	NaN	NaN	NaN
139806;139807;139808;139809	1716	O94806	PRKD3	S735	NaN	NaN	NaN	NaN	NaN	NaN	NaN	NaN	NaN	NaN	NaN	NaN	NaN	NaN	NaN	NaN	NaN	-5.67873	NaN	NaN	NaN	NaN	NaN	NaN
6869;6870;6871;6872;6873;6874;6875;6876;6877;6878;6879;6880	1718	O94811	TPPP	S160	1.98453	3.44275	1.51702	3.91793	3.43198	5.02076	2.69086	2.4953	3.96239	4.9048	3.31112	3.5314	3.05941	3.37235	3.4122	4.70806	2.50475	1.98623	0.348079	1.04769	1.62934	3.16755	3.28781	3.51214
891;892	16640	O94811	TPPP	T14	NaN	NaN	NaN	NaN	NaN	NaN	NaN	NaN	NaN	NaN	NaN	NaN	NaN	NaN	NaN	NaN	NaN	NaN	-0.68317	-0.392451	0.0745211	1.81694	1.40761	1.81213
2337;2338;2339;2340;2341;2342;2343;2344;2345	1719	O94819	KBTBD11	S107	NaN	NaN	NaN	NaN	NaN	NaN	NaN	NaN	NaN	NaN	NaN	NaN	-0.0305176	-0.100427	1.12562	1.52327	-0.942776	2.1694	2.2202	2.25964	2.25318	2.60377	2.41621	3.29786
6265;6266;6267;6268;6269;6270;6271;6272;6275;6278	1720	O94819	KBTBD11	S310	NaN	NaN	NaN	NaN	NaN	NaN	0.497209	-0.889647	0.894248	-0.144769	-1.12066	-0.065506	-0.355551	1.07187	0.58438	2.34865	-0.097599	-0.591172	-0.174062	0.115179	-0.239106	0.204149	-0.185153	1.06104
6265;6266;6267;6268;6269;6270;6271;6272;6273;6274;6276;6277;6279	1721	O94819	KBTBD11	S314	NaN	NaN	NaN	NaN	NaN	NaN	0.497209	-0.889647	0.894248	-0.144769	-1.12066	-0.065506	-0.355551	1.07187	0.58438	2.34865	-0.097599	-0.591172	0.573949	1.21512	0.4827	0.886381	0.217205	1.55147
76932;76933;76934;76935;76936;76937	1725	O94826	TOMM70	S434	-0.912368	1.21608	-0.318487	0.459161	0.478273	0.49503	NaN	NaN	NaN	NaN	NaN	NaN	NaN	NaN	NaN	NaN	NaN	NaN	NaN	NaN	NaN	NaN	NaN	NaN
12955;12956;12957;12958;12960;12961;12962;12964;12965;12966;12967;12968;12969;12970;12971;12972;12973;12974;12976;12977;12978;12979;12980;12981;12982;12983;12984;12985;12986	1723	O94826	TOMM70	S91	3.55189	3.30722	2.65571	4.31922	3.31646	3.69446	-4.70471	1.75847	2.96843	2.47173	0.890348	2.76647	1.39635	2.57556	2.80144	2.22696	0.323853	1.90576	3.29774	2.86508	2.92855	3.42054	2.64114	2.99476
41158;41159;41160;41161	16642	O94829	IPO13	T833	NaN	NaN	NaN	NaN	NaN	NaN	NaN	NaN	NaN	NaN	NaN	NaN	NaN	-4.19775	-1.65547	-1.24222	NaN	2.63992	0.42736	1.03229	0.724447	-0.180267	0.947206	1.07669
77748;77750;77753;77754;77756	1726	O94832	MYO1D	S553	NaN	NaN	NaN	NaN	NaN	NaN	NaN	NaN	NaN	NaN	NaN	NaN	NaN	NaN	NaN	-2.53355	NaN	-1.61688	NaN	NaN	NaN	NaN	NaN	NaN
77752;77755;77757	16643	O94832	MYO1D	T555	NaN	-1.00261	NaN	-3.03214	-3.64527	-3.50447	-3.14415	NaN	-2.99573	NaN	NaN	-3.01076	NaN	NaN	NaN	NaN	NaN	NaN	-1.0766	-3.04622	-1.63614	-1.05087	-1.49937	-2.70608
77751	16644	O94832	MYO1D	T558	NaN	NaN	NaN	NaN	NaN	NaN	NaN	NaN	NaN	NaN	NaN	NaN	NaN	NaN	NaN	NaN	NaN	NaN	NaN	NaN	NaN	NaN	NaN	NaN
79699;79701;79702;79703;79704	1727	O94842	TOX4	S181	-3.8232	-4.5364	NaN	NaN	-4.17742	NaN	NaN	-2.58349	NaN	NaN	NaN	-3.38785	NaN	-2.30545	-2.98486	-2.22534	NaN	-0.97586	NaN	NaN	NaN	NaN	NaN	NaN
79697;79698;79699;79700;79701;79702;79703;79704	1728	O94842	TOX4	S182	-3.8232	-4.5364	NaN	NaN	-4.17742	NaN	NaN	-2.58349	NaN	NaN	NaN	-3.38785	NaN	-1.64623	-2.98486	-1.69696	NaN	0.0292425	-1.44119	-3.67716	-2.73335	-2.44993	-2.61261	-3.82586
32589	1729	O94854	KIAA0754	S181	-0.631389	1.00925	0.493917	0.674156	1.36461	1.18017	NaN	NaN	NaN	NaN	NaN	NaN	NaN	NaN	NaN	NaN	NaN	NaN	NaN	NaN	NaN	NaN	NaN	NaN
95729;95730	1730	O94854	KIAA0754	S666	NaN	NaN	NaN	NaN	NaN	NaN	NaN	-3.00844	-2.9252	NaN	NaN	-3.09903	NaN	NaN	NaN	NaN	NaN	NaN	-2.42858	-1.95006	-2.75417	-2.69444	-2.51139	NaN
95731	1731	O94854	KIAA0754	S668	-2.17475	-2.32633	NaN	-2.52817	-2.56323	-3.1834	NaN	NaN	NaN	NaN	NaN	NaN	NaN	NaN	NaN	NaN	NaN	NaN	NaN	NaN	NaN	NaN	NaN	NaN
41774;41775;41776	16646	O94854	KIAA0754	T122	NaN	NaN	NaN	NaN	NaN	NaN	NaN	-0.318506	-0.836834	-2.01245	-1.67088	-1.07095	NaN	NaN	NaN	NaN	NaN	NaN	NaN	NaN	NaN	NaN	NaN	NaN
31822;31823;31824;31825;31826	1732	O94868	FCHSD2	S644	NaN	NaN	NaN	NaN	NaN	NaN	NaN	NaN	NaN	NaN	NaN	NaN	NaN	NaN	NaN	NaN	NaN	NaN	1.8001	2.00664	1.76989	1.09136	1.25643	1.4853
18685;18686;18688;18689;18690;18691;18692;18693;18694;18697;18698;18699;18700;18701;18702;18703;18704;18705;18706;18707;18708;18709;18712;18713;18714;18715;18716;18717;63490;63491;63492;63494;63496;63497;63498;63501;63502;63503;63505;63506	1733	O94874	UFL1	S458	1.39263	1.70588	-0.0261097	1.39841	1.34835	1.69325	NaN	2.19827	1.27314	0.525379	0.33216	0.562438	-4.88363	0.862813	0.554903	1.13756	-0.606833	0.0628901	-2.40486	-0.68126	-1.2929	-1.71548	-1.48657	-0.856498
18696;18710;18711;63489;63493;63495;63500;63504	1734	O94874	UFL1	S462	NaN	NaN	NaN	NaN	NaN	NaN	NaN	-0.247751	0.0155869	-0.0291209	-0.267793	0.107288	NaN	NaN	-2.41487	-2.75329	NaN	-3.59022	-4.02448	-2.2425	-4.01761	-4.47291	-2.85902	-2.62143
67942;67943	1736	O94874	UFL1	S790	NaN	0.525731	-0.812188	-0.43535	1.51805	0.170811	NaN	NaN	NaN	NaN	NaN	NaN	NaN	NaN	NaN	NaN	NaN	NaN	NaN	NaN	NaN	NaN	NaN	NaN
67587;67588;67589;98044;98045;98046;98047;98048;98049;98050;98051;98052;98053;98054;98055;107730;107731;107732;107733;107734;107735;107736;107737;107738;107739;107740;107741	1738	O94875	SORBS2	S259	4.23001	3.83357	2.65128	4.86542	5.84867	4.75331	2.4822	1.5443	4.82355	5.074	2.76033	6.37564	1.23449	1.79506	3.72062	2.89534	1.64664	5.31644	3.4094	3.80184	4.40046	4.47023	4.35855	5.13794
150584	1743	O94875	SORBS2	S278	NaN	NaN	NaN	NaN	NaN	NaN	NaN	NaN	NaN	NaN	NaN	NaN	NaN	NaN	NaN	NaN	NaN	NaN	1.45503	0.00235558	1.23151	2.09676	1.01718	0.00166988
109939;109940;109941;109942;109943;109944;109945;109946;109947;109948	1742	O94875	SORBS2	S302	1.56624	0.55785	-0.614813	1.15505	1.31865	0.956648	-0.102482	-0.135524	1.51675	0.511908	-0.949212	1.42828	NaN	NaN	NaN	NaN	NaN	NaN	-1.65668	-1.2755	-0.772739	-1.05899	-0.798045	-0.562901
150583;150586	16647	O94875	SORBS2	T277	NaN	-1.88981	-2.33246	-2.80575	-0.289248	-1.706	NaN	NaN	NaN	NaN	NaN	NaN	NaN	NaN	NaN	NaN	NaN	NaN	2.87859	1.05319	2.95251	3.93051	2.68603	1.83945
154327	16648	O94875	SORBS2	T290	NaN	NaN	NaN	NaN	NaN	NaN	NaN	NaN	NaN	NaN	NaN	NaN	NaN	NaN	NaN	NaN	NaN	NaN	NaN	NaN	NaN	NaN	NaN	NaN
51631;51632;51633;51634;51635	1747	O94876	TMCC1	S134	0.580672	-0.583385	-0.887487	0.159925	-1.00133	-0.395489	NaN	NaN	NaN	NaN	NaN	NaN	NaN	0.198524	-0.81017	-0.520535	-1.43166	-0.731514	-4.14511	-4.12509	-3.81516	-3.59596	-2.16421	-2.41664
40606;40607;40608;40609;40610;40611;40612;40613;40614;40615;40616;40617;40618;40619;40620;40621;40622;40623;40624;40625;40626;40627;40628;40629;40630;40631;85485;85486;85487;85488;85489;85490;85491;85492;85493;85494;85495;85496;85497	1746	O94876	TMCC1	S382	-0.783813	0.929393	0.375247	0.983699	0.705167	0.909731	NaN	1.19254	-0.567816	0.224107	-1.55237	0.139769	NaN	0.804632	-0.970516	-0.70303	-2.15804	1.49274	3.15835	0.549012	1.52133	2.31969	1.73429	0.890023
7534;7536;7540;7542;7548;7549;7550;7551;7555;7556;7558;7559;7560;7562;7564;7566	1745	O94876	TMCC1	S414	-0.00882244	0.218668	-1.16549	-0.812882	-1.65768	-0.220575	1.32537	2.2459	-1.10247	-0.791091	NaN	-0.88784	-3.18815	1.79323	-1.60209	-0.63624	NaN	-2.49618	0.180583	0.0363855	-1.0973	-0.969604	-1.09625	-1.28128
70688;70689;70690	1748	O94876	TMCC1	S479	NaN	NaN	NaN	NaN	NaN	NaN	NaN	NaN	NaN	NaN	NaN	NaN	NaN	NaN	NaN	NaN	NaN	NaN	NaN	NaN	NaN	NaN	NaN	NaN
86808;86822;86825;86831;86846;86848;86850;86852	1750	O94880	PHF14	S280	NaN	-2.53729	NaN	NaN	NaN	NaN	NaN	-1.21546	NaN	NaN	NaN	-2.90606	NaN	-2.07117	NaN	NaN	NaN	-3.02453	-1.69615	-2.55178	-2.38398	-2.14673	-2.88965	-3.24056
86806;86807;86809;86810;86811;86812;86813;86814;86815;86816;86817;86818;86819;86820;86821;86823;86824;86825;86826;86827;86828;86829;86830;86831;86832;86833;86834;86835;86836;86837;86838;86839;86840;86841;86842;86843;86844;86845;86847;86849;86851	1751	O94880	PHF14	S290	-1.32891	-0.599285	NaN	-1.80952	-1.0842	-3.40273	-0.895902	1.52471	-3.6444	NaN	NaN	-2.19276	-2.69498	0.888323	-3.58631	NaN	NaN	0.282001	1.26674	0.775584	1.41926	1.34384	1.06341	0.571041
86840;86842	1752	O94880	PHF14	S294	-2.54401	-3.33703	NaN	NaN	NaN	NaN	NaN	-1.12292	NaN	NaN	NaN	NaN	NaN	NaN	NaN	NaN	NaN	NaN	NaN	NaN	NaN	NaN	NaN	NaN
118689;118690;118691;118692;118693;118694;118695;118696;118697;118698;118699;118700;118701;118702;118703;118704;118705;118706;118707;118708;118709;118710;118711;118712;118713;118714;118715;118716;118717;118718;118719;118720;118722;118725;118728;118733;118736;118737;118742;118746;118749;118751;118753;118756;118757;118760;118761	1756	O94880	PHF14	S298	0.331153	-0.879459	NaN	-2.21667	-1.46743	-1.79634	-1.48148	0.685775	-1.52872	-2.49217	-1.79702	-1.33863	0.422983	-0.154756	-2.50182	NaN	NaN	0.516766	1.58052	0.517917	1.20695	1.40027	1.17332	0.183564
118689;118690;118691;118692;118693;118694;118695;118696;118697;118698;118699;118700;118701;118702;118703;118704;118705;118706;118707;118708;118709;118710;118711;118712;118713;118714;118715;118716;118717;118718;118719;118720;118721;118723;118724;118726;118727;118729;118730;118731;118732;118734;118735;118738;118739;118740;118741;118743;118744;118745;118747;118748;118750;118752;118754;118755;118758;…	1757	O94880	PHF14	S302	-2.11014	-0.87861	NaN	-2.21667	-1.05928	-1.42505	NaN	0.866203	-1.53524	-1.78395	-1.79702	-0.62811	NaN	-0.881428	-2.30975	-3.87839	NaN	1.3146	2.29987	1.30113	1.78736	2.01165	1.6915	0.90009
128267;128268;128269;128270;128271;128272	1758	O94880	PHF14	S308	NaN	NaN	NaN	NaN	NaN	NaN	NaN	-1.94709	2.13131	1.22639	0.0414386	1.68331	NaN	NaN	0.184674	-0.863426	NaN	-1.21721	-1.17988	-0.901966	-0.93549	-1.06491	-1.04141	-0.563605
92768;92769	1755	O94880	PHF14	S530	NaN	NaN	NaN	NaN	NaN	NaN	NaN	NaN	NaN	NaN	NaN	NaN	-0.172238	0.632058	0.0218487	-0.332976	NaN	0.102869	NaN	NaN	NaN	NaN	NaN	NaN
67512;67513;109964;109965;109966;109967;109968;109969;109970;109971;109972;109973;109974;109975;109976;109977;109978;109979;109980;109981;109982;109983;109984;109985;109986;109987;109988;109989;109990;109991;109992;109993;109994;109995;109996;109997;109998;109999;110000;110001	1749	O94880	PHF14	S835	1.42584	3.0064	2.22249	2.97048	3.75173	3.23804	NaN	1.9984	2.2254	2.00292	0.425841	2.91879	-0.859673	1.54746	2.36539	2.08067	0.479219	3.46551	4.12019	4.21466	3.74731	3.58074	3.35466	3.85381
86853;86855;86857;156593	1753	O94880	PHF14	S84	NaN	NaN	NaN	NaN	NaN	NaN	NaN	NaN	NaN	NaN	NaN	NaN	NaN	NaN	NaN	NaN	NaN	NaN	NaN	NaN	NaN	NaN	NaN	NaN
86854;86856	1754	O94880	PHF14	S91	NaN	NaN	NaN	NaN	NaN	NaN	NaN	NaN	NaN	NaN	NaN	NaN	NaN	NaN	-3.2827	-2.5648	NaN	-1.77552	NaN	NaN	NaN	NaN	NaN	NaN
86806;86807;86808;86809;86811;86812;86813;86814;86815;86816;86818;86819;86820;86821;86822;86823;86824;86826;86827;86829;86832;86833;86834;86835;86836;86837;86838;86839;86840;86841;86842;86843;86844	16649	O94880	PHF14	T287	-2.54401	-0.721361	NaN	-3.4661	-1.58313	NaN	NaN	1.39276	NaN	NaN	NaN	-2.99099	NaN	0.610486	-3.58631	NaN	NaN	-0.185177	0.650662	0.193479	0.974817	0.679182	0.612934	0.0132036
86807;86810;86817;86828;86830;86834;86835;86836;86837;86838;86839;86841;86843;86844	16650	O94880	PHF14	T292	NaN	NaN	NaN	NaN	NaN	NaN	-0.895902	-2.3848	NaN	NaN	NaN	NaN	NaN	-2.99313	NaN	NaN	NaN	-1.56244	-1.77437	-2.04802	-1.92192	-1.29508	-2.25644	-2.60992
51260	1763	O94885	SASH1	S1028	NaN	NaN	NaN	NaN	NaN	NaN	NaN	NaN	NaN	NaN	NaN	NaN	NaN	NaN	NaN	NaN	NaN	NaN	-1.60773	-1.2882	-1.60355	-1.41179	-1.31749	-0.988149
35417;35418;35419	1761	O94885	SASH1	S248	1.21915	0.570511	0.282043	0.735852	0.509583	0.0289392	NaN	NaN	NaN	NaN	NaN	NaN	NaN	NaN	NaN	NaN	NaN	NaN	NaN	NaN	NaN	NaN	NaN	NaN
39017	1762	O94885	SASH1	S442	NaN	NaN	NaN	NaN	NaN	NaN	NaN	NaN	NaN	NaN	NaN	NaN	NaN	NaN	NaN	NaN	NaN	NaN	NaN	NaN	NaN	NaN	NaN	NaN
5670	1759	O94885	SASH1	S507	NaN	NaN	NaN	NaN	NaN	NaN	NaN	NaN	NaN	NaN	NaN	NaN	NaN	NaN	NaN	NaN	NaN	NaN	0.748736	1.46401	1.28294	0.633694	0.860208	1.04769
5671;5672;5673	1760	O94885	SASH1	S510	NaN	NaN	NaN	NaN	NaN	NaN	NaN	NaN	NaN	NaN	NaN	NaN	NaN	NaN	NaN	NaN	NaN	NaN	0.0114527	0.695546	0.383381	-0.0296869	0.265562	0.347754
63267;63268;63269;63270	1764	O94885	SASH1	S743	0.907298	0.437074	-0.264519	-0.214229	0.733005	0.466833	NaN	NaN	NaN	NaN	NaN	NaN	0.962809	1.67185	1.33702	0.644722	0.300957	0.997913	NaN	NaN	NaN	NaN	NaN	NaN
115807;115808;115809;115810;115811;115812;115813;115814;115815	1766	O94885	SASH1	S813	-2.59427	0.240611	-0.652344	0.701691	0.449882	1.42409	1.42433	-2.62422	1.34909	2.23654	0.567598	1.95532	NaN	NaN	-2.73755	-1.9685	NaN	1.14862	1.8028	0.291618	1.37614	1.32023	1.29808	0.586542
110635	1767	O94886	TMEM63A	S496	NaN	-0.974815	-2.07868	-1.64172	0.842585	-0.897109	NaN	NaN	NaN	NaN	NaN	NaN	NaN	NaN	NaN	NaN	NaN	NaN	NaN	NaN	NaN	NaN	NaN	NaN
143188	1768	O94886	TMEM63A	S735	NaN	NaN	NaN	NaN	NaN	NaN	NaN	NaN	NaN	NaN	NaN	NaN	NaN	NaN	NaN	NaN	NaN	NaN	NaN	NaN	NaN	NaN	NaN	NaN
143173;143174;143175;143176;143177;143178;143179;143180;143181;143182;143183;143184;143185;143186;143187;143188	1769	O94886	TMEM63A	S739	-0.217791	-0.237986	-1.42179	-1.9701	-0.854766	-1.52329	NaN	1.32422	-1.56279	-0.819084	NaN	-0.678024	NaN	1.5033	-1.39581	-2.40623	NaN	-0.0467958	0.111772	-0.375367	-0.388522	-0.0428743	-0.319496	-0.793797
94137;94138;94139	1772	O94887	FARP2	S389	NaN	NaN	NaN	NaN	NaN	NaN	NaN	-4.77164	-2.72826	NaN	NaN	-4.01767	NaN	-5.22413	NaN	NaN	NaN	-2.78539	NaN	NaN	NaN	NaN	NaN	NaN
24932;24940;24943;24945;24948;24949	1770	O94887	FARP2	S427	-2.3998	-1.75938	NaN	-1.75903	-1.87327	-3.38214	-0.0707827	1.323	-2.39855	-3.47893	-1.65147	-2.27309	NaN	-0.0159264	NaN	-2.95499	NaN	-0.741888	0.356561	-0.988548	0.493834	1.21598	0.520235	-0.136474
24934;24935;24936;24938;24939;24941;24942;24944;24950	1771	O94887	FARP2	S428	-1.8998	-1.8911	NaN	NaN	-2.2989	-3.29771	NaN	-2.81565	-3.11494	-2.33845	NaN	-3.15279	NaN	-0.762667	NaN	-2.85965	NaN	-0.639576	1.13878	0.157448	1.32246	1.89756	1.3107	0.852597
122950;122952;122955	1773	O94887	FARP2	S876	NaN	-1.90502	NaN	-2.73611	-1.64442	-1.55269	NaN	NaN	NaN	NaN	NaN	NaN	NaN	NaN	NaN	NaN	NaN	NaN	NaN	NaN	NaN	NaN	NaN	NaN
122947;122948;122949;122951;122953;122954;122956	1774	O94887	FARP2	S886	-1.61386	0.0362854	-1.23182	-0.377956	0.216672	-0.288732	NaN	-1.50938	-1.0202	-1.16119	-1.13446	-1.44138	NaN	-5.75239	-1.11987	NaN	NaN	-1.4734	-2.12638	-1.46744	-1.78038	-1.81604	-1.57441	-1.16769
24933;24937;24946	16652	O94887	FARP2	T430	NaN	-2.08005	NaN	NaN	-3.46861	NaN	NaN	NaN	NaN	NaN	NaN	NaN	NaN	NaN	-2.88092	-3.89655	NaN	-0.429391	-1.37356	-2.19857	-1.05073	-0.218688	-0.844508	-1.67047
108157;108158;108159	1776	O94888	UBXN7	S288	NaN	-4.44834	NaN	NaN	-4.52684	NaN	NaN	NaN	NaN	NaN	NaN	NaN	NaN	NaN	NaN	NaN	NaN	NaN	NaN	NaN	NaN	NaN	NaN	NaN
162559	20226	O94889	KLHL18	Y211	NaN	NaN	NaN	NaN	NaN	NaN	NaN	NaN	NaN	NaN	NaN	NaN	NaN	NaN	NaN	NaN	NaN	NaN	NaN	NaN	NaN	NaN	NaN	NaN
100254;100255;100256;100257;100258	1777	O94901	SUN1	S138	-0.262458	0.0371113	-0.490315	-0.556834	-1.62278	0.101736	NaN	NaN	NaN	NaN	NaN	NaN	NaN	-2.31965	-2.49408	NaN	-2.1377	-1.67243	-1.09538	-1.12459	-1.86255	-1.42469	-1.31832	-1.25468
78956;78957;78958;78959;78960;78961;78962;78963;78964;78965;78966;78967;78968;78969;78970;78971;78972;78973;78974;78975;78976;78977;78978;78979;78980;78981;78982;78983;78984;78985;78986;78987;78988	16653	O94906	PRPF6	T266	-5.53032	-0.0219669	-1.51882	NaN	-0.977136	-0.653048	-2.37836	1.06372	-1.27087	-1.50704	NaN	-0.597724	-2.00663	1.41154	-2.33576	-1.77631	NaN	0.883574	1.99259	1.78641	1.99259	2.03398	1.78233	1.62185
123254	1778	O94910	ADGRL1	S1129	NaN	NaN	NaN	NaN	NaN	NaN	NaN	NaN	NaN	NaN	NaN	NaN	NaN	NaN	NaN	NaN	NaN	NaN	NaN	NaN	NaN	NaN	NaN	NaN
113714;113715;113716;113717;113718;113719;113720;113721	1781	O94913	PCF11	S370	NaN	1.55973	0.84643	1.16436	1.69642	1.41738	NaN	-0.251897	1.36236	0.913767	-0.230884	1.79385	NaN	2.29342	1.67712	0.582056	-0.584031	1.41514	0.64017	1.11901	0.820049	0.784273	1.05581	1.12759
113714;113715;113716;113717;113718;113719;113720;113721	1782	O94913	PCF11	S372	NaN	1.55973	0.84643	1.16436	1.69642	1.41738	NaN	-0.251897	1.36236	0.913767	-0.230884	1.79385	NaN	2.29342	1.67712	0.582056	-0.584031	1.41514	0.64017	1.11901	0.820049	0.784273	1.05581	1.12759
130062;130063;130066	1791	O94913	PCF11	S487	NaN	NaN	NaN	NaN	NaN	NaN	NaN	NaN	NaN	NaN	NaN	NaN	NaN	NaN	NaN	NaN	NaN	NaN	NaN	NaN	NaN	NaN	NaN	NaN
122044;122045;130057;130058;130059;130060;130061;130064;130065;130066	1789	O94913	PCF11	S489	0.354234	0.937099	0.0868683	0.8186	0.54772	1.05646	0.870111	2.02708	2.6593	1.80591	0.783453	2.16015	NaN	NaN	NaN	NaN	NaN	NaN	0.967994	1.33352	1.31184	1.13852	1.19536	1.848
122039;122040;122041;122042;122043;122044;122045;130057;130058;130059;130060;130061;130066	1790	O94913	PCF11	S494	0.354234	2.85588	2.39083	2.58156	3.32751	3.41669	0.870111	2.02708	2.6593	1.80591	0.783453	2.16015	NaN	NaN	NaN	NaN	NaN	NaN	2.54045	3.09036	2.79675	2.67146	2.76684	3.04168
118563;118564;118565;118566;118567;118568;118569;118570;118572	1783	O94913	PCF11	S509	-0.245386	1.26815	1.91032	1.169	0.880959	1.04313	0.83658	0.409094	-0.571491	-0.595958	NaN	-0.455578	NaN	-1.45574	0.0613661	-1.09346	-0.815408	-0.918674	NaN	NaN	NaN	NaN	NaN	NaN
118563;118564;118565;118566;118567;118568;118571;118573	1784	O94913	PCF11	S511	-0.0340157	-0.0960293	0.0454264	0.642816	0.309782	0.658516	0.83658	0.409094	-0.571491	-0.595958	NaN	-0.455578	NaN	-1.45574	0.0613661	-1.09346	-0.815408	-0.918674	NaN	NaN	NaN	NaN	NaN	NaN
29726;29727;29728;29729;29730;29731;29732;29733;29734;29735;121049;121050;121051;121052;121053;121054;121055;121056;121057;121058;121059;121060	1779	O94913	PCF11	S705	NaN	0.910337	-0.665255	0.0703259	0.149564	0.454696	NaN	0.188828	-0.138611	-0.427809	NaN	0.41824	NaN	0.0432196	-0.564332	-1.07719	NaN	1.02128	1.6868	1.40182	1.12674	1.40018	1.19603	1.47662
82327;82328;82329;82330;82331;82332	1780	O94913	PCF11	S777	NaN	-0.922862	-2.35919	-1.82005	-2.40067	-3.1624	NaN	NaN	-2.7539	-2.76827	NaN	-2.12472	NaN	-0.0241966	-3.27564	NaN	NaN	-2.1558	NaN	NaN	NaN	NaN	NaN	NaN
57886;57887;57888;57889;57890;57891;57892;57893;57894;57895;57896;57897;57898	16654	O94913	PCF11	T1530	-1.44864	-2.13373	NaN	NaN	NaN	NaN	-4.02976	-1.92136	NaN	NaN	NaN	-3.24142	NaN	-0.161648	NaN	NaN	NaN	-1.7843	0.384427	-2.70588	-1.39143	-0.956031	-1.51667	-2.43795
77867	1792	O94915	FRYL	S1945	NaN	NaN	NaN	NaN	NaN	NaN	NaN	NaN	NaN	NaN	NaN	NaN	NaN	NaN	NaN	NaN	NaN	NaN	-1.08741	-2.66439	-1.91554	-1.51272	-2.34209	-2.23858
153030;153031;153032	1793	O94915	FRYL	S2272	NaN	NaN	NaN	NaN	NaN	NaN	NaN	NaN	NaN	NaN	NaN	NaN	NaN	NaN	NaN	NaN	NaN	NaN	NaN	NaN	NaN	NaN	NaN	NaN
119633	16656	O94915	FRYL	T1959	NaN	NaN	NaN	NaN	NaN	NaN	NaN	NaN	NaN	NaN	NaN	NaN	NaN	NaN	NaN	NaN	NaN	NaN	-0.019496	-0.0151672	-0.277155	0.297903	-0.685057	0.0388212
32076;32077;32078;32079;32080;32081;32083;64011	1795	O94916	NFAT5	S561	NaN	0.816657	-0.420975	0.151125	0.868317	-0.0376911	NaN	1.65994	-0.29331	-0.487291	NaN	-0.315707	NaN	1.33683	-0.592003	-0.0332842	NaN	1.90506	NaN	NaN	NaN	NaN	NaN	NaN
156253	1796	O94921	CDK14	S95	NaN	NaN	NaN	NaN	NaN	NaN	NaN	NaN	NaN	NaN	NaN	NaN	NaN	NaN	NaN	NaN	NaN	NaN	NaN	NaN	NaN	NaN	NaN	NaN
93848	1797	O94923	GLCE	S73	NaN	NaN	NaN	NaN	NaN	NaN	NaN	NaN	NaN	NaN	NaN	NaN	NaN	NaN	NaN	NaN	NaN	NaN	NaN	NaN	NaN	NaN	NaN	NaN
149982;149984;149985;149986;149987;149988;149989;149990;149991	1805	O94929	ABLIM3	S282	0.0475817	0.0622673	-1.19837	-0.295865	0.232916	0.134613	-1.69629	-1.67235	0.940719	-0.605638	NaN	0.309255	NaN	-0.73117	-0.477114	-2.09589	-1.82726	-0.19728	-2.42031	-1.75836	-1.93698	-2.23673	-1.86936	-1.73099
14391;14392;14393;14394;14395;14396;14397;14398;14399;14400;14401;14402;14403;14404;14405;14406;14407;14409;14410;14411;14412	1799	O94929	ABLIM3	S373	0.732728	1.24061	1.26726	1.56493	1.62874	1.24982	-2.55055	0.706337	1.57995	-0.123449	-1.50501	1.31522	0.189075	1.1521	1.44096	1.06133	0.275692	1.28863	1.17478	1.93323	1.68006	1.43837	1.51139	1.72539
91820;91821;91822;91823;91825;91826;91827	1803	O94929	ABLIM3	S388	NaN	-0.494747	-1.19331	-0.528885	-0.112726	-0.256177	NaN	-2.27266	0.507488	-0.797373	-1.78916	-0.0296717	-2.54529	0.455304	0.960753	-0.0765657	-1.45323	0.822001	-1.1507	-0.232723	-0.190779	-0.972172	-0.400801	-0.171259
96850;96851;96852;96853;96854;96855;96856;96857;96858;96859;96860;96861;96862;96863;96864	1801	O94929	ABLIM3	S503	0.107679	1.0143	0.430163	0.833222	1.67371	1.57523	NaN	1.1286	-0.0179739	-0.0796103	-1.05264	0.626703	NaN	-1.00091	-0.132221	-0.455677	-0.870686	0.206672	-1.52252	-0.892645	-1.24572	-1.1425	-0.775471	-0.373287
41777;41778;41779;41780	1802	O94929	ABLIM3	S504	-0.697286	-3.00247	NaN	-1.85813	-1.67947	-2.1939	NaN	NaN	NaN	NaN	NaN	NaN	NaN	NaN	NaN	NaN	NaN	NaN	NaN	NaN	NaN	NaN	NaN	NaN
135715;135716;135717	16658	O94929	ABLIM3	T543	NaN	NaN	NaN	NaN	NaN	NaN	NaN	NaN	NaN	NaN	NaN	NaN	NaN	NaN	NaN	NaN	NaN	NaN	NaN	NaN	NaN	NaN	NaN	NaN
122834;122835;122836;122837;122838;122839;122840;122841;122842;122843;122844;122845;122846	1806	O94953	KDM4B	S622	NaN	-1.25438	-0.778555	-0.392021	0.243195	-0.77418	NaN	NaN	-1.02721	-1.24769	NaN	-0.708746	NaN	-5.60875	-0.691245	-0.220718	NaN	0.679239	0.964204	0.801909	0.635124	0.793121	0.230161	0.544051
156868;156869;156870;156871;156872;156873;156874;156875;156876;156877;156878;156879;156880	1809	O94956	SLCO2B1	S320	-0.496985	1.97772	-0.0521555	0.615314	2.08	1.13052	NaN	0.796075	-0.288885	-0.39713	-1.55237	1.20182	NaN	0.180782	0.760301	0.477812	-1.99877	2.80306	1.98756	2.66403	2.26261	2.32827	1.89127	2.87316
161725;161726;161727;161728;161729;161730;161731;161732	1811	O94964	SOGA1	S1017	NaN	-1.96337	-1.14639	-1.00602	-0.227508	-1.00165	NaN	-2.85085	-1.33304	-1.07404	-1.75133	-0.81114	NaN	-3.50702	-1.25518	-2.29782	-1.92335	1.52105	1.13241	1.4305	1.39235	1.21211	1.13381	1.01283
10006;10007;10008;10009;10011;10015;10017;10018;10019;10020;10022;10023	1810	O94964	SOGA1	S1303	3.95433	1.61127	3.43913	1.90258	1.76361	1.74464	1.40332	1.13294	2.463	1.37079	0.664383	1.55838	3.0578	2.38025	3.2387	3.22473	1.63793	1.15087	-0.916698	-0.098567	-0.329183	-0.68735	-0.635187	-0.0394745
10012;10013;10014;10016	16660	O94964	SOGA1	T1305	1.1234	-1.58731	0.702606	-0.43254	-0.848876	-0.926895	NaN	NaN	NaN	NaN	NaN	NaN	NaN	NaN	NaN	NaN	NaN	NaN	0.0709887	0.870801	0.442726	0.0509663	0.204065	0.736754
35564;35567;35568;35570;35571	1813	O94979	SEC31A	S1163	NaN	NaN	NaN	NaN	NaN	NaN	NaN	-0.432549	-2.01058	-1.72495	NaN	-1.66742	NaN	-1.04885	-2.43559	-1.35946	NaN	-1.41428	NaN	NaN	NaN	NaN	NaN	NaN
10478;10479;10480;10481;10482;10483;10484;10485;10486;10487;10488;10489;10490;10491;10492;10493;10494;10495;10496;10497;10498;10499;10500;10501;10502;10503;10504;10505;10506;10507;10508;10509;10510;10511;10512;10513;10514;10515;10516;10517;10518;10519;10520	1812	O94979	SEC31A	S799	7.20519	6.74593	5.78293	6.87324	6.26227	6.97101	6.95413	4.41143	7.04823	7.41948	4.97028	6.87589	4.48412	4.34159	6.35617	6.45158	4.79662	7.02134	6.12395	5.52495	6.31093	6.24197	6.26578	6.25436
88510;88511;88512;88513;88514;88515;88516;88517;88518	1815	O94986	CEP152	S1461	-2.43006	-1.63372	-1.81237	-1.32733	-2.02345	-1.54035	NaN	NaN	-1.10652	-0.818932	-1.8892	-0.394471	NaN	0.12494	-2.1529	NaN	NaN	-2.57952	-3.66047	-3.7235	-4.25516	-3.71352	-4.01386	-4.18958
27251	1814	O94986	CEP152	S1589	NaN	NaN	NaN	NaN	NaN	NaN	NaN	0.549201	-1.97211	-1.75048	NaN	-1.69505	NaN	NaN	NaN	NaN	NaN	NaN	NaN	NaN	NaN	NaN	NaN	NaN
73553;73554	16663	O94986	CEP152	T1351	NaN	NaN	NaN	NaN	NaN	NaN	NaN	NaN	NaN	NaN	NaN	NaN	NaN	NaN	NaN	NaN	NaN	NaN	NaN	NaN	NaN	NaN	NaN	NaN
8910;8911	1816	O94988	FAM13A	S856	NaN	NaN	NaN	NaN	NaN	NaN	NaN	NaN	NaN	NaN	NaN	NaN	NaN	NaN	NaN	NaN	NaN	NaN	-0.903722	-3.88215	-2.69386	-1.05606	-2.26134	-3.30195
101479;101480;101481;101482;101483;101484;101485;101486;101487;101488;101489;121277;121278;121279;121280;121281;121282;121283;121284;121285;121286;121287;121288;121289;121290;121291;121292;121293;121294;121295;121296;121297;121298;121299;121300;121301;121302;121303;121304;121305;121306;121307;121308;121309;121310;121311;121312;121313;121314;121315;121316;121317;121318;121319;121320	1819	O95049	TJP3	S164	0.843593	0.72628	-2.59896	-0.593797	-0.917042	-0.968137	-1.50906	1.32924	-1.09035	-2.22715	NaN	-0.255407	0.831461	0.623936	-3.42547	NaN	NaN	-1.16124	-0.585333	-0.663802	-1.46678	-0.850323	-0.381497	-0.813437
101489;121306;121307;121308;121309;121310;121311;121312;121313;121314;121315;121316;121317;121318	1820	O95049	TJP3	S169	NaN	-1.41124	NaN	-2.44999	-2.85894	-2.20593	NaN	-1.36845	NaN	NaN	NaN	NaN	-3.03426	-2.17717	NaN	NaN	NaN	NaN	-5.21401	-5.97514	NaN	-5.98285	-5.67808	NaN
95748;95749;95750;95751;95752;95753;95754;95755;95756;95757;95758;101003;101004;101005;101006	1818	O95049	TJP3	S203	-1.16074	1.91623	0.227926	2.07893	2.66685	1.48286	2.58885	1.83103	4.09104	4.69406	2.23502	5.42701	-2.67684	1.60013	3.40773	3.06094	1.82677	3.88326	2.93197	2.72844	3.07761	3.22602	3.43304	3.32578
120538;120539;120540;120543;120544;120545;120547;120548;120549;120550	1821	O95049	TJP3	S319	-0.604617	-1.60663	NaN	-1.10177	-1.80669	-1.69187	NaN	-2.45554	-2.10628	-2.58201	NaN	-1.87588	0.0173903	-1.26059	-1.46042	-1.94026	-1.24292	-2.26391	0.226434	0.205198	0.297853	0.303301	0.327421	0.730336
120542;120546;120550	1822	O95049	TJP3	S323	NaN	NaN	NaN	NaN	NaN	NaN	NaN	NaN	NaN	NaN	NaN	NaN	NaN	NaN	NaN	NaN	NaN	NaN	-1.05274	-0.500616	-0.978473	-0.819122	-0.570684	-0.668522
120541;120547;120549;120550	1823	O95049	TJP3	S327	NaN	NaN	NaN	NaN	NaN	NaN	NaN	NaN	NaN	NaN	NaN	NaN	NaN	NaN	NaN	NaN	NaN	NaN	-0.700695	-0.32094	-0.201572	-0.522972	-0.238001	-0.0566063
144883;144884;144886;144887;144888;144889;144891;144892;144893;144894;144895;144896;144897;144898;144899;144900;144901;144902;144903;144904;144905	1827	O95049	TJP3	S346	0.949126	4.95792	3.2473	4.93533	4.3952	4.55279	3.8761	2.37192	4.26151	4.5729	2.90834	4.35267	2.31092	2.59542	4.08734	4.08024	2.40661	2.41497	1.83356	1.22453	1.81826	2.46305	2.31995	2.93332
158577;158579;158582;158584	1828	O95049	TJP3	S368	-0.976782	0.42272	-0.655902	0.302829	0.556125	0.284056	NaN	NaN	NaN	NaN	NaN	NaN	NaN	NaN	NaN	NaN	NaN	NaN	NaN	NaN	NaN	NaN	NaN	NaN
158576;158578;158580;158581;158583;158585;158586;158587	1829	O95049	TJP3	S369	NaN	0.0966053	-1.23034	0.652719	-0.326014	-0.625162	NaN	0.0396156	-0.254359	0.864877	-0.0666442	0.505417	NaN	NaN	NaN	NaN	NaN	NaN	NaN	NaN	NaN	NaN	NaN	NaN
158561;158562;158563;158564;158565;158566;158567;158568;158569;158570;158571;158573;158574;158575;158576;158577;158578;158579;158580;158581;158582;158583;158584;158585;158586;158587	1830	O95049	TJP3	S371	0.366339	2.13231	0.872833	2.18474	1.97448	1.72456	NaN	0.95645	2.30227	2.55782	1.07972	2.60709	0.813186	1.1997	2.49995	2.17398	0.265529	1.3322	1.31749	1.57517	1.84649	1.26031	2.36231	2.4491
54012;54013;54014;54015;54017;54018;54019;54020;54021;54022;54023;54024;54025;54026	1817	O95049	TJP3	S378	-2.30035	0.32199	0.838099	1.6725	1.02263	1.3442	NaN	-0.704118	0.758394	1.10183	0.955112	0.712151	NaN	-0.649895	1.99229	1.69676	1.43252	0.658514	-3.40657	-1.68435	-1.43742	-1.12028	-0.525657	-0.559629
129423;129424;129425;129426;129427;129428;129429;129430;129431;129432;129433;129434;129435;129436;129437;129438;129439;129440;129441;129442;129443;129444	1824	O95049	TJP3	S591	3.00524	2.52937	1.90682	2.03368	2.61626	2.38905	3.33623	2.36573	2.5309	2.29333	0.762969	2.68646	2.54449	2.48666	1.83648	1.70052	0.580976	2.71572	3.1823	2.88804	3.32784	3.69538	3.39005	3.52147
131408;131409;131410;131411;131412;131413;131414;131415;131416;131417;131418;131419;131420;131421;131422;131424;131425;131426;131427;131428;131429;131430	1826	O95049	TJP3	S856	0.789013	1.02853	-1.29249	1.66693	1.07662	0.70715	-0.50088	0.607376	2.20016	3.26342	1.08069	2.30625	0.18565	1.2093	1.5251	1.39255	-0.732767	0.12148	0.629731	0.534212	1.24444	1.28979	1.10736	1.77943
144883;144885;144890;144897;144898;144899;144900;144901;144902;144903;144904;144905	16665	O95049	TJP3	T344	-0.0490026	1.54228	0.124672	-1.13234	1.8925	-2.3131	1.89197	1.17388	1.76396	2.33513	1.58201	1.91628	0.935685	2.06324	3.37779	3.18236	2.34729	1.62448	NaN	NaN	NaN	NaN	NaN	NaN
49274;49276;49277;49280;49281;49283;49287	1831	O95067	CCNB2	S92	NaN	NaN	NaN	NaN	NaN	NaN	-1.04846	-0.362649	-0.263933	-1.31654	NaN	-0.0381813	NaN	NaN	-0.125252	-0.615836	-2.28358	0.50539	NaN	NaN	NaN	NaN	NaN	NaN
49275;49278;49279;49282;49284	16666	O95067	CCNB2	T94	NaN	-1.05174	-1.09432	-0.327378	0.865211	0.131729	NaN	NaN	NaN	NaN	NaN	NaN	0.550342	-0.903553	-0.955964	-2.73278	NaN	-0.13756	-1.6944	-0.588248	-1.81373	-1.57903	-1.09369	-1.72174
97944;97945;97946;97947;97948;97949;97950;97951;97952;97953;97954;97955;97956;97957;97958;97959	1836	O95071	UBR5	S1549	3.59021	3.07556	3.95083	3.31501	2.73816	2.93171	2.5995	1.3204	3.6711	2.8686	2.4076	2.81901	0.811536	2.93278	4.11591	4.83707	2.89147	1.62515	0.432187	1.27601	0.673332	0.715364	0.294481	0.737
18729	1833	O95071	UBR5	S2011	-0.161345	-0.430112	-1.43609	-1.65724	-1.05748	-1.58718	NaN	NaN	NaN	NaN	NaN	NaN	NaN	NaN	NaN	NaN	NaN	NaN	NaN	NaN	NaN	NaN	NaN	NaN
22414	1834	O95071	UBR5	S2241	NaN	NaN	NaN	NaN	NaN	NaN	NaN	NaN	NaN	NaN	NaN	NaN	NaN	NaN	NaN	NaN	NaN	NaN	0.395244	-0.231445	-0.407542	-0.170704	-0.375384	-0.905093
139805	1837	O95071	UBR5	S2486	NaN	NaN	NaN	NaN	NaN	NaN	NaN	NaN	NaN	NaN	NaN	NaN	NaN	NaN	NaN	NaN	NaN	NaN	NaN	NaN	NaN	NaN	NaN	NaN
162130;162131;162132;162133	1838	O95071	UBR5	S327	-5.14141	-4.81661	NaN	NaN	-3.67245	NaN	NaN	-3.0749	NaN	NaN	NaN	NaN	NaN	NaN	NaN	NaN	NaN	NaN	NaN	NaN	NaN	NaN	NaN	NaN
54746	1839	O95073	FSBP	S221	NaN	NaN	NaN	NaN	NaN	NaN	NaN	NaN	NaN	NaN	NaN	NaN	NaN	NaN	NaN	NaN	NaN	NaN	NaN	NaN	NaN	NaN	NaN	NaN
66433;66434;66435;66436;66437;66438;66439	1840	O95104	SCAF4	S656	NaN	-0.334054	NaN	-1.9661	-0.35477	-1.82179	NaN	-0.187952	-1.90869	-2.78649	NaN	-1.14964	NaN	0.893554	-2.01296	-6.81838	NaN	-0.571402	1.89529	1.76384	2.25529	2.02917	1.56272	1.25811
151942;151948	16667	O95104	SCAF4	T236	NaN	-2.15293	-1.66417	-1.29025	-2.2086	-2.28015	NaN	-4.14667	-1.22243	-2.01759	NaN	-1.78802	NaN	NaN	NaN	NaN	NaN	NaN	NaN	NaN	NaN	NaN	NaN	NaN
151936	16668	O95104	SCAF4	T237	NaN	NaN	NaN	NaN	NaN	NaN	NaN	NaN	NaN	NaN	NaN	NaN	NaN	-1.65556	NaN	-0.753838	-1.32148	-2.05205	NaN	NaN	NaN	NaN	NaN	NaN
70536;70537;70538	1841	O95125	ZNF202	S33	NaN	NaN	NaN	NaN	NaN	NaN	NaN	-0.0279408	-1.87851	-2.98425	NaN	-2.13958	NaN	NaN	NaN	NaN	NaN	NaN	NaN	NaN	NaN	NaN	NaN	NaN
135208;135209	1842	O95136	S1PR2	S333	NaN	NaN	NaN	NaN	NaN	NaN	NaN	NaN	-2.04567	-2.07449	-1.40584	-2.33745	NaN	NaN	NaN	NaN	NaN	NaN	-9.38781	-5.39949	-5.15644	-3.91425	-3.11542	-3.10694
145607	1847	O95168	NDUFB4	S26	-7.74259	-5.74674	NaN	NaN	NaN	NaN	NaN	NaN	NaN	NaN	NaN	NaN	NaN	NaN	NaN	NaN	NaN	NaN	NaN	NaN	NaN	NaN	NaN	NaN
66102;66103;66104;66106;66107;66109;66111;66114;66115;66117;66118;66119;66120;66121;66122;66123;66124;83272;83273	1855	O95171	SCEL	S10	1.99902	3.21375	2.4376	2.53495	3.13865	3.01633	1.86846	3.11073	3.48437	2.5606	1.386	3.30064	0.475861	3.27942	2.50407	1.80492	1.19888	1.76537	1.674	2.46144	1.99613	1.87472	2.2522	2.30474
34732;34738;34742;34746;34747;96346;96347;96349	1848	O95171	SCEL	S195	-1.43536	0.132045	-2.38506	-0.297009	-0.507833	-1.39406	NaN	-0.123131	-2.61282	NaN	NaN	-2.91917	NaN	-0.894839	-1.09968	-2.62704	NaN	-0.30091	-0.400464	-0.355603	-0.543643	-0.372245	-0.419581	-0.434547
34735;34736;34739;34741;34742;34743;34744;34745;34746;34747;96344;96348;96350;96351;96352;96353	1849	O95171	SCEL	S196	-2.73643	0.361259	-0.413741	-0.712914	-0.0349894	-0.64509	NaN	0.838067	-0.581082	-0.412402	NaN	-0.138041	-1.80597	0.672592	-2.08775	-0.605906	NaN	0.047884	1.01708	0.459903	0.304007	0.946287	0.55657	0.447538
114654;114655;114657;114658;114659;114660;114661;114663;114664;114665;114666;114667;114668;114672;114674;114675;114676;114677;114678	1860	O95171	SCEL	S289	NaN	-2.444	NaN	-2.76597	NaN	-0.724178	NaN	-3.28034	NaN	NaN	NaN	-0.885352	NaN	-3.39786	NaN	NaN	-1.85314	-0.552974	-3.80886	-3.85382	-4.58732	-3.64326	-3.73394	-1.9362
46426;46427;46428;46429;46430;46431;46432;46433;46434;46435;46436;46437;46438;46439;46440;46441;46442;46443;46444;46445;46446;46447;46448;46449;46450;46451;46452;46453;46454;46455;46456;46457;46458;46459;46460	1852	O95171	SCEL	S312	1.81046	1.51569	1.24336	1.02312	0.761808	1.02757	NaN	0.498726	0.0945816	0.00587416	NaN	0.416759	NaN	0.000752449	0.135386	0.319593	-0.296141	1.3888	1.24012	0.526125	1.19809	1.40907	1.13264	0.979516
101334;101335;101336;101337;101338;106938;106939;106940;106941;106942;106943;106944;106945;106946;106947;106948;106949;106950;106951	1859	O95171	SCEL	S347	1.06308	1.84238	0.304617	1.94055	2.11856	1.83962	1.65324	1.97765	0.108777	-0.225461	NaN	0.571362	NaN	NaN	1.96072	0.673866	-1.05869	1.66041	0.328767	0.562655	0.46735	0.224312	0.487072	0.67163
49714;49715;49716;49717;49718;49719;49720;49721;49722;49723;49724;49725;49726;49727;49728;49729;49730;49731;49732;49733;49734;49735;49736;49737;49738;49739;49740;49741;49742	1853	O95171	SCEL	S389	0.838902	0.112013	0.169364	-0.43089	-0.775098	-0.0474653	1.4389	-2.46751	-1.53191	-0.635172	NaN	-0.905748	2.51668	-0.855619	-0.477503	-3.24886	-1.84335	-0.363003	0.279523	-0.842552	-0.134999	0.180344	-0.109452	-0.356513
131476;131477;131478;131479;131480;131481;131482;131483;131484;131485;131486;131487;131488;131489;131490;131491;131492;131493;131494;131495;131496	1863	O95171	SCEL	S475	-0.178053	1.87794	-1.22603	0.724407	1.32446	0.731667	-4.68926	1.30534	1.2586	1.06159	NaN	1.66954	2.88647	3.46681	0.794308	0.0995045	-1.9662	1.9528	1.31226	1.79605	1.52283	1.24821	1.45257	1.58425
86250;86251	1858	O95171	SCEL	S524	NaN	NaN	NaN	NaN	NaN	NaN	NaN	NaN	NaN	NaN	NaN	-3.43758	NaN	NaN	NaN	NaN	NaN	NaN	NaN	NaN	NaN	NaN	NaN	NaN
55478;55479;55480;55481;55482;55483;55484;55485;55486;55487;55488;55489;55490;55491;55492;55493;55494	1854	O95171	SCEL	S68	-0.955021	0.0733652	0.341464	0.975924	-0.359035	0.244761	-0.543407	2.28309	0.170156	0.905158	0.729822	0.0523911	1.78921	1.03393	0.301786	1.64113	0.312766	-0.534226	-10.9084	-2.4166	-3.84291	-3.34031	-1.90711	-2.10085
164935;164936;164938;164939;164940;164941;164942;164943;164944;164945	1864	O95171	SCEL	S91	NaN	0.627469	0.393439	0.529392	0.309405	0.901355	NaN	5.00327	-0.0972281	-1.27603	-1.62488	-0.35952	NaN	-1.5404	0.221105	0.235892	-1.00813	-0.543869	-1.71515	-0.603101	-0.335812	-0.974888	-0.0961156	0.00680351
8912	16670	O95171	SCEL	T112	NaN	NaN	NaN	NaN	NaN	NaN	NaN	NaN	NaN	NaN	NaN	NaN	NaN	NaN	NaN	NaN	NaN	NaN	NaN	NaN	NaN	NaN	NaN	NaN
66105;66108;66110;66112;66113;66116	16672	O95171	SCEL	T12	NaN	NaN	NaN	NaN	NaN	NaN	NaN	-1.55917	0.198892	-0.0391898	-1.1256	0.0854454	NaN	NaN	NaN	NaN	NaN	NaN	-1.18305	0.102229	-0.201138	-0.510993	0.0176902	-0.168267
49743;49744;49745;49746;49747	16671	O95171	SCEL	T397	NaN	-1.7854	NaN	-2.64366	-2.9758	-2.9174	NaN	-1.7426	-2.34635	-1.82729	NaN	-1.66999	NaN	NaN	NaN	NaN	NaN	NaN	NaN	NaN	NaN	NaN	NaN	NaN
136688;136689;136690;136691	16676	O95171	SCEL	T437	NaN	-1.69048	-2.1352	-2.46836	-2.6855	-2.27628	NaN	-0.908428	-1.93732	-3.2041	NaN	-2.93701	NaN	-1.47951	-2.36787	-2.57478	NaN	-2.36015	-1.62244	-2.54921	-2.83487	-1.70785	-1.89946	-2.62122
164937;164946	16677	O95171	SCEL	T94	NaN	NaN	NaN	NaN	NaN	NaN	-1.74413	1.67824	-0.635065	-0.352095	-1.11641	-0.463524	NaN	-0.812909	-0.281969	-0.680927	-1.31525	-0.868057	NaN	NaN	NaN	NaN	NaN	NaN
63461;63462	16678	O95182	NDUFA7	T96	NaN	NaN	NaN	NaN	NaN	NaN	1.80932	0.309269	-0.483062	-0.188698	-1.50615	0.729059	NaN	NaN	NaN	NaN	NaN	NaN	NaN	NaN	NaN	NaN	NaN	NaN
154783	1869	O95197	RTN3	S227	NaN	NaN	NaN	NaN	NaN	NaN	NaN	NaN	NaN	NaN	NaN	NaN	NaN	NaN	NaN	NaN	NaN	NaN	NaN	NaN	NaN	NaN	NaN	NaN
154766;154768;154769;154770;154771;154772;154773;154774;154775;154776;154777;154778;154779;154780;154781;154782;154784;154785;154786;154787;154788;154789;154790;154791	1870	O95197	RTN3	S229	-1.24811	-0.862553	-1.53854	-1.72502	-2.42604	-2.13992	-1.98888	0.0774155	-3.93109	-1.06129	NaN	-2.68521	-1.03095	-0.614545	NaN	NaN	NaN	-1.51971	-1.9206	-2.58325	-3.07231	-3.02154	-2.89447	-3.34219
24545;24546;24547;24548;24549;24550	1866	O95197	RTN3	S243	NaN	NaN	NaN	NaN	NaN	NaN	-1.99466	NaN	NaN	NaN	NaN	-3.62831	NaN	NaN	NaN	NaN	NaN	-5.32997	-5.26713	-4.94132	NaN	NaN	-5.09207	-4.40037
3939;3940	1865	O95197	RTN3	S30	NaN	-3.94831	NaN	NaN	-4.21292	NaN	NaN	NaN	NaN	NaN	NaN	NaN	NaN	NaN	NaN	NaN	NaN	NaN	NaN	NaN	NaN	NaN	NaN	NaN
90727;90728;90729;90730;90731;90732	1867	O95197	RTN3	S453	-1.20006	-1.83075	NaN	NaN	-2.38674	-2.87659	-2.8734	-3.80191	-2.88287	NaN	NaN	-3.29449	NaN	-3.01621	NaN	-1.75146	NaN	-1.1636	NaN	NaN	NaN	NaN	NaN	NaN
119959	1868	O95197	RTN3	S575	NaN	NaN	NaN	NaN	NaN	NaN	NaN	NaN	NaN	NaN	NaN	NaN	-1.06153	NaN	-0.963413	-1.2915	NaN	-1.71855	NaN	NaN	NaN	NaN	NaN	NaN
52402	1871	O95208	EPN2	S173	NaN	NaN	NaN	NaN	NaN	NaN	NaN	NaN	NaN	NaN	NaN	NaN	NaN	NaN	NaN	NaN	NaN	NaN	-0.319034	-0.0669947	0.168987	0.508718	-0.228179	0.634377
52401	16679	O95208	EPN2	T179	NaN	NaN	NaN	NaN	NaN	NaN	NaN	NaN	NaN	NaN	NaN	NaN	NaN	NaN	NaN	NaN	NaN	NaN	-1.42627	-0.969959	-0.752609	-0.922256	-1.38023	-0.465098
56507;56508;56509	1872	O95210	STBD1	S211	2.46707	-0.119102	-1.24429	0.143031	-1.2529	-1.06992	0.10789	0.117422	-1.98915	0.893249	NaN	-1.24048	NaN	-0.0338936	-2.69393	-1.79283	NaN	-0.896639	NaN	NaN	NaN	NaN	NaN	NaN
29803;29804;29805;29806;29807;29808;29809;29810;29811;29812;29813;29814;29815;29816;29817;29818;29819;29820;29821;29822;29823;29824;29825;29826;29827;29828;29829;29830;29831;29832;29833;29834;29835;29836;29837;29838;29839;29840;29841;29842;29843;29844;29845;29846;29847;29848;29849;29850;29851;29852;29853;29854;29855;29856;29857;29858;29859	1874	O95218	ZRANB2	S120	0.227542	2.64472	1.41372	1.88252	3.75947	2.47728	1.43655	2.67374	2.6731	1.2787	-0.383096	3.11785	NaN	1.84947	2.44052	1.81605	-0.941487	3.87827	4.35318	4.8424	4.96399	4.67111	4.58264	4.55047
16303;16304;16305	1873	O95218	ZRANB2	S143	NaN	NaN	NaN	NaN	NaN	NaN	NaN	NaN	NaN	NaN	NaN	NaN	NaN	NaN	NaN	NaN	NaN	NaN	NaN	NaN	NaN	NaN	NaN	NaN
36632;36633;36634;38890;38891;38892;38893;38894;38895;38896;38897;38898;38899;38900;38901;38902;38903;38904;38905;38906;38907;38908;38909;38910;38911;38912;38913;38914;38915;38916;38917;38918;38919;38920;38921	1875	O95218	ZRANB2	S153	NaN	1.4314	-0.570559	0.15731	2.52061	0.328065	1.91771	3.97399	1.52671	0.294539	-1.4967	1.90953	4.03106	3.91638	1.31752	-1.00289	NaN	2.35206	2.42754	3.57973	3.18679	2.86473	2.96257	3.17216
163360;163361;163362;163363;163364;163365;163366;163367;163368;163369;163370	1877	O95218	ZRANB2	S181	NaN	-0.838246	-2.65149	-1.40511	-0.518956	-1.35505	NaN	NaN	-3.46792	-3.10888	NaN	-1.89722	NaN	0.746555	-1.97455	-3.32072	NaN	0.213703	1.05254	0.77427	1.11097	1.1405	0.839649	0.218476
163629;163630;163631;163632;163634;163635;163636;163637;163638;163639;163640;163641;163642;163643;163644;163645;163646;163647;163648;163649;163650;163651;163652;163653;163654;163655;163656;163657;163658;163659;163660;163661;163662;163663;163664;163665;163666;163667;163668;163669;163670;163671;163672;163673;163674;163675;163676;163677;163678;163679;163680;163681;163682;163683;163684;163685;163686;…	1878	O95218	ZRANB2	S188	3.96141	4.49319	3.47771	3.5629	6.23803	4.26587	0.253395	5.20114	4.13168	2.21942	2.19496	5.63937	1.94761	5.15104	4.37497	2.7488	2.33803	5.00455	5.64874	6.41118	6.32335	6.04776	5.73603	6.20257
163633;163678;163679;163680;163681;163682;163683;163684;163685;163686	1879	O95218	ZRANB2	S193	-3.22828	-0.510463	-0.872341	-1.00998	0.285996	0.132421	-7.93711	-1.69839	-1.59891	-2.30546	NaN	-0.959906	NaN	NaN	NaN	NaN	NaN	NaN	NaN	NaN	NaN	NaN	NaN	NaN
140868;140869;140870	1876	O95218	ZRANB2	S280	NaN	-5.6201	-1.66768	-1.99135	-2.19695	-2.31795	NaN	NaN	-2.77933	-2.06499	NaN	-2.57795	NaN	NaN	NaN	NaN	NaN	NaN	-7.21529	-5.17827	-4.05804	-4.77007	-2.87421	-3.38294
84900;84901;84902;84903;84904;84905;84906;84907;84908;84909;84910;84911;84912;84913;84914;84915;84916;84917;84918	1881	O95232	LUC7L3	S425	1.71938	0.797017	NaN	0.396195	1.51365	0.815306	-1.17166	-0.181019	0.161365	-1.26868	NaN	0.460963	NaN	-1.76059	0.0890942	-1.56061	NaN	0.079937	0.991136	1.98975	1.48885	1.13344	1.07922	1.42092
84900;84901;84902;84903;84904;84905;84906;84907;84908;84909	1882	O95232	LUC7L3	S431	-0.478077	-0.0250206	NaN	-0.911688	0.62831	0.0697813	-1.17166	-0.263242	-0.42765	-1.86811	NaN	-0.015439	NaN	-4.37751	-0.587123	-2.72516	NaN	-0.679606	-0.282181	0.760827	0.221655	0.0721006	-0.0609813	0.161844
67529;67530;67531;67532;67533;67534;67535;102317;102318;143189;143190;143191;143192;143193	16680	O95232	LUC7L3	T238	1.79913	-2.39841	-1.69253	-0.651438	-3.36252	NaN	-0.237022	2.18959	-1.21811	1.32385	-0.284547	-0.338048	NaN	-1.42863	-3.27159	-0.00107098	NaN	-1.70289	NaN	NaN	-3.70144	-5.12708	-3.44006	-3.10161
86590;86591;86592;86593;86594;86595;86596;86597;86598;86599;86600;86601	1886	O95239	KIF4A	S394	1.13988	1.14583	0.757161	0.52572	2.13768	1.05122	NaN	0.0222225	0.631791	-1.25627	-0.941928	0.772016	NaN	0.649606	2.26922	0.244585	-0.621837	-1.72068	NaN	NaN	NaN	NaN	NaN	NaN
143934;143935;143937;143940;143941;143942;143943	1888	O95239	KIF4A	S801	NaN	-1.4652	-2.0229	-1.70894	-1.61791	-1.58733	NaN	NaN	-2.49973	NaN	NaN	-3.25035	NaN	NaN	NaN	NaN	NaN	NaN	1.86868	-1.15076	-0.603508	-0.754534	-1.07316	-1.71344
49801	1884	O95239	KIF4A	S810	NaN	NaN	NaN	NaN	NaN	NaN	NaN	NaN	NaN	NaN	NaN	NaN	NaN	NaN	NaN	NaN	NaN	NaN	NaN	NaN	NaN	NaN	NaN	NaN
49788;49789;49790;49792;49793;49794;49795;49797;49798;49799;49800;49801	1885	O95239	KIF4A	S815	1.05811	0.459432	-0.331432	0.504645	0.2758	0.2363	NaN	NaN	NaN	NaN	NaN	NaN	NaN	NaN	NaN	NaN	NaN	NaN	NaN	NaN	NaN	NaN	NaN	NaN
92582;92583;92584	1887	O95239	KIF4A	S951	NaN	NaN	NaN	NaN	NaN	NaN	NaN	NaN	NaN	NaN	NaN	NaN	NaN	NaN	NaN	NaN	NaN	NaN	NaN	NaN	NaN	NaN	NaN	NaN
35398	1883	O95239	KIF4A	S961	NaN	NaN	NaN	NaN	NaN	NaN	NaN	NaN	NaN	NaN	NaN	NaN	NaN	NaN	NaN	NaN	NaN	NaN	NaN	NaN	NaN	NaN	NaN	NaN
68044;68045;68046;68047;68048;68049;68050;147414;147415;147416;147417	16683	O95239	KIF4A	T1181	-2.16142	-2.14575	-2.32664	-2.35962	-3.08578	-3.027	-2.32682	-1.62733	NaN	NaN	NaN	-2.92879	-1.33486	-2.1454	NaN	NaN	NaN	-2.35323	-3.21045	-3.40224	-3.90775	-3.80613	-3.96408	-3.21855
143930;143931;143932;143933;143936;143938;143939;143944;143945	16684	O95239	KIF4A	T803	NaN	-6.56603	NaN	NaN	-3.36472	-3.46914	NaN	NaN	-2.11989	-1.4659	NaN	-1.66115	NaN	NaN	-3.61948	-2.19587	NaN	-1.18916	1.19599	-2.09178	-1.6133	-1.67177	-2.24622	-2.60873
117204;117205;117206;117207;117208	1891	O95243	MBD4	S318	NaN	NaN	NaN	NaN	NaN	NaN	NaN	NaN	NaN	NaN	NaN	NaN	NaN	NaN	NaN	NaN	NaN	NaN	NaN	NaN	NaN	NaN	NaN	NaN
50386;50387	1890	O95243	MBD4	S387	-1.20749	-1.64252	-1.20042	-2.18146	-1.83583	-1.58718	NaN	NaN	NaN	NaN	NaN	NaN	NaN	NaN	NaN	NaN	NaN	NaN	NaN	NaN	NaN	NaN	NaN	NaN
27071;27072;27073;27074;27075;27076;27077;27078;27079	1889	O95243	MBD4	S428	2.14978	1.27336	1.40351	1.58009	1.46863	1.60386	0.356276	0.918092	2.3464	1.28225	0.48876	1.78061	NaN	0.298078	1.07463	0.77745	-0.106518	0.0600758	NaN	NaN	NaN	NaN	NaN	NaN
72283;72288;72294;72298	1892	O95248	SBF1	S1139	NaN	-5.28281	NaN	NaN	-4.36341	-3.84783	NaN	NaN	NaN	NaN	NaN	NaN	NaN	NaN	NaN	NaN	NaN	-4.21393	-6.50642	-5.94145	-5.52058	-4.61575	-4.26661	-4.47014
72284;72285;72286;72289;72291;72292;72295;72296;72297;72299;72301;72302;72303;72304;72305;72306;72307	16685	O95248	SBF1	T1137	-4.69041	-0.220288	-2.10084	-1.35644	-1.52397	-1.1505	NaN	-5.00174	-3.30558	NaN	NaN	-3.12863	NaN	-2.69243	NaN	NaN	NaN	-3.4271	-3.74618	-3.52116	-3.70177	-4.57239	-2.93997	-3.29407
131829;131830;131831;131832;131834;131837;131838;131839;131840;131841;131843	1906	O95251	KAT7	S102	NaN	-2.1466	NaN	-1.8345	-1.29076	-2.59255	-3.15747	-1.69154	-1.99002	-2.36087	NaN	-1.38696	-4.36222	-1.65182	-1.11544	NaN	NaN	-0.249701	NaN	NaN	NaN	NaN	NaN	NaN
87913;87914;87915;87916;87917;87918;87919;87920;87921;87922;87923;87924;87925;87926;87927;87928;87929	1903	O95251	KAT7	S124	0.806384	0.839911	0.277386	0.651557	0.0877295	0.472407	0.975256	-0.841045	0.413448	-0.0420728	-0.768371	-0.124344	-0.0688076	-0.295834	0.20264	0.887713	-0.0354414	-0.073493	-2.25632	-1.61583	-2.44316	-2.30044	-1.05086	-1.32794
24245;24246;24247;24248	1895	O95251	KAT7	S162	NaN	NaN	NaN	NaN	NaN	NaN	-0.122741	0.57029	-0.245498	-0.112101	-0.893771	-0.42603	NaN	-1.42342	-0.493452	-0.627006	-1.8758	-1.07013	NaN	NaN	NaN	NaN	NaN	NaN
64888;64889	1896	O95251	KAT7	S403	NaN	NaN	NaN	NaN	NaN	NaN	NaN	NaN	NaN	NaN	NaN	NaN	NaN	NaN	NaN	NaN	NaN	NaN	NaN	NaN	NaN	NaN	NaN	NaN
78929;78931;78937;78948;78953	1897	O95251	KAT7	S50	NaN	NaN	NaN	NaN	NaN	NaN	NaN	-1.93425	-0.692296	-1.54883	NaN	-0.908554	NaN	-2.21082	0.124785	0.319246	NaN	-0.384807	-1.09829	-1.09322	-1.24274	-1.73643	-1.52253	-0.906115
78921;78924;78926;78941	1898	O95251	KAT7	S52	NaN	NaN	NaN	NaN	NaN	NaN	NaN	NaN	-1.42635	-3.06248	NaN	-1.29516	NaN	NaN	NaN	NaN	NaN	NaN	NaN	NaN	NaN	NaN	NaN	NaN
78917;78919;78920;78922;78923;78925;78951	1899	O95251	KAT7	S53	-1.288	-0.000847816	-0.240057	-0.165139	0.181513	-0.142739	NaN	-2.39436	-0.956542	-1.58175	-1.93193	-1.09072	NaN	NaN	NaN	NaN	NaN	NaN	NaN	NaN	NaN	NaN	NaN	NaN
78916;78919;78922;78923;78924;78934;78936;78950	1900	O95251	KAT7	S56	-1.288	-0.000847816	-0.240057	-0.165139	0.181513	-0.142739	NaN	NaN	-1.42635	-3.06248	NaN	-1.29516	NaN	NaN	NaN	NaN	NaN	NaN	NaN	NaN	NaN	NaN	NaN	NaN
78916;78917;78918;78920;78921;78924;78925;78926;78927;78928;78930;78932;78933;78935;78938;78939;78942;78943;78945;78946;78947;78949;78952;78954	1901	O95251	KAT7	S57	NaN	1.05038	2.35736	1.81699	1.43017	1.02496	NaN	NaN	0.963881	-0.122838	NaN	0.527991	NaN	-2.76067	0.425379	1.61978	0.0121155	-1.48059	-0.17888	0.766105	0.665142	0.157291	-0.210152	0.632598
85870	1902	O95251	KAT7	S64	NaN	NaN	NaN	NaN	NaN	NaN	NaN	NaN	NaN	NaN	NaN	NaN	NaN	NaN	NaN	NaN	NaN	NaN	NaN	NaN	NaN	NaN	NaN	NaN
131833;131841;131842;131843	1904	O95251	KAT7	S99	NaN	NaN	NaN	NaN	-3.94886	NaN	NaN	NaN	-3.506	-2.36087	NaN	-3.4907	NaN	NaN	NaN	NaN	NaN	NaN	-1.39572	-2.0127	-2.01486	-1.42255	-1.96021	-2.10391
131835;131842	16688	O95251	KAT7	T104	-1.32059	-3.5841	NaN	NaN	-2.4492	NaN	NaN	NaN	NaN	NaN	NaN	NaN	NaN	NaN	NaN	NaN	NaN	NaN	NaN	NaN	NaN	NaN	NaN	NaN
128320;128328;128332;128336	16686	O95251	KAT7	T85	NaN	NaN	NaN	NaN	NaN	NaN	-2.04731	NaN	1.3857	-0.0815711	-1.7419	0.105303	NaN	NaN	NaN	NaN	NaN	NaN	NaN	NaN	NaN	NaN	NaN	NaN
128307;128308;128309;128310;128311;128312;128313;128314;128315;128316;128317;128318;128319;128321;128322;128323;128324;128325;128326;128327;128329;128330;128331;128333;128334;128335;128337	16687	O95251	KAT7	T88	1.15751	0.29248	1.67696	0.937552	0.387196	0.971696	0.897944	1.55343	3.07552	1.68297	1.24775	1.99623	1.71427	2.28532	3.76397	3.2256	2.59971	1.91988	0.539662	1.77776	1.15065	0.558287	0.984107	1.03558
59422	1907	O95292	VAPB	S146	NaN	NaN	NaN	NaN	NaN	NaN	NaN	NaN	NaN	NaN	NaN	NaN	NaN	NaN	NaN	NaN	NaN	NaN	NaN	NaN	NaN	NaN	NaN	NaN
117274;117275;117276;117279;117280;117281;117282;117284;117286;117288;117289;117291;117294;117295;117308;117311;117312;117317;117318;117327;117328;117333;117334;117342;117343;117348;117349;117357;117358;117361;117362;117364	1908	O95292	VAPB	S156	-1.42391	0.447618	-1.18288	-0.771442	-0.321511	-1.30033	NaN	NaN	-1.27055	-1.74079	NaN	-0.611083	NaN	-3.35	-1.14536	-1.11548	NaN	1.24494	-0.814075	-0.800508	-0.707608	-0.59903	-0.884616	-1.05629
117281;117283;117290;117296;117313;117314;117322;117330;117336;117344;117345;117356;117359;117360	1909	O95292	VAPB	S158	-1.41073	-1.22909	NaN	NaN	-2.47367	-1.91072	NaN	1.47949	-2.05179	-1.79685	NaN	-1.10896	NaN	NaN	NaN	NaN	NaN	-1.98705	1.29548	-0.907263	0.185495	0.920496	-0.299858	-1.08276
117272;117274;117276;117277;117278;117279;117284;117285;117286;117289;117290;117351;117355;117365	1910	O95292	VAPB	S159	NaN	-0.239804	-2.41462	-1.03524	-0.410072	-1.18634	NaN	0.29379	-3.69673	-2.98288	NaN	-1.90722	NaN	-2.87531	NaN	-2.48949	NaN	-1.58147	-0.0694876	-0.254277	0.0794878	0.255684	-0.178515	-0.354376
117272;117273;117277;117278;117280;117282;117283;117285;117287;117288;117290;117291;117292;117301;117304;117306;117309;117315;117316;117320;117325;117326;117329;117332;117337;117338;117340;117341;117346;117352;117353;117356	1911	O95292	VAPB	S160	-0.514608	-0.397478	-1.10497	-2.40366	0.530115	-0.944492	NaN	1.9967	-0.24901	-0.036489	NaN	0.440752	NaN	-0.167685	-2.05097	NaN	NaN	0.700193	2.12774	1.3822	1.78466	1.95169	1.32546	1.27567
152662;152663;152664;152665;152666;152667;152668;152669;152670;152671;152672;152673;152674;152676;152677;152678;152679;152680;152681;152682;152683	1913	O95292	VAPB	S206	-1.81188	-0.114008	NaN	-1.37706	-1.0036	-1.71399	-1.67862	0.983614	-3.97	-2.76496	NaN	-1.86422	NaN	-1.02843	-3.60846	-2.1631	NaN	-0.649998	0.84224	-0.0446396	0.0627508	0.29814	-0.0196967	-0.0831261
143636	16689	O95292	VAPB	T148	2.96043	0.918063	2.62365	1.39029	0.76228	0.994358	NaN	NaN	NaN	NaN	NaN	NaN	NaN	NaN	NaN	NaN	NaN	NaN	NaN	NaN	NaN	NaN	NaN	NaN
143620;143621;143622;143623;143624;143625;143626;143627;143628;143629;143630;143631;143632;143633;143634;143635;143637;143638;143639;143640;143641;143642;143643	16690	O95292	VAPB	T150	3.83511	2.1362	3.5973	2.41624	2.10108	2.2859	-0.48824	0.0151491	3.18609	2.67306	1.04653	2.63029	1.51405	1.81781	3.03326	2.09266	0.446095	2.18149	0.936862	1.47266	1.41274	1.17035	1.29402	1.56478
8559;8560;8561;8562;8564;8565;8566;8567;8568;8569;8570;8574;8576;8577;8578;8579;8580;8581;8582;8583;8584;8585	1915	O95295	SNAPIN	S133	NaN	-1.07125	-2.29404	-2.1303	-0.955403	0.28499	-4.45789	-2.10275	-2.81075	-3.20009	NaN	-1.71908	NaN	-1.11626	NaN	-2.85155	-1.60038	-0.888407	0.432025	-1.35296	-0.698422	0.099966	-0.71835	-1.00331
8556;8557;8558;8563;8571;8572;8573;8575	20228	O95295	SNAPIN	Y129	NaN	NaN	NaN	NaN	NaN	NaN	-1.08515	0.689922	-1.79313	-1.22554	NaN	-2.51167	-0.149813	-1.11961	NaN	NaN	NaN	-2.89143	-1.83821	-4.23035	-3.05989	-2.35352	-3.03269	-4.35528
26510;26514;26521;26522	1916	O95297	MPZL1	S204	NaN	NaN	NaN	NaN	NaN	NaN	NaN	NaN	NaN	NaN	NaN	NaN	NaN	-1.16568	-2.77916	-2.45745	NaN	-0.987864	NaN	NaN	NaN	NaN	NaN	NaN
26511;26512;26515;26517;26518;26519;26520;26523;26524;26526;26527;26531;26532;26533;26534;26535;26536;96193;96194;96195;96196;96197	1919	O95297	MPZL1	S210	0.0897465	1.78457	0.124792	0.928085	1.50612	0.877239	-1.93427	1.82408	0.667071	0.816845	-1.96874	1.6752	NaN	-0.00583267	-0.122085	-2.22546	NaN	1.14796	0.871854	1.73395	0.816763	0.548481	0.761577	0.693069
67730;67732;67734;67736;67737;67739;67740;67742;125000;125001;125002;125003;125004;125005;125006;125007;125008;125009;125010;125012;125013;125014;125015;125016	1920	O95297	MPZL1	S219	1.25241	1.65779	1.27206	1.32439	2.30733	1.2894	NaN	NaN	2.46976	2.05044	0.795601	2.63195	0.173252	1.28614	2.66516	1.52826	0.820495	1.94404	NaN	NaN	NaN	NaN	NaN	NaN
67731;67733;67735;67738;67741;125011	1921	O95297	MPZL1	S221	-1.82167	2.219	0.374599	0.558192	1.69108	0.387217	0.148569	0.864555	-0.464329	-0.871931	NaN	0.608647	-0.369447	1.72072	0.635752	-0.534948	-0.942131	0.798792	1.35904	1.99804	1.43667	1.62048	1.18932	1.65427
108654;108655	1922	O95297	MPZL1	S260	NaN	NaN	NaN	NaN	NaN	NaN	NaN	0.0690851	-2.17648	-1.5659	-1.3693	-1.23917	NaN	NaN	NaN	NaN	NaN	NaN	NaN	NaN	NaN	NaN	NaN	NaN
108640;108641;108642;108643;108644;108645;108646;108647;108648;108649;108650;108651;108652;108653;108654;108655	20229	O95297	MPZL1	Y263	-1.40878	0.4869	0.00262737	1.0075	0.739561	1.19886	NaN	0.0690851	0.219745	-0.0218129	-1.3693	0.829674	NaN	-3.03595	-0.401298	-1.16086	-1.02464	0.500355	0.187877	0.830724	0.904831	1.0884	0.864706	0.881776
136628	1929	O95359	TACC2	S2072	NaN	NaN	NaN	NaN	NaN	NaN	NaN	NaN	NaN	NaN	NaN	NaN	NaN	NaN	NaN	NaN	NaN	NaN	NaN	NaN	NaN	NaN	NaN	NaN
159060;159061;159062;159063;159064;159065;159066;159067;159068;159069;159070;159071	1930	O95359	TACC2	S2226	2.94947	3.20792	3.22727	3.68331	2.90191	3.08155	3.31803	2.10388	2.26303	3.32739	1.21635	2.7462	4.13955	2.45162	3.82481	4.3589	3.17109	2.29259	0.788213	1.05612	1.05266	1.43846	1.60215	2.10198
69932;69933;69934;69935;69936;69937;69938;69939;69940;69941;69942;69943;69944;69945;69946;69947;69948;69949;69950;69951	1924	O95359	TACC2	S2317	NaN	-0.481242	NaN	-2.15862	-1.48046	-2.66718	NaN	1.42507	-1.46105	-2.24411	NaN	-2.03284	-0.696964	0.694118	-3.90972	-2.74261	NaN	0.529291	3.67871	0.629682	2.09213	3.5576	2.33198	0.609921
69932;69933;69934;69935;69936;69937;69938;69939;69940;69941;69942;69943;69944;69945;69946;69947;69948;69949;69950;69951	1925	O95359	TACC2	S2321	NaN	-0.481242	NaN	-2.15862	-1.48046	-2.66718	NaN	1.42507	-1.46105	-2.24411	NaN	-2.03284	-0.696964	0.694118	-3.90972	-2.74261	NaN	0.529291	3.67871	0.629682	2.09213	3.5576	2.33198	0.609921
41817	1923	O95359	TACC2	S2512	NaN	NaN	NaN	NaN	NaN	NaN	NaN	NaN	NaN	NaN	NaN	NaN	NaN	NaN	NaN	NaN	NaN	NaN	1.0911	-0.952518	-0.389479	0.519423	-0.482814	-1.4567
159996;159997;159998;159999;160000;160001;160002;160003;160004;160005;160006;160007;160008	1931	O95359	TACC2	S962	NaN	-2.45364	NaN	NaN	-2.73639	-2.52975	NaN	NaN	NaN	-2.95379	NaN	-4.06723	NaN	NaN	NaN	NaN	NaN	NaN	1.5953	1.2708	2.17189	2.09358	2.24613	0.565822
131312	16693	O95359	TACC2	T1955	NaN	NaN	NaN	NaN	NaN	NaN	NaN	NaN	NaN	NaN	NaN	NaN	NaN	NaN	NaN	NaN	NaN	NaN	NaN	NaN	NaN	NaN	NaN	NaN
4765;4766;4768;4769;4770;4771;4772;4773;4774;4775;4776;4777;4778;4779;4780;4781;4782;4783;4784;4785;4786;4787;4788;4789;4790;4791;4792;4793;4794;4795;4796;4797;4798;4799;4800;4801;4802;4803;4804;4805;4806;4807;4808;4809;4810;4811;4812;4813;4814;4815;4816;4817;4818;4819;4820;4821;4822;4823;4824;4825;4826;4827;4828;4829;4830;4831;4832;4833;4834;4835;4836;4837;4838;4839;4840;4841;4842;4843;4845;4846…	1938	O95365	ZBTB7A	S337	4.10992	3.3257	3.91714	3.46666	2.97979	3.25338	1.54354	2.63178	3.04889	1.81219	1.3565	2.36098	3.89267	4.12833	4.45827	5.42086	3.20438	1.88818	2.39415	2.97972	2.69321	2.99327	2.63313	3.26617
4767;4844;4853;4854;4855;4856	1939	O95365	ZBTB7A	S341	0.394045	-0.17245	0.275432	-0.192579	-0.720409	-0.614817	NaN	NaN	NaN	NaN	NaN	NaN	1.22417	-0.625743	0.41336	1.59936	-0.408228	-1.19708	-2.14016	-1.34944	-1.47006	-1.48985	-1.80803	-0.962739
44755;44756	1940	O95365	ZBTB7A	S511	NaN	NaN	NaN	NaN	NaN	NaN	NaN	NaN	NaN	NaN	NaN	NaN	1.17656	1.00463	2.34466	0.114396	-0.643211	0.91559	0.552411	1.64607	-0.444053	-0.686023	1.46863	0.941318
44724;44725;44726;44727;44728;44730;44731;44734;44735;44736;44737;44738;44739;44742;44744;44745;44746;44747;44748;44749;44750;44751;44752;44753;159249;159250;159252;159253	1942	O95365	ZBTB7A	S526	0.122388	1.01563	0.103167	1.21108	1.21446	1.37902	-0.74102	0.0173035	1.50026	0.912163	-0.24827	1.74339	0.44066	1.13619	1.01315	0.524966	NaN	0.758274	1.24655	1.80542	1.51032	1.38149	1.36191	1.83936
80856;80857;80858;80859;80860;80861;80862;80863;80864;80865;80866;80867;80868;80869;80870;80871;80872;80873;80874;80875;80876;80877;80878;80879;80880;80881;80882;80883;80884;80885;80886;80887	1944	O95391	SLU7	S215	1.79632	2.94049	3.27078	2.64681	2.66612	2.96709	1.41283	2.41223	3.16425	2.91213	2.03787	3.06046	NaN	1.91436	2.95881	3.11341	2.67627	2.23118	1.61687	2.32869	2.20477	1.95532	2.22333	2.43713
20798	1943	O95391	SLU7	S235	-2.52249	-1.77498	NaN	-1.08653	-1.61607	-1.66101	NaN	NaN	NaN	NaN	NaN	NaN	NaN	NaN	NaN	NaN	NaN	NaN	NaN	NaN	NaN	NaN	NaN	NaN
137033;137034;137035;137036;137037;137038;137039;137040;137041;137042;137043;137044;137045;137046;137047;137048;137049;137050;137051;137052;137053;137054;137055;137056;137057	1945	O95394	PGM3	S64	NaN	-2.08903	NaN	-2.68673	-1.09227	-3.75251	-0.649754	-1.00259	-1.79655	-2.77549	NaN	-1.02723	NaN	-0.0239954	-1.1453	0.0468187	NaN	2.80141	5.93451	3.00952	4.51639	5.47733	4.12057	3.62666
81046;81047;81048;81049;81050;81051;81052;81053;81054	1946	O95396	MOCS3	S47	NaN	NaN	NaN	NaN	NaN	NaN	NaN	NaN	NaN	NaN	NaN	NaN	NaN	NaN	NaN	NaN	NaN	NaN	0.506938	-0.870594	-1.35682	0.525352	-0.107662	-0.898276
48541;48542;48543;48544;48545;48546;48547;48548;48549;48550;48551;48552;48553;48554;48555;48556;48557;48558;48559;48560;64715;64716;64717;64718;64719;64720;64721;64722;64723;64724;64725;64726;64727;64728;64729;64730;64731;64732;64733;64734;64735;64736;64737;64738	1947	O95400	CD2BP2	S195	1.69928	3.17878	5.19196	3.16135	2.8414	3.3161	2.27299	2.393	4.04032	3.09682	2.79497	3.54774	2.21765	2.74408	4.12211	3.96327	3.62763	2.43102	0.341744	1.81525	1.54647	1.19737	1.44723	1.67578
52727;52729;52731	1950	O95402	MED26	S299	1.57544	1.4434	1.80507	1.57195	1.09554	1.84019	1.24283	0.0297365	1.33117	0.470661	0.163197	0.680346	NaN	NaN	NaN	NaN	NaN	NaN	NaN	NaN	NaN	NaN	NaN	NaN
5365	1949	O95402	MED26	S373	NaN	NaN	NaN	NaN	NaN	NaN	NaN	NaN	NaN	NaN	NaN	NaN	NaN	NaN	NaN	NaN	NaN	NaN	NaN	NaN	NaN	NaN	NaN	NaN
2751;2752;2753;2754;2755;2756;2757;2758;2759;2760;2761;2762	1948	O95402	MED26	S447	0.0936899	0.120753	-0.871378	-0.363276	-0.31719	-0.21757	0.832886	-4.88782	0.398146	0.103393	NaN	-0.140134	2.98296	1.15711	1.42387	1.55607	0.840776	-0.100819	-0.700532	0.16746	-0.115083	-0.399607	0.17017	0.427954
148477;148478;148479;148480;148481;148482;148483;148484;148485;148486;148487;148488;148489	1965	O95425	SVIL	S1120	NaN	-1.69743	-2.69657	-1.76802	-0.668988	-1.33288	NaN	-4.18289	-1.15145	-1.06071	NaN	0.356824	NaN	-4.13289	-2.09927	NaN	NaN	-0.0933743	NaN	NaN	NaN	NaN	NaN	NaN
46855;46857;46859;46860;46862;46864;46865	1958	O95425	SVIL	S1225	NaN	-1.91136	NaN	NaN	NaN	NaN	-2.74123	-6.13149	-2.62548	NaN	NaN	-3.52628	NaN	-2.12625	NaN	NaN	NaN	-4.19251	-3.33934	-3.54197	-5.00478	-4.37703	-3.11489	-4.85561
24777;24778;24779;24780;24781;24797;24798	1954	O95425	SVIL	S238	NaN	NaN	NaN	NaN	NaN	NaN	NaN	NaN	NaN	NaN	NaN	NaN	NaN	NaN	NaN	NaN	NaN	NaN	0.56356	1.14243	0.806141	0.521183	0.736242	0.807408
24782;24783;24784;24785;24786;24787;24788;24789;24790;24791;24792;24793;24794;24795;24796;24797;24798	1955	O95425	SVIL	S245	NaN	-0.537826	-0.698624	-0.432761	0.168296	-0.0688086	NaN	-0.963261	-0.372104	-0.960378	NaN	NaN	NaN	1.37037	0.931225	0.71338	NaN	2.10006	2.91898	3.74841	3.57966	3.3281	3.15677	3.46928
125064;125065;125066;125067;125068;125069;125070;125072;125073;125074;125075;125076;125077;125078;125079;125081;125082;125083;125084;125085;125086;125087;125090;125093;125094;125101;125102;125103;125106;125111;125114;125115;125122;125125;125126;125127	1962	O95425	SVIL	S261	-1.67254	-0.447655	-2.73562	-0.934393	-0.606605	-1.22883	NaN	0.386863	-1.62467	-2.06048	NaN	-1.05539	NaN	-1.43375	-1.51974	NaN	NaN	-0.146828	1.35522	0.686043	1.09278	1.62348	0.860488	0.320871
125071;125080;125107;125116;125117	1963	O95425	SVIL	S263	NaN	-3.97628	NaN	NaN	NaN	NaN	NaN	NaN	NaN	NaN	NaN	NaN	NaN	NaN	NaN	NaN	NaN	NaN	-1.79582	-2.46446	-2.07229	-1.94576	-2.26195	-3.03249
125064;125065;125066;125067;125068;125069;125070;125071;125072;125073;125074;125075;125076;125077;125078;125079;125080;125081;125082;125083;125084;125085;125086;125087;125088;125089;125091;125092;125095;125096;125097;125098;125099;125100;125104;125105;125108;125109;125110;125112;125113;125118;125119;125120;125121;125123;125124;125128;125129	1964	O95425	SVIL	S270	0.879812	0.698068	-1.00844	0.0792522	0.664227	0.0922709	-0.122222	1.88355	0.119207	-0.612083	NaN	-0.323909	NaN	-0.141242	0.594321	-1.37526	NaN	1.51274	2.25513	1.67577	1.90342	2.29721	1.68109	1.31046
75736;75737;75738;75739;75742	1959	O95425	SVIL	S769	NaN	NaN	NaN	NaN	NaN	NaN	1.16343	0.343369	-0.357288	-0.0695281	NaN	1.44183	0.767179	0.654444	-0.534791	-1.19916	-1.08778	1.36893	1.02409	1.33453	1.24306	1.95489	1.58896	2.15523
41820;41821;41824;41825;41826;41827	1957	O95425	SVIL	S914	NaN	NaN	NaN	NaN	NaN	NaN	NaN	NaN	NaN	NaN	NaN	NaN	NaN	NaN	NaN	NaN	NaN	NaN	NaN	NaN	NaN	NaN	NaN	NaN
46856;46858;46861;46863;46866	16696	O95425	SVIL	T1227	NaN	-3.07715	NaN	NaN	NaN	NaN	NaN	NaN	NaN	NaN	NaN	NaN	NaN	NaN	NaN	NaN	NaN	-4.10587	NaN	-6.38414	-5.32999	-5.09878	-4.1962	-4.36039
41434	16695	O95425	SVIL	T657	NaN	NaN	NaN	NaN	NaN	NaN	NaN	NaN	NaN	NaN	NaN	NaN	NaN	NaN	NaN	NaN	NaN	NaN	NaN	NaN	NaN	NaN	NaN	NaN
131680;131681;131682;131683;131684;131685;131686;131687	1966	O95429	BAG4	S179	-1.78578	0.343459	0.667359	1.17297	0.241674	1.06743	NaN	NaN	NaN	NaN	NaN	NaN	-1.34958	-1.43633	-0.539782	-0.272659	-0.134306	-1.17245	-3.5188	-2.85926	-3.39456	-2.46821	-1.99983	-1.62076
127702;127703;127704	1972	O95453	PARN	S163	NaN	NaN	NaN	NaN	NaN	NaN	NaN	-5.2751	NaN	NaN	NaN	NaN	NaN	NaN	NaN	NaN	NaN	NaN	NaN	NaN	NaN	NaN	NaN	NaN
86252;86254;86255;86257;86258;86259;86260;86261;86262;86263;86264;86265;86266;86267;86269;86271;86274	1970	O95453	PARN	S557	-0.945956	1.52744	0.542733	0.836804	1.38061	1.14014	NaN	-0.875809	0.457607	0.337545	NaN	1.40141	NaN	0.751668	0.667868	0.426647	NaN	1.19143	1.74772	2.12826	1.88587	1.72393	1.65877	2.18245
33433;33434;33435;33436;33437;33438;33439;33440;33441;33442;33443;33444;33445;33446;33447;33448;33449;33450;33451;33452;33453;33454;33455;33456;33457;33458;33459;33460;33461;33462;33463;33464;33465;33466;33467;33468;33469;33470;33471;33472;33473;33474;33475;33476;33477;33478;33479;33480;33481;33482;33483;33484;33485;33486;64018;64019;64020;64021;64022;64023;64024;64025	1967	O95453	PARN	S619	-0.911356	2.6741	1.98297	2.23842	3.71857	2.51938	NaN	1.1513	2.07962	1.63455	-1.22901	2.93627	1.00234	2.87668	2.71124	2.35269	0.0442009	3.51962	4.12994	4.4679	4.76695	4.44137	4.3338	4.64444
33476;33477;33478;33480;33481;33482;33483;33484;33485;33486;64017;64024;64025	1968	O95453	PARN	S623	NaN	0.913204	0.40558	0.718539	1.25097	0.665154	NaN	-1.07113	0.570683	0.0309739	-1.28493	0.920301	NaN	-0.86937	0.496655	-0.529971	NaN	1.38397	NaN	NaN	NaN	NaN	NaN	NaN
86253;86256;86268;86270	16700	O95453	PARN	T559	NaN	-1.90427	NaN	-1.42247	-1.71655	-2.18772	NaN	-0.237268	-1.19324	-3.1405	NaN	-1.51916	-1.52812	-2.35665	-1.31068	-1.84842	NaN	-0.516644	NaN	NaN	NaN	NaN	NaN	NaN
6313;6314;6315;6316;6317;6318;6319;6320	16702	O95456	PSMG1	T18	NaN	-1.09514	NaN	-1.14342	-1.42881	-0.731681	-2.50617	NaN	0.0336847	-1.00283	NaN	-0.382245	NaN	NaN	NaN	NaN	NaN	NaN	-1.25546	-0.499897	-1.00008	-0.634187	-0.731019	-0.463217
44052;44053;44054;44055;44056;44057;44058;44059;44060	1973	O95466	FMNL1	S1031	4.78067	4.81177	3.31182	5.26115	5.63959	5.52846	3.10322	0.486924	4.64751	1.96216	1.55315	3.65174	-2.52135	2.67854	3.24019	1.59802	1.38008	1.80373	2.77324	3.80555	3.15968	2.05929	2.71395	2.8792
85527;85528;85529;85530;85531;85532;85533;85534;85535;85536;85537	1974	O95466	FMNL1	S184	NaN	0.00699329	-0.523232	-0.89754	1.60402	-0.836763	-1.89825	1.80203	-0.390229	0.753026	NaN	0.0418177	NaN	NaN	-0.149109	1.35311	NaN	3.96901	5.18869	4.57941	5.46878	4.66127	4.49797	3.8744
95759;95760;95761;95762;95763;95764;95765;95766;95767;95768;95769;95770;95771;95772;95773;95774;95775	1975	O95466	FMNL1	S624	5.07248	4.52749	3.52506	5.15177	5.53587	4.88286	5.38538	1.82353	6.30637	3.97236	3.51571	6.21442	4.14113	4.17188	4.70351	3.08859	2.54611	4.38333	4.78358	5.01294	4.76408	3.49792	3.15557	4.08568
72647;72648;72649;72650;72651;72652;72653;72654;72655;72656;72661	1977	O95484	CLDN9	S201	NaN	-1.20017	NaN	-1.99572	-1.65411	-2.0411	-0.816754	3.39277	0.421734	2.39723	NaN	0.716444	-4.40792	2.83988	-0.632448	-1.67317	NaN	0.157074	NaN	NaN	NaN	NaN	NaN	NaN
72647;72648;72649;72650;72651;72652;72653;72654;72655;72656;72657;72658;72659;72660	1978	O95484	CLDN9	S204	NaN	0.492387	-1.40087	0.708298	0.0876665	0.247961	-1.66745	3.39277	-0.321106	-0.570726	NaN	-0.0569162	-4.40792	2.83988	0.0488539	-0.672829	NaN	0.883047	NaN	NaN	NaN	NaN	NaN	NaN
24763;24764;89758	1980	O95487	SEC24B	S1224	-1.83959	-2.49786	NaN	NaN	-3.90151	NaN	-3.13882	-2.30795	-2.1741	-2.39517	NaN	-2.74817	NaN	-1.34498	-3.56178	NaN	NaN	-2.89329	NaN	NaN	NaN	NaN	NaN	NaN
147702	16703	O95487	SEC24B	T329	NaN	NaN	NaN	NaN	NaN	NaN	NaN	NaN	NaN	NaN	NaN	NaN	NaN	NaN	NaN	NaN	NaN	NaN	NaN	NaN	NaN	NaN	NaN	NaN
24445;24446;24449;24450;24451;24453;24454	1981	O95490	ADGRL2	S1374	NaN	-3.02367	NaN	NaN	-2.19674	NaN	NaN	NaN	NaN	NaN	NaN	-4.04498	NaN	NaN	-3.61461	NaN	NaN	-1.22646	NaN	NaN	NaN	NaN	NaN	NaN
107673;107674;107675;107676;107677;107678;107680;107681;107682;107683;107684;107686	1983	O95490	ADGRL2	S1400	-5.55189	-1.32457	-1.90152	-0.513559	0.114247	-1.36085	NaN	-2.68632	-0.127674	-0.263185	NaN	-0.862316	NaN	-1.74126	-0.288509	-2.16104	NaN	0.555943	NaN	NaN	NaN	NaN	NaN	NaN
48084;48085;48086;48087;48088;48089;48090;48091;48092;48093;48094;48095;48096;48097;48098;48099;48100;48101;48102;48103;48104;48105;48106;48107;48108	1982	O95490	ADGRL2	S1430	NaN	-2.55819	-2.48371	NaN	NaN	-3.62444	-1.23381	0.486509	-2.27965	-2.6693	NaN	-2.97615	-1.35992	-3.15773	NaN	NaN	NaN	-2.54932	-0.116513	-1.38263	-0.968333	-0.897861	-1.05218	-1.99371
24447;24448;24450;24452;24454	16704	O95490	ADGRL2	T1373	-0.627006	-2.12793	NaN	-3.02649	-2.23044	NaN	NaN	NaN	NaN	NaN	NaN	NaN	NaN	NaN	NaN	NaN	NaN	NaN	NaN	NaN	NaN	NaN	NaN	NaN
107679	20231	O95490	ADGRL2	Y1406	NaN	NaN	NaN	NaN	NaN	NaN	NaN	NaN	NaN	NaN	NaN	NaN	NaN	NaN	NaN	NaN	NaN	NaN	NaN	NaN	NaN	NaN	NaN	NaN
48083	20230	O95490	ADGRL2	Y1433	NaN	NaN	NaN	NaN	NaN	NaN	NaN	NaN	NaN	NaN	NaN	NaN	NaN	NaN	NaN	NaN	NaN	NaN	NaN	NaN	NaN	NaN	NaN	NaN
131948;131949;131950;131951	1986	O95503	CBX6	S280	-0.336353	-1.70359	NaN	-2.40724	-1.81715	-1.8188	NaN	NaN	NaN	NaN	NaN	NaN	NaN	NaN	-1.56717	-2.34315	NaN	-2.51506	-2.1531	-1.40685	-1.68714	-2.26072	-2.12478	-1.53902
73837;73838;73839;73840;73841;73842;73843;73844;73845;73847;73848;73849;73850	1984	O95503	CBX6	S301	-1.76933	-3.35135	NaN	NaN	-4.47884	NaN	NaN	-2.74231	NaN	NaN	NaN	-3.40326	NaN	-4.50648	NaN	NaN	NaN	-3.40351	-3.30809	-3.01504	-3.73248	-3.12862	-3.1222	-3.92332
60623	1987	O95573	ACSL3	S683	NaN	NaN	NaN	NaN	NaN	NaN	NaN	NaN	NaN	NaN	NaN	NaN	NaN	NaN	NaN	NaN	NaN	NaN	-4.86314	-6.38163	-4.49394	-4.37124	-4.22101	-4.46456
32520;32521;32522;32523;32524;32525;32526;32527;32528;32529;32530;90955;90956;90957;90958;90959;90960;90961;90962;90963;90964;90965;90966;90967;90968	1988	O95602	POLR1A	S1429	-0.728439	0.704605	0.121412	-0.262001	0.782866	0.398108	0.0300922	0.398003	-0.184574	-0.489227	-1.66805	0.272437	NaN	0.564612	-0.793624	-0.652969	NaN	-0.652765	0.69077	1.63642	1.26324	0.644428	0.637765	0.987794
74983;74984;74985	16705	O95602	POLR1A	T357	NaN	NaN	NaN	NaN	NaN	NaN	NaN	NaN	NaN	NaN	NaN	NaN	NaN	NaN	NaN	NaN	NaN	NaN	NaN	NaN	NaN	NaN	NaN	NaN
96451;96452;96453;96454;96455;96456;96457;96458;96459;96460	1992	O95613	PCNT	S1653	0.413693	0.833398	-0.373736	0.295768	-0.0125093	0.17474	NaN	-0.678861	-1.36596	-1.16056	NaN	-1.19245	0.42423	0.789866	-0.521047	0.208066	NaN	1.55552	1.83418	0.950677	1.09266	1.53322	0.799982	0.603921
78289;78290;78292;78293;78294;78296	1990	O95613	PCNT	S2352	NaN	-2.83943	NaN	NaN	-2.63787	NaN	NaN	NaN	NaN	NaN	NaN	-3.77664	NaN	NaN	NaN	NaN	NaN	NaN	NaN	NaN	NaN	NaN	NaN	NaN
11426;11427;11428;11429;11430;11431;11432;93436;93437	1989	O95613	PCNT	S3242	NaN	NaN	NaN	NaN	NaN	NaN	-0.260987	-1.50182	-0.278481	0.42496	-0.299088	-0.396033	1.08003	0	0.980156	1.3048	1.17838	0.0665398	-2.75918	-2.43108	-2.97817	-2.179	-1.52165	-1.20848
134250;134251;134252;134253;134254;134255;134256;134258;134259	1994	O95639	CPSF4	S202	-0.592704	-1.44193	-2.50521	-2.38323	-1.74043	-1.96019	-0.898504	0.458488	-2.01984	-2.40896	NaN	-1.05284	-3.58458	-1.06111	-1.50694	-1.65369	NaN	-0.477398	0.156526	-0.384618	-0.1981	0.0621185	-0.211809	-0.219712
42758;42759;42760;42761;42762;42763;42764;42765;42766;42767	1995	O95672	ECEL1	S32	NaN	-2.16601	-2.79612	NaN	NaN	-2.90304	NaN	-1.49212	-3.91966	NaN	NaN	NaN	-0.867967	-1.49918	NaN	NaN	NaN	-3.04775	-3.22139	-4.0702	-4.31984	-3.5313	-3.99802	-3.91455
154212;154213;154214;154215;154216;154217;154218;154219;154220;154221;154222;154223;154224;154225;154226;154227;154228;154229;154230;154231;154232	1997	O95674	CDS2	S33	NaN	-1.10225	1.29935	-0.231763	0.134776	-0.270759	2.21143	2.96462	-0.0484753	-0.360791	0.142188	-0.0844336	-5.24831	-1.59929	-0.289141	0.628815	-1.24177	-1.43851	-3.84034	-1.37819	0.0974236	-0.559659	-0.735608	-0.144517
4100;4101;4102;4103;4104;4105;4106;4107;4108	1996	O95674	CDS2	S41	NaN	-2.86222	NaN	NaN	-4.52849	NaN	NaN	-3.38961	NaN	NaN	NaN	NaN	NaN	NaN	NaN	NaN	NaN	NaN	NaN	NaN	NaN	NaN	NaN	NaN
154231	16707	O95674	CDS2	T31	NaN	NaN	NaN	NaN	NaN	NaN	NaN	NaN	NaN	NaN	NaN	NaN	NaN	NaN	-3.34269	NaN	NaN	-3.04853	NaN	NaN	NaN	NaN	NaN	NaN
32443;32444;32445;32446;32447;49485;49486;49487;49488;49489	2001	O95684	FGFR1OP	S156	NaN	0.0497437	-2.70809	-0.68327	-0.594687	-0.679961	NaN	0.143826	-0.236562	-1.18831	NaN	-0.50741	NaN	-1.65207	NaN	-3.32343	NaN	-1.2018	2.57855	0.245251	1.01738	2.14972	0.74319	0.28354
32443;32444;32445;32446;32447;49485;49486;49487;49488;49489	2002	O95684	FGFR1OP	S160	NaN	0.0497437	-2.70809	-0.68327	-0.594687	-0.679961	NaN	0.143826	-0.236562	-1.18831	NaN	-0.50741	NaN	-1.65207	NaN	-3.32343	NaN	-1.2018	2.57855	0.245251	1.01738	2.14972	0.74319	0.28354
154923	16708	O95684	FGFR1OP	T55	NaN	NaN	NaN	NaN	NaN	NaN	NaN	NaN	NaN	NaN	NaN	NaN	NaN	NaN	NaN	NaN	NaN	NaN	0.682937	0.3343	0.423677	0.578867	0.209755	0.298782
2349;2350;2351;2352;2353;2354;2355;2356;2357;2358	2003	O95685	PPP1R3D	S46	2.8818	1.17754	1.81594	1.09059	0.565606	0.604195	3.54884	1.73982	1.7784	2.16011	1.40345	1.65201	2.6818	0.541892	1.81833	1.21429	1.55463	0.406504	NaN	NaN	NaN	NaN	NaN	NaN
115677;115678;115679;115680;115681;115682;115683;115684;115685;115686;115687;115688;115689;115690;115691;115692;115693;115694;115696;115697	2004	O95685	PPP1R3D	S74	5.13795	3.88453	3.47658	4.29934	3.79977	3.9282	4.101	2.68478	4.04736	3.78153	2.25538	3.65852	4.01846	3.6152	4.14686	3.47889	2.75179	2.4831	1.84207	2.69757	2.13909	1.81749	2.23042	2.6003
115677;115683;115687;115691;115693;115694;115695;115696;115698	2005	O95685	PPP1R3D	S77	2.88034	2.75632	2.52302	3.05559	2.59932	2.96531	NaN	NaN	NaN	NaN	NaN	NaN	2.44423	1.96351	2.74061	1.80438	1.08924	0.842354	-1.21564	-0.241272	-1.05063	-1.25289	-0.602342	-0.178535
115677;115678;115679;115680;115681;115682;115683;115684;115685;115686;115688;115689;115690;115693;115694;115695;115696;115697;115698	2006	O95685	PPP1R3D	S78	5.1051	4.11637	3.68592	4.48017	4.01149	4.09187	4.101	2.68478	4.04736	3.78153	2.25538	3.65852	4.01846	3.6152	4.14686	3.47889	2.75179	2.4831	1.27354	2.18032	1.46779	1.34976	1.78107	2.1675
62395;62396;62397;62398;62399;62400;62401;62402;62403;62404;62405;62406;62407;62408;62409;62410;62411;62412;62413;62414	2010	O95696	BRD1	S128	-3.49303	-1.13438	NaN	-1.83222	-0.246267	-1.42003	0.443398	-1.64834	-1.55836	-1.24268	NaN	-0.81866	1.88681	1.68447	-0.868206	-3.58272	NaN	1.02924	0.728585	0.806458	1.32427	0.84267	0.742671	0.30368
55596	2008	O95696	BRD1	S17	NaN	NaN	NaN	NaN	NaN	NaN	NaN	NaN	NaN	NaN	NaN	NaN	NaN	NaN	NaN	NaN	NaN	NaN	NaN	NaN	NaN	NaN	NaN	NaN
55595;55597;55598	2009	O95696	BRD1	S18	0.598628	1.03602	-0.0836601	0.755448	0.853316	0.541676	0.550059	1.03539	0.646987	1.63663	2.05135	0.693622	NaN	NaN	NaN	NaN	NaN	NaN	-1.69874	-0.875842	-1.30225	-1.45644	-0.739101	-0.638646
130465;136521;136522;136526;136529;136531;136532;136535;136536;136538	2012	O95696	BRD1	S803	NaN	-1.01083	-2.54955	-1.60045	-0.804693	-1.68363	-0.255859	-1.65209	0.486523	-0.573901	-0.639151	0.72509	NaN	-4.19906	-1.15938	-1.58975	NaN	-1.05968	0.141707	0.70441	1.22614	0.689917	0.356613	0.633916
130466;136537;136538;136539;136540;136541;136542;136543;136544;136545	2013	O95696	BRD1	S808	-1.75478	-0.455873	-2.58891	-0.438267	0.0675325	-0.514953	NaN	-0.567396	1.14778	0.791281	-0.0915971	1.3721	NaN	-0.293211	-0.0706387	-0.97706	NaN	-0.16219	-1.24926	-0.35245	-0.621301	-0.947722	-0.624116	-0.690695
136544	2014	O95696	BRD1	S814	NaN	NaN	NaN	NaN	NaN	NaN	NaN	-0.881596	0.522976	0.0178084	-0.855919	0.751239	NaN	NaN	NaN	NaN	NaN	NaN	NaN	NaN	NaN	NaN	NaN	NaN
17648	2007	O95696	BRD1	S852	NaN	NaN	NaN	NaN	NaN	NaN	NaN	NaN	NaN	NaN	NaN	NaN	NaN	NaN	NaN	NaN	NaN	NaN	NaN	NaN	NaN	NaN	NaN	NaN
97724;97725;97726;97727;97728	16709	O95696	BRD1	T885	-4.11782	1.41182	-0.461461	0.169696	-1.49529	-0.739456	NaN	-2.99013	-0.660267	-1.28724	-0.288074	-1.82151	NaN	-2.31324	-1.62351	0.570099	-0.895773	-1.72495	-3.98629	-2.42211	-2.55296	-2.84893	-2.16559	-2.06653
59010;59011;59012;59013;59014;59015;59016;59017	2016	O95714	HERC2	S1588	NaN	-1.13603	NaN	-2.81612	-2.77061	NaN	NaN	-0.839572	NaN	-2.97477	NaN	-3.59445	NaN	-0.836685	-3.38332	-2.61252	NaN	-3.15331	-2.00774	-2.5958	-3.51024	-2.73325	-2.80948	-3.09509
3538;3539;3540;3541;3542;3543;3544;3545;3546;3547;3548;3549	2015	O95714	HERC2	S2928	-5.12136	NaN	NaN	NaN	NaN	NaN	NaN	NaN	NaN	NaN	NaN	NaN	NaN	NaN	NaN	NaN	NaN	-5.61974	-5.01244	-6.0628	NaN	-5.9864	NaN	-4.61703
78509;78510;78511;78512;78513;78514;78515;78516	2017	O95714	HERC2	S3462	-1.25603	-2.6279	-2.37711	-2.51883	-3.34767	-3.15799	1.11981	-0.0820618	-1.60714	-0.811572	NaN	-2.12776	0.933294	0.114445	-1.96366	-1.16589	NaN	-0.837354	NaN	NaN	NaN	NaN	NaN	NaN
32244	16711	O95714	HERC2	T3480	NaN	NaN	NaN	NaN	NaN	NaN	NaN	NaN	NaN	NaN	NaN	NaN	NaN	NaN	NaN	NaN	NaN	NaN	NaN	NaN	NaN	NaN	NaN	NaN
102804	2019	O95747	OXSR1	S324	NaN	NaN	NaN	NaN	NaN	NaN	-1.27299	-0.657853	-1.25436	-0.897892	-1.16526	-1.23142	NaN	NaN	NaN	NaN	NaN	NaN	NaN	NaN	NaN	NaN	NaN	NaN
141768;141769;141770;141771	2020	O95747	OXSR1	S427	-0.140135	-0.0057888	0.529276	-0.676397	0.274368	-0.0550709	-1.49733	0.323617	-0.125521	0.134566	-0.333821	0.281909	NaN	NaN	NaN	NaN	NaN	NaN	NaN	NaN	NaN	NaN	NaN	NaN
[truncated: 13,001 more rows]
