# Supplementary material for: Temporal dynamics from phosphoproteomics using endoscopic biopsy specimens provides new therapeutic targets in stage IV gastric cancer
Source: Sci Rep. 2022 Mar 25;12:4419. doi: 10.1038/s41598-022-08430-7 (PMC8956597; doi:10.1038/s41598-022-08430-7)
Supplement: Supplementary file 3 — Supplementary Table S2. [file 41598_2022_8430_MOESM3_ESM.xlsx]

## Sheet: Summary of contents
Table S2. Global proteomic data without batch correction
Item name	Contents
Evidence IDs	IDs of peptide(s) in Table S12 for identifying a particular protein
Protein ID	IDs of proteins in UniprotKB associated with identified peptide
Gene names	Names of genes associated with identified peptide
HER2-positive Patient 1 pre-treatment Tumor	Normalized intensity of each protein in the pre-treatment tumor of HER2-positive Patient 1
HER2-positive Patient 1 post-treatment Tumor	Normalized intensity of each protein in the post-treatment tumor of HER2-positive Patient 1
HER2-negative Patient 1 Tumor	Normalized intensity of each protein in the tumor of HER2-negative Patient 1
HER2-positive Patient 1 pre-treatment NAT	Normalized intensity of each protein in the pre-treatment NAT of HER2-positive Patient 1
HER2-positive Patient 1 post-treatment NAT	Normalized intensity of each protein in the post-treatment NAT of HER2-positive Patient 1
HER2-negative Patient 1 NAT	Normalized intensity of each protein in the NAT of HER2-negative Patient 1
HER2-positive Patient 2 pre-treatment Tumor	Normalized intensity of each protein in the pre-treatment tumor of HER2-positive Patient 2
HER2-positive Patient 2 post-treatment Tumor	Normalized intensity of each protein in the post-treatment tumor of HER2-positive Patient 2
HER2-negative Patient 2 Tumor	Normalized intensity of each protein in the tumor of HER2-negative Patient 2
HER2-positive Patient 2 pre-treatment NAT	Normalized intensity of each protein in the pre-treatment NAT of HER2-positive Patient 2
HER2-positive Patient 2 post-treatment NAT	Normalized intensity of each protein in the post-treatment NAT of HER2-positive Patient 2
HER2-negative Patient 2 NAT	Normalized intensity of each protein in the NAT of HER2-negative Patient 2
HER2-positive Patient 3 pre-treatment Tumor	Normalized intensity of each protein in the pre-treatment tumor of HER2-positive Patient 3
HER2-positive Patient 3 post-treatment Tumor	Normalized intensity of each protein in the post-treatment tumor of HER2-positive Patient 3
HER2-negative Patient 3 Tumor	Normalized intensity of each protein in the tumor of HER2-negative Patient 3
HER2-positive Patient 3 pre-treatment NAT	Normalized intensity of each protein in the pre-treatment NAT of HER2-positive Patient 3
HER2-positive Patient 3 post-treatment NAT	Normalized intensity of each protein in the post-treatment NAT of HER2-positive Patient 3
HER2-negative Patient 3 NAT	Normalized intensity of each protein in the NAT of HER2-negative Patient 3
HER2-positive Patient 4 pre-treatment Tumor	Normalized intensity of each protein in the pre-treatment tumor of HER2-positive Patient 4
HER2-positive Patient 4 post-treatment Tumor	Normalized intensity of each protein in the post-treatment tumor of HER2-positive Patient 4
HER2-negative Patient 4 Tumor	Normalized intensity of each protein in the tumor of HER2-negative Patient 4
HER2-positive Patient 4 pre-treatment NAT	Normalized intensity of each protein in the pre-treatment NAT of HER2-positive Patient 4
HER2-positive Patient 4 post-treatment NAT	Normalized intensity of each protein in the post-treatment NAT of HER2-positive Patient 4
HER2-negative Patient 4 NAT	Normalized intensity of each protein in the NAT of HER2-negative Patient 4

## Sheet: Table S2
Evidence IDs	Protein ID	Gene names	HER2-positive Patient 1 pre-treatment Tumor	HER2-positive Patient 1 post-treatment Tumor	HER2-negative Patient 1 Tumor	HER2-positive Patient 1 pre-treatment NAT	HER2-positive Patient 1 post-treatment NAT	HER2-negative Patient 1 NAT	HER2-positive Patient 2 pre-treatment Tumor	HER2-positive Patient 2 post-treatment Tumor	HER2-negative Patient 2 Tumor	HER2-positive Patient 2 pre-treatment NAT	HER2-positive Patient 2 post-treatment NAT	HER2-negative Patient 2 NAT	HER2-positive Patient 3 pre-treatment Tumor	HER2-positive Patient 3 post-treatment Tumor	HER2-negative Patient 3 Tumor	HER2-positive Patient 3 pre-treatment NAT	HER2-positive Patient 3 post-treatment NAT	HER2-negative Patient 3 NAT	HER2-positive Patient 4 pre-treatment Tumor	HER2-positive Patient 4 post-treatment Tumor	HER2-negative Patient 4 Tumor	HER2-positive Patient 4 pre-treatment NAT	HER2-positive Patient 4 post-treatment NAT	HER2-negative Patient 4 NAT
138047;138048;138049;138050;138051;138052;138053;138054;138055;138056;138057;138058;146262;146263;146264;146265	A0A075B6H9	IGLV4-69	1.14034	2.66849	0.569767	1.78044	1.92763	1.66549	1.39676	2.11099	2.81659	1.58655	1.03315	3.99084	1.20932	1.64751	2.74844	1.5205	1.19057	2.11798	2.17612	1.34806	1.65206	2.1041	1.45965	1.48475
138017;138018;342226;342227;342228;363650;363651	A0A075B6I0	IGLV8-61	2.73732	3.94611	0.163709	2.99403	3.12333	3.80907	NaN	NaN	NaN	NaN	NaN	NaN	NaN	NaN	NaN	NaN	NaN	NaN	0.841687	0.108476	1.05252	0.803937	-0.0411711	0.577083
138045;138046;168708;168709;168710	A0A075B6I1	IGLV4-60	1.50223	3.45302	1.09505	3.83485	3.45577	2.44504	NaN	NaN	NaN	NaN	NaN	NaN	NaN	NaN	NaN	NaN	NaN	NaN	2.05479	1.10965	1.3949	1.96434	1.14525	1.10331
159363;159364;159365;159366;352741;352742;352743;352744	A0A0B4J1V0	IGHV3-15	0.77602	2.0109	0.664462	1.1111	1.63787	1.81163	NaN	NaN	NaN	NaN	NaN	NaN	NaN	NaN	NaN	NaN	NaN	NaN	1.40448	0.962408	1.34663	1.58463	1.00673	1.42673
34007;34008;34009;215070;215071;215072;215073;215074;330612;330613;431160;431161;431162;431163;431164	A0A0C4DH38	IGHV5-51	0.639614	1.55636	0.830912	0.835085	1.30303	1.12709	0.485398	1.22738	2.36126	0.578137	0.542976	0.952002	1.73923	1.66368	2.78759	1.78503	1.22704	2.19815	2.06699	1.39812	1.84545	1.90957	1.56013	1.47586
241806;241807;241808;241809;241810;241811;241812;241813;241814;241815;241816;241817;241818;241819;241820;278890;411683;411684;411685;411686	A0A0C4DH72	IGKV1-6	1.7496	2.86719	2.02476	2.31677	2.50402	2.69278	0.000850677	0.0132322	0.379405	-0.119049	0.339079	0.333456	0.680399	1.67854	0.244156	0.597929	0.792443	0.0869246	2.86746	2.452	2.80792	2.90019	2.69545	2.66703
79572;79573;79574;79575;79576;79577;79578;79579;79580;79581;79582;79583;79584;79585;91203;91204;91205;91206;91207;91208;91209;91210;91211;91212;91213;145081;145082;145083;145084;145085;145086;145087;145088;150784;230581;230582;230583;230584;230585;230586;230587;285012;295784;325700;325701;325702;325703;325704;325705;325706;325707;325708;325709;325710;349845;349846;349847;349848;349849;349850;3498…	A0AV96	RBM47	-0.536612	0.0352554	-0.567113	-0.160036	-0.118065	-0.105282	0.340654	0.253876	0.0557251	0.333397	0.588782	0.228625	0.503761	0.830015	0.353469	0.718946	0.741577	0.490044	-0.0724354	-1.07406	-0.342683	-0.150101	0.00771141	-0.0709114
18927;18928;18929;18930;18931;18932;58350;162345;162346;162347;162348;162349;162350;184590;200717;200718;200719;200720;214821;214822;214823;214824;215263;215264;215265;215266;230086;230087;230088;230089;262083;272743;272744;285213;286052;299876;299877;299878;299879;321944;321945;349110;382371;382372;382373;382374;382375;382376;382377;382378;382379;411342;411343;411344;411345;411346;411347;411348;…	A0AVT1	UBA6	0.663801	0.787287	0.688712	0.664904	0.680756	0.758818	0.791212	0.763868	0.91647	0.66778	0.683402	0.796229	0.740576	0.511059	0.961452	1.08095	0.71183	1.03779	0.529474	0.610542	0.415349	0.402002	0.395109	0.444637
12344;20860;20861;20862;20863;20864;20865;20866;20867;32455;32456;32457;32458;32459;32460;32461;110342;112318;112319;112320;112321;112322;115077;115078;115079;118243;118244;118245;190774;190775;190776;204453;206532;206533;206534;206535;206536;206537;206538;206539;206540;206541;206542;206543;206544;206545;206546;206547;206548;206549;206550;206551;206552;206553;206554;206555;206556;229896;229897;22…	A0FGR8	ESYT2	-0.706543	-0.87816	-0.831829	-0.85433	-0.838917	-0.822964	-0.693043	-0.830051	-0.597736	-0.925188	-0.958272	-0.903333	-0.306475	-0.208717	-0.168469	-0.436018	-0.657703	-0.473015	-1.4186	-1.22388	-1.25333	-1.14895	-1.26228	-1.31217
3639;3640;3641;3642;3643;3644;3645;3646;3647;3648;3649;3650;3651;3652;3653;3654;3655;3656;3657;3658;3659;3660;3661;3662;3663;3664;3665;3666;3667;3668;3669;3670;3671;3672;3673;3674;3675;3676;3677;3678;3679;3680;3681;3682;3683;3684;3685;3686;3687;3688;3689;3690;3691;3692;3693;3694;3695;3696;3697;6874;6875;6876;6877;6878;6879;6880;6881;6882;6883;6884;6885;392390;392391;411433;420412;420413;420414;42…	A0M8Q6	IGLC7	NaN	NaN	NaN	NaN	NaN	NaN	NaN	NaN	NaN	NaN	NaN	NaN	NaN	NaN	NaN	NaN	NaN	NaN	-0.640673	-1.34843	-0.975776	-1.12693	-1.16346	-1.52246
107252;112560;112561;112562;112563;145080;193795;193796;193797;193798;193799;193800;193801;193802;193803;193804;201003;213504;213505;213585;213586;259323;259324;259325;259326;261229;332071;332072;332073;332074;362904;362905;362906;374872;374873;374874;374875;430384;430385;430386;430387;430388;430389;430390;430391;430392;430393	A0MZ66	SHTN1	0.727999	1.10807	1.32569	0.940462	0.861559	0.590437	1.25436	1.18908	1.11232	1.41856	1.49737	1.36039	0.978918	0.593416	1.16907	1.06023	1.25336	1.07957	1.04714	1.19295	0.871952	0.748002	1.08739	0.763534
4932;4933;4934;4935;4936;4937;4938;4939;4940;4941;4942;4943;4944;4945;4946;4947;4948;47970;61985;61986;61987;61988;61989;61990;61991;61992;109424;109425;109737;109738;109739;109740;109741;143588;143589;143590;143591;143592;143593;143594;143595;143596;143597;177398;177399;177787;177788;192257;200358;261040;277706;277707;277708;277709;277710;277711;277712;277713;277714;277715;277716;277717;277718;2…	A1L0T0	ILVBL	-0.845242	-0.608309	-0.558485	-0.573057	-0.675722	-0.318743	-0.502634	-0.58391	-0.75317	-0.386061	-0.508092	-0.74677	-0.253092	-0.219185	-0.354739	-0.378365	-0.523199	-0.246878	-0.763622	-1.07531	-0.95663	-0.45657	-0.813734	-0.562239
244;63373;338942	A1L390	PLEKHG3	NaN	NaN	NaN	NaN	NaN	NaN	NaN	NaN	NaN	NaN	NaN	NaN	NaN	NaN	NaN	NaN	NaN	NaN	NaN	NaN	NaN	NaN	NaN	NaN
20331;30147;74039;144817;144818;168894;323525	A1X283	SH3PXD2B	1.43858	0.658757	0.904848	0.422601	0.734421	0.605241	NaN	NaN	NaN	NaN	NaN	NaN	NaN	NaN	NaN	NaN	NaN	NaN	NaN	NaN	NaN	NaN	NaN	NaN
97191;105804;105805;170262;170263;170264;170265;170266;170267;170268;235562;235563;239579;239580;241381;276332;276333;289933;289986;379331	A2RRP1	NBAS	-0.33959	-0.433063	-0.542132	-0.860721	-0.351129	-0.95004	-0.76744	-0.231728	-0.746703	-0.287508	0.00260973	-0.374062	0.15349	-0.0107918	-0.177969	0.623228	0.523307	0.488757	-0.749641	-0.667967	-0.886968	-0.401924	-0.45986	-0.697788
55579;62159;73500;180220;189054;256165;260317;262220;262221;262222;262223;393236;393237	A3KMH1	VWA8	-1.74144	-2.1102	-2.24156	-2.10054	-2.12564	-2.16224	-0.629135	-0.592089	-0.689628	-0.0365601	-0.609568	-0.266133	0.395505	1.29265	-0.424652	-0.139	-0.136333	-0.327428	-0.708942	-0.568843	-0.677353	-0.43478	-0.622438	-0.490536
235871;350144;373972	A4D1E9	GTPBP10	NaN	NaN	NaN	NaN	NaN	NaN	NaN	NaN	NaN	NaN	NaN	NaN	NaN	NaN	NaN	NaN	NaN	NaN	NaN	NaN	NaN	NaN	NaN	NaN
230016;230017;230018;391109;408563	A4D1P6	WDR91	NaN	NaN	NaN	NaN	NaN	NaN	NaN	NaN	NaN	NaN	NaN	NaN	NaN	NaN	NaN	NaN	NaN	NaN	0.344119	0.661777	0.0367537	0.132314	0.80151	0.329844
49794;49795;49796;49797;49798;49799;49800;63385;63386;63387;78746;78747;78748;99670;99671;99672;99673;99674;149962;149963;194311;235950;235951;275889;284701;284702;284703;284704;331762;331763;331764;331765;336637;337259	A5YKK6	CNOT1	0.495234	0.299638	0.658748	0.267045	0.0925856	0.347571	0.288111	0.2304	0.13255	-0.0282497	0.649191	0.44708	-0.099947	0.461915	-0.322269	-0.62518	-0.34091	-0.127787	-0.109634	0.00827026	-0.0371046	0.217718	0.19902	0.0970535
36718;36719;42197;96524;153154;212249;212250;212251;307803;307804	A6NDB9	PALM3	0.320612	-0.136962	0.59287	0.556342	0.76643	-0.646885	0.238444	0.451867	0.402894	1.12966	0.791905	1.03615	NaN	NaN	NaN	NaN	NaN	NaN	NaN	NaN	NaN	NaN	NaN	NaN
219407;225103;225104;225105;225106;225107;232988;361042	A6NDG6	PGP	1.01742	1.11024	1.39135	0.968885	1.07867	0.907032	0.75625	0.673956	1.42401	0.485262	1.00772	1.26224	NaN	NaN	NaN	NaN	NaN	NaN	NaN	NaN	NaN	NaN	NaN	NaN
64520;70188;70189;104158;228052;228053;229548;229549;229550;229551;229552;229553;229554;229555;249010;249011;249012;249013;249014;249015;249016;249017	A6NHC0	CAPN8	NaN	NaN	NaN	NaN	NaN	NaN	0.234221	0.858008	0.359458	0.164362	1.74378	1.14702	0.70277	0.750718	1.73592	1.06011	1.59451	2.0203	0.365229	-0.0127335	0.202359	0.472862	0.995289	0.283556
28163;47372;47373;88650;88651;100903;101071;119769;119770;166093;166094;169016;169017;173310;242226;242227;257905;257906;257907;329572;329573;332765;332766;332767;332768;332769;332770;332771;364513	A6NHR9	SMCHD1	-0.369585	-0.706242	-0.656106	-0.728603	-0.645147	-0.390938	0.0260324	-0.563904	-0.160028	-0.681559	-0.349123	-0.307733	-0.27389	1.89549	-0.144441	-0.469211	-1.12544	-0.360507	-0.775791	-0.332065	-0.858506	-0.59072	-0.76721	-0.924553
15554;15555;15556;39677;40661;45587;45588;137293;137294;215460;241144;241145;246387;246388;246389;257167;257168;272431;297069;343092;344035;344036;344037;344038;344039;344040;381063;408962;408963;408964	A8K2U0	A2ML1	NaN	NaN	NaN	NaN	NaN	NaN	-0.553522	2.20689	-0.482378	-0.635359	-1.02946	-0.668365	-1.40777	-0.92096	-1.19033	-1.38896	-1.86981	-1.50405	NaN	NaN	NaN	NaN	NaN	NaN
8461;13819;13820;23087;23088;23089;23090;23091;23092;23093;35965;35966;35967;35968;35969;35970;35971;35972;35973;35974;35975;35976;35977;35978;35979;35980;35981;35982;35983;35984;35985;47283;47284;47285;47286;47287;47288;47435;47436;47437;47438;47439;52331;52332;52333;52334;52335;53230;73253;73254;73255;136604;136605;136606;136607;136608;136609;136610;145071;145072;145073;145074;145075;145076;190…	A8K7I4	CLCA1	-0.0974979	-0.0971127	-0.125377	0.304932	-0.541754	4.18586	0.261071	0.0725946	2.22078	0.305483	0.870975	0.582083	0.369911	1.1205	0.291898	0.960542	0.586264	2.84553	0.435932	-0.145647	0.724174	2.49802	0.329578	2.59105
59941;243249;243250	A8MUH7	PDZK1P1	NaN	NaN	NaN	NaN	NaN	NaN	NaN	NaN	NaN	NaN	NaN	NaN	NaN	NaN	NaN	NaN	NaN	NaN	NaN	NaN	NaN	NaN	NaN	NaN
83034;83035;112117;318562;318563;318564;350155;353320;353321;353322;353323;353324	A8MXV4	NUDT19	-0.342782	-0.386539	-0.138573	-0.219327	-0.212234	-0.174287	-0.416515	-0.161521	-0.23191	0.240278	0.106739	0.0486965	-0.471649	-1.59711	0.163974	-0.399303	0.442	0.0958347	-1.9728	-1.71149	-2.27675	-1.65056	-0.943327	-1.70744
80893;80894;97053;97054;97055;97056;97057;97058;108371;155876;155877;156824;156825;290414;301051;301052	B0I1T2	MYO1G	0.528906	0.934953	0.769416	1.03548	1.35923	1.1216	0.85604	0.470609	1.71061	0.677714	1.2832	0.970879	NaN	NaN	NaN	NaN	NaN	NaN	0.450042	0.661307	0.376867	0.461751	0.634265	0.517852
161623;161624;273925	B1AK53	ESPN	NaN	NaN	NaN	NaN	NaN	NaN	NaN	NaN	NaN	NaN	NaN	NaN	NaN	NaN	NaN	NaN	NaN	NaN	NaN	NaN	NaN	NaN	NaN	NaN
6874;6875;6876;6877;6878;6879;6880;6881;6882;6883;6884;6885;16586;16587;16588;16589;16590;16591;16592;16593;16594;16595;16596;16597;16598;16599;16600;16601;16602;16603;16604;16605;16606;16607;16608;16609;16610;16611;16612;16613;28476;28477;28478;28479;28480;28481;28482;28483;28484;28485;28486;28487;28488;28489;28490;28491;28492;28493;28494;28495;28496;28497;28498;28499;28500;28501;28502;28503;285…	B9A064	IGLL5	0.93766	2.45116	0.658364	2.23236	2.05141	1.86803	1.31116	2.69519	2.94908	1.46825	1.10773	3.37445	2.18218	2.06417	2.1542	2.61477	2.34884	2.34126	2.2106	1.41788	1.69604	2.15098	1.67818	1.79707
30115;30116;30117;30118;30119;30120;30121;251689;251690;251691;251692;251693;251694;251695;251696;251697;251698;251699;251700;251701	C9JI98	TMEM238	-0.286608	-0.236231	-0.582483	-0.397423	-0.491833	-0.403376	-0.378618	0.862766	-0.446193	-0.459467	-0.596744	-0.644747	0.363365	0.648079	0.207246	-0.0628076	-0.143517	0.00257492	-0.301971	-0.279642	-0.300855	-0.164591	-0.161335	-0.280188
60068;60069;60070;60071;60072;60073;60074;60075;60076;60077;60078;60079;60080;60081;60082;60083;60084;60085;60086;60087;144098;186260;186261;186262;186263;186264;186265;186266;186267;186268;186269;186270;186271;186272;186273;186274;186275;186276;186277;186278;186279;186280;186281;186282;186283;186284;186285;186286;186287;186288;186289;186290;186291;287198;287199;287200;287201;287202;312737;312738…	E9PAV3	NACA	0.482357	0.100988	0.629088	0.335962	0.284002	0.12352	0.218115	0.252638	0.249344	-0.0668812	-0.0467486	-0.0420141	0.450298	-0.205845	0.406323	0.557224	0.33181	0.259628	0.239817	0.472807	0.276523	0.35218	0.224876	0.0851231
28104;28105;414420;414421	E9PRG8	C11orf98	NaN	NaN	NaN	NaN	NaN	NaN	NaN	NaN	NaN	NaN	NaN	NaN	NaN	NaN	NaN	NaN	NaN	NaN	NaN	NaN	NaN	NaN	NaN	NaN
23538;23539;23540;23541;23542;23543;23544;23545;153803;153804;153805;166148;288867;288868;288869	O00115	DNASE2	-0.552599	-0.580389	-0.166934	-0.536947	-0.420187	-0.668167	0.0986271	-0.312912	-0.341085	0.245893	0.0376191	-0.0165319	-0.549709	-0.656549	-0.674216	-0.497677	-0.137691	-0.742378	1.2262	1.03085	0.827965	-0.137745	-0.157778	-0.276799
3970;3971;3972;3973;3974;3975;3976;3977;35072;35073;35074;35075;35076;35077;35078;35079;35080;35081;116167;116168;116169;116170;116171;116172;116173;116174;116175;116176;116177;116178;116179;116180;116181;116182;116183;116184;116185;118782;118783;118784;118785;118786;118787;118788;118789;123998;123999;125366;125367;125368;125369;125370;125371;125372;125373;125374;125375;131110;131111;131112;13111…	O00116	AGPS	-0.932392	-0.652853	-0.685409	-0.728415	-0.857351	-0.824818	-0.766027	-1.00961	-0.844872	-1.18089	-1.1067	-0.995006	-0.861877	-0.999203	-0.895385	-0.913144	-1.18169	-1.03962	-0.889902	-0.68771	-0.961627	-0.696798	-0.806467	-0.963432
168844;185133	O00139	KIF2A	NaN	NaN	NaN	NaN	NaN	NaN	NaN	NaN	NaN	NaN	NaN	NaN	NaN	NaN	NaN	NaN	NaN	NaN	NaN	NaN	NaN	NaN	NaN	NaN
19959;19960;19961;19962;19963;19964;53676;53677;53678;55580;55581;55582;55583;55584;55585;55586;55587;55588;55589;55590;55591;55592;55593;55594;55595;55596;55597;55598;61392;61393;61394;61395;61396;61397;61398;78818;78819;78820;78821;78822;78823;78824;78825;78826;78827;78828;78829;78830;78831;102665;102666;102667;102668;102669;102670;102671;102672;102673;102674;102675;102676;102677;102678;102679;…	O00148	DDX39A	-0.762714	-1.1351	-0.471305	-1.14672	-1.06778	-1.12425	-0.769915	-1.33241	-0.718466	-1.50761	-1.30557	-1.28726	-0.666891	-0.0110035	-0.596272	-0.998808	-1.17903	-1.01315	-1.0235	-0.799688	-0.986119	-1.36468	-1.19473	-1.54317
2501;2502;2503;2504;2505;2506;2507;2508;2509;2510;2511;2512;2513;45925;45926;45927;45928;45929;45930;45931;45932;45933;45934;45935;45936;45937;45938;45939;45940;45941;45942;45943;45944;45945;45946;45947;55245;55246;55247;55248;55249;55250;55251;55252;55253;55254;55255;55256;55257;55258;55259;55260;55261;55262;55263;55264;115819;115820;115821;115822;115823;115824;115825;115826;115827;145440;145441…	O00151	PDLIM1	0.0687275	-0.181179	-0.229295	-0.24534	-0.173658	0.0309105	-0.0309429	-0.129416	-0.0289631	-0.328777	-0.0586543	-0.550855	0.141615	0.0809689	-0.0691996	0.262292	0.0319748	-0.244959	-0.0633087	-0.413553	-0.0465879	0.158348	0.0341835	0.0693665
4019;37886;37887;37888;37889;37890;37891;37892;37893;37894;37895;37896;37897;37898;37899;37900;37901;37902;37903;37904;37905;37906;37907;37908;37909;197906;197907;197908;197909;244946;271098;271099;271100;271101;271102;271103;301043;301044;301045;301046;301047;301048;301049;301050;314715;317932;317933;317934;317935;317936;334370;334371;334372;334373;334374;334375;334376;334377;334378;334379;33438…	O00154	ACOT7	-0.0542622	-0.26351	0.272158	-0.232597	-0.309559	-0.201355	-0.341843	-0.433466	-0.135515	-0.869564	-0.764532	-0.894626	0.404278	0.586044	-0.00298214	0.119117	-0.286678	-0.308098	-0.30208	-0.116869	0.0235739	-0.241802	-0.356073	-0.491405
14922;14923;39406;39407;39408;39409;39410;39411;39412;39413;39414;39415;46178;46179;46180;46181;58537;58538;58539;58540;58541;58542;58543;58544;58545;58546;58547;58548;58549;58550;58551;58552;58553;58554;58555;58556;58557;58558;58559;58560;58561;58562;58563;66244;66245;66246;66247;66248;69744;69745;69746;69747;69748;69749;69750;69751;69752;69753;71310;71311;71312;71313;71314;71315;71316;77511;852…	O00159	MYO1C	0.0773926	-0.135496	-0.458894	0.00599098	-0.0389442	-0.0431499	-0.0687389	-0.0751953	-0.163891	-0.119047	-0.0909629	-0.0797243	-0.465078	-0.51166	-0.273116	-0.131281	-0.569445	0.104076	-0.362963	-0.492182	-0.19624	-0.160135	-0.249744	-0.0413322
11707;11708;11709;11710;11711;11712;11713;11714;11715;14922;14923;46189;60415;60416;60417;60418;60419;60420;60421;60422;60423;60424;60425;60426;60427;60428;60429;60430;60431;167873;204065;204066;204067;204068;204069;287755;303071;309863;309864	O00160	MYO1F	-0.244049	-0.21431	-0.258672	-0.317492	-0.246805	-0.658241	NaN	NaN	NaN	NaN	NaN	NaN	NaN	NaN	NaN	NaN	NaN	NaN	2.3975	2.94425	2.73586	1.3962	0.876479	1.44548
17386;17387;17388;67882;67883;67884;67885;67886;67887;67888;67889;67890;87119;87120;87121;87122;87123;87124;87125;87126;87127;87128;87129;87130;87131;87132;87133;87134;87135;87136;87137;186461;186462;194913;194914;194915;194916;194917;194918;194919;194920;206087;206088;206089;206090;206091;206092;206093;206094;206095;361812;361813;361814;365171;365172;365173;365174;365175;365176;365177;365178;365…	O00161	SNAP23	-0.364889	-0.0611286	-0.587417	-0.317898	-0.20249	-0.0663128	0.0300217	-0.198074	0.0817223	-0.166801	-0.480201	0.0142794	-0.192551	0.175735	-0.415809	-0.175534	-0.0720119	-0.317595	-0.0147972	-0.411417	-0.14187	-0.146059	-0.273335	-0.226549
376552;429456;429457;429458	O00165	HAX1	NaN	NaN	NaN	NaN	NaN	NaN	NaN	NaN	NaN	NaN	NaN	NaN	-0.435425	1.42878	-0.204003	-0.288757	-0.375632	-0.460935	NaN	NaN	NaN	NaN	NaN	NaN
17026;17027;42164;42165;42166;42167;42168;42169;96254;96255;96256;96257;96258;96259;96260;96261;96262;176607;176608;176609;181903;181904;181905;181906;181907;253331;387935;397283;397284;397285;397286;397287;397288;397289;397290;397291;397292	O00170	AIP	0.196566	0.247669	0.203423	0.19722	0.150642	0.180674	0.761778	0.465968	0.806742	0.174736	0.850603	0.488809	0.76403	0.203876	0.464609	0.704193	0.390245	0.346268	0.311874	0.410364	0.133554	0.105021	0.195545	0.0391846
40765;177075;177076;185329;185330;262397;339870;381780;390534;395304;395305;395306;395307;395308	O00178	GTPBP1	0.640445	0.780648	0.783485	0.675351	0.713244	0.870782	NaN	NaN	NaN	NaN	NaN	NaN	0.372793	0.704947	1.09467	0.726375	0.890814	1.22079	-0.0433102	0.304123	0.0566244	0.333717	0.16328	0.202736
127494;127495;127496;127497;127498;127499;127500;127501;127502;127503;128478;128479;128480;128481;128482;128483;229712;229713;229714;229715;229716;229717;229718;229719;229720;229721;229722;229723;285309;285310;285311;285312;285313;285314;291722;291723;291724;291725;307302;307303;307304;307305;307306;329811;329812;329813;329814;329815;329816;329817;329818;329819;329820;329821;359538;381507;381508;…	O00182	LGALS9	0.196856	1.07948	0.419539	1.03922	0.851919	0.472034	0.789513	0.699236	0.742498	0.968086	0.960396	0.805549	2.07821	1.59366	2.67238	2.78911	2.32004	2.65203	0.902565	0.907894	0.8378	0.841661	0.93786	0.74217
26561;26562;26563;26564;26565;26566;26567;26568;26569;28750;28751;28752;28753;30157;30158;30159;38717;38718;38719;60934;178258;178259;178260;178261;187210;187211;187212;187213;187214;197400;197401;197402;197403;197404;197405;213442;213443;213444;213445;213446;221030;281704;312861;318664;318665;318666;318667;318668;318669;345921;345922;345923;345924;370781;370782;370783;370784;370785;398916;398917…	O00186	STXBP3	-0.832855	-0.594479	-0.792583	-0.567316	-0.584152	-0.565805	-0.549282	-0.424526	-0.65888	-0.472469	-0.522689	-0.512589	-0.676085	-0.50979	-0.514525	-0.58813	-0.903526	-0.351025	-0.318926	-0.505075	-0.606715	-0.295908	-0.219193	-0.443331
160934;293411;293412	O00192	ARVCF	NaN	NaN	NaN	NaN	NaN	NaN	-1.43842	-1.40674	-2.13572	-1.02413	-1.195	-1.37079	0.368738	0.882777	0.64052	0.155198	0.496775	0.955489	NaN	NaN	NaN	NaN	NaN	NaN
116085;116086;116087;116088;198194;198195;198196;198197;198198;198199;198200;198201;261784;261785;261786;261787;319876;319877;319878;319879	O00193	SMAP	1.06337	1.06623	1.7313	1.05383	1.24203	0.756441	1.87604	-3.30524	1.28038	0.711675	1.41951	1.22233	1.2026	0.563686	1.17282	1.18079	1.88775	1.28901	2.01984	1.8497	2.06247	0.817406	1.25787	0.908596
7653;7654;7655;7656;7657;40180;40181;40182;40183;40184;40185;40186;40187;40188;40189;40190;40191;40192;40193;40194;40195;40196;40197;132811;132812;132813;132814;132815;132816;132817;132818;132819;132820;132821;132822;239006;239007;239008;239009;239010;239011;239012;239013;239014;239015;239016;239017;239018;239019;239020;239021;269179;269180;269181;269182;269183;269184;269185;334946;334947;334948;…	O00194	RAB27B	0.127132	1.63752	-0.388605	0.864714	0.79105	0.123367	1.178	1.53977	0.482586	1.03189	1.58051	0.938317	0.466684	0.94379	1.07469	0.807958	1.13783	1.20073	0.556408	0.119799	0.554072	0.684795	1.06455	0.708933
51902;51903;51904;70657;70658;70659;85191;85192;85193;85194;85195;85196;85197;95966;98296;98297;158375;158376;158377;183399;188465;214098;214099;239829;239830;239831;243704;243705;265817;266250;276832;276833;276834;277761;277762;277763;277764;277765;277766;277767;277768;292381;292382;292383;292384;292385;306887;322796;322797;322798;322799;322800;322801;322802;322803;322804;322805;322806;326139;32…	O00203	AP3B1	0.316086	0.549809	-0.0419745	0.442268	0.476131	0.447315	0.426641	0.274952	0.50239	0.59366	0.384823	0.484014	0.448368	0.273687	0.411794	0.533849	0.282927	0.496635	0.509947	0.610458	0.547265	0.381651	0.550995	0.498926
51950;70391	O00204	SULT2B1	NaN	NaN	NaN	NaN	NaN	NaN	-0.155635	1.7542	0.231895	0.0098238	-0.16246	-0.374642	NaN	NaN	NaN	NaN	NaN	NaN	NaN	NaN	NaN	NaN	NaN	NaN
8217;59539;59540;150482;150483;150484	O00214	LGALS8	NaN	NaN	NaN	NaN	NaN	NaN	0.000654221	-0.150635	0.138977	-0.659182	-0.461565	-0.465652	NaN	NaN	NaN	NaN	NaN	NaN	NaN	NaN	NaN	NaN	NaN	NaN
111153;111154;111155;111156;111157;111158;111159;111160;111161;111162;111163;111164;111165;111166;111167;111168;111169;111170;111171;111172;111173;111174;165072;222464;222465;222466;222467;222468;222469;222470;222471;222472;222473;222474;222475;222476;222477;222478;222479;222480;222481;243045;317993;317994;317995;317996;317997;317998;317999;318000;318001;318002;318003;422107;422108;422109;422110;…	O00217	NDUFS8	-1.12312	-0.665564	-0.759519	-0.27125	-0.385107	-0.475494	-1.26752	-1.11307	-0.815325	-0.249323	-0.318943	-0.734527	-0.819164	-1.3547	-1.07084	-0.473961	0.248034	-0.749561	-1.17414	-1.55864	-1.22532	-0.969395	-0.647844	-0.693598
3008;3009;24084;24085;24086;32900;32901;47890;47891;47892;52806;61278;61279;61280;61281;61282;61283;61284;61285;61286;61287;61288;61289;61290;61291;114385;114386;114387;114388;114389;114390;114391;114392;114393;114394;114395;114396;114397;114398;114399;114400;114401;114402;114403;114404;114405;114406;114407;114408;114409;114410;114411;114412;114413;114414;114415;197408;197409;197410;197411;197412…	O00231	PSMD11	0.936441	0.839968	1.08473	0.800871	0.749311	0.84956	0.970123	0.990467	1.10002	0.945219	0.919779	0.939174	1.01115	0.980894	0.918302	0.952737	0.880112	0.981216	0.28414	0.278563	0.267886	0.246449	0.296991	0.114897
20071;20072;20073;20074;20075;20076;20077;20078;20079;20080;70652;70653;70654;82172;82173;82174;82175;82176;82177;82178;114018;114019;114020;114021;114022;114023;114024;114025;123868;123869;130393;130394;130395;130396;130397;130398;130399;168854;168855;168856;168857;168858;168859;168860;196716;196717;196718;196719;212574;213508;213509;213510;213511;213512;213513;219546;219547;222548;222549;222550…	O00232	PSMD12	1.13123	0.987488	1.35542	0.897976	0.920399	0.868755	1.05554	0.860844	1.19926	0.83885	0.780362	0.847087	1.19559	1.14165	1.26649	1.13872	1.00066	1.02737	1.15313	1.35969	1.2124	1.00302	1.0373	0.955011
67814;67815;67816;67817;67818;156579;156580;156581;156582;156583;156584;179573;211216;213854;213855;213856;213857;213858;213859;234467;234468;234469;234470;311774;322557;322558;322559;322560;322561;322562	O00233	PSMD9	1.11935	0.981404	0.712554	0.846704	0.92072	0.873067	0.904343	1.02193	0.978788	0.840282	0.932145	0.940991	0.622423	0.825739	0.215594	0.57201	0.818285	0.292685	1.08772	0.669942	1.03331	1.06453	0.940675	0.969569
382221;382222;382223;382224;382225;382226;382227;422088;422089;422090;422091;422092;422093;422094;422095;422096;422097;422098;422099;422100;422101;422102;422103;422104;422105;422106	O00244	ATOX1	1.69642	1.85383	1.96403	1.68891	1.83676	1.69977	0.347254	1.03734	0.535454	0.196367	0.381415	0.228525	1.07486	1.18098	1.09959	1.02208	1.31963	1.15427	0.844719	1.06367	1.04277	0.759272	0.851202	0.821117
54983;54984;54985;56382;56383;56384;56385;56386;56387;56388;56389;56390;56391;56392;84224;96205;96206;96207;96208;96209;96210;96211;127664;127665;141435;141436;141437;141438;141439;141440;141441;141442;141443;141444;141445;141446;141447;141448;141449;141450;141451;141452;141453;141454;141455;141456;141457;141458;141459;141460;147111;147112;147113;147114;147115;147116;158599;158600;158601;158602;1…	O00264	PGRMC1	-1.19205	-0.458654	-0.641122	-0.602619	-0.563696	-0.458729	-0.412346	-0.23103	-0.384222	-0.435633	-0.504076	-0.283629	-0.655174	-0.532223	-0.660462	-0.545487	-0.592777	-0.717976	-1.19041	-1.33705	-1.22617	-0.98699	-0.948288	-0.952196
50720;50721;50722;50723;50724;52352;52353;68188;68189;68190;68191;68192;68193;68711;68712;68713;68714;76588;85498;90158;90159;90871;90872;90873;90874;128524;128525;128526;128870;132149;132150;132151;132152;175587;175588;175589;235276;268077;333027;333028;333029;333030;343497;347818;393360;393361;393362	O00267	SUPT5H	0.254589	0.0118694	0.327929	0.087307	0.178293	0.306927	0.154402	0.0342083	0.255396	-0.19396	-0.0789275	0.278985	0.410009	0.380266	0.838956	0.393636	-0.0844536	0.440784	-0.0610332	0.102064	-0.00592327	-0.27051	-0.317207	-0.357872
1688;1689;1690;1691;1692;1693;119186;139774;139775;251494;298457;298458;298459;298460;298461;298462;298463;298464;298465;309585;309586;309587	O00273	DFFA	0.760991	0.792397	0.989688	0.770524	0.79294	0.954792	0.397278	0.484044	0.185848	0.139735	0.145056	0.352877	0.972969	1.38568	0.765054	0.880151	1.35365	0.665213	0.372585	0.589207	0.35933	0.455271	0.258785	0.346205
90173;101725;101726;237581;237582;237583;237584;342647	O00291	HIP1	NaN	NaN	NaN	NaN	NaN	NaN	NaN	NaN	NaN	NaN	NaN	NaN	NaN	NaN	NaN	NaN	NaN	NaN	NaN	NaN	NaN	NaN	NaN	NaN
16296;16297;16298;90395;90396;90397;90398;90399;90400;90401;90402;90403;90404;90405;90406;90407;90408;90409;90410;90411;90412;90413;90414;90415;90416;90417;90418;133405;133406;133407;133408;133409;133410;133411;133412;133413;133414;133415;133416;133417;133418;133419;133420;133421;133422;133423;133424;133425;133426;133427;133428;133429;133430;133431;133432;133433;133434;133435;133436;133437;133438…	O00299	CLIC1	1.81411	1.98004	2.16719	1.74693	1.51778	1.56996	1.98513	1.61733	1.76495	1.41152	1.88477	1.40959	1.65405	1.42863	1.71954	1.80584	1.53708	1.74158	1.6804	1.8355	1.7356	1.7087	1.87287	1.64693
44497;44498;44499;44500;44501;134310;134311;134312;134313;134314;134315;134316;134317;190521;190522;190523;190524;190525;190526;235568;235569;235570;235571;235572;286676;315968;315969;351869;351870;351871;351872;351873;351874;351875;393824;393825;393826;393827;393828;393829;393830;393831;393832;393833;393834;393835;393836;393918;393919;393920;393921;393922;393923;393924;393925;393926;393927;39392…	O00303	EIF3F	0.0199013	0.179667	0.259114	0	-0.0545368	-0.0314388	-0.0947285	-0.0011692	0.0257721	-0.00456429	0.0190759	-0.067153	0.119677	0.141104	-0.0328283	0.234552	0.283819	0.145529	-0.0136948	-0.15456	-0.122998	0.0441513	0.153198	0.0157185
74473;372384;410878	O00308	WWP2	-0.930744	-0.137405	-0.546837	-0.411975	-0.592761	-0.642878	NaN	NaN	NaN	NaN	NaN	NaN	NaN	NaN	NaN	NaN	NaN	NaN	NaN	NaN	NaN	NaN	NaN	NaN
28154;28155;28156;28157;28158;28159;28160;28161;28162;157246;157247;157248;157249;160550;160551;160552;160553;160554;160555;160556;160557;160558;195612;195613;195614;195615;195616;195617;195618;195619;195620;195621;195622;195623;257401;257402;257403;257404;296672;296673;296674;296851;297037;305546;410222;410223;410224;410225;410226;413752;413753;413754;413755	O00330	PDHX	-0.493313	-0.46096	-0.551282	-0.244322	-0.376495	-0.515007	-0.314863	-0.303751	-0.454641	0.589058	0.238169	-0.169194	-0.698238	-0.979727	-0.616157	-0.582688	-0.0165615	-0.532988	-0.919769	-1.01426	-1.00641	-0.852489	-0.7428	-0.633797
18752;18753;18754;18755;18756;27446;27447;51647;134963;134964;134965;134966;134967;134968;134969;134970;134971;134972;134973;134974;171932;171933;171934;179968;179969;179970;179971;179972;179973;208220;208221;208222;208223;208224;208225;208226;208227;208228;208229;208230;208231;208232;208233;208234;208235;208236;208237;208238;208239;208240;208241;208242;208243;208244;208245;208246;208247;208248;2…	O00338	SULT1C2	-0.205442	3.04741	-0.0348697	1.79601	1.74007	0.899176	1.39865	1.43613	1.43225	1.69942	2.05439	2.61417	1.18864	1.30072	1.99352	1.87071	2.14193	2.60189	1.5341	0.582518	1.42734	2.06516	2.67864	2.10616
3515;20731;55909;55910;55911;55912;55913;55914;78924;78925;78926;78927;95827;95828;95829;103300;103301;103302;121993;121994;121995;121996;121997;121998;219408;219409;219410;219411;219412;219413;219414;219415;219416;219417;219418;219419;219420;219421;226821;226822;226823;226824;226825;226826;226827;226828;226829;226830;226831;286788;286789;286790;286791;286792;286793;286794;286795;286796;307596;30…	O00391	QSOX1	0.206966	2.02557	0.245472	1.15588	1.18811	0.808556	1.09836	1.68437	0.713329	0.984322	1.45432	1.46166	0.751413	1.31052	1.5119	1.15769	1.4087	1.88972	1.01867	0.581306	0.845351	0.963491	1.38997	0.935282
183426;183427;374528	O00399	DCTN6	NaN	NaN	NaN	NaN	NaN	NaN	NaN	NaN	NaN	NaN	NaN	NaN	NaN	NaN	NaN	NaN	NaN	NaN	NaN	NaN	NaN	NaN	NaN	NaN
84237;84238;84239;84240;84241;84242;86561;86562;86563;86564;86565;189407;367404;367405;367406;367407;367408;367409	O00400	SLC33A1	-0.513548	-0.196415	-0.659471	-0.526474	-0.310638	-0.367283	-0.399771	-0.817958	-0.333412	-0.340071	-0.440549	-0.383723	-0.362885	-0.31879	-0.621549	-0.638033	-0.629571	-0.520792	0.128345	-0.0498962	-0.237679	-0.317755	-0.288433	-0.129307
287681;287682;287683;287684;287685;358431;395563;395564;395565;395566	O00401	WASL	NaN	NaN	NaN	NaN	NaN	NaN	NaN	NaN	NaN	NaN	NaN	NaN	NaN	NaN	NaN	NaN	NaN	NaN	NaN	NaN	NaN	NaN	NaN	NaN
18627;18628;18629;18630;36223;94799;94800;94801;96476;96477;96478;110881;133871;133872;133873;133874;133875;133876;133877;133878;133879;133880;133881;133882;133883;133884;140746;140747;141374;141375;141376;176954;176955;176956;176957;176958;177409;177410;177411;178513;188671;205500;205501;205502;205503;205504;205505;220446;220447;220448;222524;226804;226805;226806;226807;244126;244127;244128;2441…	O00410	IPO5	0.252644	0.190575	0.694476	0.16321	0.116947	0.017767	-0.102949	0.106533	0.226028	0.103857	0.0168996	-0.0271235	0.657839	0.489899	0.474662	0.556295	0.440325	0.361958	0.0718269	0.0900345	-0.0140219	0.000835419	0.132748	-0.0771656
50865;299788;299789;299790;381034	O00411	POLRMT	-1.23367	-1.5363	-0.555236	-1.44936	-1.49587	-1.36263	-1.05756	-1.48261	-1.15454	-1.34126	-1.42677	-1.56588	-1.23474	-1.72979	-1.25115	-1.17306	-1.52001	-1.2574	NaN	NaN	NaN	NaN	NaN	NaN
30122;30123;30124;30125;30126;30127;30128;30129;30130;30131;100363;100364;100365;100366;100367;100368;100369;100370;100371;100372;100373;100374;123818;123819;123820;123821;123822;170192;211436;211437;211438;211439;212584;212585;212586;212587;212588;212589;212590;212591;212592;212593;212594;212595;212596;212597;212598;267919;267920;352059;352060;352061;352062;352063;352064;352065;352066;389967;389…	O00422	SAP18	-1.53452	-2.04086	-1.39504	-1.92941	-1.96551	-2.00495	-1.5435	-1.84283	-1.50076	-1.78271	-1.93314	-1.82618	-1.38815	-1.54806	-1.42361	-1.50193	-1.68518	-1.58843	-1.76044	-1.75632	-1.77205	-2.12708	-2.00819	-2.09713
182008;182009;182010;182011;312903;312904;312905	O00423	EML1	1.15784	0.88042	1.4464	0.992515	1.18705	1.20008	0.285097	0.28676	0.148913	0.0936127	-0.322937	0.2609	NaN	NaN	NaN	NaN	NaN	NaN	0.664063	0.930448	1.11927	1.02419	0.772868	0.892337
18012;18013;18014;25127;25128;25129;72360;72361;109572;109573;109574;109575;109576;109577;109578;126019;126020;126021;126022;139121;139122;139123;139124;139125;139126;139127;139128;139129;139130;139131;139132;139133;139134;139135;139136;139137;139138;139139;163741;163742;163743;163744;183376;183377;183378;183379;183380;183381;183382;183383;183384;193557;193558;193559;193560;193561;193562;193563;2…	O00425	IGF2BP3	-1.46179	-2.05152	-1.78952	-2.10065	-1.96643	-1.91367	-0.914165	-1.76743	-1.3652	-1.83559	-1.68172	-1.76854	-0.97435	-1.44987	-1.4337	-1.91308	-2.08549	-1.92528	-1.10748	-1.13432	-2.05601	-2.22667	-2.50006	-2.60102
9679;9680;9681;9682;24993;24994;24995;24996;24997;24998;24999;25000;25001;25002;25003;60059;60060;60061;75929;75930;75931;75932;75933;75934;75935;75936;132761;174017;174018;188681;188682;188683;198796;198797;198798;198799;198800;198801;198802;198803;198804;198805;198806;233453;233454;233455;233456;233457;233458;235281;266427;266428;266429;266430;300419;300420;300421;300422;300423;300424;300425;31…	O00429	DNM1L	0.634804	0.767473	0.796277	0.730844	0.762711	0.76189	0.612589	0.81192	0.56045	0.580009	0.559042	0.445142	0.761229	1.02112	0.765851	0.887563	0.805893	0.723602	0.647152	0.629656	0.710414	0.839369	0.711349	0.751602
13723;13724;13725;13726;13727;13728;13729;13730;63100;63101;67778;67779;76583;76584;76585;76586;76587;153487;153863;153864;153865;153866;153867;153868;153869;153870;155227;216208;216209;216210;216211;216212;216213;216214;216215;216216;305988;315293;391322;391323;391324;391325;391326;391327;391328;391329;391330;391331;391332;391333;409918;409919	O00442	RTCA	0.803169	0.885151	0.749825	0.938957	0.810631	0.860048	0.591	0.578382	0.665068	0.881227	0.51273	0.821334	0.968874	1.58247	1.08542	1.1891	1.10676	0.812628	1.4107	0.966963	1.13658	1.00821	0.992126	1.08086
86476;239611;239612;239613;239614;321077;321078;423227	O00443	PIK3C2A	-0.127507	-0.375393	-0.0668912	-0.318925	-0.289768	-0.324006	NaN	NaN	NaN	NaN	NaN	NaN	NaN	NaN	NaN	NaN	NaN	NaN	-0.411835	0.0441418	-0.336717	0.396544	0.103958	0.134108
4800;4801;17363;17364;69382;69383;69384;69385;69386;69387;69388;69389;69390;69391;69392;69393;69394;82107;82446;82447;82448;82449;82610;82611;82612;92411;92412;92413;92414;92415;99160;99161;119611;119612;119613;226092;226093;226094;226095;286761;286762;286763;286764;286765;286766;286767;297830;297831;297832;297833;297834;302266;302267;302268;302269;302270;302271;303249;303250;314528;314529;314530…	O00461	GOLIM4	-0.313025	-0.605495	-0.0584922	-0.45949	-0.444433	-0.162785	-0.691599	-0.850222	-0.240843	-0.387665	-0.787317	-0.551314	0.4228	0.0653763	-0.460662	-0.300045	-0.552168	-0.480793	0.175171	-0.329927	-0.743178	-0.572342	-1.01707	-0.824848
698;699;700;701;702;703;704;705;706;19966;19967;19968;19969;19970;19971;19972;19973;23141;33948;71321;71322;81639;81640;111902;111903;111904;111905;130646;130647;130648;130649;130650;130651;130652;130653;143981;143982;143983;143984;143985;143986;143987;143988;152931;152932;157968;157969;157970;157971;188278;211679;211680;298505;316451;318882;324024;329351;329352;329353;329354;329355;337545;337546…	O00468	AGRN	0.803064	0.40156	0.442542	0.456469	0.441446	0.366936	0.306778	0.402349	0.159134	0.200869	0.217383	0.142728	0.61747	1.10336	0.535359	0.371034	0.196709	0.460768	0.177546	0.421001	0.275998	0.119177	0.0135498	-0.086729
188643;207590;207591;207592;207593;207594;207595	O00469	PLOD2	1.35908	0.411201	1.1739	0.506807	0.40058	0.305601	-0.149899	0.520221	0.0665274	-0.256508	-0.166637	-0.49542	NaN	NaN	NaN	NaN	NaN	NaN	NaN	NaN	NaN	NaN	NaN	NaN
81684;81685;113573;119840;119841;119842;282535	O00471	EXOC5	NaN	NaN	NaN	NaN	NaN	NaN	NaN	NaN	NaN	NaN	NaN	NaN	NaN	NaN	NaN	NaN	NaN	NaN	0.323137	0.342085	0.390048	0.273808	0.389978	0.344511
196559;294538;351046;351047	O00478	BTN3A3	0.294271	1.4663	0.801488	0.474825	0.891606	0.84126	NaN	NaN	NaN	NaN	NaN	NaN	NaN	NaN	NaN	NaN	NaN	NaN	NaN	NaN	NaN	NaN	NaN	NaN
6127;6128;10448;10449;50683;50684;50685;50686;50687;50688;50689;50690;50691;50692;50693;50694;50695;50696;50697;50698;50699;50700;50701;50702;50703;58036;58037;58038;58039;58040;58041;294893;294894;294895;294896;294897;294898;294899;294900;294901;294902;395595;395596;395597;395598;395599;395600;395601;395602;395603;395604;395605;395606;395607	O00479	HMGN4	-0.488747	-0.380281	-0.21191	-0.0782185	-0.40616	0.277363	-0.0283051	-0.648676	-0.303041	-0.824186	-1.39976	-0.42562	-0.822487	-1.19357	-0.529754	-1.66518	-1.05541	-0.503202	0.239607	-0.0866489	0.238299	-0.598005	-0.449167	-0.239918
141751;141752;141753;141754;141755;141756;141757;141758;141759;141760;141761;141762;141763;141764;141765;141766;141767;141768;141769;141770;141771;141772;141773;141774;141775;141776;141777;141778;141779;141780;141781;141782;141783;141784;141785;141786;219921;219922;219923;219924;219925;219926;219927;219928;219929;219930;219931;219932;219933;219934;219935;219936;219937;219938;219939;219940;219941;…	O00483	NDUFA4	-1.05716	-0.411497	-0.728549	0.334131	-0.123026	-0.494423	-0.40325	-0.180548	-0.468187	1.39373	0.815201	0.314504	-0.703856	-0.907564	-0.886476	-0.449858	0.731504	-0.624664	-0.609367	-0.83219	-0.631598	-0.397253	-0.240429	-0.307549
39469;39470;39471;39472;39473;39474;39475;39476;39477;39478;39479;39480;39481;39482;39483;39484;179505;179506;214469;214470;272216;272217;272218;393426;393427;393428;393429;393430;393431;414571	O00487	PSMD14	-0.359949	-0.32939	-0.13404	-0.287382	-0.516743	-0.387077	NaN	NaN	NaN	NaN	NaN	NaN	-0.327433	-0.161029	-0.300451	-0.0957904	-0.347037	-0.255047	0.440142	0.451403	0.505891	0.405279	0.376537	0.328598
306402;306403;423997;423998	O00488	ZNF593	NaN	NaN	NaN	NaN	NaN	NaN	NaN	NaN	NaN	NaN	NaN	NaN	NaN	NaN	NaN	NaN	NaN	NaN	NaN	NaN	NaN	NaN	NaN	NaN
32481;32482;32483;32484;32485;32486;32487;32488;32489;32490;247037;247038;247039;247040;247041;247042;247043;247044;247045;247046;247047;260882;338860;377438;391144;406435;406436	O00499	BIN1	0.723997	0.9189	1.28373	0.746763	0.773386	0.701273	1.3023	1.21042	1.36133	1.44483	1.43406	1.51725	1.24032	0.906443	0.775352	0.999992	1.56341	1.25266	0.946918	1.09521	1.00557	1.06324	0.895169	1.01066
11364;11365;32391;32392;32393;74397;74398;74399;74400;74401;74402;74403;74404;74405;74406;74407;74408;74409;74410;74411;74412;74413;74414;74415;74416;74417;74418;74419;74420;74421;82253;82254;82255;82256;146166;146167;146168;146169;187900;187901;187902;187903;244137;244138;244139;244140;244141;244142;244143;244144;244145;244146;244147;244148;244149;244150;293140;293141;293142;293143;293144;295993…	O00505	KPNA3	0.701136	0.540791	1.10732	0.574018	0.539925	0.605415	0.87595	0.961212	0.946678	0.497444	0.369837	0.635581	0.492966	0.545393	0.618039	0.548645	0.34169	0.556116	0.683977	0.779398	0.72652	0.461899	0.500227	0.470711
11462;11463;11464;11465;11466;11467;11468;11469;11470;35455;35456;35457;35458;35459;35460;35461;35462;36387;36388;36389;36390;36391;36392;36393;53480;53481;53482;53483;53484;53485;53486;53487;53488;79772;79773;89805;89806;89807;89808;89809;89810;89811;89812;89813;89814;89815;102703;102704;102705;102706;102707;102708;102709;102710;110647;110648;110649;110650;110651;160803;160804;160805;160806;1608…	O00515	LAD1	-0.88291	-0.90745	-0.97084	-0.881924	-1.31531	-0.821421	-0.534838	-0.220905	-0.89205	-0.846209	-0.650947	-1.19214	-0.515066	-0.861164	-0.805066	-0.44641	-0.542839	-0.711046	-1.07608	-1.74567	-1.61081	-1.06121	-1.18737	-1.42152
93596;93597;102957;102958;102959;252270;264763;338226;338227;338228	O00519	FAAH	NaN	NaN	NaN	NaN	NaN	NaN	-0.465003	-0.373399	-0.99599	-0.380404	0.0699592	-0.644549	-0.586428	-0.898992	-1.21306	-0.63269	-0.622774	-0.976595	-0.169109	-0.0452442	-0.185512	0.403833	0.511049	-0.159283
2455;2456;34293;34294;34295;78749;112383;118470;118471;118866;118867;140397;140398;140399;140400;140401;140402;140403;140404;140405;140406;245420;272462;272463;407600;407601;407602;407603;407604;407605;407606;432112;433106;433107	O00534	VWA5A	0.349045	1.12746	0.502078	1.10059	1.12894	1.25223	1.47989	1.04012	1.19114	0.878548	0.808014	1.27551	0.86552	0.499011	0.893972	1.16051	0.243482	1.14332	1.32666	1.50505	1.42237	1.53194	1.2943	1.67061
14688;14689;14690;14691;14692;17056;17057;17058;17059;17060;17061;48327;69032;69033;69034;84021;84022;84023;84024;84025;84026;84027;84028;84029;84030;103650;103651;103652;103653;134232;134233;134234;134235;158127;218186;218187;218346;218347;218348;218349;218350;218351;218352;220851;220852;220853;220854;220855;220856;220857;220858;220859;220860;220861;227903;227904;227905;227906;227907;227908;2279…	O00541	PES1	-1.37826	-1.59715	-0.947206	-1.5398	-1.67687	-1.47777	-1.59367	-1.97929	-1.62038	-2.05109	-2.15764	-2.10266	-1.39366	-2.00616	-1.72396	-1.76487	-1.99431	-1.8614	-1.77604	-1.65507	-1.71805	-1.82003	-1.91609	-2.00708
111827;310777	O00559	EBAG9	-0.699498	0.164398	0.0519242	-0.325817	-0.129241	-0.200369	NaN	NaN	NaN	NaN	NaN	NaN	NaN	NaN	NaN	NaN	NaN	NaN	NaN	NaN	NaN	NaN	NaN	NaN
28668;28669;28670;74600;74601;74602;74603;329241;329242;329243;329244;329245;329246;329247;334009;361811	O00560	SDCBP	0.363552	0.161892	0.343209	0.408915	0.372538	0.196656	0.266902	0.437275	0.0331535	-0.189447	0.0579467	0.481133	NaN	NaN	NaN	NaN	NaN	NaN	-0.582096	-0.504026	-0.828712	-0.412081	-0.513094	-0.592228
135220;190777	O00562	PITPNM1	NaN	NaN	NaN	NaN	NaN	NaN	0.143815	0.731006	-0.102635	0.588501	0.638299	0.146774	NaN	NaN	NaN	NaN	NaN	NaN	-0.253567	-0.0668755	-0.195618	0.0662565	-0.140108	-0.00235748
86864;86865;255189;258281;316458;316459;316460;343486;343487;343488;343489;343490;343491;343492;349863;349864;349865;349866;349867;349868;411085;411086;411087;411088;411089;411090;411091;411092;411093;411094;411095;411096;411097	O00566	MPHOSPH10	-1.51288	-1.80011	-1.03003	-1.69926	-1.83052	-1.78419	-1.46802	-1.74339	-1.4647	-1.99339	-1.91936	-1.56647	-1.25835	-0.940557	-1.24135	-1.2135	-1.24771	-1.30783	-1.75899	-1.95703	-1.80316	-1.9458	-2.04116	-1.90926
18770;18771;18772;18773;18774;18775;32109;32110;32111;61090;61091;61092;61093;84534;84535;84536;84537;84538;84539;84540;84541;84542;84543;84544;84545;84546;84547;84548;84549;84550;84551;84552;91953;91954;91955;91956;91957;92674;92675;92676;92677;92678;92679;92680;92681;92682;92683;92684;92685;93302;93303;93304;93305;93306;93307;93308;93309;93310;93311;93312;93313;93314;93315;93316;93317;93318;933…	O00567	NOP56	-1.19614	-1.27131	-0.83094	-1.29529	-1.34546	-1.16059	-0.78964	-0.993771	-0.884666	-1.05465	-1.01989	-0.907487	-1.09566	-1.28046	-1.24277	-1.14383	-1.19818	-1.13488	-1.64205	-1.71803	-1.70305	-1.65639	-1.69341	-1.71988
51295;51296;51297;51298;51299;51300;51301;51302;65107;65108;65109;65110;65111;65112;65113;65114;65115;65116;65117;65118;65119;65120;65121;65122;65123;65124;65125;65126;65127;65128;65129;65130;65131;65132;65133;65134;65135;65136;65137;65138;65622;65623;65624;65625;65626;65627;65628;65629;65630;65631;65632;72639;72640;72641;72642;72643;72644;72645;72646;72647;74009;74010;74011;74012;74013;74014;744…	O00571	DDX3X	-0.515034	-0.881367	-0.516086	-0.926014	-0.985828	-1.00822	-0.939777	-0.954897	-0.909067	-1.08408	-1.12488	-1.21416	-0.940069	-1.20018	-0.972552	-0.734547	-1.16258	-0.919474	-0.792599	-0.931255	-0.996566	-1.0587	-1.0227	-1.14886
65433;65434;65435;65436;65437;65438;65439;65440;65441;70724;70725;70726;70727;70728;103448;103449;103450;103451;103452;103453;103454;103455;103456;103457;103458;103459;103460;103461;103462;103463;103464;103465;103466;103467;103468;103469;103470;103471;103472;103473;103474;103475;103476;237352;237353;296649;332400;332401;332402;332403;348097;348098;348099;348100;348101;348102;348103;348104;348105;…	O00584	RNASET2	-0.222591	0.73559	0.50544	0.504894	0.717508	0.384502	0.775421	0.876335	0.636772	0.174961	0.544589	0.736432	0.158783	-0.21439	0.365838	0.186634	0.876451	1.14104	0.264267	0.29777	0.0566034	0.427872	0.477829	0.695951
37164;37165;37166;52475;52476;52477;52478;52479;52480;83654;83655;83656;83657;221494;221495;221496;221497;232339;415918	O00592	PODXL	-0.202285	-1.11981	-0.997981	-0.998981	-0.820457	-1.6003	-1.1207	-1.97933	-1.14356	-1.19219	-1.93865	-1.13869	-1.04311	-1.3293	-0.961342	-1.21007	-0.884933	-1.24081	NaN	NaN	NaN	NaN	NaN	NaN
58858;58859;58860;58861;58862;58863;58864;114350;114351;114352;114353;114354;114355;114356;114357;114358;114359;114360;181016;181017;181018	O00625	PIR	0.411572	0.998913	0.809191	0.822678	0.885736	0.0268116	0.624321	1.30022	0.706225	0.583439	0.593346	1.27017	0.642917	0.960325	0.829151	0.162418	0.724133	1.11013	1.42479	0.910489	0.715521	0.405118	0.976481	0.679473
82253;82254;82255;82256;146166;146167;146168;146169;187422;187423;187424;187425;187426;187427;187428;187429;187430;187431;244137;244138;244139;244140;244141;244142;244143;244144;244145;244146;244147;244148;244149;244150;266802;266803;280260;280261;280262;280263;293040;293041;293042;293043;293044;295993;314085;407221;407222;407223;407224;407225;407226;407227;407228;407229;407230	O00629	KPNA4	-0.446278	-0.57567	-0.65802	-0.591913	-0.694906	-0.542709	-0.421219	-0.562254	-0.371336	-0.66564	-0.688966	-0.619832	-0.199013	-0.299202	-0.483377	-0.537341	-0.318136	-0.488155	-0.459017	-0.842587	-1.01767	-0.784063	-0.895319	-0.87159
17389;42068;42069;42070;42071;42072;42073;42074;143197;288808;288809;304215;358422;412124;412125;412126;412127;427832;427833	O00743	PPP6C	0.523788	0.703753	0.865975	0.681324	0.75062	0.791481	NaN	NaN	NaN	NaN	NaN	NaN	0.784924	1.06548	0.897546	0.827306	0.392317	0.775368	0.566179	0.501993	0.64623	0.392775	0.423763	0.471128
6960;6961;6962;6963;6964;30807;85307;85308;85309;85310;85311;85312;85313;85314;85315;85316;85317;85318;91157;91158;126315;126316;126317;126318;139112;139113;139114;139115;139116;139117;139118;139119;139120;143819;200856;200857;200858;200859;200860;200861;200862;200863;235001;235002;235003;235004;235005;235006;235007;235008;235009;235010;235011;235012;235013;235014;271336;271337;271338;271339;2713…	O00748	CES2	0.332169	0.917023	0.542824	0.962173	0.53837	3.40536	0.629421	1.65227	1.69587	0.53536	1.30849	0.674066	1.42917	0.994862	0.733092	2.45665	0.527872	2.25693	0.866114	0.0472813	0.364593	1.9609	0.901402	2.07781
58342;58343;64185;108087;108088;108089;108090;108091;108092;108093;108094;108095;108096;108097;108098;128105;133512;133513;179269;179270;179271;179272;249823;249824;249825;249826;249827;249828;249829;249830;249831;249832;249833;249834;249835;251250;251251;303266;303267;303268;337978;337979;337980;337981;337982;339896;339897;339898;339899;339900;339901;339902;339903;339904;339905;373862;418307	O00754	MAN2B1	0.581133	0.784769	0.554204	0.763666	0.904409	0.46669	0.697639	0.227283	0.885708	0.278915	0.101131	0.613235	0.308809	0.996613	0.586019	0.592607	0.575731	0.488482	0.823318	0.856686	0.663878	0.607124	0.446293	0.55904
19554;19555;209422;209423;209424;209425;209426;209427;209428;209429;209430;209431;209432;209433;209434;209435;209436;209437;209438;209439;209440;216644;365789;370165;370166;405191;405192;405193;405194;405195;405196;405197;405198;405199;405200	O00757	FBP2	0.862375	1.9781	0.532027	1.55991	1.66522	2.2378	1.35815	1.31297	1.16167	1.81893	1.8414	1.7828	1.00163	0.204342	1.06794	0.922849	1.12399	1.67398	2.41825	1.64322	2.45461	2.82258	3.22013	3.54412
69816;69817;142751;157283;157284;157285;255270;255271;255272;312770	O00762	UBE2C	0.640823	-0.180509	0.408591	-0.0603695	0.559749	-0.360315	NaN	NaN	NaN	NaN	NaN	NaN	1.20355	0.888487	0.822954	0.196666	0.0321655	-0.0542765	NaN	NaN	NaN	NaN	NaN	NaN
31063;31064;31065;31066;31067;31068;31069;31070;31071;31072;31073;31074;31075;31076;167605;167606;167607;167608;167609;167610;167611;167612;167613;167614;167615;167616;167617;167618;167619;167620;176138;176139;176140;176141;180035;180036;180037;180038;190950;190951;190952;190953;190954;190955;190956;190957;190958;190959;190960;190961;264690;264691;264692;287354;287355;316022;316023;316024;316025;…	O00764	PDXK	1.21619	1.02376	0.943173	1.15753	1.0071	1.12529	1.04324	1.04857	1.22629	1.28767	1.23843	1.27163	0.882605	1.09592	1.09996	0.935113	1.17751	0.849257	0.175133	0.0238647	0.299924	0.0617142	0.037159	0.164221
52451;52452;52453;52454;169751;169752;169753;169754;169755;169756;229594;229595;358113;358114;358115;358116;358117	O00767	SCD	-1.85435	-2.41498	-2.18001	-2.55746	-2.94147	-3.0762	-2.21177	-2.24544	-1.59148	-2.85138	-3.05675	-2.87642	-1.66824	-1.70725	-1.99526	-1.831	-2.47044	-2.34202	-2.69083	-2.18488	-2.62931	-2.60704	-3.01914	-2.92303
318047;318048;318049;352835;417450;417451;417452;417453;417454;417455;417456;417457;417458;417459;417460;417461;417462;417463;417464;417465	O14493	CLDN4	-0.961353	-1.42962	-0.811359	-1.33269	-1.49558	-0.766165	-0.503336	-0.568254	-0.831684	-1.27805	-1.38359	-1.1231	-0.741461	-0.331909	-0.468424	-0.673223	-0.676166	-0.706558	-0.286623	0.261351	-0.28143	0.482462	-0.0515461	0.354691
18631;18632;18633;287311	O14494	PLPP1	NaN	NaN	NaN	NaN	NaN	NaN	NaN	NaN	NaN	NaN	NaN	NaN	NaN	NaN	NaN	NaN	NaN	NaN	0.589452	0.421077	0.664749	0.68599	0.918288	0.751019
100751;100752;100753;100754;100755;152654;152655;372234	O14495	PLPP3	NaN	NaN	NaN	NaN	NaN	NaN	0.0503159	-0.0469217	0.249799	0.407162	0.415275	0.632507	NaN	NaN	NaN	NaN	NaN	NaN	-0.0916567	-0.126913	-0.049612	-0.00729275	-0.102386	0.508538
23647;54854;54855;54856;54857;62412;62413;62414;62415;62416;62417;103192;103193;194395;226670;255079;255080;255081;255082;255083;255084;255085;255086;343311;343312;343313	O14497	ARID1A	-0.68309	-0.516453	-0.578172	-0.603634	-0.689754	-0.697104	NaN	NaN	NaN	NaN	NaN	NaN	0.425569	-0.0421534	0.399919	0.213342	0.600264	-0.240918	0.101338	-0.050149	-0.384272	-0.240382	-0.151904	-0.479335
86360;86361;86362;86363;86364;86365;101207	O14519	CDK2AP1	-1.26343	-1.25238	-0.76571	-1.37874	-1.49811	-1.33286	NaN	NaN	NaN	NaN	NaN	NaN	-0.660017	-0.634174	-0.95105	-0.758932	-0.621575	-0.845347	-0.955089	-0.888348	-0.91021	-0.99983	-0.803576	-1.28718
6900;6901;6902;6903;6904;6905;6906;6907;137935;137936;160853;160854;160855;160856;259389;259390;259391;259392;259393;259394;259395;259396;259397;259398;259399;259400;259401;259402;259403;259404;259405	O14548	COX7A2L	-0.690296	-0.150005	-0.375576	0.130342	0.0747719	0.0591698	-0.245388	-0.137941	-0.321653	0.881784	0.515143	0.197362	-0.790701	-1.05058	-0.60188	-0.316298	0.283957	-0.368654	-0.695206	-0.865328	-0.635375	-0.312826	-0.253933	-0.0531998
177021;177022;177023;177024;177025;414457;414458;414459	O14558	HSPB6	1.08954	0.485812	0.598893	1.30115	2.2187	1.70043	0.476296	1.2206	0.741696	1.29653	1.25641	1.17691	0.572145	2.04472	0.600033	2.38441	2.3093	2.11278	NaN	NaN	NaN	NaN	NaN	NaN
244910;244911;244912;244913;244914;244915;244916;244917;244918;244919;244920;244921;244922;244923;244924;244925;244926;244927;244928;244929;244930;244931;244932;244933;244934;244935;244936;244937;244938;244939;244940;244941;244942;244943;256813;401250;401251;401252;401253;401254;401255;401256	O14561	NDUFAB1	-2.5103	-1.98425	-2.40877	-2.01971	-2.12029	-2.43932	-2.37602	-2.15877	-2.67421	-1.81891	-1.40293	-2.07426	-1.71198	-1.81017	-2.31468	-2.15403	-1.25019	-2.06549	-3.35618	-4.66078	-3.40391	-3.05522	-2.50416	-2.75332
48605;48606;48607;48608;48609;48610;48611;48612;136439;136440;136441;136442;136443;136444;158293;158294;158295;158296;158297;168985;198036;198037;198038	O14562	UBFD1	0.956942	0.710968	1.38812	0.682739	0.808626	0.535942	0.803154	0.320297	1.12793	0.400282	0.447939	0.397792	NaN	NaN	NaN	NaN	NaN	NaN	0.504526	1.03913	0.916369	0.306381	0.433968	0.348606
30044;30045;30046;30047;30048;30049;30050;30051;44122;44123;44124;44125;44126;44127;44128;73703;73704;73705;73706;73707;77628;77629;109698;109699;109700;109701;109702;131904;131905;250606;250607;250608;250609;250610;250611;250612;250613;250614;250615;250616;250617;250618;250619;256424;262303;262304;262305;269301;277202;328924;328925;328926;328927;418520;418521;418522;418523;418524;418525;418526;4…	O14579	COPE	1.10414	1.12191	0.776539	0.912107	0.92502	0.841749	0.863773	0.803696	0.932129	1.14814	1.04753	0.9595	1.1887	1.00942	1.38833	0.809158	0.555455	1.46077	1.04095	1.11683	1.0882	1.26593	1.22787	1.16698
43908;43909;43910;43911;43912;43913;43914;81078;81079;81080;81081;81082;81083;81084;81085;81086;81087;81088;81089;81090;87375;87376;87377;87378;87379;87380;87381;87382;87383;87384;87385;87386;87387;87388;87389;87390;87391;87392;87393;87394;87395;87396;158265;158266;158267;158268;158269;158270;158271;158272;158273;158274;158275;158276;226017;226018;279965;279966;279967;279968;279969;279970;279971;…	O14602	EIF1AY	0.300859	0.327835	0.852622	0.316828	0.0523758	0.194841	0.0534191	0.135925	0.391041	0.428429	0.00302935	0.304244	0.110254	-0.282389	0.273984	0.554395	0.763721	0.342312	1.01651	0.498411	0.692393	0.553677	0.42168	0.619158
10483;10484;10485;10486;10487;10488;10489;10490;10491;10492;10493;10494;21485;21523;21524;21525;21526;21527;21528;21529;21530;21531;21532;21533;21534;21535;21536;21537;21538;41233;41234;47456;47457;47458;47459;66606;66607;66608;66609;112557;180746;180747;180748;180749;195135;212199;212200;226466;226467;226468;226469;230496;230497;230498;230499;230500;230501;230502;230503;230504;230505;240955;2409…	O14617	AP3D1	0.630898	0.929924	0.749272	0.873974	0.786463	0.802645	0.653511	0.786985	0.739262	0.740704	0.71134	0.767758	1.18317	1.3182	1.34975	1.3753	1.10256	1.36411	0.89286	0.934948	0.999522	0.763563	0.806538	0.834463
162302;162303;162304;162305;205612;218562;218563;318921;318922;333400;333401;333402;333403;333404;333405;333406;333407;333408	O14618	CCS	1.45073	1.15849	0.629794	0.825788	1.06595	1.28849	0.658081	0.592188	1.1405	0.976734	1.559	1.0269	0.79222	1.42768	0.549603	0.561474	0.74286	0.671132	0.0814676	0.147832	0.200533	0.172343	0.216624	0.253552
56790;89634;136024;136025;178651;178652;178653;178654;247140;247141;247142;247143;247144;247145;247146;247147;247148;303115;303116;303117;306182;306183;306184;306185;306186;341423;341424;341425;342134;345379;345380;351058;351059;351060;365062;365063;365064;365065;365066;365067;365068;365069;365070;365071;396960	O14639	ABLIM1	-1.56311	-1.08284	-1.57894	-1.13928	-1.20026	-1.49727	-0.611052	-0.235558	-0.846382	-0.662279	-0.506023	-0.469983	-0.993172	-1.11495	-0.97935	-0.734156	-0.987776	-0.841221	NaN	NaN	NaN	NaN	NaN	NaN
92065;92066;92067;92068;92069;103915;103916;103917;125343;144491;330205;380296	O14646	CHD1	-2.25856	-2.2177	-2.24512	-2.49908	-2.37144	-2.4369	NaN	NaN	NaN	NaN	NaN	NaN	-1.02616	-1.65389	-0.923682	-0.893665	-1.2153	-1.14908	NaN	NaN	NaN	NaN	NaN	NaN
103915;103916;103917;109871;109872;109873;109874;109875;109876;109877;109878;109879;109880;202882;202883;202884;202885;202886;202887;202888;202889;202890;202891;202892;214761;214762;216926	O14647	CHD2	-1.58093	-1.64096	-0.738979	-1.45228	-1.52874	-1.33973	-0.97485	-1.86644	-0.838659	-1.79761	-1.8962	-1.32505	-1.89076	-2.29493	-1.12357	-1.61768	-2.22803	-1.38002	-1.33886	-1.69948	-1.15829	-2.00144	-1.9771	-1.83317
63944;63945;230550;378795;378796	O14657	TOR1B	0.321651	1.35412	-0.0215116	0.745892	0.633821	0.430636	NaN	NaN	NaN	NaN	NaN	NaN	0.730302	0.250426	0.625662	0.914442	0.631104	0.579529	0.0359039	0.254971	-0.0364237	0.28227	0.187714	0.430563
5934;64192;176462;257235;257236;420169	O14662	STX16	-0.447515	-0.27772	-0.769415	-0.779848	-0.599794	-0.555206	NaN	NaN	NaN	NaN	NaN	NaN	NaN	NaN	NaN	NaN	NaN	NaN	-1.42513	-1.85251	-1.32952	-2.06208	-1.52653	-1.43773
17961;17962;17963;17964;42645;42646;42647;42648;42649;42650;42651;42652;47414;47415;47416;47417;53429;53430;53431;53432;53433;53434;55095;55096;55097;55098;55099;55100;55101;55102;103279;109998;109999;110000;110001;136502;136503;136504;136505;136506;136507;136508;136509;155167;155168;155169;181361;181362;249091;260747;260748;260749;260750;266191;268202;268203;286743;291061;299236;299237;299238;29…	O14672	ADAM10	-0.707932	-0.456373	-0.750402	-0.304941	-0.462564	-0.544384	-0.523693	-0.466242	-0.690548	-0.129309	-0.348606	-0.391463	-0.757181	-0.671009	-0.75903	-0.74037	-0.700045	-0.60265	-0.962311	-0.964554	-0.908818	-0.828844	-0.630302	-0.942959
357126;357127;357128;376763;376764	O14681	EI24	NaN	NaN	NaN	NaN	NaN	NaN	-0.500269	-0.559788	-0.294245	-0.751501	-0.434981	-0.294846	-0.797136	-1.25915	-1.03044	-0.919993	-0.980329	-0.84535	NaN	NaN	NaN	NaN	NaN	NaN
12543;12544;12545;12546;12547;12548;12549;12550;12551;12552;12553;12554;12555;177799;177800;177801;177802;177803;177804;177805;177806;177807;177808;177809;177810;177811;177812;177813;177814;177815;322040;322041;322042;322043;322044;322045;322046;322047	O14684	PTGES	-2.03333	-3.35654	-3.32121	-3.37345	-3.3579	-2.90086	-2.96639	-3.80946	-3.15996	-4.08445	-4.35453	-3.64311	-2.9728	-2.11937	-2.42407	-3.21708	-3.71786	-3.17674	-3.06256	-2.5348	-3.06691	-3.45399	-3.78695	-3.34197
175586;230531;230532;395846;395847	O14734	ACOT8	NaN	NaN	NaN	NaN	NaN	NaN	NaN	NaN	NaN	NaN	NaN	NaN	-0.13118	-0.571747	-0.150796	-0.661374	-0.868071	-0.451807	NaN	NaN	NaN	NaN	NaN	NaN
24388;24389;24390;24391;24392;130671;130672;130673	O14735	CDIPT	0.134104	-0.394936	0.289876	0.0103455	0.0600185	-0.00208664	0.142757	-0.0797443	0.204958	0.442738	-0.0784173	0.0329475	NaN	0.604051	-0.202165	-0.151448	-0.619285	-0.218126	-0.264933	-0.332266	-0.289098	-0.74515	-0.867214	-0.525925
40156;40157;40158;40159;40160;40161;177697;177698;177699;177700;177701;177702;177703;177704;217312;217313;217314;217315;219060;219061;219062;255582;290096;290097;290098;290099;290100;290101;290102;290103;408515;408516;408517;408518;408519;408520;408521;408522;409707;409708;409709;409710;409711;409712;409713;409714;409715;409716;409717;409718;425170;425171;425172;425173	O14737	PDCD5	1.20749	1.08163	1.77895	1.20901	1.11876	1.38696	1.11953	0.975466	1.45715	1.09527	0.998557	1.0625	0.950563	0.921295	1.08563	0.976915	1.69399	0.70022	0.815264	0.619148	1.06471	0.598711	0.691378	0.498005
2428;2429;2430;2431;2432;2433;2434;52328;52329;52330;65709;65710;65711;65712;72604;72605;72606;72607;79711;79712;79713;256029;289765;289766;302321;405301;405302;405303;405304;405305;405306;405307;431297;431298;431299	O14744	PRMT5	0.205603	0.225908	0.281664	0.0401039	0.117968	0.0194798	0.182459	0.250854	0.200769	0.168774	0.38662	0.273299	0.535948	0.217348	0.25073	0.566349	0.286314	0.479256	-0.550869	-0.23237	-0.248305	0.0137348	-0.0081501	-0.203396
15000;15001;15002;15510;15511;15512;15513;15514;15515;15516;31391;31392;31393;31394;31395;31396;31397;31398;31399;31400;31401;31402;31403;31404;83998;83999;84000;84001;84002;84003;84004;84005;84006;84007;84008;84009;84010;84011;84012;84013;84014;84015;84016;84017;84018;84019;84020;117714;117715;117716;117717;117718;117719;117720;117721;118171;118172;118173;118174;118175;118176;118177;118178;11817…	O14745	SLC9A3R1	0.12252	0.187344	0.524386	0.55479	0.348412	1.07223	0.416147	0.841452	0.64702	1.23729	0.556925	0.428954	0.957706	0.915924	0.644032	1.28316	1.55121	0.937906	0.667719	0.313776	0.410209	0.887133	0.440016	1.0589
44250;44251;44252;44253;44254;44255;44256;44257;44258;44259;44260;44261;44262;44263;44264;44265;44266;44267;196267;196268;196269;196270;196271;230528;230529;230530;266093;266094;266095;266096;266097;266098;266099;266100;266101;266102;266103;266104;296783;296784;296785;296786;296787;296788;296789;296790;296791;296792;296793;296794;296795;403449;403450;403451;403452;403453;403454;403455;403456;4034…	O14773	TPP1	1.05682	1.21093	1.33161	1.21494	1.26574	1.29069	1.0963	0.825157	1.02974	0.780989	0.58384	1.08998	0.843933	1.25973	1.07786	0.971466	0.850489	0.927574	1.00592	0.622774	0.493936	0.395145	0.364378	0.427187
20019;20020;24002;24003;24004;37186;37187;37188;37189;37190;37191;37192;39878;39879;62537;84171;84172;84173;84174;84175;84176;84177;84178;84179;92605;93953;115395;115396;115397;115398;115399;138634;165236;165237;165238;165239;165240;165241;238229;238230;238231;363193;363194;363195;363196;363197;363198;427488;427489;427490;427491;427492;427493;428242;428243;428244;428245;428246;428247;428248;428249	O14776	TCERG1	-0.166559	-0.552717	-0.0258574	-0.517878	-0.467241	-0.433647	-0.653734	0.127914	-0.428328	-0.861769	-0.710111	-0.614902	0.104465	-0.202261	-0.316352	-0.312773	-0.531473	-0.418655	-0.765553	-0.762327	-0.860858	-1.00788	-0.929712	-1.10096
279217;411049;411050;411051;411052;411053	O14791	APOL1	1.76885	2.11136	0.589255	1.27698	1.15963	1.69572	1.06605	0.370124	0.873312	0.295264	0.163425	0.568953	NaN	NaN	NaN	NaN	NaN	NaN	0.810776	1.05009	0.906008	0.0998344	0.314562	0.0160685
29492;53844;53845;84863;84864;84865;84866;84867;84868;84869;84870;84871;84872;154824;154825;154826;154827;154828;154829;154830;154831;280801;280802;280803;280804;280805;318099;318100;318101;318102;318103;318104;318105;318106;318107;318108;318109;346562;346563;346564;346565;346566;346567;346568;367802;386758;386759;386760;389643;389644;389645	O14815	CAPN9	0.338463	2.39764	0.452454	1.4281	1.32886	1.07872	0.932526	1.35811	0.388277	1.19747	2.07972	1.02528	0.70183	1.43526	1.71658	0.83225	1.36356	1.94225	0.647825	0.0777607	0.551482	0.553371	1.60286	0.847494
19868;19869;19870;19871;19872;19873;19874;23765;23766;23767;23768;23769;23770;23771;23772;23773;23774;23775;23776;23777;23778;23779;23780;23781;23782;23783;23784;23785;62067;62068;62069;62070;62071;62072;62073;62074;62075;62076;62077;62078;62079;62080;62081;62082;62083;62084;62085;62086;62087;62088;62089;62090;62091;62092;62093;62094;62095;62096;62097;62098;62099;62100;101965;101966;101967;101968…	O14818	PSMA7	0.8571	0.979134	1.21654	0.953581	0.99987	0.927567	1.05068	0.875919	1.17481	0.831846	0.909119	0.929215	1.12733	0.886225	1.23552	1.17171	0.997492	1.10111	0.87414	0.718527	0.821143	0.734531	0.72286	0.730066
32593;32594;32595;32596;32597;32598;32599;32600;32601;32602;32603;32604;112100;112101;112102;112103;112104;112105;112106;112107;112108;209880;209881;209882;209883;209884;209885;214186;214187;215731;215732;294086;294087;294088;294089;294090;294091;294092;294093;294094;294095;313106;313107;313108;313109;313110;313111;313112;313113;313114;313115;349407;349408;349409;349410;349411;349412;349413;34941…	O14828	SCAMP3	-0.314302	-0.849281	-0.761531	-0.723196	-0.866798	-0.900225	-1.00589	-0.990124	-0.961868	-1.13032	-1.43147	-1.44374	-0.608892	-0.892614	-0.541804	-0.877991	-1.0093	-0.977655	-0.795643	-0.78664	-0.995172	-1.25744	-1.19375	-1.37463
89328;94186;94187;94188;94189;94190;94191;132000;148147;148148;148149;148150;154771;154772;168753;168754;168755;168756;168757;168758;243139;243140;243141;243936;243937;358133;358134;358135	O14841	OPLAH	1.43595	1.33681	1.47737	1.70081	1.50677	1.76872	0.946794	1.0933	0.906425	1.54674	1.35106	1.27527	NaN	NaN	NaN	NaN	NaN	NaN	0.798896	0.624074	0.809952	1.14472	0.938138	1.173
71264;178339;376504	O14874	BCKDK	NaN	NaN	NaN	NaN	NaN	NaN	NaN	NaN	NaN	NaN	NaN	NaN	NaN	NaN	NaN	NaN	NaN	NaN	NaN	NaN	NaN	NaN	NaN	NaN
22166;50375;72137;82646;82647;82648;88711;88712;105808;105809;297802;297803;298210;301938;382328;382329;382330;398740	O14879	IFIT3	0.689132	0.908937	0.53822	0.714694	0.722758	0.833001	1.13816	0.789348	0.96434	0.754732	1.15109	1.42677	NaN	NaN	NaN	NaN	NaN	NaN	0.760577	0.714976	0.711538	0.276931	0.283906	0.363465
183832;183833;183834;183835;183836;183837;183838;183839;183840;183841;183842;183843;183844;183845;183846;183847;183848;183849;183850;183851;183852;183853;183854;327486;327487;327488;327489;327490;327491;327492;327493;327494;327495;327496;327497;327498;327499;327500;327501;327502;327503;327504;327505;327506;327507;388344;388345;388346;401151;401152;401153;401154;401155;401156;401157;401158;401159;…	O14880	MGST3	-0.103819	0.413317	-0.259702	0.247133	0.0288429	1.12182	0.532112	0.661732	0.368544	0.615759	0.800677	0.429286	0.120901	-0.368299	0.198384	0.444639	-0.204035	0.985521	0.137173	-0.42947	-0.0303297	0.402256	0.505169	1.0348
42515;42516;42517;158147;317371;317372;317373;317374;317375;317376;317377;408450;408451;408452;408453;408454;408455;408456;408457;408458;408459;408460;408461;408462;408463;408464	O14907	TAX1BP3	0.634951	0.801489	0.867329	0.640375	0.761091	0.484585	0.599047	1.28674	0.703058	0.686666	1.20048	0.724929	0.333715	0.0664597	0.773005	0.742687	1.15774	1.02551	0.946373	0.528465	0.865909	1.16537	1.32054	1.24602
75531;75532;182444;182445;210242;210243;210244;210245;211606;287522;287523;287524;287525;287526;287527;318896;318897;318898;318899;318900;341084;382942;382943;382944;382945;382946;382947;382948;382949;382950;382951;382952;382953;382954	O14908	GIPC1	-0.129368	0.00337601	0.101601	-0.216167	-0.383774	-0.49782	0.176384	0.940884	-0.14946	0.00569725	0.0858521	-0.0671682	-0.0346661	-0.427027	-0.220658	-0.089808	-0.214067	-0.365294	-1.38088	-1.00766	-1.25671	-1.04898	-0.742612	-1.09734
242619;354691	O14920	IKBKB	1.32068	1.77246	1.29799	1.55703	1.63462	1.10504	NaN	NaN	NaN	NaN	NaN	NaN	NaN	NaN	NaN	NaN	NaN	NaN	NaN	NaN	NaN	NaN	NaN	NaN
142618;168950;293295;428276;428277;428278;428279;428280;428281;428282;428283;428284;428285	O14925	TIMM23	-1.38726	-1.26538	-0.920049	-1.28236	-1.51149	-0.974043	-0.871293	-0.636278	-0.736057	-0.662419	-0.839819	-0.934074	-0.700626	-1.1525	-1.09187	-0.765443	-1.15983	-0.829448	NaN	NaN	NaN	NaN	NaN	NaN
237846;245421;253321;303779;303780;303781;317895;383211;383212;383213;383214;433782;433783;433784;433785;433786;433787;433788;433789;433790;433791;433792	O14929	HAT1	0.780324	-0.783678	0.88282	0.197681	0.357669	-0.397684	0.300774	-0.191131	0.284972	-0.263251	-0.0912719	-0.52565	0.352381	-0.551931	0.491089	0.460488	0.208748	0.241704	0.00335884	0.383293	-0.0540934	-0.0873661	-0.130728	-0.212143
103732;103733;103734;103735;103736;268072;268073;268074;352089;352090;352091;352092	O14933	UBE2L6	0.745531	0.979275	1.2959	0.343979	0.833227	0.821133	1.64353	1.23332	1.88297	0.244009	0.495019	1.2088	NaN	NaN	NaN	NaN	NaN	NaN	1.28022	1.1527	1.2604	0.44379	0.346001	0.743189
6121;6122;6123;6124;6125;6126;31671;31672;100894;100895;100896;100897;100898;100899;100900;100901;100902;118087;118088;118089;118090;118091;118092;118093;118094;144744;179461;206636;206637;206638;206639;206640;288215;288216;288217;288218;288219;288220;288221;365580;365581;365582;390521;390522;390523;390524;390525;390526;390527;390528;390529;390530;390531;390532;421598	O14936	CASK	0.525095	0.357759	0.399722	0.336285	0.336592	0.614845	0.349939	0.473824	0.274633	1.02024	0.752947	0.72652	0.837481	0.502985	0.195539	0.444364	0.106672	0.448301	-0.0346546	-0.0513248	0.0615034	0.266073	0.204121	0.268433
55691;55692;125360	O14939	PLD2	-0.186893	-0.186329	-0.283199	-0.316665	-0.225206	-0.0836792	NaN	NaN	NaN	NaN	NaN	NaN	NaN	NaN	NaN	NaN	NaN	NaN	NaN	NaN	NaN	NaN	NaN	NaN
44273;44274;44275;44276;44277;44278;44279;44280;44281;94215;94216;94217;94218;94219;94220;94221;94222;94223;94224;94225;157161;157162;157163;157164;157165;157166;157167;157168;157169;157170;157171;157172;157173;157174;157175;181719;181720;181721;181722;214539;214540;214541;214542;214543;214544;214545;214546;214547;287312;287313;287314;287315;287316;287317;287318;287319;287320;287321;287322	O14949	UQCRQ	-1.35669	-0.671198	-0.995616	-0.266937	-0.42881	-0.519152	-0.889473	-0.871988	-0.955378	0.418383	-0.0533252	-0.441672	-1.18376	-1.43225	-1.32419	-0.706479	-0.324263	-0.738302	-0.974279	-1.03397	-0.938972	-0.67473	-0.644915	-0.807213
1281;1282;1283;1284;1285;5747;5748;11562;11563;11564;11565;11566;11567;11568;11569;25044;25045;25046;54756;54757;115436;115437;115438;115439;115440;115441;215709;215710;215869;215870;287941;313662;313663;314108;345835;345836;345837;345838;345839;382126;382127;386553;386554;386555;386556;386557;386558;386559;386560	O14964	HGS	0.63792	0.832867	0.734166	0.770855	0.618231	0.6651	0.73329	0.763565	0.595806	0.639996	0.572485	0.72301	1.11171	1.93594	0.888001	0.977359	0.901686	0.795893	0.802499	0.816325	0.591042	0.773313	0.839171	0.505273
53648;75145;75146;75147;75148;75149;75150;75151;115815;118461;118462;118463;118464;118465;118466;118467;118468;118469;119031;119032;119033;119034;119035;119036;119037;119038;176078;176079;176080;187522;187523;187524;187525;187526;187527;187528;187529;187530;202433;206473;206474;206475;210613;211848;211849;221426;221427;221428;221429;221430;221431;264697;264698;264699;264700;265371;265372;265373;2…	O14974	PPP1R12A	0.432243	0.307409	-0.041635	0.216526	0.259912	0.330841	0.410839	0.337795	0.390347	0.191423	0.067944	0.0735121	0.0195103	0.465204	0.187642	0.413164	0.139452	0.327385	0.175552	0.143414	0.41462	0.314877	0.340553	0.226318
50145;50146;50147;50148;50149;50150;50151;50152;50153;50154;50155;53243;53244;53245;53246;54314;54315;54817;54818;54819;54820;54821;54822;54823;193343;210548;210549;210550;210551;210552;275362;276755;276756;276757;276758;276759;370874;370875;370876;370877;370878;370879;370880;370881;378337;378338;378339;383248;383249;383250;383251;383252;383253;383254;383255;383256	O14975	SLC27A2	-1.28489	-1.56214	-1.37178	-1.55878	-1.62231	-0.867098	-1.4875	-1.27718	-1.70512	-1.90472	-1.77614	-1.77891	-1.42554	-0.815527	-1.07927	-0.990691	-1.28513	-1.17872	-1.51104	-1.35852	-1.41777	-1.41042	-0.913371	-1.43326
2144;2145;26185;26186;26187;26188;26189;26190;26191;26192;26193;26194;26195;27386;27387;27388;27389;27390;42466;43216;43217;43218;72257;72258;82932;82933;82934;84934;115765;146617;146618;146619;184132;184133;184134;184135;184136;184137;184138;184139;184140;239966;239967;239968;239969;244080;244081;244082;244083;367575;367576;367577;367578;367579;367580;381190;387364;387365;387366;387367;408507;40…	O14976	GAK	0.225513	0.981337	0.455378	0.855671	0.998188	0.767778	0.890308	1.07574	0.76133	0.854275	1.0351	1.09187	0.772713	0.909693	0.981162	0.91572	0.773495	1.06742	1.14334	1.16533	1.18404	0.976349	1.00961	0.907253
48616;48617;48618;66951;66952;66953;66954;66955;66956;124426;124427;124428;124429;124430;124431;124432;124433;124434;124435;124436;124437;124438;124439;124440;124441;124442;124443;124444;124445;124446;124447;124448;124449;150953;150954;150955;150956;150957;150958;150959;150960;150961;150962;150963;150964;150965;150966;150967;150968;150969;150970;150971;150972;150973;150974;150975;150976;150977;15…	O14979	HNRNPDL	-0.797829	-1.54713	-0.824747	-1.38092	-1.45865	-1.34254	-1.34159	-1.45446	-1.13737	-1.78156	-1.59653	-1.33301	-1.14197	-1.66175	-1.39062	-1.17706	-1.08778	-1.22901	-1.27142	-1.14595	-1.35859	-1.64548	-1.64069	-1.58774
18713;18714;18715;40667;40668;40669;40670;40671;55200;55201;55752;55753;55754;55755;65259;65260;65261;65262;65263;65264;65265;65266;65267;65268;65269;75357;75358;75359;75360;75361;75362;75363;75364;75365;75366;75367;75368;75369;75370;93796;93797;93798;93799;93800;93801;93802;93803;93804;93805;93806;93807;93808;93809;93810;98969;98970;99139;111445;111446;111447;111448;111449;111450;111451;118639;1…	O14980	XPO1	0.967964	0.314547	1.06503	0.314676	0.446556	0.423611	0.400581	0.267778	0.479704	0.0324917	0.348019	0.218625	0.788652	0.574858	0.632236	0.654956	0.275539	0.681028	0.399151	0.627918	0.333774	0.253527	0.37604	0.294331
308089;399556	O14981	BTAF1	NaN	NaN	NaN	NaN	NaN	NaN	NaN	NaN	NaN	NaN	NaN	NaN	NaN	NaN	NaN	NaN	NaN	NaN	NaN	NaN	NaN	NaN	NaN	NaN
21076;21077;22953;22954;22955;22956;22957;24992;27606;49942;66957;66958;67133;67134;67135;67136;67137;67138;67139;67140;67141;67142;67143;67144;67145;67146;67147;67148;67149;67150;67151;67152;67153;67154;67155;67156;67157;77372;77373;90077;92979;101098;101099;101100;101101;101102;101103;101104;101105;101106;101107;101108;101109;107893;107894;107895;107896;119616;119617;119618;119619;119620;119621…	O15020	SPTBN2	-0.847427	-1.08548	-1.05093	-1.13818	-1.13345	-1.28265	-0.822489	-0.530798	-0.61343	-0.795023	-0.927358	-0.714864	-0.53014	-0.257618	-0.548825	-0.571179	-0.595716	-0.692858	-0.544529	-0.65955	-0.626061	-0.87159	-0.821043	-0.942492
28740;28741;28742;50460;97769;99183;102166;126733;126734;126735;126736;126737;131437;131438;131439;131440;131441;158543;230160;230161;230162;243369;243370;243371;243372;243373;243374;243375;288344;288345;288346;296525;296526;303461;303462;303463;309846;309847;316554;316555;316556;337715;337716;337717;337718;337719;337720;337721;365918;375136;375137;375138;375139;385264;425061;430631;430632;432561…	O15027	SEC16A	-0.205639	0.215187	-0.367641	-0.106052	-0.0939121	-0.312088	-0.182291	-0.245831	-0.251511	0.134832	0.0302281	-0.0444479	1.11583	1.68692	0.194179	0.163633	0.387373	0.0695763	-0.494577	-0.704065	-0.495397	-0.511667	-0.433098	-0.575598
3230;3231;3232;3233;27598;27599;27600;27601;27602;27603;27604;27605;56802;56803;56804;67319;67320;67321;76373;76374;85298;85299;85300;85301;85302;85303;85304;85305;85306;163151;163152;165966;165967;165968;165969;165970;176414;179578;179579;179580;201385;201386;201387;201388;201389;201390;201391;201392;201393;231962;231963;231964;231965;231966;231967;231968;249804;249805;251805;252595;252596;25259…	O15031	PLXNB2	-0.578104	-0.304037	-0.76192	-0.447302	-0.542381	-0.698399	-0.22554	-0.11212	-0.575388	-0.232716	-0.0923686	-0.447717	-1.06832	-1.54611	-1.01007	-1.24188	-1.10682	-0.974031	-0.694399	-0.752844	-0.520764	-0.606375	-0.712812	-0.751938
84368;84369;168564	O15037	KHNYN	NaN	NaN	NaN	NaN	NaN	NaN	-0.038806	0.0639353	-0.470889	0.217514	0.674278	0.258318	NaN	NaN	NaN	NaN	NaN	NaN	-0.203772	-0.101877	-0.118533	-0.334198	-0.491928	-0.363646
62358;62359;62360;90825;92329;92330;100931;129142;129143;129144;129145;129146;129147;129148;129149;131492;131493;131494;131495;131496;131497;131498;131499;133888;133889;211493;211494;211495;211496;214471;215113;215114;215115;265847;265848;265849;265850;265851;265852;265853;265854;265855;266248;283316;283317;284785;284786;284787;284788;288202;288203;288204;331441;336551;336552;336553;336554;336555…	O15042	U2SURP	-1.23153	-1.59668	-0.870828	-1.40629	-1.55952	-1.46043	-1.34868	-1.6793	-1.31369	-1.79446	-1.86855	-1.64966	-0.933832	-1.1723	-1.27964	-1.4931	-1.7299	-1.36086	-1.57325	-1.22091	-1.44065	-1.70853	-1.70677	-1.79701
122666;122667;243864	O15047	SETD1A	NaN	NaN	NaN	NaN	NaN	NaN	-0.733928	-0.218102	-1.10769	-0.877117	-0.666378	-1.07919	NaN	NaN	NaN	NaN	NaN	NaN	NaN	NaN	NaN	NaN	NaN	NaN
239626;239627;412234;412235;412236;412237;412238;412239;412240;412241	O15050	TRANK1	-0.338772	-0.262789	-0.0543075	-0.289501	-0.384483	-0.344309	-0.437775	-0.465584	-0.265526	-0.183475	-0.713813	-0.353896	-0.435009	-0.848677	-0.396295	-0.294711	-0.637314	-0.50466	-0.271454	-0.425797	-0.259082	-0.391157	-0.507093	-0.417887
81077;119480;119481;119482;119483;122669;122670;169367;169368;169369;169370;223094;250169;250170;250171;250172;250173;250174;257426;257427;308827;308828;308829;308830;308831;318733;318734;318735;318736;318737;318738;318739;368933;378018;378019;378020;378021;378022;378023;378024;378025;378026;386257;386258;386259;386260;386261	O15061	SYNM	1.56856	1.43944	1.37585	1.36594	1.67866	1.86257	1.61881	1.34533	1.46897	1.3926	0.79204	1.77669	1.15313	1.42185	1.31258	1.97683	1.28856	2.24272	1.16529	0.95681	1.27987	1.52638	1.42847	1.55526
13536;78771;78772;78773;78774;78775;78776;78777;78778;107369;107370;107371;107372;107373;137452;166876;172242;190542;254730;392293;392294;392295;392296;392297;392298;392299	O15067	PFAS	-0.0352802	-0.043663	0.306136	-0.107269	-0.0244465	0.246643	-0.249129	-0.33728	-0.140613	-0.387932	-0.11862	-0.436568	1.30566	1.47114	0.917248	1.07644	0.486165	0.851714	0.237252	0.289462	0.243797	0.225293	0.100366	0.0955133
11234;11235;11236;11237;11238;11239;11240;11241;11242;228574	O15078	CEP290	-1.84328	-2.50396	-1.41754	-2.2689	-2.23363	-2.19855	-1.95592	-3.20827	-2.1202	-2.84697	-2.75502	-2.49288	-1.97769	-3.02789	-2.00994	-2.20875	-2.21118	-2.29269	-2.20627	-1.95673	-2.08826	-2.93671	-2.22283	-2.29897
180754;180755;368019	O15084	ANKRD28	NaN	NaN	NaN	NaN	NaN	NaN	NaN	NaN	NaN	NaN	NaN	NaN	1.07865	1.80123	0.70047	0.695557	0.741507	0.779917	0.0693483	-0.282323	-0.288116	-0.286836	-0.226588	-0.157413
341145;341146;341147;341148;341149;341150;360457;360458;360459;360460;360461	O15091	PRORP	-0.364558	-0.554871	-0.826845	-0.721582	-0.36782	-0.855755	-0.514295	-1.19916	-0.481205	-0.667244	-0.548209	-0.551293	-0.218228	-0.010047	-0.360127	-0.36559	-0.366268	-0.359802	NaN	NaN	NaN	NaN	NaN	NaN
315692;315693;371684	O15117	FYB1	NaN	NaN	NaN	NaN	NaN	NaN	NaN	NaN	NaN	NaN	NaN	NaN	NaN	NaN	NaN	NaN	NaN	NaN	NaN	NaN	NaN	NaN	NaN	NaN
69120;69121;69122;77343;77344;94341;94342;94343;94344;94345;94346;94347;94348;251340;320659;320660;320661;320662;428712;428713;428714	O15118	NPC1	-1.0208	-1.67181	-1.05755	-1.33612	-1.29488	-1.4556	-1.13631	-1.52677	-1.03896	-1.37978	-1.44798	-1.46277	-0.91316	-1.27409	-1.132	-1.38413	-1.23836	-1.49531	-1.29123	-1.36663	-1.32372	-2.07203	-1.8158	-2.04784
343257;343258;343259;368268;368269;417060	O15120	AGPAT2	-0.729033	-1.06431	-0.757555	-0.787081	-1.36102	-0.612081	-0.569882	-0.516905	-0.332182	-0.191734	NaN	0.286215	NaN	NaN	NaN	NaN	NaN	NaN	NaN	NaN	NaN	NaN	NaN	NaN
32605;32606;32607;32608;32609;32610;32611;70940;70941;98891;98892;98893;109171;109172;109173;293128;293129;293130;293131;293132;293133;296829;296830;317003;317004;317005;368238;371921;371922;371923;371924;371925;371926	O15126	SCAMP1	-0.766523	-0.932327	-1.20858	-0.905304	-1.02238	-1.119	-0.758381	-0.947639	-0.972048	-0.806213	-1.02549	-1.04211	-0.423889	-0.191982	-0.504458	-0.61537	-0.604731	-0.566685	0.000271797	0.170242	-0.106226	-0.0770788	-0.319899	-0.343234
1383;1384;1385;1386;1387;4374;4375;4376;4377;4378;4379;4380;107008;107009;107010;107011;107012;107013;107014;107015;308368;308369;308370;308371;308372;308373;308374;308375;308376;308377;308378;308379;308380;308381;308382;308383;358027;358028;358029;358030;358031;358032;358033;358034;358035;358036;358037;358038;358039;358040;358041	O15127	SCAMP2	-0.851139	-0.746876	-0.970909	-0.790367	-0.94566	-0.927214	-0.798767	-0.943689	-0.881683	-0.896912	-0.838655	-0.889285	-0.771597	-0.935068	-0.796947	-1.24776	-0.745783	-0.736769	-1.51713	-1.93188	-1.56537	-1.55026	-1.65234	-1.49101
35470;47573;114999;115000;120840;120841;120842;120843;120844;120845;126766;126767;126768;126769;126770;126771;126772;126773;126774;126775;126776;126777;126778;126779;137374;137375;137376;137377;137378;137379;188644;188645;188646;188647;188648;188649;188650;208395;208396;208397;208398;208399;208400;208401;278069;278070;278071;278072;278073;278074;278075;278076;278077;278078;278079;278080;278081;27…	O15143	ARPC1B	1.15497	0.959967	1.02941	0.896713	1.02648	1.18789	1.39608	1.14312	1.71181	0.821604	0.936783	1.22643	0.817169	1.47748	1.54069	1.37297	0.653353	1.28633	1.04629	1.24257	1.14781	0.91398	0.762907	0.912678
33582;33583;33584;33585;33586;33587;33588;33589;33590;33591;33592;33593;33594;33595;33596;34630;34631;40868;40869;40870;40871;44093;51915;51916;51917;51918;51919;51920;51921;51922;51923;51924;51925;51926;51927;51928;51929;51930;51931;51932;51933;51934;51935;52068;52069;52070;52071;52072;52073;52074;52075;52076;52077;52078;52079;52080;52081;52082;52083;52084;52085;52086;52087;52088;52089;52090;520…	O15144	ARPC2	1.30854	1.332	1.20269	1.33294	1.3757	1.25756	1.77701	1.58955	1.72729	1.40184	1.29939	1.46447	1.27561	1.17001	1.71958	1.46909	1.25352	1.5467	0.797724	0.963667	1.08149	0.71764	0.863304	0.825832
28711;44222;44223;44224;44225;44226;44227;44228;44229;44230;44231;44232;44233;44234;44235;44236;44237;44238;75305;75306;75307;75308;75309;75310;75311;75312;75313;75314;75315;75316;75317;75318;75319;75320;75321;75322;75323;75324;75325;75326;75327;236873;236874;236875;236876;236877;236878;236879;236880;236881;236882;236883;236884;236885;236886;236887;236888;236889;236890;236891;236892;236893;236894…	O15145	ARPC3	1.06757	1.03935	0.994778	1.12051	1.25599	1.0894	1.42014	1.20788	1.30129	1.04422	1.04842	1.22467	1.23652	1.07617	1.76864	1.3112	1.22506	1.65549	0.866978	0.96619	0.980861	0.792624	0.902681	0.795444
238933;238934;238935;238936;238937;238938;238939;238940;238941;238942;238943;334750	O15155	BET1	-0.684245	0.0806341	-0.281396	0.00259972	0.538562	-0.463851	-0.363616	-0.543409	-0.32001	0.432481	0.667333	0.384665	-0.0072422	0.064292	-0.0592852	-0.111182	0.627286	-0.339827	-0.87972	-0.433532	-1.01353	-0.734227	-0.422255	-0.443422
138577;195346;195347;195348;195349;233780;233781;233782;233783;233784;233785;243174;243175;243176;243177;243178;243179;243180;288861;288862;288863;288864;288865;288866;401146;401147	O15160	POLR1C	0.102866	0.0581684	0.35425	0.0889378	0.161942	0.164943	-1.51168	NaN	NaN	NaN	NaN	NaN	0.00353432	0.0263424	-0.133756	-0.255608	-0.209911	-0.166731	-0.819302	-0.754474	-0.992283	-0.716441	-1.03748	-1.25545
83221;83222;290056;314354	O15162	PLSCR1	NaN	NaN	NaN	NaN	NaN	NaN	0.619701	-0.193844	-0.0919571	-0.566429	-0.891452	0.0178556	NaN	NaN	NaN	NaN	NaN	NaN	-0.790302	-0.504225	-0.931691	-1.24265	-1.51749	-1.41728
51706;76372;178393;301158;301159	O15164	TRIM24	NaN	NaN	NaN	NaN	NaN	NaN	NaN	NaN	NaN	NaN	NaN	NaN	NaN	NaN	NaN	NaN	NaN	NaN	-1.07119	-1.12101	-0.962836	-0.841017	-0.872805	-1.04944
50082;50083;50084;50085;50086;50087;50088;50089;50090;50091;50092;50093;50094;50095;50096;50097;50098;50099;54979;54980;54981;54982;56214;56215;56216;56217;56218;56219;56220;56221;56222;56223;56224;56225;56226;56227;56228;56229;102326;102327;123882;123883;123884;123885;123886;123887;123888;123889;123890;123891;141420;141421;141422;141423;141424;141425;141426;141427;141428;141429;141430;141431;141…	O15173	PGRMC2	-1.32636	-0.697969	-1.29752	-1.00891	-0.983999	-0.932163	-0.903316	-0.751791	-1.26418	-0.978289	-0.460275	-0.866775	-1.683	-2.05376	-1.46546	-1.04523	-0.561102	-0.830956	-0.925371	-1.11018	-1.00069	-0.865219	-0.739031	-0.75165
30848;30849;30850;30851;31875;31876;31877;31878;40659;40660;85756;85757;85758;85759;85760;85761;85762;85763;85764;85765;95607;95608;95609;95610;113708;123494;123495;123496;123497;123498;123499;123500;123501;123502;146411;146412;146413;146414;146415;146416;146417;146418;154019;158541;158542;169314;169315;169316;169317;169318;169319;169320;169321;175931;175932;175933;175934;175935;175936;181829;209…	O15195	VILL	-0.282629	1.00955	-0.127294	0.495405	0.458843	0.031292	1.05334	0.937077	0.782858	0.890747	1.65525	1.15293	1.73792	2.24824	1.52348	2.13084	1.67164	1.95783	0.388378	-0.082201	0.15367	0.532261	0.753136	0.577211
91374;91375;91376;91377;91378;91379;91380;91381;91382;91383;91384;91385;91386;91387;91388;91389;91390;91391;91392;91393;91394;91395;91396;118367;118368;118369;118370;118371;118372;214152;226104;226105;226106;226107;226108;241497;241498;241499;241500;241501;241502;241503;241504;241505;241506;241507;251341;251342;251343;251344;251345;251346;300608;300609;300610;300611;315580;315581;315582;315583;31…	O15212	PFDN6	0.583748	0.43906	0.914235	0.5863	0.591909	0.472935	0.691389	0.387634	0.789904	0.470919	0.431752	0.510245	1.07339	0.812588	0.892858	0.898811	1.30938	0.734257	0.357698	0.478779	0.3343	0.201086	0.138254	0.207691
20362;172176;177465;177466;177467;184469;184470;184471;184472;229625;229626;229627;324064;324065;324066;324067;324068;324069;324070;433380	O15213	WDR46	-1.6195	-1.85442	-1.27342	-1.91734	-1.83381	-1.70652	-0.442722	-0.337077	-0.212594	-0.531038	0.532399	-0.0471859	0.0357018	0.945673	-0.452071	-0.250245	0.847399	-0.46719	-0.425018	-0.0836086	-0.416337	-0.327169	0.418423	-0.496107
50596;50597;60093;60094;60095;67404;107926;107927;300103;318644;366744;366745;369569;389466;389467;422654;422655;422656;422657;422658;428286;428287;428288;428289	O15226	NKRF	-1.49975	-1.48452	-1.0512	-1.64251	-1.56734	-1.61919	-0.901796	-0.393127	-0.641991	-1.37136	-1.82418	-1.15671	-2.20295	-1.02626	-0.809339	-1.08671	-1.42627	-0.766665	-0.972383	-1.22165	-1.19452	-0.997384	-1.25472	-0.841453
77540;77541;116381;121135;121136;367942;382513	O15228	GNPAT	-0.827451	-0.575379	-1.02729	-0.979149	-1.23086	-0.644651	NaN	NaN	NaN	NaN	NaN	NaN	-0.435824	-0.492682	-0.463992	-0.194386	0.929654	0.378805	-1.29668	-0.944833	-1.01085	-0.595788	-0.461786	-0.733245
14275;14276;14277;14278;14279;17304;17305;17306;17488;25188;25189;25190;39003;39004;39005;39006;39007;39008;39009;39010;45194;45197;45198;47243;47244;47245;47432;47433;51838;64193;64194;64195;64196;64197;75784;85015;85016;85017;85018;136433;166328;166329;182301;218431;296828;338391;338392;357353;357354;362462;363688;363689;363690;363691;406702;406703;406704	O15230	LAMA5	1.10164	0.568508	0.54019	0.583038	0.638664	0.830732	0.279295	0.380362	0.39109	0.0835247	0.276648	0.0965919	0.0666142	0.886334	0.305477	0.129513	0.186668	0.620825	0.276123	0.851933	0.34353	0.390707	0.31592	0.266193
29923;29924;29925;29926;29927;29928;29929;29930;29931;29932;62790;62791;62792;62793;62794;62795;62796;62797;115420;115421;115422;115423;115424;125453;125454;143336;154779;154780;154781;154782;154783;154784;154785;158309;158310;158311;169574;169575;169576;169577;215267;215268;215269;215270;215271;310347;310348;310349;310350;310351;310352;317750;317751;317752;317753;317754;322772;337090;337091;3370…	O15231	ZNF185	-1.3457	-1.76942	-1.76476	-1.74887	-1.77812	-1.72879	-1.10195	0.949459	-1.29371	-1.24659	-1.65476	-1.32871	-1.21542	-0.718851	-1.38212	-1.2483	-1.38142	-1.35412	-2.26103	-2.48595	-2.34903	-2.1344	-2.69788	-2.44513
137630;137631;159479;159480;167455;167456;167457;167458;345743;345744	O15234	CASC3	-0.872551	-1.19049	-0.532257	-1.38976	-1.27368	-1.15139	-0.758508	-0.624671	-0.631291	-0.957206	-0.686783	-0.894342	-0.29121	-0.0499744	-0.405414	-0.209645	-0.19589	-0.463175	NaN	NaN	NaN	NaN	NaN	NaN
158350;234345;234346;234347	O15235	MRPS12	NaN	NaN	NaN	NaN	NaN	NaN	-0.808565	-0.991352	-0.66519	-0.811485	-1.28	-0.80075	NaN	NaN	NaN	NaN	NaN	NaN	-1.62826	-2.00757	-1.71779	-1.42524	-1.42104	-1.57362
62908;90526;90527;115881;115882;137735;137736;137737;137738;186453;186454;230852;230853;315510	O15247	CLIC2	NaN	NaN	NaN	NaN	NaN	NaN	0.477154	0.812916	0.500645	0.258762	0.232787	0.477379	NaN	NaN	NaN	NaN	NaN	NaN	0.615603	0.729444	0.724501	0.657458	0.75863	0.86712
345983;345984;345985;345986;360540	O15254	ACOX3	0.506675	0.651942	0.528802	0.497007	0.788084	1.08519	0.289884	0.552309	-1.08567	0.102953	0.345519	0.3112	NaN	NaN	NaN	NaN	NaN	NaN	NaN	NaN	NaN	NaN	NaN	NaN
234397;234398;234399;234400;234401;234402;234403;234404;234405;234406;234407;234408;234409;234410;234411;234412;234413;234414;234415;307209;315789;315790;323505;323506;384600;384601;384602;384603;384604;384605;384606;384607;384608;384609;426134;426135;426136;426137;426138;426139;426140;426141	O15258	RER1	-1.05108	-0.828375	-1.08493	-0.983707	-0.896997	-0.980431	-0.77113	-0.906834	-0.90097	-0.89212	-0.783235	-0.792386	-0.90818	-0.787708	-1.04397	-1.03515	-1.21609	-1.05583	-1.27057	-1.29574	-1.25935	-1.26343	-1.23266	-1.25843
166946;166947;166948;166949;166950;166951;166952;166953;166954;166955;166956;166957;166958;166959;166960;166961;166962;166963;166964;166965;166966;166967;166968;166969;166970;166971;166972;166973;166974;166975;222554;222555;222556;222557;222558;222559;222560;222561;222562;222563;222564;222565;222566;222567;222568;222569;222570;222571;222572;222573;222574;222575;222576;222577;222578;222579;222580;…	O15260	SURF4	-0.146275	0.387878	-0.043117	0.315783	0.257759	-0.0719357	0.104662	0.615238	0.203856	0.393494	0.279894	0.212665	-0.200253	-0.0328197	0.565351	-0.11415	0.175364	0.617077	-1.01317	-0.76318	-0.973733	-0.715639	-0.553181	-0.116909
80741;80742;80743;80744;80745;80746;80747;80748;80749;80750;201835;411410	O15264	MAPK13	NaN	NaN	NaN	NaN	NaN	NaN	0.909876	1.26809	0.984643	0.475807	1.2626	0.728303	NaN	NaN	NaN	NaN	NaN	NaN	0.171545	0.543169	0.217076	0.739116	0.570065	0.47693
322;323;324;325;326;327;328;329;25005;25006;59344;59345;59346;59347;91758;91759;91760;91761;91762;91763;101952;112838;112839;112840;112841;112842;112843;112844;112845;112846;112847;112848;161150;243614;243615;243616;326153;326154;326155;329095;329096;329097;329098;329099;329100;329101;329102;329103;416670;416671;416672;416673;416674;416675;416676;416677;416678;416679;416680;416681;416682;416683;4…	O15269	SPTLC1	-0.875961	-1.04881	-0.992988	-1.09449	-1.18866	-1.16098	-0.3748	-0.51095	-0.618914	-0.776926	-0.73637	-0.714187	-0.698162	-0.00217247	-0.730494	-0.80078	-1.05007	-0.957249	-1.17175	-1.2389	-1.26228	-1.28221	-1.35966	-1.64298
44239;86569;86570;86571;86572;86573;99695;99696;99697;99698;99699;99700;99701;100585;100586;100587;100588;100589;100590;100591;100592;104997;254847;282225;282226;282227;282228;282229;282230;282231;282232;282233;282234;282235;282236;282237;291327;291328;291329;291330;291331;325688;325689;397163;397164;397165;397166;397167;397168;397169;397170;397171	O15270	SPTLC2	-1.06174	-0.584755	-1.33785	-0.708168	-0.796875	-1.26174	-0.422186	-0.40275	-0.619259	-0.762543	-0.521492	-0.510835	-0.598253	-0.521255	-0.341033	-0.521906	-0.604578	-0.38512	0.0304117	0.0483665	-0.0183086	0.22375	0.494878	0.283685
4461;4462;4463;4464;4465;4466;4467;124875;169794;191861;191862;207827;263805;301501;378291	O15294	OGT	-0.212212	-0.517668	-0.120487	-0.491634	-0.38518	-0.345804	-0.311302	-0.429018	-0.0204067	-0.569088	-0.733635	-0.542299	-0.267025	-0.615131	-0.190864	-0.435244	-0.784986	-0.422132	-0.139467	-0.0526333	0.0242643	-0.320717	-0.378286	-0.295277
108552;108553;108554;108555;108556;108557;108558;108559;181516;181517;181518;181519;181520;181521;181522;181523;186722;186723;186724;186725;186726;186727;186728;186729;186730;186731;186732;365963;365964;365965;365966;365967;365968;365969;365970;365971;366107;406699;406700;406701;422633;422634;422635;422636;422637;422638;422639;422640;422641;422642;422643;422644;422645	O15305	PMM2	0.927235	1.2675	1.12727	0.916946	0.928022	1.11218	1.06424	1.14127	1.23624	1.30171	1.22862	1.18494	0.670349	0.299298	0.722196	1.01727	1.00281	0.885191	0.42745	0.283136	0.556489	0.620476	0.563049	0.588554
13279;13280;13281;13282;13283;13284;13285;13286;13287;13288;49958;49959;49960;63745;63746;63747;71144;71145;71146;71147;71148;71149;71150;71151;71152;71153;85471;85472;85473;85474;85475;85476;85477;114668;127099;127100;127101;127102;127103;214219;305852;305853;305854;323478;323479;323480;337067;337068;362175	O15320	MIA2	-0.442402	-0.131464	-0.601093	-0.367987	-0.412157	-0.313028	-0.387211	-0.534613	-0.469635	-0.282232	-0.525148	-0.39811	-0.888449	-0.296499	-0.448579	-0.451031	-0.408653	-0.413401	-0.29315	-0.50271	NaN	-0.194172	-0.0637674	-0.321628
14598;14599;14600;14601;14602;14603;14604;14605;14606;14607;14608;192151;192152;286691;334751;429037	O15321	TM9SF1	-0.497433	-0.506685	-0.957788	-0.795687	-0.63048	-0.888737	-1.1057	-0.961692	-0.991238	-0.923706	-0.833658	-0.765879	-0.612126	-1.35303	-0.893074	-0.55962	-0.916445	-0.499809	-0.73702	-0.834341	-0.827258	-0.402731	-0.651782	-0.710964
70601;210759;210760;210761;210762;210763;210764;213134;214572;214573;214574;214575;214576;214577;214578;287795;287796;287797;287798;287799;287800;287801;287802;287803;330955;345021;345022;345023;345024;345025;345026;345027;345028;345029;345030;345031;345032;345033;345034;345035;345036;345037;345038;345039	O15347	HMGB3	1.45376	0.486864	1.75029	0.652006	0.536034	0.817923	1.0252	0.799843	0.830593	0.373274	0.586211	0.438464	0.486883	0.354265	1.08097	0.685314	0.480509	0.209139	0.397387	0.905001	0.338666	0.300089	0.0797329	0.12043
18501;18502;18503;21948;21949;21950;21951;21952;21953;21954;21955;21956;21957;47525;47526;47527;47528;48209;54306;54307;54308;54309;54310;54311;54312;54313;92586;92587;92588;92589;92590;92591;92592;92593;92594;92595;92596;92597;103034;103035;103036;103037;118952;118953;165200;165201;165202;170421;170422;170423;170424;170425;170426;170427;170428;170429;285294;285295;285296;285297;285298;291040;291…	O15355	PPM1G	1.16659	0.411764	1.18868	0.429838	0.460279	0.392626	0.92231	0.437998	1.02962	0.327721	0.764731	0.589869	1.13682	1.08549	0.774709	0.74608	0.589806	0.424585	0.582247	0.612482	0.759976	0.48506	0.51045	0.4715
69427;69428;69429;69430;69431;69432;69433;69434;69435;69436;69437;69438;69439;74581;74582;74583;92278;92279;92280;92281;92282;92283;92284;92285;92286;92287;92288;92289;92290;92291;92292;92293;135203;144734;144735;144736;144737;176671;176672;176673;188436;232282;232283;232284;232285;232286;232287;232288;232289;232290;235265;279740;279741;279742;279743;279744;279745;279746;286442;364335;364336;3643…	O15371	EIF3D	-0.0481415	-0.0210266	0.213339	-0.0904522	-0.132692	-0.121883	-0.00390625	0.0244427	-0.0124073	0.0488644	0.104779	-0.0276213	0.281931	-0.138802	0.550437	0.419494	0.268539	0.787264	0.0165558	0.0112762	0.0562868	-0.0383892	0.155621	-0.0253658
56236;56237;56238;56239;56240;56241;95104;95105;95106;95107;95108;95109;95110;95111;95112;95113;95114;95115;95116;95117;98399;98400;98401;98402;98403;98404;98405;98406;98407;98408;98409;98410;98411;98412;98413;98414;98415;98416;98417;149880;149881;149882;149883;149884;149885;149886;149887;149888;149889;149890;149891;149892;149893;149894;149895;149896;154955;154956;154957;180680;180681;180682;1806…	O15372	EIF3H	0.424417	0.356602	0.621605	0.325853	0.309984	0.137197	0.276892	0.138754	0.505238	0.260225	0.148442	0.185399	0.144117	0.383173	0.319247	0.328569	-0.00443649	0.0980225	0.514429	0.608858	0.378366	0.333986	0.47999	0.216784
39299;99635;99636;99637;173445;173446;173447;173448;173449;234819;234820;285875;378218	O15381	NVL	0.118235	0.0815315	-0.106178	0.111515	0.400784	0.377504	-0.318264	-0.0035305	-0.23425	-0.193567	-0.17537	-0.0389929	0.0879822	0.362433	0.225404	-0.243396	0.10226	0.200598	0.194885	0.546141	0.289914	0.299444	0.315086	0.533667
1025;1026;22165;43638;43639;43640;43641;43642;43643;43644;79882;79883;79884;79885;101198;101199;101200;101201;101202;215104;215105;215106;215107;215108;222581;222582;233161;233162;233163;233164;284636;297060;297061;297062;310016	O15382	BCAT2	-0.0765247	0.017458	-0.00160933	0.757278	0.530668	-0.0150852	0.135614	0.0272579	-0.161018	1.28279	0.730177	0.485789	0.100538	-0.117155	-0.270116	-0.0688424	0.65151	0.0850849	-0.513117	-0.752737	-0.47679	-0.214174	-0.341318	0.0975876
1067;1068;1069;1070;1071;1072;94262;94263;94264;94265;94266;94267;94268;94269;94270;94271;94272;94273;94274;94275;204446;204447;204448;204449;204450;204451;204452;260481;260482;260483;260484;260485;260486;260487;260488;260489;260490;260491;260492;260493;260494;260495;286117;286118;286119;286120;304854;304855;304856;308754;308755;308756;308757;308758;308759;308760;308761;308762;308763;308764;30876…	O15400	STX7	-0.249115	-0.224709	-0.276737	-0.165092	-0.0898018	-0.0221539	-0.0372009	0.0074234	-0.185242	-0.718327	-0.567489	-0.109029	-0.448112	-0.335089	-0.271211	-0.399699	-0.229872	-0.222261	-0.0957317	-0.248253	-0.16672	-0.392977	-0.35384	-0.257998
42728;42729;42730;42731;42732;112156;112157;112158;112159;112160;112161;112162;120893;120894;120895;120896;152933;152934;152935;152936;152937;152938;152939;152940;152941;152942;152943;152944;152945;235477;239628;239629;239630;239631;239632;239633;239634;239635;239636	O15427	SLC16A3	-0.0420208	-1.05542	-0.933368	-1.06221	-1.06191	-1.07319	-0.683846	-1.49257	-1.26959	-2.10762	-1.8402	-1.73736	-0.62085	-0.871313	-0.441607	-0.571684	-0.963818	-0.876671	-1.63786	-1.07517	-1.6701	-2.03743	-2.08637	-1.95263
35817;35818;35819;35820;174270;174271;174272;174273;178372;178373;180022;185003;185004;185005;245455;245456;245457;247264;247265;277789;277790;277791;338741;338742;340309;340310;340311;340312;340313;342569	O15438	ABCC3	0.598564	0.896461	0.290061	0.307779	0.306126	0.39065	0.807947	0.787916	0.558636	0.487785	1.11406	0.66743	NaN	NaN	NaN	NaN	NaN	NaN	-0.217218	-0.0779915	-0.246911	-0.00847816	0.000835419	-0.0063343
43454;56742;56743;56744;56745;118228;171858;269335	O15439	ABCC4	-0.113611	-0.104063	-0.28114	-0.137262	-0.271313	-0.0379858	-0.157867	0.481272	-0.0202179	-0.0624857	0.142264	-1.32843	0.0695295	1.49401	0.327682	-0.206508	0.615252	0.593045	-0.770085	-1.27634	-0.951926	-0.507323	-0.39942	-0.640145
111300;111301;111302;111303;111304;111305;111306;111307;111308;111309;155916;170510;170511;170512;170513;170514;273492;309064;319190;387519;387520;387521;387522;387523;387524;400152	O15446	POLR1G	-1.56424	-1.51459	-1.37331	-2.01017	-2.17161	-2.6521	-1.02112	-1.0982	-1.19223	-1.12915	-1.20938	-1.45825	-1.09925	-1.2583	-1.50435	-1.055	-1.27414	-1.1346	-2.29795	-2.15605	-2.39956	-1.58918	-2.04199	-2.35093
30559;30560;30561;30562;30563;99002;312468;312469;312470;328004;328005;338789;338790;338791;338792;384287;397172;397173;397174;397175	O15479	MAGEB2	-1.33337	-1.34126	-1.50541	-1.46757	-1.7291	-1.23414	-0.736721	-0.816619	-0.537768	-0.854258	-1.18285	-0.547088	-0.335515	-0.157811	-0.0286074	-0.179678	-0.375833	-0.258114	-1.02019	-0.0770512	-0.778692	-0.66089	-0.705644	-0.664244
42735;42736;53730;53731;53732;74263;74264;74265;74266;74267;153473;155580;171796;171797;171798;171799;171800;218564;218565;218566;389911;389912;397657;397658;397659;397660;397661;397662;397663;397664;397665;432803;432804	O15484	CAPN5	-0.620202	0.659377	-0.455091	-0.11111	-0.0176754	0.0842791	0.528011	0.932955	0.0965366	0.305542	0.634938	0.53391	0.221365	-0.293928	0.425642	0.504219	0.0618801	0.575799	1.43422	1.56671	1.06334	1.18697	1.12435	0.924105
82450;223401;223402;223403;223404;223405;325223;325224;325225;325226;379198;379199;379200;379201;379202;379203;379204;396579;406315;406316;406317;406318;406319;406320;406321;406322;406323	O15498	YKT6	0.560547	0.711945	1.01532	0.710951	0.471436	0.434212	0.897652	0.9282	1.00154	0.989494	0.596821	0.724256	1.14403	0.781578	1.07695	0.827152	0.766922	1.01607	0.748356	1.02345	0.602105	0.878653	0.949093	0.837036
96447;96448;96449;96450;96451;96452;337302;337303;337304	O15504	NUP42	-0.910737	-0.549024	-0.73699	-1.03246	-1.48919	-0.89062	-0.239688	2.26029	-0.564229	-0.0857449	0.278373	-0.00329876	-0.655967	-0.964413	-1.02501	-0.553514	-1.11918	-0.438526	NaN	NaN	NaN	NaN	NaN	NaN
16315;16316;16317;16318;16319;16320;16321;16322;16323;16324;16325;16326;16327;16328;16329;20574;20575;20576;20577;20578;20579;20580;20581;20582;20583;20584;20585;20586;20587;20588;20589;20590;20591;20592;20593;20594;20595;20596;20597;20598;27829;27830;42518;42519;42520;42521;42522;42523;42524;42525;42526;42527;42528;42529;42530;42531;139838;139839;139840;139841;139842;139843;139844;139845;139846;…	O15511	ARPC5	1.78258	1.56613	1.57728	1.65047	1.65524	1.57397	2.01416	1.57694	1.86256	1.34686	1.44887	1.45883	1.36294	1.12685	1.72058	1.45322	1.50951	1.50639	1.60719	1.8533	1.91562	1.38452	1.57717	1.46639
23290;23291;143946;143947;143948;143949;143950;143951;143952;143953;143954;143955;143956;143957;143958;143959;143960;143961;143962;154539;154540;409234;409235;409236;409237;409238;409239;409240;409241;409242;409243;418317;418318;418319;418320;418321;418322;418323;418324;418325;418326;418327;419345	O15533	TAPBP	-0.346449	0.233126	0.126502	-0.251745	-0.031292	-0.112343	0.102446	-0.420759	-0.052	-0.77356	-0.665603	-0.193793	-0.181179	1.08775	0.204347	0.246633	0.386896	0.148594	-0.545912	-0.208488	-0.279805	-0.697947	-0.707325	-0.555223
37361;103402;103403	O15541	RNF113A	0.185985	0.573998	0.0628209	0.410632	0.320891	0.451537	NaN	NaN	NaN	NaN	NaN	NaN	NaN	NaN	NaN	NaN	NaN	NaN	-0.223305	-0.447304	-0.269095	-0.463375	-0.623907	-0.55134
26431;26432;26433;35742;35743;35744;35745;35746;35747;35748;35749;35750;35751;35752;35753;35754;35755;35756;35757;35758;35759;35760;35761;35762;35763;72694;72695;80751;80752;80753;80754;80755;80756;80757;80758;81505;81506;81507;81508;81509;81510;84511;84512;84513;84514;84515;84516;84517;120349;120350;120351;120352;120353;120354;120355;120356;120357;120358;120359;120360;120361;120362;120363;120364…	O43143	DHX15	-0.49773	-0.655907	-0.227645	-0.721605	-0.660988	-0.645685	-0.551689	-0.551157	-0.590466	-0.866682	-0.759578	-0.746003	-0.589733	-0.739946	-0.435088	-0.713288	-0.975765	-0.644487	-0.496687	-0.297642	-0.520295	-0.532406	-0.630068	-0.650906
35916;35917;51519;51520;51521;51522;61792;93926;93927;93928;213265;213266;226126;226127;226128;226129;226130;346883;346884;346885;346886;346887;346888;346889;346890;346891;346892;346893	O43148	RNMT	-0.2453	-0.698326	-0.0741076	-0.595266	-0.554131	-0.698491	-0.348389	-0.640644	-0.381538	-0.796335	-0.576074	-0.64319	-0.0655079	-1.00157	-0.752248	-0.718857	-0.905512	-0.542509	-0.826944	-0.551905	-1.07688	-1.20804	-1.38456	-1.12707
56381;75507;134468;249454;249455;341302;341303;341304;341305;364711	O43149	ZZEF1	1.09166	1.29061	1.04659	1.09357	1.09755	1.74751	NaN	NaN	NaN	NaN	NaN	NaN	NaN	NaN	NaN	NaN	NaN	NaN	NaN	NaN	NaN	NaN	NaN	NaN
32228;152188;169792;169793;231216;231217;356340;356341;356342;427678	O43159	RRP8	-1.00188	-1.13139	-0.881436	-1.16844	-1.04648	-1.31001	NaN	NaN	NaN	NaN	NaN	NaN	NaN	NaN	NaN	NaN	NaN	NaN	NaN	NaN	NaN	NaN	NaN	NaN
108344;108345;108346;108347;134336;134337;134338;134339;134340;134341;134342;134343;166549;166550;166551;166552;166553;166554;166555;166556;166557;166558;166559;166560;166561;166562;166563;166564;166565;166566;166567;166568;166569;166570;166571;166572;227197;227198;227199;227200;227201;227202;227203;313607;313608;313609;313610;417466;417467;417468;417469;417470;417471;417472;417473;433893	O43169	CYB5B	-1.76023	-1.59443	-1.44028	-1.86243	-1.83687	-1.59074	-1.83773	-1.86087	-1.76944	-1.91617	-2.2536	-2.07042	-0.864326	0.314571	-0.0225382	-1.02023	0.124359	-0.563604	-1.56718	-1.88935	-1.37587	-1.57962	-1.636	-1.50596
23023;23024;23025;23026;23027;23028;23029;23030;23031;23032;23033;23034;23035;23036;23037;23038;23039;23040;28923;78533;78534;78535;78536;78537;78538;129137;129138;129139;133977;264888;264889;264890;264891;264892;282601;282602;282603;282604;303983;303984;345737;345738;345739;362500	O43172	PRPF4	-0.321592	-0.630917	-0.494592	-0.66275	-0.682249	-0.620863	-0.533743	-0.779627	-0.549305	-0.73163	-0.796659	-0.701333	-0.955717	-0.773872	-1.09584	-0.930684	-1.01469	-0.944904	-1.14143	-0.85915	-1.13913	-0.98118	-1.04512	-1.01718
16363;16364;16365;16366;16367;16368;16369;16370;16371;16372;16373;25130;25131;25132;25133;26144;26145;26146;65996;65997;65998;65999;66000;66001;66002;66003;66004;66005;91757;153944;153945;153946;153947;153948;153949;153950;171163;171164;171165;171166;171167;171168;171169;196037;196038;196039;196040;196041;196042;196043;196044;196045;277243;277244;277245;277246;277247;277248;277249;277250;277251;2…	O43175	PHGDH	0.675545	0.1022	-0.154447	0.083683	0.363241	-0.31809	0.395802	0.638649	0.0768051	0.445152	0.583313	0.224458	0.149797	-0.296667	0.0614557	0.112566	0.631208	0.425858	-0.637579	-0.819582	-0.391778	-0.278881	-0.139509	-0.182684
86838;86839;86840;86841;86842;86843;86844;86845;86846;86847;86848;86849;86850;86851;86852;86853;86854;86855;86856;86857;86858;86859;86860;86861;188917;224132;224133;224134;224135;224136;224137;224138;224139;224140;224141;224142;224143;224144;224145;287028;287029;287030;287031;287032;287033;348566	O43181	NDUFS4	-0.896788	-0.423796	-0.8745	0.057169	-0.0545292	-0.371313	-0.824478	-0.356827	-0.667284	0.639414	0.301461	0.0806742	-0.794243	-1.21725	-0.987838	-0.537276	0.860334	-0.790894	-0.810141	-1.04084	-0.818908	-0.423351	-0.357985	-0.263838
34121;34122;34123;34124;34125;34126;34127;45028;46847;50930;50931;50932;50933;50934;50935;50936;50937;50938;50939;50940;50941;50942;50943;50944;56110;56111;102353;102354;102355;102356;102357;102358;214846;214847;214848;214849;214850;214851;214852;251303;251304;251305;251306;251307;251308;251309;282625;282626;282627;282628;282629;282630;282631;282632;282633;282634;282635;307735;307736;307737;30773…	O43237	DYNC1LI2	0.850906	1.04547	0.55107	0.86347	0.840397	0.817446	1.19867	0.656473	0.98591	0.712585	0.505377	0.6431	0.608974	0.482382	0.89235	0.852294	0.85825	1.02997	0.453142	0.636339	0.718184	0.450846	0.392574	0.440578
20343;20344;20345;20346;21576;21577;21578;21579;21580;21581;21582;21583;21584;21585;21586;21587;30214;30215;30216;30217;30218;42452;42453;42454;42455;42456;42457;42458;42459;42460;42461;63964;63965;63966;63967;63968;63969;63970;89129;89130;89131;89132;89133;89134;89135;89136;89137;89138;89139;89140;89141;89142;89143;89144;103589;103590;103591;108900;108901;108902;108903;112154;112155;114174;11417…	O43242	PSMD3	0.759254	0.593599	0.967835	0.614159	0.596968	0.492992	0.287378	0.307991	0.411865	0.20471	0.0320535	0.190154	0.551689	0.34421	0.725558	0.786157	0.454475	0.589815	1.11935	1.1319	1.02934	0.886282	0.856546	1.10321
137626;137627;212941;212942;212943;421201;421202	O43251	RBFOX2	-0.223261	-0.772141	0.0533948	-0.312668	-0.474367	0.568235	-1.12292	-0.253102	-0.500977	-0.806642	-0.422563	-0.13838	0.0264549	0.762365	-0.0118341	-0.127427	0.0186968	-0.141535	NaN	NaN	NaN	NaN	NaN	NaN
43625;43626;43627;43628;67674;145467;145468;145469;152452;152453;152454;152455;152456;152457;152458;284434;287672;287673;352296;352297;352298;352299;352300;352301;353533;353534;353535;353536;353537;353538;378363	O43252	PAPSS1	0.226393	-0.0251274	-0.189537	0.00840569	-0.0203438	-0.270849	0.608612	0.225914	0.605804	0.801065	1.06406	0.75576	0.7658	0.840503	1.01559	0.754084	0.880232	0.940573	0.181601	0.154774	0.355205	0.0387554	0.222731	0.105337
27273;27274;27275;27276;27277;27278;27279;27280;27281;34214;74910;74911;74912;74913;74914;205110;205111;205112;217835;252733;252734;252735;252736;252737;252738;252739;252740;254189;262186;305680;305681;305682;305683;305684;306201;306202;306203;307322	O43264	ZW10	0.206206	0.3723	-0.137471	0.132562	0.436915	0.275844	0.204723	0.461754	0.161974	0.0366993	0.335364	-0.0234814	-0.000359535	-0.743764	-0.158935	0.0215611	0.121933	0.0439548	-0.341562	-0.378183	-1.03614	-0.124302	-0.0248661	-0.238256
43484;77584;77585;77586;77587;77588;77589;77590;89899;89900;139741;139742;139743;139744;139745;139746;155595;155596;155597;180122;180123;210765;210766;210767;286835;286836;286837;286838;286839;310791;326195;326196;326197;326198;326199;326200;326201;326202;326203;326204;326205;326206;326207;326208;407278;407279;407280;407281;407282;407283;407284;420344;420345;420346;420347;420348;420349;420350;420…	O43278	SPINT1	-0.744379	-1.28089	-1.24027	-1.29162	-1.44873	-1.39468	-1.03869	-0.909473	-1.08016	-1.3854	-1.13854	-1.31289	-0.964733	-1.1346	-1.03806	-1.11061	-1.31118	-1.15466	-1.26632	-1.35644	-1.41626	-1.51938	-1.27249	-1.38642
6324;6325;6326;6327;6328;6329;6330;52336;81924;81925;81926;81927;81928;81929;81930;81931;81932;81933;92686;92687;92688;92689;92690;92691;92692;92693;92694;92695;92696;92697;92698;92746;92747;112384;112385;112386;112387;152507;158362;158363;158364;160317;160318;160319;174728;174729;174730;213222;213223;213224;221236;221237;221238;221239;221240;221241;221242;221243;221244;221245;221246;221247;25045…	O43290	SART1	1.99312	1.54993	0.640353	1.62716	2.69882	1.81984	2.30243	1.11146	1.67863	1.53698	0.847876	1.77586	1.53321	1.72361	1.64738	2.1871	2.09392	2.14352	1.06459	1.72467	2.03136	2.10701	1.94801	1.54598
44780;44781;276780;276781;276782;276783;276784;276785;276786;276787;276788;276789;276790;289885;323177;323178;323179;376711;376712;376713;376714;376715;376716	O43291	SPINT2	-2.34414	-2.61414	-2.02959	-2.62393	-2.86899	-2.78648	-1.13795	-2.27265	-1.83109	-2.53752	-2.46813	-2.55923	-1.6031	-2.04101	-1.63494	-1.81501	-2.38829	-2.3288	-1.24732	-1.67778	-1.25549	-1.36908	-1.73402	-1.17786
154060;422336;428677	O43292	GPAA1	-0.613977	-0.700583	-0.583807	-0.721468	-0.880074	-0.330563	NaN	NaN	NaN	NaN	NaN	NaN	NaN	NaN	NaN	NaN	NaN	NaN	NaN	NaN	NaN	NaN	NaN	NaN
116451;236279;236280	O43293	DAPK3	0.434047	0.0943298	0.284133	0.207318	0.188197	0.415586	0.394585	0.329108	0.259183	0.510815	0.00392771	0.494165	NaN	NaN	NaN	NaN	NaN	NaN	NaN	NaN	NaN	NaN	NaN	NaN
33866;33867;33868;33869;33870;33871;55690;56782;56783;56784;56785;56786;158670;158671;158672;158673;168826;168827;168828;168829;168830;168831;168832;168833;168834;168835;168836;168837;168838;168839;168840;168841;168842;168843;173845;173846;173847;294469;294470;294471;294472;294473;294474;294475;294476;294477;314120;315294;381065;381066;381067;381068;381069;381070	O43294	TGFB1I1	2.43253	1.49904	1.22906	1.349	1.72394	1.72317	1.84924	1.44532	1.97944	1.28691	1.21378	1.50583	1.70241	1.85122	2.06419	2.29108	1.29898	2.50174	0.733153	0.871207	1.27562	1.16799	0.896308	1.11828
107374;144745;144746;192220	O43301	HSPA12A	0.395639	-0.199329	0.0558391	-0.149235	-0.0855732	-0.208999	NaN	NaN	NaN	NaN	NaN	NaN	NaN	NaN	NaN	NaN	NaN	NaN	NaN	NaN	NaN	NaN	NaN	NaN
20035;20036;20037;20038;65827;65828;65829;65830;65831;65832;65833;65834;65835;65836;124731;124732;124733;124734;124735;124736;124737;124738;124739;124740;124741;124742;124743;266650;266651;266652;266653;278782;278783;278784;278785;278786;430666;430667;430668	O43324	EEF1E1	0.0970383	0.265434	0.288441	0.229208	0.2533	-0.0768242	0.232279	0.250761	0.31213	0.12892	0.505448	0.0646353	0.105566	0.0720205	0.559663	0.597827	0.798161	0.497288	0.291315	0.571423	0.251363	0.15657	0.3223	0.128397
82700;144285;144286;144287;144288	O43353	RIPK2	1.04297	0.691598	1.08016	0.438685	0.5216	0.314114	NaN	NaN	NaN	NaN	NaN	NaN	NaN	NaN	NaN	NaN	NaN	NaN	NaN	NaN	NaN	NaN	NaN	NaN
6914;6915;6916;6917;6918;6919;6920;6921;6922;6923;6924;6925;16048;16049;16050;16051;16052;16053;16054;16055;16056;16057;16058;16059;16060;16061;16062;16063;16064;16065;16066;26751;26752;26753;26754;26755;26756;26757;67635;67636;67637;67638;67639;67640;67641;67642;67643;67644;67645;67646;67647;67648;67649;67650;67651;67652;67653;67654;67655;67656;67657;67658;67659;67660;67661;67662;67663;67664;676…	O43390	HNRNPR	-1.12054	-1.52134	-1.07975	-1.49685	-1.49892	-1.30463	-1.12852	-1.54296	-1.15347	-1.5523	-1.32476	-1.3139	-1.05873	-1.5805	-1.24652	-1.33357	-1.63272	-1.21912	-1.48735	-1.25829	-1.44115	-1.52607	-1.57673	-1.52925
1001;1002;17074;17075;17076;17077;17078;17079;17080;72358;72359;78624;78625;78626;99878;121207;121208;121209;121210;121211;128819;128820;128821;128822;128823;128824;128825;128826;128827;128828;128829;128830;128831;214194;220031;230287;230288;230289;233851;233852;233853;233854;248597;248598;285703;306326;306327;368452;368453;397987;397988;397989;397990;397991;397992	O43395	PRPF3	-0.286694	-0.443863	-0.363878	-0.545589	-0.677473	-0.47839	-0.886648	-0.756119	-0.0711193	-0.713913	0.162688	-0.783729	-0.349813	-0.0722294	-0.412513	-0.601857	-0.749285	-0.532244	-0.630974	-0.605448	-0.664418	-1.03828	-1.0472	-1.07593
14427;14428;14429;14430;87332;137068;137069;137070;137071;137072;137073;137394;137395;137396;145166;145167;145168;145169;145170;145171;175748;175749;175750;175751;175752;175753;175754;175755;175756;185580;185581;185582;185583;185584;188452;188453;188454;188455;188456;188457;188458;204981;204982;204983;204984;204985;204986;204987;204988;204989;204990;204991;204992;204993;204994;204995;303188;32459…	O43396	TXNL1	1.48528	1.24661	1.32233	1.27414	1.27398	1.22442	1.74113	1.85763	1.63393	1.79723	1.71454	1.69406	1.30086	1.25164	1.46173	1.34347	1.40107	1.41159	1.06106	1.23733	1.03783	1.12908	1.12432	1.01828
110006;160517;160518;160519;160520;160521;160522;160523;160524;160525;160526;160527;160528;160529;160530;160531;160532;160533;176649;176650;176651;176652;216619;216620;232855;232856;233931;233932;233933;233934;233935;233936;233937;233938;233939;233940;233941;233942;233943;233944;233945;233946;233947;233948;233949;233950;233951;233952;233953;233954;233955;233956;233957;233958;233959;289860;367268;…	O43399	TPD52L2	0.531113	0.166492	0.42655	0.148497	0.271105	0.0309467	0.794674	0.385183	0.753994	0.148506	0.335118	0.556785	1.41639	0.835346	1.44985	1.34188	1.7957	1.38595	1.06703	1.19966	1.10203	0.770426	0.924446	0.819582
50665;50666;50667;50668;50669;50670;50671;50672;182588;275884;275885;275886;279176;279177;279178;279179;348541;348542;429591;429592	O43402	EMC8	-1.59904	-1.46561	-1.62598	-1.69238	-1.72921	-1.6746	-1.24437	-1.26354	-1.31965	-1.22729	-1.34915	-1.32192	-1.93303	-2.69652	-2.05134	-1.75878	-1.73304	-1.84199	-1.5101	-2.03568	-1.55293	-1.82679	-1.96769	-1.5698
97259;97260;97261;97262;295686;329501	O43414	ERI3	NaN	NaN	NaN	NaN	NaN	NaN	0.812194	0.869786	1.09361	1.05228	1.0121	1.31119	NaN	NaN	NaN	NaN	NaN	NaN	0.774527	0.699709	0.52822	0.782507	0.79262	0.921679
74315;132311;132312;132313;132314;132315;132316;132317;132318;201892;201893;201894;201895;201896;201897;244358;244359;244360;244361;244362;244363;244364;244365;244366;244367;244368;244369;244370;268223;268224;268225;268226;268227;268228;268229;272497;329567	O43432	EIF4G3	NaN	NaN	NaN	NaN	NaN	NaN	NaN	NaN	NaN	NaN	NaN	NaN	NaN	NaN	NaN	NaN	NaN	NaN	NaN	NaN	NaN	NaN	NaN	NaN
55844;55845;55846;164538;164539;164540;164541;164542;164543;181874;181875;181876;181877;181878;181879;181880;181881;181882;181883;181884;181885;187144;187145;187146;187147;187148;187149;187150;187151;187152;187153;187154;187155;187156;187157;187158;187159;187160;187161;191428;191429;191430;191431;191432;191433;249875;349923;349924;349925;349926;349927;349928;349929;349930;349931;349932;349933;349…	O43447	PPIH	-0.370471	-0.658574	-0.267077	-0.6433	-0.474715	-0.52058	-0.251301	-0.200773	-0.100042	-0.491604	-0.200315	-0.0909863	0.046978	0.0337162	0.100938	-0.334898	-0.273458	-0.0645523	-0.588255	-0.211252	-0.563827	-0.686872	-0.211945	-0.481585
111855;111856;111857;111858;111859;111860;111861;243978;341002;341003;341004;341005;341006;341007;341008;341009;341010;341011;369647;369648;394402;410478;410479	O43464	HTRA2	-0.128246	-0.269741	0.1181	-0.321135	-0.305031	-0.364479	-0.449932	-0.480688	-0.0778446	-0.059803	-0.212808	-0.318069	0.0133553	-0.180965	0.369132	-0.0495687	0.968767	0.472916	-0.0212717	0.149285	-0.193996	-0.120175	-0.0633249	0.0308428
24788;24789;24790;24791;24792;24793;24794;24795;24796;24797;24798;24799;24800;24801;24802;24803;28510;130192;130193;141251;141252;141253;141254;141255;141256;141257;141258;141259;141260;141261;141262;141263;141264;141265;141266;141267;141268;141269;141270;141271;141272;141273;141274;141275;141276;141277;141278;235596;235597;235598;235599;235600;267750;267751;267752;267753;267754;267755;311928;311…	O43488	AKR7A2	1.19678	1.51564	0.983294	1.52037	1.44217	1.79976	1.20861	1.52178	1.222	1.54048	1.68526	1.55171	1.2808	1.44098	1.44272	1.65574	1.66509	1.95498	0.917631	0.611109	0.95851	1.28655	1.1995	1.57233
12156;12157;56049;56050;56051;73326;73327;73328;73329;73330;73331;74513;74514;74515;74516;74517;74518;74519;74520;74521;74522;74523;74524;74525;74526;80446;80447;80448;80449;80450;80451;80452;80453;80454;80455;80456;80457;89571;89572;89573;89574;89575;89576;89577;89578;89579;89580;92606;92607;92608;92776;92777;92778;92779;101358;101359;101360;101361;101362;101363;101364;101365;101366;101367;10136…	O43491	EPB41L2	-0.0806789	-0.166077	0.663558	-0.0730305	0.0501785	0.29793	0.0445919	-0.0611687	0.154995	-0.084589	-0.0514884	0.0357294	0.143089	0.2791	0.0542002	0.0929694	-0.0629826	0.358881	0.174223	0.0127182	0.124509	0.0165253	0.0517159	0.0207653
8160;8161;8162;8163;8164;8165;8166;8167;8168;8169;59410;59411;59412;59413;82528;82529;98448;98449;98450;98451;98452;98453;98454;98455;98456;98457;191085;191086;191087;191088;191089;191090;191091;191092;191093;191094;274533;274534;274535;274536;274537;274538;274539;274540;274541;274542;326354;326355;326356;326357;326358;326359;326360;326361;326362;326363;326364;326365;326366;326367;326368;326369;3…	O43493	TGOLN2	-0.621178	-0.777758	-0.272913	-0.679068	-0.807762	-0.602375	-0.588148	-0.597673	-0.266144	-0.427774	-0.803909	-0.810195	-0.263151	-0.288418	-0.544843	-0.234005	-0.361631	-0.873281	-0.353529	-0.21979	-0.222249	-0.618029	-0.639521	-0.593582
319638;327736;328292;376438;376439	O43516	WIPF1	2.71974	2.64828	2.47745	2.752	2.82409	2.87776	NaN	NaN	NaN	NaN	NaN	NaN	NaN	NaN	NaN	NaN	NaN	NaN	0.433134	0.40494	0.505092	-0.272949	-0.329779	-0.0357304
64717;64718;64719;64720;64721;64722;65233;88837;88838;88839;88840;88841;142497;142498;142499;142500;142501;142502;301318;301319;301320;301321;301322;301323;301324;338342;338343;338344;338345;338346;338347;369482;369483;369484	O43520	ATP8B1	0.37409	0.259663	0.0712514	-0.173958	-0.110767	0.199223	0.156286	0.490122	0.121637	0.768682	0.830424	0.501428	0.428982	0.201887	0.40165	0.562702	0.391752	0.790951	-0.401322	-0.257241	-0.336878	0.331761	0.422864	0.218223
223086;223087;223088;223089;223090;223091;223092;259886;259887;259888;259889;259890;259891;259892;259893;259894;259895;259896;259897;259898;280872;280873;280874;280875;280876;280877;300003;300004;300005;300006;300007;300008;419511;419512;419513;419514	O43583	DENR	0.330622	0.516371	0.44216	0.397018	0.483597	0.436354	0.458124	0.48358	0.394962	0.468363	0.339222	0.360009	0.60556	0.427013	0.466687	0.631534	0.720942	0.601408	0.515013	0.374653	0.544806	0.359241	0.495693	0.434416
21092;21093;21094;21095;28696;28697;66165;66166;66167;66168;66169;66170;66171;66172;221151;221152;221153;221154;221155;221156;221157;221158;221159;401093;401094	O43592	XPOT	0.843235	0.723636	0.862094	0.528937	0.636868	1.1996	0.259478	0.232943	0.162431	-0.0351553	0.487098	0.371684	1.3199	1.7097	1.53815	0.830558	NaN	0.834073	0.723196	1.2756	0.844384	1.13277	1.11527	0.992787
131810;131811;131812;131813;131814;131815;131816;148484;148485;148486;148487;148488;148489;148490;148491;148492;148493;149846;149847;149848;149849;149850;149851;193987;324824;324825;324826;324827;324828;399892;399893;399894;399895;423914;423915;423916;423917;423918;423919;423920;423921;423922	O43598	DNPH1	2.60727	1.68032	1.80437	1.41528	1.4768	1.55415	1.09982	1.24687	1.51777	1.39963	1.45116	1.49046	1.44982	1.39387	1.46357	1.60371	1.79993	1.63646	0.708633	0.618931	0.585629	0.856028	0.820099	0.94342
23132;23133;23134;25358;25359;25360;71341;71342;71343;71344;98530;98531;98532;98533;98534;98535;98536;98537;98538;98539;99675;99676;99677;110442;110443;110444;110445;110446;110447;116283;116284;150616;150617;150618;150619;150620;150621;150622;150623;150624;150625;150626;150627;151951;151952;151953;151954;151955;151956;151957;151958;151959;151960;151961;151962;151963;151964;151965;194073;194074;19…	O43615	TIMM44	-1.58935	-1.36545	-1.21495	-1.19415	-1.2753	-1.37887	-1.03617	-1.34635	-1.06021	-0.901005	-1.23052	-1.0659	-1.35342	-1.48395	-1.19457	-1.28335	-1.02452	-1.25765	-1.52891	-1.65548	-1.50475	-1.59777	-1.60035	-1.58095
80253;80254;80255;80256;80257;80258;146368;146369;236441;236442;236443;236444;236445;236446;236447;236448;236449;315329;315330;315331;315332;315333	O43617	TRAPPC3	0.548967	0.510809	0.469702	0.496269	0.571274	0.487387	1.34266	1.3189	1.4037	1.23619	1.16802	1.22478	0.744444	1.08463	0.948033	0.899442	1.08293	0.885103	0.408982	0.463197	0.479616	0.564492	0.419	0.519677
28094;28095;28096;28097;28098;28099;28100;28101;28102;28103;209813;209814;209815;209816;209817;209818;216566;216567;216568;302894;302895;302896;304363;304364;304365;304366;304367;336907;336908;336909;336910;336911;336912;336913;336914	O43633	CHMP2A	0.782223	0.967655	0.840983	0.966516	0.79248	1.26663	1.10943	0.93836	0.983572	0.953079	0.820467	0.909684	0.896261	0.7875	0.9439	0.983089	1.20504	1.12674	0.386721	-0.0916042	0.343272	0.350149	0.20048	0.472097
73392;73393;180170;180171;208875;208876;208877;264835;275176	O43639	NCK2	0.389228	0.311712	0.522195	0.243383	0.250203	0.500244	1.96367	2.82715	0.207866	2.568	2.38172	3.82611	NaN	NaN	NaN	NaN	NaN	NaN	NaN	NaN	NaN	NaN	NaN	NaN
40681;40682;40683;40684;40685;40686;40687;40688;40689;40690;40691;40692;40693;40694;40695;40696;40697;40698;40699;40700;40701;40702;40703;40704;40705;40706;40707;40708;40709;40710;40711;40712;40713;40714;40715;145416;145417;145418;145419;145420;145421;145422;145423;145424;145425;145426;145427	O43653	PSCA	0.740155	1.86311	0.221908	2.83707	2.25122	0.406988	1.1977	1.82699	0.461569	2.4975	2.42567	1.86621	0.356095	0.193898	1.55476	0.439748	2.20056	2.04277	2.88793	0.248641	1.19399	1.33641	2.83082	1.83219
19822;19823;79821;79822;403051;409214	O43657	TSPAN6	-1.1909	-0.850388	0.161147	-1.15768	-0.753067	-1.13969	-1.15509	-0.505752	-1.47426	-0.838134	-0.275833	-1.01268	NaN	0.514002	-0.115561	-0.278255	NaN	-0.417865	NaN	NaN	NaN	NaN	NaN	NaN
86955;86956;86957;86958;244228;264729;273648;273649;273650;273651;273652;273653;273654;273655;273656;273657;313414;313415;313416;313417;313418;350813;350814;350815;350816;350817;350818;350819;359385	O43660	PLRG1	-1.0572	-1.6435	-0.949966	-1.66249	-1.72894	-1.57911	-1.14534	-1.10333	-1.33573	-1.56715	-1.4752	-1.33084	-1.38486	-2.21616	-1.80352	-1.75229	-2.07581	-1.69821	-1.41991	-1.56716	-1.58776	-1.6799	-1.79264	-1.75419
35589;418191;418192;418193;418194	O43665	RGS10	NaN	NaN	NaN	NaN	NaN	NaN	NaN	NaN	NaN	NaN	NaN	NaN	NaN	4.3622	1.86575	1.65337	2.03552	1.57784	0.236176	0.549692	0.469428	0.108677	0.0313044	0.0538225
55094;118202;118203;118204;118205;118206;118207;118208;118209;118210;118211;118212;118213;118214;118215;195211;236976;236977;236978;236979;236980;236981;236982;295005;352752	O43670	ZNF207	0.0424023	-0.172308	0.316208	-0.17598	-0.401278	-0.0641346	-0.113178	0.0785313	-0.151594	-0.154274	-0.268554	-0.049098	-0.771362	0.259949	-0.501504	-0.321978	-0.561504	-0.383432	0.00621414	0.241941	0.0728922	0.0213089	-0.0896473	-0.138077
104985;104986;104987;104988;104989;104990;104991;104992;104993;104994;104995;104996;146351;146352;146353;146354;146355;146356;231819;281153;281154;281155;281156;281157;281158;281159;281160;281161;281162;281163;281164;281165;281166;365919;365920;365921;365922;365923;365924;365925;365926	O43674	NDUFB5	-0.777985	-0.44943	-0.427738	-0.0313816	-0.251953	-0.385027	-0.57399	-0.378132	-0.423862	0.605219	0.148774	0.0896616	0.0427227	-0.255577	-0.351844	-0.350592	-0.0416813	-0.518499	-0.592627	-0.958735	-0.752288	-0.576511	-0.522505	-0.539608
186929;186930;186931;186932;186933;186934;186935;186936;186937;186938;186939;186940;186941;186942;186943;186944;186945;186946;186947;186948;186949;186950;186951;268902;268903;268904;268905;268906;268907;268908;268909;268910;347550;347551;347552;347553;347554;347555;347556;347557;347558;347559;347560;347561;347562;347563;347564;347565;347566;347567;347568;347569;347570	O43676	NDUFB3	-0.748867	-0.265604	-0.557054	0.295521	0.140392	-0.170971	-0.536982	-0.195606	-0.522207	0.862732	0.511693	0.293008	-0.726318	-1.10399	-1.09354	-0.23564	0.623884	-0.600895	-0.841698	-0.884447	-0.78593	-0.667393	-0.375832	-0.421555
112092;112093;112094;112095;112096;112097;112098;112099;303218;303219;303220;303221;303222;303223	O43677	NDUFC1	-0.755688	-0.556488	-0.691133	-0.0936966	-0.200415	-0.32292	-0.395945	-0.230242	-0.337042	0.44726	0.221646	0.183423	NaN	NaN	NaN	NaN	NaN	NaN	-0.705959	-0.823872	-0.729323	-0.408195	-0.490599	-0.373907
22572;22573;22574;22575;22576;22577;22578;28406;28407;28408;28409;28410;28411;28412;28413;28414;28415;28416;28417;28418;28419;28420;28421;28422;28423;28424;28425;28426;86503;86504;86505;86506;86507;86508;86509;86510;86511;86512;86513;210164;210165;210166;210167;210168;338252;338253;338254;338255;338256;338257;338258;338259;338260;338261;338262;338263;338264;338265;420700;420701;420702;420703;4207…	O43678	NDUFA2	-0.734261	-0.128925	-0.656793	0.207571	0.0387306	-0.251305	-0.470612	0.00478172	-0.409136	0.896765	0.478266	0.370423	-0.576372	-0.334736	-0.63042	-0.163374	0.750162	-0.211397	-0.718658	-0.961372	-0.781806	-0.538282	-0.412086	-0.297239
227168;227169;227170;227171;227172;227173;227174;227175;227176;227177;227178;227179;227180;237517;237518;237519;237520;242995;242996;242997;242998;242999;243000;243001;248691;248692;248693;248694;248695;248696;248697;248698;347540;403473;403474;403475;403476;403477;403478;403479;419007;419008;419009;427022;427023;427024	O43681	GET3	0.14127	0.0623989	0.0590119	-0.0171394	0.125896	0.0386047	0.099699	0.100458	0.000434875	-0.0974998	0.156434	0.0698805	0.429956	0.423277	0.0631189	-0.15811	0.266062	0.245369	-0.283123	0.00597954	-0.332206	-0.0379734	-0.0807858	-0.0490303
325407;362532;362533;362534;362535;362536;362537;362538;362539;362540	O43683	BUB1	NaN	NaN	NaN	NaN	NaN	NaN	1.27864	1.34638	1.53138	1.19783	1.18217	1.22727	0.303312	-0.00508022	0.080205	0.571046	0.374477	0.33013	1.81084	1.49153	1.63201	1.56488	1.472	1.51237
222698;222699;222700;222701;238331;238332;238333;238334;238335;247048;247049;247050;247051;247052;247053;247054;247055;247056;247057;247058;247059;247060;247061;247062;247063;265318;265319;265320;265321;270876;286415;312715;312716;312717;312718;312719;312720;359044;381554;381555;381556;381557;401139;417988;417989	O43684	BUB3	-0.115992	-0.191877	0.0180173	-0.232023	-0.196566	-0.176592	-0.889259	-1.04635	-0.914827	-1.12407	-1.09843	-1.12117	-0.571356	-1.02552	-0.863381	-0.542656	-0.57917	-0.880087	-0.504204	-0.772272	-0.623105	-0.564726	-0.770063	-0.639191
90157;152649;152650;152651;152652;152653;163349;163350;163351;163352;163353;163354;163355;163356;163357;163358;163359;163360	O43688	PLPP2	-1.44149	-0.898771	-0.410646	-1.17294	-1.58891	-1.34366	-1.05645	-0.96748	-1.44085	-1.51559	-1.46756	-1.31927	-0.402218	-0.311495	-0.811373	-0.823236	-1.22202	-0.809852	-1.28872	-1.33959	-1.59048	-1.13459	-1.37749	-1.5009
69350;90834;127219;127220;170050;187409;187410;187411;187412;187413;271534;271535;271536;271537;271538;285055;285056;285057;285058;285059;285060;285061;285062;294043;294044;359529;359530;370419;405342;405343;405344;405345;405346;405347;405348;405349;405350;405351;405352;405353;405354;405355;405356;405357;405358;405359;405360;405361;405362	O43704	SULT1B1	0.116203	1.42038	0.163872	1.48565	1.3495	2.41171	1.39421	2.07747	0.904943	1.78399	1.70755	1.74122	0.292379	0.671371	1.06181	1.28379	1.87601	1.94785	0.861675	0.148479	0.685725	1.13326	1.03147	1.75137
5809;5810;5811;5812;5813;5814;5815;5816;5817;5818;5819;5820;5821;5822;5823;5824;5825;5826;5827;5828;5829;5830;5831;5832;5833;5834;5835;5836;12011;12012;12013;12014;12015;12016;12017;12018;12019;16430;16431;16432;16433;16434;16435;16436;16437;16438;16439;16440;16441;16442;16443;16444;16445;16446;16447;16448;16449;16450;16451;16452;16453;16454;16455;16456;16457;16458;16459;16460;16461;16462;16463;1…	O43707	ACTN4	-0.617628	-0.745417	-0.771841	-0.786854	-0.767921	-0.574255	-0.382172	-0.466049	-0.618856	-0.717947	-0.77106	-0.776271	-0.72271	-0.954819	-0.538123	-0.564099	-0.961849	-0.435522	-0.991817	-1.21964	-0.672956	-0.758081	-0.766775	-0.653986
244479;375168;375169;375170;375171;384292	O43708	GSTZ1	0.0942516	0.176287	0.153174	0.23037	0.31159	0.423185	NaN	NaN	NaN	NaN	NaN	NaN	0.565739	0.0220451	0.41071	0.958025	1.12429	0.608568	NaN	NaN	NaN	NaN	NaN	NaN
41399;41400;41401;41402;41403;41404;117088;117089;117090;117091	O43709	BUD23	-1.80451	-1.91098	-1.35778	-1.94934	-2.12848	-2.19526	-0.90057	-1.05081	-0.578845	-1.83461	-1.62778	-1.59574	-0.184445	-0.275626	-0.615833	-0.80567	-1.33861	-0.544904	NaN	NaN	NaN	NaN	NaN	NaN
29209;29210;29211;29212;29213;29214;29215;57037;69371;69372;69373;69374;69375;69376;69377;69378;69379;69380;69381;70163;70164;70165;70166;70167;82578;82579;82580;82581;82582;82583;82584;115674;115675;115676;115677;115678;115679;115680;115681;115682;115683;115684;115685;120743;151084;158942;174723;209868;209869;235801;239442;239443;239444;272977;304148;304149;304150;315021;315022;317356;322417;322…	O43719	HTATSF1	0.0395679	-0.00583076	0.315798	-0.00976372	-0.0213909	-0.0296688	0.145807	-0.125513	0.168194	-0.356659	-0.340211	-0.0416822	-0.100695	-0.234089	0.234117	0.0683036	0.0154552	0.16626	0.805313	0.703901	0.475169	0.261181	0.135723	0.173847
2516;6202;6203;6204;6205;6206;6207;6208;6209;6210;6211;6212;6213;6214;40271;40272;40273;40274;62798;62799;62800;62801;62802;62803;62804;62805;62806;62807;62808;62809;62810;63424;63425;63426;89733;89734;89735;89736;89737;89738;89739;89740;106033;106034;106035;106036;106037;134267;139009;139010;139011;167973;167974;167975;186715;214334;214335;217191;217192;217193;217194;217195;260282;260283;262963;…	O43747	AP1G1	0.45932	0.636192	0.240851	0.63015	0.580912	0.428095	0.433249	0.48967	0.432203	0.773525	0.578415	0.580998	0.211924	0.00371552	0.367724	0.380693	0.345501	0.468021	0.132732	0.0797348	0.158578	0.0696564	0.26469	0.151598
13111;41997;41998;71985;71986;71987;419967	O43752	STX6	0.148902	0.161481	0.0354705	0.0732937	-0.0980968	-0.0774317	0.602857	0.69318	0.246493	0.179931	0.504592	0.0132666	NaN	NaN	NaN	NaN	NaN	NaN	NaN	NaN	NaN	NaN	NaN	NaN
15175;15176;15177;15178;15179;15180;15181;15182;15183;15184;15185;78282;78283;78284;78285;78286;78287;78288;78289;78290;78291;78292;78293;78294;78295;78296;134796;134797;134798;134799;134800;134801;134802;134803;134804;134805;134806;279322;279323	O43760	SYNGR2	-0.91647	-0.098299	-0.19618	-0.52388	-0.386108	-0.450159	-0.182247	-0.529387	-0.0559063	-0.436338	-0.170534	-0.350133	-0.169411	-0.539495	-0.3571	-0.194119	-0.299276	-0.797272	-0.108418	0.451902	0.183801	-0.194052	-0.145407	-0.215675
18161;22357;22358;22359;22360;22361;22362;234196;234197;234198;354741;354742;354743;354744;354745;354746;354747;354748;368252;368253;368254;368255;387322;387323;387324;387325;387326	O43765	SGTA	0.429249	0.486847	0.768569	0.313559	0.308569	0.542978	0.841599	0.738354	0.840511	0.790468	0.498247	0.742776	0.811152	1.04179	0.630295	1.16501	1.15306	0.644255	0.141725	0.124049	0.38064	-0.196813	0.24948	0.000134468
286143;286144;286145;286146;295456;295457;300190;300191;300192;300193;300194;300195;300196;300197;300198;300199;306061;306062;306063;342570;342571;342572;423911;423912;423913	O43768	ENSA	1.37541	1.03396	1.30298	1.05339	1.08282	1.45335	0.923042	1.33637	0.892756	0.74861	0.783944	0.618299	1.67793	1.22964	1.04191	0.368754	1.45089	1.04018	-0.0278435	-0.0300999	-0.0156622	0.088131	0.489704	0.0502205
53866;53867;53868;53869;53870;97003;97004;171978;253007;266066;317843;431790;431791;431792	O43772	SLC25A20	0.308067	0.6096	-0.0777888	0.795527	0.738087	1.36996	0.255976	0.14221	0.296679	1.32097	0.953909	0.903041	0.049943	-0.0190153	-0.0665569	0.283901	0.422298	0.712726	1.2013	0.857441	1.04924	1.53899	1.0356	1.56633
24271;24272;24273;24274;24275;24276;24277;24278;24279;24280;46948;59269;76785;76786;76787;76788;76789;76790;76791;82551;82552;82553;82554;82555;82556;82557;87431;87432;87433;87434;96787;96788;96789;96790;96791;96792;96793;96794;98139;98140;98141;98142;98143;98144;98145;98146;98147;98148;98149;98150;111496;111497;111498;111499;111500;111501;111502;111503;111504;111505;111506;111507;111508;111509;1…	O43776	NARS1	1.82133	1.018	1.01961	1.08029	0.954687	1.03803	1.06717	1.1403	1.00124	1.50844	1.02624	1.15989	1.21759	0.885897	1.36269	1.53138	1.1998	1.46364	1.08298	1.06112	0.917363	1.24947	1.10254	1.2988
26618;35825;35826;35827;35828;35829;35830;46182;46183;46184;46185;71320;98156;99626;99627;99628;99629;99630;99631;99632;99633;99634;113685;113686;113687;113688;113689;113690;113691;113692;113693;113694;113695;142781;142782;142783;146959;146960;146961;146962;146963;146964;146965;146966;146967;146968;146969;146970;146971;188531;192153;192154;192155;192156;192157;192158;192159;192160;192161;192162;2…	O43795	MYO1B	0.68836	-0.469652	0.242548	-0.519211	-0.416239	-0.194113	-0.264513	-0.284369	-0.353432	-0.74045	-0.655242	-0.579377	0.0276985	-0.143597	0.101233	-0.056149	-0.284843	0.0134296	-0.698978	-0.386076	-0.437406	-0.362122	-0.614191	-0.381001
17758;17759;17760;17761;17762;17763;17764;17765;156643;156644	O43808	SLC25A17	-0.26882	-0.17912	-0.827371	-0.783112	-0.432195	-0.0774088	-0.933063	-0.665847	-1.0144	-1.44232	-0.778728	-1.34693	-0.971569	-0.843387	-0.991728	-1.1601	-1.19458	-1.23405	NaN	NaN	NaN	NaN	NaN	NaN
22867;22868;22869;74566;74567;74568;74569;74570;74571;74572;74573;74574;74575;74576;74577;74578;74579;174237;174238;174239;174240;174241;174242;230928;230929;230930;230931;230932;230933;230934;230935;230936;230937;230938;230939;230940;230941;230942;230943;230944;230945;230946;230947;230948;230949;230950;245529;245530;245531;245532;245533;245534;245535;245536;245537;245538;245539;245540;245541;248…	O43809	NUDT21	-0.145231	-0.487856	0.169608	-0.328018	-0.32333	-0.239948	-0.359264	-0.521641	-0.227949	-0.699141	-0.544302	-0.564746	-0.251587	-0.139675	-0.253234	-0.497115	-0.764078	-0.44025	-0.487232	-0.343647	-0.441148	-0.582319	-0.69618	-0.627579
13428;13429;13430;13431;13432;13433;125941;125942;185459;185460;185461;185462;236973;236974;236975;258913;297766;297767;310023;331270	O43813	LANCL1	0.477405	0.515294	0.307203	0.550883	0.645072	0.778806	1.32062	1.07	1.11161	1.28763	1.11549	1.16576	-0.0228405	0.332188	-0.189565	-0.247721	-0.447908	-0.115723	0.433132	0.58984	0.505912	0.724501	0.499397	0.478678
23844;23845;77097;212469;212470;212471;212472;212473;248250;248251;264857;264858;264859;264860;264861;264862;272019;272020;272021;272022;272023;318881;324188;324189;324190;324191;324192;345374;345375;345376;345377;346620;346621	O43815	STRN	1.30853	0.534254	0.966698	0.637159	0.498913	0.41787	0.847902	0.567398	0.754444	0.33909	0.204688	0.229346	0.349249	-0.0246239	0.463069	0.487665	0.293163	0.173897	0.57584	0.554653	0.785386	0.229694	0.333675	0.167524
12744;12745;12746;12747;12748;12749;12750;12751;12752;86222;86223;86224;86225;86226;86227;86228;86229;86230;86231;158284;158285;158286;158287;209795;209796;214954;214955;214956;214957;214958;238479;238480;264876;264877	O43818	RRP9	-1.26602	-1.18456	-1.09003	-1.56164	-1.40789	-1.66711	-1.21891	-1.82148	-1.65843	-2.34205	-2.36711	-1.79468	-1.09399	-1.33127	-1.27611	-1.33788	-1.41771	-1.33444	-1.59464	-1.72214	-1.66328	-2.15738	-2.11323	-2.24276
297665;418163	O43819	SCO2	NaN	NaN	NaN	NaN	NaN	NaN	NaN	NaN	NaN	NaN	NaN	NaN	NaN	NaN	NaN	NaN	NaN	NaN	NaN	NaN	NaN	NaN	NaN	NaN
86993;118872;118873;154958;154959;154960;154961;154962;154963;154964;154965;154966;154967;154968;156590;156591;156592;156593;178866;218079;218080;218081;218082;322080;322081;322082;325503;373963;373964;373965;373966;373967;373968;373969;373970;373971;380466;380467;380468	O43823	AKAP8	-0.973871	-0.983141	-0.68482	-1.11183	-1.05573	-1.07646	-1.07984	-1.74031	-1.2094	-1.94915	-1.70426	-1.69915	-0.514914	-0.644569	-0.740712	-0.890177	-0.782927	-0.980894	-1.26441	-1.10822	-1.27833	-1.28282	-1.3348	-1.38594
25605;79019	O43824	GTPBP6	NaN	NaN	NaN	NaN	NaN	NaN	NaN	NaN	NaN	NaN	NaN	NaN	NaN	NaN	NaN	NaN	NaN	NaN	NaN	NaN	NaN	NaN	NaN	NaN
140807;284041;284042	O43826	SLC37A4	NaN	NaN	NaN	NaN	NaN	NaN	NaN	NaN	NaN	NaN	NaN	NaN	NaN	NaN	NaN	NaN	NaN	NaN	NaN	NaN	NaN	NaN	NaN	NaN
694;68056;68057;68058;68059;68060;68061;68062;68063;68064;68065;68066;68067;68068;68069;68070;68071;68072;68073;68074;68075;68076;68077;68078;125972;125973;125974;125975;125976;125977;125978;125979;125980;149484;149485;149486;149487;149488;173202;173203;179638;179639;179640;179641;179642;179643;179644;179645;179952;179953;179954;179955;179956;179957;179958;224286;224287;224288;224289;224290;22429…	O43837	IDH3B	-0.534479	-0.739555	-0.767839	-0.718325	-0.810022	-0.145117	-0.747553	-0.571978	-0.506533	-0.253983	-0.418437	-0.481669	-0.674644	-0.304272	-0.836484	-0.64259	-0.731562	-0.766685	-1.10658	-1.04687	-1.0635	-0.958775	-0.88908	-0.734413
13702;120715;120716;120717;120718;120719;120720;120721;177816;186455;186456;186457;186458;212853;232053;232054;232055;232056;232057;343831;377232;429216;429217;429413	O43847	NRDC	0.979775	0.724559	0.564178	0.499074	0.378343	0.419274	1.15198	1.58786	1.6451	1.03813	1.26365	1.35554	0.879936	0.788043	0.99897	0.914477	0.377821	0.627403	1.46044	1.71607	1.31113	1.16377	1.19501	1.10187
56975;56976;56977;56978;56979;56980;56981;56982;56983;56984;57427;57428;57429;57430;57431;57432;57433;57434;57435;57436;57437;57438;57439;57440;57441;57442;57443;57444;57445;57446;57447;57448;57449;57450;62101;62102;62103;62104;62105;62106;62107;62108;62109;72838;72839;72840;72841;72842;72843;72844;79693;79694;79695;79696;79697;79698;79699;79700;79701;79702;79703;79704;90516;90517;90518;90519;905…	O43852	CALU	0.782158	0.21945	0.116097	0.072773	0.264898	-0.180925	0.125401	-0.399456	-0.0321102	-0.301067	-0.592851	-0.304797	0.633293	0.438318	0.7156	0.0686259	0.405428	-0.0738068	-0.159994	0.191397	0.0561609	-0.35722	-0.283407	-0.381954
190738;190739;318013	O43861	ATP9B	-0.0888023	0.912964	-0.094007	0.600344	0.534794	-0.075758	NaN	NaN	NaN	NaN	NaN	NaN	NaN	NaN	NaN	NaN	NaN	NaN	NaN	NaN	NaN	NaN	NaN	NaN
127831;127832;127833;127834;127835;127836;145023;145024;157812;157813;157814;157815;157816;169527;169528;169529;169530;169531;169532;169533;169534;169535;169536;217824;217825;222833;222834;266080;297809;297810;297811;297812;297813;297814;299919;299920;311741;311742;367619;367620;367621;367622;367623;367624;367625;367626;367627;367628;415053;415054;426627;426628;426629;426630;426631;427273;427274;…	O43865	AHCYL1	0.82254	1.29944	0.709321	1.33791	1.47264	1.46136	1.12325	0.87989	0.964596	1.91357	1.29241	1.1947	1.28379	0.930584	1.43746	1.74699	1.93748	1.65906	1.33285	1.2412	1.19916	1.40535	1.31983	1.44615
167676;167677;218724;218725;229783	O43866	CD5L	NaN	NaN	NaN	NaN	NaN	NaN	0.674089	0.820954	0.626575	0.243802	0.0841775	0.368063	0.361383	0.434455	0.193096	0.547998	0.158336	0.292293	NaN	NaN	NaN	NaN	NaN	NaN
300681;300682;317047;317048;317049;317050;317051	O43909	EXTL3	-0.906675	-1.18247	-1.13194	-1.26619	-1.51186	-1.14575	NaN	NaN	NaN	NaN	NaN	NaN	-0.587049	-0.480851	-0.289618	-0.652706	-0.458612	-0.0354061	NaN	NaN	NaN	NaN	NaN	NaN
123976;123977;123978;123979;123980;123981;123982;131280;131281;131282;131283;187981;187982;187983;187984;187985;187986;187987;187988;187989;187990;187991;187992;187993;187994;187995;187996;187997;187998;187999;188000;188001;188002;295186;295187;419352;419353;419354;419355;419356;419357;419358;419359;419360;419361;419362;432022	O43920	NDUFS5	-0.656561	-0.409674	-0.667795	-0.0757389	-0.0717945	-0.383589	-0.0696507	0.00476837	-0.0514507	0.058548	0.200495	-0.0191031	-0.631342	-0.380705	-0.856406	-0.597699	0.0518551	-0.666206	0.385729	0.722687	0.43765	0.307882	0.204832	0.200644
32220;32221;32222;32223;32224;32225;32226;32227;46595;46596;77797;77798;77799;77800;77801;77802;77803;77804;77805;77806;77807;77808;98123;153114;153115;153116;153117;153118;231397;238286;238287;238288;251230;251231;251232;251233;251234;251235;266856;266857;266858;308235;308236;308237;308238;308239;357941;357942;357943;357944;357945;357946;357947;357948;357949;357950;366546;386135;386136;386137;38…	O60216	RAD21	-0.713905	-0.887327	-0.227876	-0.81385	-0.681206	-0.812225	-0.743351	-0.898346	-0.759953	-1.11247	-0.762153	-0.911969	-0.0823765	-0.0694714	-0.0475836	-0.578076	-0.61001	-0.529652	-1.00503	-0.843971	-0.994267	-1.01511	-0.947124	-0.858042
23270;23271;23272;23273;23274;23275;23276;23277;23278;23279;23280;23281;23282;23283;37123;37124;37125;37126;37127;37128;37129;87826;87827;87828;87829;87830;87831;87832;87833;87834;87835;87836;87837;87838;87839;87840;87841;87842;87843;87844;87845;87846;87847;87848;87849;87850;87851;87852;87853;87854;87855;87856;87857;87858;157742;157743;157744;157745;157746;157747;157748;157749;157750;157751;15775…	O60218	AKR1B10	1.29098	3.25399	0.243512	2.85423	2.64817	1.79101	2.35483	3.0453	1.88621	2.77447	2.92012	2.87306	1.11603	1.12991	2.44343	1.8315	2.69228	3.03906	2.06539	0.850246	1.26663	1.90658	2.77454	2.0319
8477;8478;132195;132196;132197	O60220	TIMM8A	NaN	NaN	NaN	NaN	NaN	NaN	NaN	NaN	NaN	NaN	NaN	NaN	-1.61135	-1.86316	-1.30916	-1.879	-1.67111	-1.90857	NaN	NaN	NaN	NaN	NaN	NaN
221029;270027;270028	O60229	KALRN	NaN	NaN	NaN	NaN	NaN	NaN	NaN	NaN	NaN	NaN	NaN	NaN	NaN	NaN	NaN	NaN	NaN	NaN	NaN	NaN	NaN	NaN	NaN	NaN
43825;43826;43827;43828;43829;48614;48615;75405;75406;106016;106017;106018;106019;106020;106021;138714;216112;216113	O60231	DHX16	-0.338464	-0.932793	0.23616	-0.869056	-0.931268	-0.695671	-0.222078	-0.367041	-0.0467157	-0.723061	-0.822442	-0.488198	-0.369647	-0.629756	-0.617522	-0.583959	-0.759841	-0.741535	-0.236777	-0.267232	-2.08568	-0.710225	-0.874482	-0.641923
117766;117767;141095;263360;263361;263362;263363;263364;263365;307078;307079;307080;307081;307082;307083;307084;307085;307086;307087;371688;371689;371690;371691;371692;371693;432756;432757;432758;432759;432760;432761;432762;432763;432764	O60234	GMFG	1.19303	1.21678	1.22995	1.34702	1.57779	1.53227	0.578235	0.0844707	0.772929	0.117244	0.0958724	0.437039	1.21292	1.43671	1.30948	0.939682	0.970726	0.876851	1.60413	1.94076	1.71275	1.10157	1.01487	1.13114
229268;229269;343522;385900;385901;385902;385903;385904	O60237	PPP1R12B	0.277071	0.315025	-0.102348	0.372651	0.243322	0.462818	NaN	NaN	NaN	NaN	NaN	NaN	NaN	NaN	NaN	NaN	NaN	NaN	0.588333	0.929314	1.058	0.907688	1.0776	0.756128
15737;32882;101091;102190;102191;102192;186568;186569;186570;329584;329585;329586;329587;329588;329589;329590;329591;329592;329593;329594;329595;329596;329597;329598;329599;329600;373794;373795;407920;407921	O60256	PRPSAP2	0.924408	1.30997	1.44241	1.24933	1.20319	1.27559	1.22225	1.21129	1.51232	1.46152	1.44877	1.24814	1.19573	1.07348	1.18231	1.20741	1.17517	1.29817	0.288525	0.42658	0.357312	0.601753	0.66798	0.645823
28746;28747;28748;28749;29340;29341;29342;29343;29344;38047;38048;38049;38050;38051;38052;38053;38054;46780;46781;46782;52374;52375;55955;55956;55957;55958;55959;55960;55961;59865;59866;59867;59868;101075;101076;101077;101078;101079;101080;101081;101082;101083;101084;101085;101086;101087;110410;110411;110412;110413;110414;110415;110416;110924;110925;110926;110927;110928;110929;110930;110931;11093…	O60264	SMARCA5	-1.03828	-1.63435	-0.919477	-1.59379	-1.57613	-1.51718	-1.22429	-1.35558	-1.16723	-1.41069	-1.52254	-1.40819	-1.12341	-1.15062	-1.19409	-1.32067	-1.58993	-1.32006	-1.61013	-1.52807	-1.57656	-1.66369	-1.79773	-1.74497
8623;8624;8625;8626;8627;8628;8629;20113;71638;71639;71640;71641;71642;78225;78226;78227;78228;78229;120978;120979;120980;124810;124811;124812;215007;224810;224811;224812;224813;270125;270126;270127;270128;293438;293439;325270;325271;325272;325273;325274;417593;417594	O60271	SPAG9	0.649445	0.615343	0.800931	0.601267	0.644953	0.777645	0.992962	0.782367	1.21712	0.901329	0.685903	0.942778	1.00644	0.54469	1.0014	1.06369	1.00716	0.825368	0.721919	0.365457	0.901623	0.649898	0.648053	0.634631
71042;71043;173284	O60287	URB1	-1.29033	-0.422477	-0.428808	-0.973746	-0.907697	-1.08534	NaN	NaN	NaN	NaN	NaN	NaN	NaN	NaN	NaN	NaN	NaN	NaN	NaN	NaN	NaN	NaN	NaN	NaN
41078;41079;41080;41081;41082;41083;48772;48773;166149;228193;228194;228195;228196;228197;228198;279396;315342;315343;315344;353726;353727;353728;353729;392524;392525;393517;393518;393519;393520;412956	O60306	AQR	-0.730442	-1.18621	-0.405061	-1.08547	-1.03391	-1.17883	-0.816004	-1.21217	-0.651705	-1.30757	-0.980018	-1.3833	-0.509808	-1.37516	-0.531701	-0.66409	-0.763662	-0.775549	-0.223831	0.0228882	-0.359321	-0.190722	-0.340715	-0.466782
20257;23292;23293;23294;23295;23296;23297;23298;23299;23300;23301;23302;40215;46754;46755;46756;55330;55331;55332;55333;68149;75538;75539;75540;75541;75542;75543;75544;75545;75546;89719;95895;95896;95897;95898;95899;95900;95901;95902;103530;103531;103532;117076;117077;117078;117079;117080;117081;117082;117083;117084;117085;118259;118260;118261;118262;118263;118264;118265;118266;121828;121829;1218…	O60313	OPA1	-0.918303	-0.826977	-0.994941	-0.761053	-0.80851	-0.78204	-0.727842	-0.792173	-0.722618	-0.420647	-0.657623	-0.719251	-0.777493	-0.531858	-0.908545	-0.874016	-0.886269	-0.884127	-1.05685	-1.14453	-1.17124	-1.04461	-1.05682	-0.891691
237709;277944;277945	O60318	MCM3AP	NaN	NaN	NaN	NaN	NaN	NaN	-0.903287	-0.781323	-0.916466	-1.0773	-1.4009	-0.672576	-0.872607	-0.230281	-1.28596	-1.25147	-0.840177	-0.813711	NaN	NaN	NaN	NaN	NaN	NaN
35353;85258;85259;85260;169970;169971;177899;177900;230438;308951;308952;364814;392981;392982;392983;392984	O60341	KDM1A	-0.478358	-0.482331	-0.159712	-0.580528	-0.696531	-0.609261	-0.218501	-0.181173	-0.432508	-0.157859	-0.322469	-0.0583496	-0.0490761	0.762194	-0.189189	-0.402295	-0.182199	-0.421234	-0.026722	0.245476	-0.207234	0.121632	-0.181744	-0.254021
36698;200500;200501;340135	O60343	TBC1D4	NaN	NaN	NaN	NaN	NaN	NaN	-1.02553	-0.905085	-1.08395	-1.07227	-0.575963	-0.949909	NaN	NaN	NaN	NaN	NaN	NaN	-1.13024	-0.700635	-1.03121	-0.754555	-0.613209	-0.711984
166233;370418	O60353	FZD6	NaN	NaN	NaN	NaN	NaN	NaN	NaN	NaN	NaN	NaN	NaN	NaN	NaN	NaN	NaN	NaN	NaN	NaN	NaN	NaN	NaN	NaN	NaN	NaN
11879;11880;11881;11882;11883;11884;11885;11886;11887;11888;11889;15504;15505;15506;15507;15508;15509;18607;18608;18609;18610;18611;19721;19722;19723;19724;19725;19726;19727;22581;30910;30911;30912;30913;32902;32903;32904;32905;35411;35412;35413;35414;35415;35416;35417;35418;35419;35420;42389;42390;42391;42392;42393;42394;42395;42396;42397;42398;42399;42400;47819;47820;50410;50411;50412;50413;504…	O60437	PPL	-1.36203	-1.58887	-1.55848	-1.64896	-1.73952	-1.67732	-1.42585	0.245382	-1.50636	-1.49896	-1.84078	-1.58159	-1.34027	-1.35997	-1.47064	-1.39566	-1.53601	-1.49127	-1.86684	-2.28886	-2.06538	-1.96995	-1.83849	-1.97546
127681;127682;127683;127684;127685;127686;127687;127688;153093;153094;176586;180701;287923;287924;287925;287926;314695;314696;314697	O60476	MAN1A2	-0.814446	-0.590477	-0.928397	-0.83179	-0.690478	-1.01669	-0.533949	-0.513863	-0.417356	-0.551603	-0.296063	-0.225968	NaN	NaN	NaN	NaN	NaN	NaN	-0.432236	-0.494083	-0.687901	-0.361151	-0.48991	-0.557682
256895;288130;288131;410296;421690;421691;421692;421693;421694;421695	O60487	MPZL2	-1.0351	-0.664782	-0.604844	-0.624692	-0.515507	-0.796956	-0.760443	-0.421167	-0.905575	-0.854179	-0.897768	-0.740129	-1.46641	-1.92698	-1.2294	-1.42601	-1.36108	-1.30763	-1.63931	-1.54691	-1.50739	-1.23219	-1.28817	-1.55283
20363;20364;20365;79750;79751;79752;145744;145745;172699;175096;190668;190669;230141;237244;237245;237246;250354;250355;250356;250357;250358;255754;255755;255756;255757;255758;255759;255760;255761;255762;255763;255764;255765;255766;255767;255768;255769;255770;255771;255772;255773;255774;255775;255776;255777;258435;258436;258437;258438;322242;349859;349860;349861;349862;350525;390362	O60488	ACSL4	-0.0870609	-0.268141	-0.200214	-0.406986	-0.297169	-0.21496	NaN	-1.77069	-0.360453	-1.52474	-2.15723	-1.53401	-0.204601	-0.0840206	-0.355552	-0.284152	-0.868757	-0.634239	-0.100494	0.564831	-0.107146	-0.494322	-0.702677	-0.60932
46551;139626;139627;139628;139629;139630;139631;139632;139633;139634;139635;145777;145778;145779;145780;145781;145782;145783;145784;145785;145786;145787;145788;145789;145790;215882;215883;302667;302668;366689;366690;366691;366692;366693;366694;366695;366696;379373;379374;379375;379376;379377;379378;379379;379380;379381;379382;379383;379384;379385;379386;379387;379388;416537;416538;416539;416540;4…	O60493	SNX3	0.76363	0.658466	0.658284	0.568222	0.569208	0.367878	0.580856	0.395773	0.48686	0.396776	0.274933	0.416455	0.483334	0.275845	0.802423	0.641792	0.710852	0.628086	0.409685	0.496195	0.343209	0.414198	0.329821	0.364351
91519;91520;338778;338779;338780	O60499	STX10	-0.910627	-1.00493	-1.07709	-1.28224	-1.04387	-1.12112	-0.19089	0.0209007	0.0715084	-0.143882	-0.0830712	0.142791	NaN	NaN	NaN	NaN	NaN	NaN	NaN	NaN	NaN	NaN	NaN	NaN
53404;53405;53406;53407;53408;53409;53410;79407;101048;101049;101050;101051;101052;115736;116651;116652;116653;243242;243243;243251;278999;311570	O60502	OGA	0.195036	0.118423	0.506217	0.234844	0.256355	0.219757	0.723754	1.08034	1.08536	0.570269	0.624867	0.410244	0.239962	0.433729	0.328603	0.595542	0.421801	0.388832	-0.151867	-0.162075	-0.0270338	-0.372715	-0.377598	-0.350338
127569;127570;146519;146520;146521;146522;293813;358372	O60504	SORBS3	1.35782	0.492363	0.695607	0.584618	0.646727	0.787678	NaN	NaN	NaN	NaN	NaN	NaN	0.766524	1.24219	0.758608	0.739352	0.32921	0.718423	0.417383	0.500504	0.596562	0.396643	0.321316	0.240398
6914;6915;6916;6917;6918;6919;6920;6921;6922;6923;6924;6925;13558;13559;13560;13561;13562;13563;13564;13565;13566;13567;13568;13569;13570;13571;13572;13573;13574;13575;13576;13577;16048;16049;16050;16051;16052;16053;16054;16055;16056;16057;16058;16059;16060;16061;16062;16063;16064;16065;16066;18008;18009;18010;18011;26838;26839;26840;26841;26842;26843;26844;26845;26846;26847;26848;26849;26850;268…	O60506	SYNCRIP	-0.873268	-1.4354	-0.380201	-1.36938	-1.3585	-1.38362	-1.21057	-1.41779	-1.19026	-1.47982	-1.46209	-1.46439	-1.27368	-1.64075	-1.28076	-1.36693	-1.50957	-1.46131	-1.51231	-1.42126	-1.48357	-1.576	-1.61823	-1.67483
76645;76646;87824;87825;122891;122892;122893;158330;300147;326893;348680	O60508	CDC40	-1.01303	-1.08984	-0.783443	-1.1573	-1.30902	-1.13048	-0.751657	-0.766859	-0.756716	-0.745378	-0.647396	-0.642216	0.539493	NaN	-0.451554	-0.392726	-0.134399	0.297398	NaN	NaN	NaN	NaN	NaN	NaN
162985;162986;162987;162988;162989;350352	O60512	B4GALT3	NaN	NaN	NaN	NaN	NaN	NaN	NaN	NaN	NaN	NaN	NaN	NaN	-0.284032	1.64637	-0.498918	0.0618558	0.00778008	-0.415302	-0.447762	-0.524009	-0.91622	-0.796457	-1.33638	-0.645805
1465;226043	O60524	NEMF	-0.234228	-0.222889	-0.0349507	-0.25741	0.014225	0.0118923	NaN	NaN	NaN	NaN	NaN	NaN	NaN	NaN	NaN	NaN	NaN	NaN	NaN	NaN	NaN	NaN	NaN	NaN
79683;79684;79685;79686;79687;109394;109395;109396;109397;109398;109399;109400;109401;119343;119344;119345;119346;119347;119348;119349;119350;119351;119352;119353;119354;119355;119356;119357;141660;141661;141662;141663;141664;141665;141666;141667;141668;141669;141670;141671;141672;141673;141674;141675;141676;141677;141678;141679;141680;141681;141682;141683;143853;143854;143855;143856;168475;16847…	O60547	GMDS	0.335287	1.99557	1.49357	1.60971	1.77891	1.40745	1.56715	1.81894	1.47315	1.58474	1.67221	2.04763	1.13747	1.21544	1.35663	1.91776	1.59166	2.16007	0.838692	0.772577	1.47796	1.3036	1.34417	1.48235
113619;273516	O60563	CCNT1	NaN	NaN	NaN	NaN	NaN	NaN	NaN	NaN	NaN	NaN	NaN	NaN	NaN	NaN	NaN	NaN	NaN	NaN	NaN	NaN	NaN	NaN	NaN	NaN
158937;158938;158939;158940;167778;167779;167780;188635;188636;188637;188638;188639;188640;188641;188642;219543;255395;255396;255397;261589;261590;261591;261592;261593;261594;261595;261596;261597;292106;323176;364479;364480;364481;364482;364483;364484;364485;364486;374296;374297;374298;374299;421697;426495	O60568	PLOD3	0.688662	-0.0546684	0.461895	-0.104862	-0.196754	-0.275223	0.264437	-0.267134	0.238682	-0.137573	-0.329238	-0.322019	0.403366	0.248318	0.633471	-0.00960398	-0.146976	-0.0797443	-0.117955	-0.0117712	-0.173855	-0.233893	-0.353435	-0.317992
96832;350964;350965;350966;350967;367921	O60573	EIF4E2	1.32074	0.85509	1.25374	0.997448	0.553924	0.716012	0.600347	0.0730181	0.553085	0.321954	-0.0166583	0.421921	NaN	NaN	NaN	NaN	NaN	NaN	1.30373	1.70515	1.35653	0.72807	0.528432	0.505002
11155;11156;11157;11158;11159;14415;14416;14417;14418;14419;14420;14421;14422;14423;14424;14425;14426;49917;49918;49919;49920;49921;49922;50435;50436;50437;50438;50439;50440;50441;50442;50443;68328;68329;68330;71415;71416;71417;71418;71419;71420;71421;71422;71423;71424;78918;78919;78920;78921;78922;78923;93101;93102;93103;93104;93105;93106;93107;93108;99884;99885;99886;104630;104631;104632;109467…	O60610	DIAPH1	0.699238	0.871563	0.704588	0.807932	0.811188	0.69149	0.850859	0.730656	0.7432	0.731014	0.716044	0.820527	0.864967	0.809874	0.867743	0.827642	0.811357	0.830946	0.690096	0.6654	0.712077	0.8452	0.970819	0.776175
136565;145041;168134;168135;168136;239410;239411;239412;239413;239414;239415;239416;239417;239418;239419;239420;239421;239422;239423;239424;419498;419499;419500;419501;419502	O60613	SELENOF	0.0180979	0.302463	-0.265557	0.0756388	0.112557	0.0254488	0.221392	0.072628	0.230524	0.476645	0.309872	0.391421	0.0440674	0.153327	0.0698948	-0.0526233	0.214353	0.178175	-0.160632	-0.226974	-0.223425	0.156297	0.0930624	0.135299
17988;17989;17990;17991;17992;17993;17994;17995;17996;341044;387316;387317;387318;387319;387320;387321	O60637	TSPAN3	-0.817301	-1.11741	-0.274255	-1.13723	-1.21144	-0.677544	0.0317516	-1.26556	-0.900513	-1.15784	-1.20361	-1.20611	-1.09841	-0.824396	-1.22496	-1.1118	-1.78268	-1.3599	-0.971992	-1.42611	-1.08859	-0.953833	-1.32526	-1.18368
61355;61356;82828;82829;82830;82831;82832;82833;82834;82835;186952;186953;186954;186955;416464	O60645	EXOC3	NaN	NaN	NaN	NaN	NaN	NaN	0.512869	0.627786	0.542434	0.550927	0.529009	0.624305	NaN	NaN	NaN	NaN	NaN	NaN	0.667327	0.81659	0.881176	0.820045	0.645854	0.740655
25684;25685;25686;25687;59600;59601;59602;59603;59604;59605;59606;59607;59608;59609;59610;59611;59612;59613;59614;59615;59616;72416;72417;72418;72419;72420;72421;72422;72423;72424;76418;76419;76420;76421;76422;76423;76424;76425;76426;76427;76428;76429;76430;76431;76432;76433;76434;76435;112059;112060;112061;112062;112063;112064;112065;112066;112067;112068;112069;184005;226987;226988;226989;226990…	O60664	PLIN3	0.74225	0.808128	0.906535	0.687658	0.818281	1.01493	0.856966	0.893511	0.759497	0.342936	0.274029	0.643058	0.954559	1.04205	1.2887	1.28501	1.67366	1.23676	0.37114	0.283308	0.346423	0.330462	0.414309	0.431738
115744;211268;354120;409370;409371;409372;409373;409374	O60669	SLC16A7	0.616586	0.352391	-0.205388	2.22787	1.58656	0.104714	0.0668697	0.556549	-0.306012	2.46101	1.4831	1.25709	NaN	NaN	NaN	NaN	NaN	NaN	NaN	NaN	NaN	NaN	NaN	NaN
82257;82258;82259;82314;82315;112271;112272;112273;112274;112275;112276;112277;112278;112279;112280;112281;112282;112283;158278;186704;186705;186706;186707;186708;186709;186710;186711;186712;232774;232775;261136;261137;261138;261139;261140;278034;295840;381139;409448;409449	O60684	KPNA6	0.104669	0.234069	-0.221166	0.0152235	0.0975742	-0.0133171	-0.0657015	0.0778751	-0.244835	-0.133534	-0.12212	-0.286255	-0.00724125	0.259491	-0.0128479	-0.179594	0.187426	0.00579548	0.201077	-0.0974913	-0.123058	-0.0387211	1.12298	0.124928
35893;35894;35895;35896;35897;35898;35899;35900;35901;35902;42366;42367;42368;82429;82430;82431;82432;82433;82434;82435;82436;82437;82438;82439;82440;82441;103608;103609;103610;103611;103612;103613;103614;113439;113440;113441;113442;113443;113444;113445;113446;113447;113448;113449;113450;113451;113452;113453;116876;116877;116878;116879;116880;116881;116882;116883;116884;123544;123545;123546;12354…	O60701	UGDH	1.20648	1.85027	1.18449	1.28061	1.16928	1.06188	1.53253	1.50465	1.01343	1.72056	2.3349	1.66287	1.20239	0.816092	1.30805	1.50038	1.72219	1.58539	1.03336	0.659405	0.842742	1.18862	1.50019	1.18971
374;375;376;377;378;379;380;381;382;383;384;385;386;4122;4123;4124;4125;4126;25201;25202;25203;25204;25205;25206;25207;25208;25209;25210;25211;25212;25213;91236;91237;91238;91239;91240;91241;101000;101001;101002;101003;101004;101005;101006;101007;101008;101009;101010;101011;111977;111978;111979;111980;111981;111982;111983;111984;111985;111986;111987;111988;111989;112760;118999;119000;119001;11900…	O60716	CTNND1	-1.27918	-0.811872	-0.838493	-0.88171	-1.08591	-0.661161	-0.429487	-0.0872517	-0.669987	-0.306728	-0.307596	-0.477181	-0.886242	-0.768944	-0.748721	-0.777415	-0.768381	-0.647554	-0.809578	-1.28597	-0.788203	-0.657076	-0.491901	-0.512478
870;871;872;873;874;875;876;877;878;879;880;25361;25362;25363;25364;25365;25366;25367;25368;25369;42032;42033;42034;42035;42036;42037;42038;55238;55239;55240;55241;55242;55243;55244;88672;88673;88674;88675;88676;88677;88678;88679;111651;111652;111653;111654;111655;111656;111657;111658;111659;137756;272994;272995;272996;272997;272998;301748;301749;323481;323482;323483;323484;323485;323486;335914;3…	O60749	SNX2	1.12098	1.37052	0.774781	1.41045	1.3745	1.1762	1.54586	1.64409	1.46491	1.57731	1.5651	1.64103	1.33971	1.44985	1.79873	1.41609	1.58756	1.94722	1.31349	1.22174	1.19058	1.10362	1.32055	1.18133
76599;76600;76601;76602;76603;76604;76605;76606;76607;76608;76609;76610;76611;76612;76613;97664;97665;97666;97667;97668;97669;97670;132583;132584;132585;132586;132587;132588;132589;132590;132591;132592;132593;132594;132595;132596;160547;160548;160549;211608;233133;233134;233135;233136;233137;233138;233139;233140;233141;233142;233143;233144;233145;233146;233147;233148;233149;233150;233151;233152;3…	O60762	DPM1	-0.833752	-1.05301	-1.15961	-1.06548	-0.990314	-1.42429	-1.02683	-1.49967	-1.09326	-0.992968	-1.18641	-1.17787	-1.17398	-1.51146	-0.947652	-1.03653	-1.30951	-1.07781	-1.70543	-1.4499	-1.28935	-1.30341	-1.41357	-1.23354
35441;35442;62361;62362;62363;62364;62365;62366;62367;62368;62369;72508;72509;72510;72511;72512;73369;73370;73371;73372;73373;73374;73375;73376;73377;73378;74045;74046;74047;104013;104014;104015;104016;104017;104018;104019;104020;112719;112720;112721;112722;112723;112724;112725;112726;112727;112728;112729;112730;112731;112732;112733;112741;112742;112743;112744;113555;113556;113557;113558;113559;1…	O60763	USO1	0.552742	0.864199	0.265715	0.706102	0.710247	0.569988	0.745012	0.891596	0.880047	1.14494	0.765477	0.990033	0.716774	0.588163	0.845702	0.874147	0.816139	0.807076	0.762386	0.860636	0.878421	0.928833	0.876398	0.916248
196050;196051;196052;196053;196054;196055;196056;196057;196058;196059;196060;196061;196062;196063;196064;196065;196066;196067;196068;196069;196070;196071;267523;267524;267525	O60783	MRPS14	-0.818821	-0.995907	-0.940387	-1.00957	-0.930155	-0.916748	-0.511474	-0.05863	-0.174037	-0.172597	-0.0206361	-0.332067	-0.219297	-0.777128	-0.401481	-0.264019	-0.17413	-0.175475	-0.775339	-0.564293	-0.687146	-0.589552	-0.449017	-0.57798
30318;169522;169523;169524;169525;169526;248946;422696;422697;422698;422699;422700;422701;422702;422703	O60784	TOM1	0.837927	0.176195	0.489457	0.116219	0.244864	0.433207	0.392857	0.610399	0.566341	0.279884	0.0360866	0.280997	0.745646	0.817928	0.590727	0.497285	0.280283	0.63086	1.12714	0.764624	1.21007	0.82844	1.06762	1.00445
68144;68145;68146;110879;110880;133568;176791;176792;176793;176794;176795;176796;361485;427774;429578	O60825	PFKFB2	NaN	NaN	NaN	NaN	NaN	NaN	-0.316177	NaN	0.0321922	0.0294762	-0.552119	0.13357	1.29297	1.16944	0.831954	1.57624	0.93545	1.19233	0.232735	0.0471783	0.039403	0.0199318	-0.178923	0.182398
40110;40111;40112;63783;94740;94741;94742;94743;316461;394648	O60826	CCDC22	-1.76259	-0.334024	-0.461772	-0.765395	-1.62647	0.113126	0.192235	-0.0322371	-0.411167	-0.367525	0.639229	0.327386	NaN	NaN	NaN	NaN	NaN	NaN	NaN	NaN	NaN	NaN	NaN	NaN
172101;172102;178811;178812;178813;178814;210578;210579;210580;210581;210582;227597;227598;342614;342615;342616;342617;342618;342619;342620;342621;342622;342623;342624;357906	O60828	PQBP1	-0.178802	-0.518328	0.609118	-0.408232	-0.671522	-0.496241	-0.412355	-0.793524	-0.115114	-1.05024	-1.07348	-0.624753	-0.308645	-0.721103	-0.469867	-0.547431	-0.0971832	-0.551975	-0.484286	-0.479846	-0.562178	-1.07006	-1.08392	-1.07243
88368;88369;88370;88371;158193;158194	O60830	TIMM17B	-0.329126	-0.243606	-0.0292048	-0.224891	-0.0694103	-0.467446	-0.406159	-0.582315	-0.192407	-0.245687	-0.0742345	-0.349544	NaN	NaN	NaN	NaN	NaN	NaN	NaN	NaN	NaN	NaN	NaN	NaN
21196;218380;218381;218382;368183;368184	O60831	PRAF2	0.782892	0.360373	0.400951	0.25692	0.368551	0.0483942	0.282325	-0.119157	0.234417	0.111843	-0.178567	-0.130061	NaN	NaN	NaN	NaN	NaN	NaN	-0.270473	0.00678825	-0.506953	-0.342136	-0.378601	-0.608299
15481;15482;15483;15484;15485;15486;15487;15488;15489;15490;15491;15492;30281;30282;30283;30284;30285;30286;30287;30288;30289;30290;30291;30292;30293;30294;30295;30296;30297;54749;54750;54751;54752;54753;54754;54755;73028;73029;73030;73031;73032;73033;73034;73035;73036;73037;73038;73039;73040;73041;100161;100162;100163;100164;100165;100166;100167;100168;100169;100170;100171;100172;100173;100174;1…	O60832	DKC1	-1.39109	-1.47149	-0.843463	-1.54406	-1.58833	-1.41989	-1.25281	-1.28463	-1.31202	-1.5751	-1.41679	-1.44604	-1.09959	-1.09332	-1.25731	-1.20995	-1.27967	-1.25214	-1.35907	-1.29499	-1.42213	-1.48483	-1.52642	-1.56038
12073;12074;12075;12076;12077;12078;27501;27502;27503;27504;29587;29588;29589;29590;29591;29592;29593;50432;50433;50434;52354;52355;52356;52357;52358;52359;52360;52361;53679;53680;53681;53682;54210;54211;70469;87077;87078;96049;96050;96051;96052;96053;96054;96055;96056;96057;103932;103933;103934;119369;119370;119371;160377;160378;160379;160380;160381;177478;178255;178256;178257;187327;187328;1873…	O60841	EIF5B	0.109844	0.00237083	0.679085	0.0451317	-0.0312119	0.67013	0.161867	0.104736	0.372658	-0.0497322	-0.133565	0.323295	0.267008	-0.0977535	0.35229	0.484813	0.210657	0.167601	0.214594	0.374083	0.263793	0.0876236	0.0469227	0.0366001
19288;19289;19290;19291;19292;19293;19294;19295;19296;19297;60263;60264;60265;60266;60267;60268;60269;60270;60271;117842;148457;148458;148459;148460;198276;198277;198278;198279;198280;198281;198282;198283;212445;298218;303251;303252;314921;314922;314923;314924;314925;314926;314927;314928;314929;314930;314931;314932;395032;395033;395034;395035;395036;411838;411839;411840;418189;418190	O60869	EDF1	0.360426	0.143332	0.17282	0.289324	0.0431175	0.000570297	0.210564	0.0653801	0.406475	0.0102692	-0.250478	0.0385122	0.144321	-0.127028	0.361531	0.112688	0.764673	0.138546	0.439365	0.208239	0.399587	0.0493164	-0.0820332	0
3156;3157;3158;3159;3160;3161;3162;121782;179045;195753	O60879	DIAPH2	1.03726	1.37268	1.22898	1.30828	1.32056	1.2891	1.96213	1.68685	1.64177	1.53033	1.3927	1.59224	1.22282	1.35698	2.43605	1.73293	1.77239	1.96783	-0.547953	-0.682125	-0.596124	-0.622955	-0.507231	-0.488739
98982;98983;98984;98985;98986;98987;101282;101283;101284;101285;101286;101287;101288;101289;101290;124646;124647;128189;128190;128191;128192;128193;128194;128195;128196;128197;128198;128199;128200;128201;128202;128203;128204;128205;128206;128207;148969;148970;194637;194638;194639;194640;194641;194642;194643;194644;194645;194646;205513;205514;205515;205516;205517;205518;205519;205520;205521;205522…	O60884	DNAJA2	-0.0620708	-0.00426674	0.198636	-0.0484943	-0.0992393	-0.0226669	0.0552025	-0.0487976	0.020916	-0.0497894	0.0274816	-0.0774298	-0.118225	-0.136927	-0.0901175	-0.0441155	-0.129215	-0.0914631	0.0870552	0.101572	-0.0138617	-0.0738144	-0.027586	-0.0953274
50409;78711;78712;214147;219063;341049;385258;385259;429179	O60885	BRD4	NaN	NaN	NaN	NaN	NaN	NaN	NaN	NaN	NaN	NaN	NaN	NaN	-0.451712	0.0394869	-0.437892	-0.699508	-0.613105	-0.610525	NaN	NaN	NaN	NaN	NaN	NaN
186380;312721;312722;312723;312724;312725;312726;369651;369652;369653;369654;369655;369656;369657;369658;369659;369660;369661;369662;369663;369664;369665;369666;369667;369668;369669;369670;369671;369672;369673;369674;369675	O60888	CUTA	0.676598	0.714933	0.614434	0.641695	0.723879	0.46007	0.471157	0.492361	0.60253	0.649113	0.773503	0.628655	0.780025	0.827024	0.019537	0.848364	0.943686	0.808253	0.166597	0.498861	0.256608	0.448055	0.417732	0.430979
109995;176165;176166;176167;176168;176169	O60911	CTSV	0.463779	0.0285397	0.289053	0.11627	0.0774403	-0.015316	0.316671	-0.238686	0.379564	-0.120443	-0.578136	-0.0346689	NaN	NaN	NaN	NaN	NaN	NaN	0.689032	0.464211	0.476062	-0.0368195	-0.091732	0.0740509
13663;13664;13665;13666;13667;13668;82545;82546;82547;82548;82549;82550;269497;393424;393425	O60925	PFDN1	0.802931	0.521927	0.968508	0.445663	0.594618	0.567787	0.694977	0.586922	0.895544	0.375727	0.366488	0.346484	0.552906	0.650509	0.487681	0.486225	0.573019	0.580269	0.900598	0.565164	0.985823	0.747495	0.826476	0.675792
101336;101337;101338;187755;188025;188026;188027;204247;300746	O60934	NBN	NaN	NaN	NaN	NaN	NaN	NaN	0.495255	0.0134325	0.844909	-0.291735	0.0804591	0.390497	NaN	NaN	NaN	NaN	NaN	NaN	0.224985	1.38586	0.93337	0.359947	-0.317893	0.254141
7742;7743;7744;7745;219571;219572;219573;250998;250999;256579;399959;399960;399961;399962;407178;407179;407180;407181;407182	O75027	ABCB7	NaN	NaN	NaN	NaN	NaN	NaN	-0.187661	-0.745108	0.136289	-0.0171185	0.0284858	-0.356427	-0.546893	-1.17643	-0.292045	-0.437233	-0.599483	-0.0887842	-1.07144	-1.42303	-1.35967	-1.55389	-1.61124	-1.37884
242029;242030;242031;242032;242033;242034;242035;242036;242037;242038;242039;242040;242041;242042;242043;242044;242045;242046;242047;242048;242049;302175;302176	O75037	KIF21B	-1.41021	-1.44273	-0.863803	-1.11648	-0.998734	-0.73	-1.32139	-2.00412	-1.05782	-1.87421	-1.38213	-1.21947	-1.53714	-2.72846	-1.40385	-1.52007	-1.40452	-1.02565	-1.54801	-1.36141	-1.5369	-1.6215	-1.802	-1.61042
223351;288258	O75051	PLXNA2	NaN	NaN	NaN	NaN	NaN	NaN	NaN	NaN	NaN	NaN	NaN	NaN	NaN	NaN	NaN	NaN	NaN	NaN	NaN	NaN	NaN	NaN	NaN	NaN
45749;45750;45751;45752;45753;45754;45755;45756;45757;45758;45759;45760;45761;45762;45763;45764;45765;45766;45767;45768;59695;59696;59697;59698;59699;59700;59701;59702;59703;59704;59705;59706;59707;59708;59709;59710;59711;81153;81154;81155;81156;81157;81158;81159;81160;81161;81162;81163;81164;81165;81166;81167;81168;81169;81170;81171;81172;126671;126672;126673;126674;126675;126676;126677;126678;1…	O75083	WDR1	1.52219	1.50078	1.41146	1.48716	1.57535	1.512	1.38572	1.30546	1.38429	1.32326	1.25718	1.23953	1.1797	1.10085	1.64798	1.53877	1.27534	1.64246	1.47967	1.60986	1.63013	1.51511	1.48919	1.49114
249490;249491;292630;325096;325097;325098;392685	O75110	ATP9A	NaN	NaN	NaN	NaN	NaN	NaN	NaN	NaN	NaN	NaN	NaN	NaN	NaN	NaN	NaN	NaN	NaN	NaN	NaN	NaN	NaN	NaN	NaN	NaN
9481;23959;106090;106845;106846;117787;142795;142796;142797;178583;187408;188609;194732;209730;209731;211497;211498;211499;211500;214443;214444;214445;214446;214447;238423;238424;284252;284653;289211;300714;300715;300716;300717;300718;300719;315125;315126;315127;329054;395037;395038;395039;395040;395041;395042;418160	O75116	ROCK2	1.1324	0.96233	1.23822	0.922844	0.900217	1.19103	1.30723	1.26002	1.31429	1.24741	1.0704	1.16904	1.24903	1.25228	1.22968	1.26383	0.651203	1.12202	1.0274	0.628603	1.14032	1.14672	0.984903	1.07659
96495;96496;97275;97276;97277;97278;97279;97280;370436;396449;396450;399201	O75122	CLASP2	0.488408	0.633884	1.5145	0.553666	0.655858	0.132304	NaN	NaN	NaN	NaN	NaN	NaN	NaN	NaN	NaN	NaN	NaN	NaN	NaN	NaN	NaN	NaN	NaN	NaN
62007;62008;62009;62010;62011;62012;62013;62014;62015;62016;62017;62018;62019;62020;62021;62022;62023;131906;131907;131908;131909;131910;131911;168761;168762;168763;168764;168765;168766;168767;203136;203137;203138;203139;265487;265488;265489;265490;265491;265492;265493;265494;278259;278260;278261;298256;298257;298258;298259;298260;298261;298262;298263;298264;311207;320889;320890;320891;320892;320…	O75131	CPNE3	0.191099	-0.339479	0.0560002	-0.213123	-0.227695	0.107447	-0.245625	0.168859	0.0786629	-0.201843	-0.274549	-0.262095	-0.0486927	-0.123594	0.0996027	-0.0774922	-0.314318	0.0451927	-0.303917	0.0509644	-0.227834	-0.313408	-0.438602	-0.401117
3294;3295;3296;3856;19229;19230;19231;19232;19233;19234;22461;33859;33860;33861;33862;33863;33864;40781;40782;40783;40784;40785;66241;66242;66243;82425;82426;82427;82428;100160;101725;101726;108464;108465;108466;116681;116682;116683;116684;116685;116686;116687;116688;116689;141974;141975;141976;141977;141978;141979;141980;141981;141982;141983;141984;141985;141986;142193;142194;180065;180066;18006…	O75146	HIP1R	-0.113241	0.300896	-0.303453	0.450844	0.248831	-0.0226612	0.120174	-0.0265846	-0.059515	0.809139	0.267157	0.157552	0.054121	0.654779	0.107862	0.0931334	0.55344	0.305939	-0.0560741	-0.296694	0.298171	-0.0718899	0.167158	-0.0120335
1962;28522;31410;31411;31412;31413;90661;147125;186697;186698;433334	O75150	RNF40	-0.168631	-0.515585	0.0496469	-0.489265	-0.470156	-0.205761	-0.589255	-0.550252	-0.620465	-0.718483	-0.671101	-0.586072	1.26336	1.78131	0.920569	0.805641	0.580902	0.525137	-0.321426	-0.486275	-0.420424	-0.585691	-0.662443	-0.738234
178906;178907;178908;178909;316794;316795;316796;316797;399227;399228;399229	O75151	PHF2	-0.456208	-0.928889	-0.339537	-0.748565	-0.685294	-0.639432	-0.544378	-0.944432	-0.536135	-0.838705	-0.703007	-0.749595	-0.512899	-0.419396	-0.52218	-0.449522	-0.660081	-0.735067	NaN	NaN	NaN	NaN	NaN	NaN
4747;4748;44589;85264;85265;85266;85267;167333;167334;167335;167336;167337;167338;256861;285427;285428;285429;347805;347806;347807;347808;347809;363018;363019;363020;363021;363022;363023;363024;363025;390846;390847;390848;390849;403778;432486;432487	O75152	ZC3H11A	-1.12793	-1.20006	-0.961084	-1.13103	-0.99338	-1.05902	-1.07389	-1.30805	-1.03098	-1.33376	-1.16176	-1.19424	-0.756086	-0.70369	-0.793668	-0.902812	-0.999113	-0.825628	-1.94252	-1.4386	-1.8746	-1.72482	-1.77176	-1.73774
40759;48330;48331;48332;48333;48334;48335;63930;63931;63932;135608;159166;159167;159168;159169;180526;182126;182127;182128;235214;323149;323150;323151;323152;346210	O75153	CLUH	-2.04015	-2.70594	-2.68127	-2.68239	-2.55879	-2.62029	-2.45056	-2.81788	-2.26922	-2.68653	-2.66791	-2.42646	0.60268	0.73354	0.823234	0.729278	0.336765	0.693424	0.647955	0.835699	0.712287	0.771685	0.635271	0.465361
10970;10971;10972;14931;14932;14933;38906;38907;71378;71379;71380;71381;73875;73876;73877;73878;73879;75803;114363;182280;182281;205380;205381;206957;206958;206959;221986;221987;221988;221989;221990;221991;237224;237225;237226;237227;272280;272281;273951;355243;355244;355245;396171;417775;417776;417777;417778;417779;417780	O75165	DNAJC13	-0.344339	-0.343746	-0.376915	-0.423735	-0.487415	-0.520071	-0.178669	0.004179	-0.114145	-0.133625	0.102303	-0.00259113	-0.166702	0.0907602	-0.139758	-0.245871	-0.374121	-0.258978	-0.198963	0.0148525	-0.117824	-0.200867	-0.305437	-0.234045
29493;207176;207177;207178;207179;287517;330622;330623;330624;330625;330626;330627;334908;334909;334910;334911;334912;334913;385494;385495;385496;388165;388166;388167	O75190	DNAJB6	-0.872177	-1.24963	-0.940311	-1.23832	-1.36981	-1.2386	-1.13038	-1.07242	-1.04583	-1.62733	-1.89414	-1.50859	-1.14739	-0.950373	-0.967896	-1.47842	-1.73026	-1.53248	-1.24531	-1.20106	-1.52671	-1.55455	-1.82526	-1.81933
50925;50926;50927;50928;263263;263264;263265;272077;272078;272079;272080;344357;344358;344359;344360;344361;344362;344363;344364;344365;344366;344367;344368;344369;344370;344371;344372;344373;344374;402220;402221;431648;431649;431650;431651	O75208	COQ9	-0.359774	-0.254261	0.0140996	0.027359	-0.0191975	0.0358467	-0.153994	0.0709124	-0.0568352	1.17128	0.910431	0.738106	-0.0150414	0.407104	-0.363555	0.0792327	0.851614	0.0438957	-0.357777	-0.119374	-0.189038	0.50238	0.494392	0.638973
18218;18219;18220;18221;18222;18223;18224;18225;18226;18227;18228;18229;18230;18231;18232;18233;18234;109996;109997;223706;223707;223708;223709;223710;223711;223712;223713;223714;223715;223716;223717;336618;336619;336620;336621;336622;336623;336624;336625;381290;381291;381292;381293;381294;381295;381296;381297;381298;381299;408432;408433;408434	O75223	GGCT	0.370537	0.99221	1.54843	0.572626	0.459257	0.467875	1.32798	0.662537	0.655045	0.470554	0.376463	0.258597	1.09897	0.867529	1.29186	1.19124	0.890877	0.841009	0.397812	0.427109	0.650716	0.441887	0.448729	0.373301
39343;150779;150780;217469;217470;217471;217472;223382;223383;223384;223385;223386;223387;223388;223389;223390;223391;223392;223393;223394;223395;309610;309611;309612;309613;309614;309615;309616;309617;309618;309619;417447	O75251	NDUFS7	-0.786209	-0.221695	-0.422531	0.220016	-0.00302315	-0.0591736	-0.35111	-0.177202	-0.253345	0.62413	0.323399	0.133811	-0.976032	-1.47039	-1.1812	-0.616614	-0.18475	-0.728613	-0.90383	-1.20103	-0.955659	-0.670776	-0.565832	-0.402216
9261;9262;9263;96362;96363;269234	O75264	SMIM24	0.616415	1.0726	0.66655	1.38183	0.36518	4.69549	NaN	NaN	NaN	NaN	NaN	NaN	NaN	NaN	NaN	NaN	NaN	NaN	1.73905	0.413677	1.31548	2.35555	0.931469	3.152
29399;29400;29401;29402;29403;29404;29405;29406;145749;145750;145751;145752;145753;148770;148771;148772;148773;148774;148775;148776;191207;191208;191209;191210;191211;191212;191213;191214;191215;223524;223525;223526;223527;223528;223529;223530;223531;223532;223533;223534;223535;223536;223537;223538;223539;223540;223541;223542;223543;223544;223545;223546;223547;223548;223549;223550;223551;223552;2…	O75306	NDUFS2	-0.738411	-0.458164	-0.587923	0.0635948	0.0234661	-0.168762	-0.267601	-0.271282	-0.222065	0.699883	0.538334	0.625094	-0.527905	-0.315096	-0.649734	-0.304728	0.304321	-0.399664	-0.787848	-0.703375	-0.771848	-0.357323	-0.360796	-0.256998
184798;199518;199519;199520;199521;199522;199523;199524;199525;199526;199527;199528;199529;199530;199531;199532;263262	O75312	ZPR1	1.17765	0.873365	1.30237	0.829247	0.759007	1.56353	0.661819	0.658434	0.79001	0.326522	0.895254	0.400841	1.17098	0.895814	0.685374	0.715966	0.70756	0.752321	-0.124306	0.204739	-0.202607	-0.0184021	0.0183544	-0.0429478
220506;220507;220508;220509;220510;427384;427385;433650	O75319	DUSP11	-0.480413	-0.580792	-0.736936	-0.885311	-0.964207	-0.581354	NaN	NaN	NaN	NaN	NaN	NaN	-0.220389	-0.511337	-1.10005	-0.574825	0.0632849	-0.674871	-0.641046	-0.00198078	-0.90832	-0.292556	-0.377542	-0.968695
119160;119161;119162;119163;119164;119165;119166;119167;119168;119169;119170;119171;184473;184474;184475;184476;184477;184478;184479;184480;184481;184482;184483;184484;197372;211591;211592;211593;211594;211595;211596;211597;251290;251291;251292;251293;276865;276866;276867;322017;322018;322019;322020;322021;322022;322023;322024;322025;327717;327718;327719;327720;327721;327722;327723;327724;327725;…	O75323	NIPSNAP2	-0.461227	-0.422346	0.168168	0.0618858	0.0233841	-0.191957	-0.233543	-0.128235	-0.198776	0.860622	0.357743	0.266517	-0.832769	-1.07032	-0.77777	-0.368018	-0.0874043	-0.128248	-0.533804	-1.07059	-0.315701	-0.286196	-0.0731277	-0.0676937
16786;16787;16788;16789;16790;16791;16792;69451;69452;69453;69454;69455;254130;254131;254132;254133;254134;254135;257269;295574;328346;328347;328348;328349;328350;328351;328352;328353;328354;328355;328356;328357;328358;328359;328360;328361;329614;329615;329616;329617;329618;329619;329620;329621;329622;329623;329624;329625;329626;329627;329628;426328;426329;426330;426331;426332;426333;426334;42633…	O75340	PDCD6	-0.635319	-0.692568	-0.530879	-0.752533	-0.607199	-0.502167	-0.412537	-0.20624	-0.240862	-0.406275	-0.262687	-0.308648	-0.635698	-0.686361	-0.336482	-0.477673	-0.368696	-0.306339	-0.852802	-0.53717	-0.720246	-0.587839	-0.699207	-0.521236
9289;9290;9291;9292;9293;9294;9295;9296;9297;9298;9299;9300;63674;63675;63676;63677;63678;63679;63680;63681;63682;63683;63684;63685;63686;63687;63688;63689;63690;63691;63692;215604;225659;225660;225661;225662;225663;225664;225665;225666;225667;262153;262154;262155;262156;262157;262158;262159;262160;262161;262162;262163;262164;262165;262166;262167;262168;262169;272854;272855;315585;315586	O75347	TBCA	1.24299	1.19944	1.2964	1.28729	1.21706	0.897106	1.00437	0.953604	0.938597	1.48757	1.22234	1.04987	1.56569	1.60301	1.04959	1.26172	2.28861	0.952652	1.74649	1.72835	1.82771	1.58311	1.64066	1.50638
81609;81610;81611;81612;81613;89403;89404;89405;89406;89407;89408;89409;89410;89411;89412;89413;89414;89415;89416;168050;168051;168052;168053;168054;168055;168056;168057;168058;168059;168060;275318;275319	O75348	ATP6V1G1	0.898788	1.1262	0.447491	0.995775	1.00102	0.776981	0.974964	0.801334	0.839048	0.892868	0.425576	0.664834	0.528542	0.430359	0.633513	0.900476	1.32957	0.833158	1.25594	1.10174	1.24229	0.636089	0.840334	0.746941
17909;39456;39457;39458;39459;39460;39461;39462;39463;39464;39465;85874;85875;85876;85877;98055;98056;98057;98058;98059;98060;98061;98062;98063;98064;98065;110163;110164;110165;110166;110167;110168;110169;136423;136424;136425;136426;156873;156874;156875;156876;156877;156878;156879;156880;156881;156882;156883;156884;156885;240876;240877;240878;240879;240880;240881;240882;240883;240884;240885;25227…	O75351	VPS4B	0.770115	0.534857	0.317828	0.354317	0.360559	0.530666	0.576418	0.840258	0.507547	0.372972	0.589756	0.45918	0.49843	0.541605	0.866256	0.882228	0.708872	0.825703	0.922028	0.939785	0.905004	1.27383	1.28754	1.26936
159799;159800;159801;244504;244505;244506;244507;244508;244509;244510;244511;244512;244513;244514;244515;244516;244517;244518;244519;244520;244521;244522;244523;244524;244525;244526;244527;244528	O75352	MPDU1	NaN	NaN	NaN	NaN	NaN	NaN	NaN	NaN	NaN	NaN	NaN	NaN	NaN	NaN	NaN	NaN	NaN	NaN	NaN	NaN	NaN	NaN	NaN	NaN
23786;23787;23788;23789;23790;23791;23792;23793;39880;39881;39882;39883;39884;221798;221799;221800;235606;235607;243199;243200;302131;302132;302133;302134;302135;363179;363180;363181;363182;430563;430564;430565	O75356	ENTPD5	-0.164572	1.89967	-0.0175204	0.965605	0.945612	1.27602	0.639746	1.18214	0.592936	0.77305	1.47308	0.470347	0.409487	0.918995	0.58051	0.586851	0.778812	1.20613	0.662772	0.336417	0.559217	0.900563	0.608319	0.892612
28007;28008;70875;70876;70877;70878;70879;70880;70881;70983;70984;70985;70986;70987;70988;70989;74449;74450;74451;74452;74453;74454;74455;74456;74457;74458;74459;74460;74461;74462;74463;74464;74465;83984;83985;83986;83987;83988;83989;88695;88696;88697;88698;88699;88700;88701;88702;88703;88704;88705;88706;88707;88708;88709;88710;97971;97972;97973;97974;97975;97976;97977;97978;97979;97980;97981;111…	O75363	BCAS1	-0.0696201	2.31874	0.0838456	1.49831	1.32431	0.848589	1.67802	1.95592	1.18259	1.84614	2.24686	1.82983	0.761452	0.698793	1.63753	0.967865	1.90143	1.66863	1.81646	0.373096	1.6996	1.66259	2.62369	1.83512
3978;3979;3980;3981;3982;3983;3984;3985;3986;3987;3988;3989;3990;3991;3992;3993;3994;3995;3996;3997;3998;3999;4000;4001;4002;4003;4004;4005;4006;4007;4008;4009;4010;4011;4012;4013;4014;4015;4016;4017;4018;16679;16680;16681;16682;16683;16684;16685;16686;16687;16688;16689;16690;16691;16692;16693;16694;16695;16696;16697;16698;19576;19577;19578;19579;19580;19581;19582;19583;19584;19585;19586;19587;19…	O75367	MACROH2A1	-0.570164	-0.977249	-0.230937	-0.812141	-0.752836	-0.585358	-0.694479	-0.849522	-0.782866	-1.07272	-0.964555	-0.971154	-1.14209	-1.43538	-0.909156	-0.984454	-1.50025	-0.916708	-1.10606	-0.96261	-0.956164	-1.13114	-1.15941	-1.07496
59464;59465;59466;59467;59468;59469;59470;59471;59472;59473;59474;59475;59476;59477;59478;59479;82950;82951;82952;82953;82954;82955;82956;82957;82958;82959;82960;82961;82962;82963;82964;110428;110429;110430;110431;110432;110433;110434;110435;110436;110437;110438;110886;110887;110888;110889;110890;110891;110892;110893;110894;110895;110896;110897;110898;147934;147935;147936;147937;147938;147939;147…	O75368	SH3BGRL	1.40446	1.49952	1.30454	1.60493	1.84229	1.69667	0.872759	0.636908	0.892385	0.480753	0.362711	0.740115	0.763647	1.14073	1.10623	1.12089	1.53829	1.21817	1.23222	1.32419	1.36753	1.11381	1.10484	1.18601
2156;2157;2158;2159;2160;2161;2162;2163;2164;2165;2166;2167;2168;2169;2170;2171;2172;2173;2174;2175;2176;2177;2178;2179;7075;7076;7077;7078;7079;7080;7081;7082;7083;7084;7085;7086;7087;7088;7089;7090;7091;7092;7093;7094;7095;7096;7097;7098;7099;7100;7101;7102;7103;7104;10267;10268;10269;10270;10271;10272;10273;10274;10275;10276;10277;10278;10279;10280;10281;10652;10653;10654;10655;10656;10657;106…	O75369	FLNB	-0.37912	0.0206509	-0.5372	-0.454636	-0.613649	-0.302725	0.42024	-0.0750694	-0.327753	-0.192572	0.0175824	-0.379903	-0.229336	-0.468184	-0.0121202	-0.164336	-0.583538	0.0348969	-0.499178	-0.92009	-0.526134	-0.186172	-0.157185	-0.199539
122415;122416;122417;122418;359176;359177;359178;359179;359180;409557;409558;409559;409560;409561;409562;409563;409564;409565;409566;409567;409568;411436;411437;411438;417672;417673;417674;417675;417676;417677;417678;417679;417680;417681;417682	O75380	NDUFS6	-1.0381	-0.325228	-0.65644	0.0104809	-0.24942	-0.596607	-0.853334	0.0160828	-0.783382	0.504009	-0.0117221	-0.24414	-0.663527	-1.09009	-1.06671	-0.522385	0.976297	-0.825558	-0.227341	-0.489182	-0.222371	-0.455265	-0.131977	-0.104599
153044;153045;153046;153047;153048;200189;200808;200809;200810;200811;269269;269270;269271;269272;269273;269274;269275;316403;316404;316405;316406;316407;316408;316409	O75381	PEX14	-1.85395	-1.77732	-1.31914	-1.91664	-1.73667	-1.73199	-1.56872	-1.93621	-1.70639	-1.87484	-2.18969	-1.76301	-1.32446	-1.32506	-1.71337	-1.66013	-1.45127	-1.77641	-1.30494	-1.40119	-1.6445	-1.91361	-1.84404	-1.63808
23067;23068;23069;23070;23071;23072;23073;23074;23075;23076;23077;23078;23079;23080;23081;23082;23083;23084;23085;43732;43733;43734;43735;43736;60581;60582;60583;60584;60585;60586;60587;60588;60589;60590;60591;60592;60593;60594;60595;60596;60597;60598;60599;60600;60601;60602;60603;60604;60605;60606;60607;60608;60609;60610;60611;60612;60613;60614;60615;60616;60617;60618;60619;60620;60621;60622;606…	O75390	CS	-0.648251	-0.848633	-0.755302	-0.381533	-0.556496	-0.705391	-0.495567	-0.531401	-0.468203	0.776264	0.100323	-0.0696211	-0.717339	-1.18559	-0.689969	-0.681376	-0.154463	-0.756229	-1.13088	-1.15186	-1.07627	-1.07021	-0.817469	-0.904867
93813;93814;93815;93816;93817;122901;314958	O75391	SPAG7	1.38001	1.59704	1.58337	1.75266	1.91497	1.48524	1.61975	1.88399	2.04522	1.73332	2.06725	1.79547	2.08561	1.51894	1.99588	1.86847	2.52082	1.80287	NaN	NaN	NaN	NaN	NaN	NaN
28278;28279;28280;28281;28282;28283;28284;28285;28286;28287;28288;66368;66369;66370;66371;66372;66373;66374;66375;66376;66377;66378;66379;66380;148191;148192;148193;148194;148195;148196;148197;148198;148199;148200;148201;148202;148203;148204;148205;148206;148207;148208;148209;148210;148211;148212;148213;197968;197969;197970;197971;197972;197973;197974;197975;197976;197977;197978;197979;197980;197…	O75396	SEC22B	-0.0305843	0.245937	-0.519001	-0.0378284	0.0131302	-0.0236588	-0.0282879	-0.232729	0.0711956	0.247053	-0.171945	0.198485	-0.148293	-0.355181	-0.139365	-0.0583596	-0.22588	0.126024	0.049324	-0.366167	-0.080102	-0.141539	-0.280828	-0.042408
86675;86676;86677;86678;90004;90005;90006;90007;90008;90009;90010;103730;103731;111035;111036;111037;111038;111039;111040;111041;111042;111043;111044;111045;111046;111047;111048;111049;111050;111051;111052;133693;133694;133695;139392;139393;139394;139395;139396;139397;139398;139399;139400;139401;139402;139403;139404;139405;139406;139407;139408;139409;139410;141860;141861;141862;141863;141864;1418…	O75400	PRPF40A	-1.13614	-1.49433	-0.909086	-1.46578	-1.45584	-1.42768	-1.22671	-1.61771	-1.25153	-1.69583	-1.58378	-1.49519	-0.985693	-1.08499	-1.01217	-1.08622	-1.21029	-1.0502	-1.35981	-1.33218	-1.37313	-1.51272	-1.51477	-1.5195
30806;53780;53781;53782;268540	O75410	TACC1	0.4522	0.346933	0.284965	0.32868	0.343423	0.494126	0.257855	0.323146	0.440957	0.244839	0.400545	0.756302	-0.032711	-0.419619	-0.33335	-0.0707488	-0.0180416	-0.366659	NaN	NaN	NaN	NaN	NaN	NaN
65670;92481;92482;92483;270827;270828;289139;289140;289153;289154;289155;289156;289157;314456;314457;314458;314459;343118;398533	O75427	LRCH4	-1.7857	0.119799	0.590593	0.647777	0.599964	0.148876	-0.359213	-0.571996	-0.12573	-0.638286	-0.67224	-0.413809	-0.626766	-0.336584	-0.207703	-0.571409	-0.727746	-0.033247	-0.94829	-0.62031	-0.994201	-1.03011	-1.17273	-1.02761
27751;155860;187418;234890;234891;234892;234893;234894;234895;234896;234897;315355;315356;315357;315358;362848;404807	O75431	MTX2	-0.166401	-0.242249	-0.114151	-0.086237	-0.150309	-0.280519	-0.496571	-0.698298	-0.853636	-0.334974	-0.349894	-0.34251	-0.654228	-0.584141	-0.539359	-0.463324	-0.0186443	-0.618404	0.0554905	-0.0540752	0.0936079	0.0395184	0.0131016	0.0426369
101646;101647;101648;101649;101650;101651;101652;101653;101654;101655;101656;101657;101658;101659;101660;101661;102798;102799;102800;102801;102802;102803;102804;102805;102806;102807;102808;102809;102810;102811;124214;124215;124216;124217;124218;124219;124220;124221;124222;124223;124224;129266;129267;129268;129269;129270;129271;129272;129273;129274;129275;150060;150061;150062;150063;150064;150065;…	O75436	VPS26A	0.623236	0.635845	0.624892	0.639946	0.638783	0.515163	0.308126	0.268681	0.131651	0.225052	0.199091	0.116094	0.383017	0.222422	0.57454	0.535297	0.265173	0.588791	0.432503	0.48576	0.393043	0.386047	0.374592	0.424046
107033;107034;107035;107036;107037;107038;107039;107040;107041;107042;107043;107044;314496;402963	O75438	NDUFB1	-1.58887	-1.13585	-1.06166	-0.551432	-0.574303	-0.788662	-1.00387	-0.713572	-0.942394	0.157999	-0.11514	-0.455899	-0.512453	-0.603502	-0.796415	-0.376007	0.359436	-0.513922	NaN	NaN	NaN	NaN	NaN	NaN
67273;67274;67275;67276;67277;114546;114547;114548;114549;114550;114551;114552;139241;139242;139243;139244;139245;139246;139247;139248;139249;139250;139251;139252;139253;149416;184653;184654;184655;184656;184657;184658;184659;199828;207763;207764;207765;207766;222785;222786;222787;222788;222789;222790;222791;315387;315388;315389;315390;315391;315392;315393;315394;315395;325697;325698;325699;33735…	O75439	PMPCB	-0.652298	-0.702753	-0.589864	-0.729355	-0.699743	-0.709091	-0.938292	-1.05322	-0.511091	-0.820391	-0.957281	-0.559001	-0.2887	-0.230574	-0.310424	-0.306664	-0.666225	-0.552395	-0.678053	-0.540289	-0.567578	-0.442966	-0.541624	-0.445103
2123;2124;2125;32273	O75446	SAP30	-0.576657	-0.439347	-0.560815	-0.459197	-0.385756	-0.351838	NaN	NaN	NaN	NaN	NaN	NaN	0.324722	1.66433	-0.258785	-0.397992	-0.992469	-0.53567	NaN	NaN	NaN	NaN	NaN	NaN
232618;232619;414769;414770;414771	O75448	MED24	-0.262262	0.404715	0.605722	0.0215664	0.0988188	0.408751	-0.252004	0.60581	-0.0836906	0.150711	0.157167	0.045785	NaN	NaN	NaN	NaN	NaN	NaN	NaN	NaN	NaN	NaN	NaN	NaN
35207;35208;35209;35210;35211;35212;35213;35214;39752;39753;39754;39755;39756;39757;39758;55424;55425;55426;55427;55428;55429;55430;60130;60131;60132;60133;60134;60135;60136;60137;60138;60139;60140;60141;60142;88714;88715;88716;88717;88718;88719;117874;117875;117876;117877;119151;119152;138627;138628;138629;138630;138631;138632;138633;167836;167837;167838;167839;167840;167841;175803;175804;175805…	O75475	PSIP1	-0.982241	-1.23281	-0.493713	-1.02178	-1.05362	-0.851519	-0.758556	-0.993946	-0.791492	-1.12559	-1.09583	-0.873389	-0.868355	-0.793625	-0.754806	-0.9068	-0.742634	-0.823027	-1.0284	-1.34795	-1.02636	-1.10316	-0.83745	-0.885941
6110;6111;6112;6113;6114;6115;40811;40812;40813;40814;65733;65734;65735;65736;65737;65738;65739;82925;82926;82927;82928;82929;82930;84132;84133;84134;84135;84136;84137;84138;84139;84140;84141;84142;84143;199339;199340;202355;202356;202357;202358;202359;202360;202361;202362;202363;202364;202365;202366;202367;202368;202369;202370;202371;202372;202373;202374;202375;202376;202377;202378;202379;202380…	O75477	ERLIN1	-1.18238	-0.726063	-0.913589	-0.777475	-0.684877	-0.733051	-0.368811	-0.50942	-0.615915	-0.550743	-0.456159	-0.544948	-0.463406	-0.49107	-0.413095	-0.642029	-0.89538	-0.369022	-0.528542	-0.258457	-0.366151	-0.380674	-0.321968	-0.305019
227887;227888;227889;227890;227891;227892;227893;356567;356568;356569	O75487	GPC4	0.654192	-0.103576	0.326465	-0.0585585	0.620331	0.753534	0.147253	0.272361	0.198228	0.223112	0.927202	0.541453	-0.0983257	0.176103	0.00627327	0.0257449	0.0187321	0.71575	-0.134401	-0.180336	-0.109111	-0.024168	0.0643244	0.0205212
56070;56071;56072;56073;56074;56075;56076;56077;56078;56079;59421;59422;59423;59424;59425;59426;59427;59428;115310;115311;115312;115313;115314;115315;115316;115317;115318;115319;115320;115321;115322;115323;115324;115325;127767;127768;127769;127770;127771;127772;127773;127774;127775;127776;196462;196463;211682;225949;279139;279140;279141;306271;306272;306273;306274;306275;306276;306277;306278;3062…	O75489	NDUFS3	-0.861435	-0.349958	-0.626594	0.00593185	-0.206558	-0.282246	-0.319828	0.0656376	-0.193285	0.637442	0.274497	0.23829	-0.327375	-0.312553	-0.530566	-0.191039	0.562298	-0.401112	-0.365179	-0.55699	-0.485539	-0.313589	-0.412115	-0.203014
48906;48907;48908;48909;48910;48911;48912;48913;48914;48915;48916;48917;48918;48919;150924;150925;150926;216575;216576;216577;216578;216579;216580;292024;292025;292026;292027;292028;292029;292030;292031;292032;292033;292034;292035;292036;292037;292038;292039;293748;293749;293750;293751;293752;293753;293754;293755;293756;293757;303540;303541;303542;303543;303544;303545;303546;303547;303548;303549;…	O75494	SRSF10	-1.28541	-1.48752	-1.06509	-1.45543	-1.49901	-1.43978	-1.1435	-1.29566	-1.18866	-1.35316	-1.48576	-1.27456	-0.880209	-0.965685	-1.13754	-1.05887	-0.832373	-1.06347	-1.39123	-1.46494	-1.3841	-1.49746	-1.48078	-1.55148
218918;424374;424375;424376;431761	O75503	CLN5	0.403402	0.308283	0.412287	0.374632	0.194229	0.289517	NaN	NaN	NaN	NaN	NaN	NaN	NaN	NaN	NaN	NaN	NaN	NaN	0.149395	0.0386333	0.0595961	0.190615	0.09058	0.151051
36815;36816;36817;36818;36819;36820;36821;36822;36823;52960;95478;95479;210747;210748;257088;257089;257090;257091;257092;257093;257094;257095;257096;257097;257098;257099;257100;257101;257102;257103;264971;264972;286724;286725;295664;295665;295666;295667;295668;295669;295670;298833;298834;298835;298836;307621;307622;307623;307624;307625;344397;344398;344399;344400;344401;344402;344403;344404;34440…	O75521	ECI2	-0.585096	-0.395245	-0.738178	0.095747	-0.15057	-0.113789	-0.304098	-0.192938	-0.303593	1.22191	0.735657	0.178853	0.0839634	-0.674672	-0.567632	-0.356429	0.76231	-0.289148	-0.737411	-0.474001	-0.496472	-0.208996	-0.239763	-0.0738354
20148;20149;20150;20151;135527;135528;160559;160560;160561;160562;160563;160564;251070;251071;427805;427806;427807;427808;427809;427810;427811;427812;427813;427814;427815;427816;427817;427818;427819;427820;427821;427822;427823;427824;427825;427826;427827;427828;427829;427830;427831	O75525	KHDRBS3	2.07042	0.763561	1.09604	0.690733	0.889984	0.427444	1.5905	1.21578	1.52404	0.712133	0.76915	0.746795	NaN	NaN	NaN	NaN	NaN	NaN	0.279478	0.370705	0.608272	0.125816	0.079895	0.0938148
54905;54906;54907;96031;266626;419154	O75530	EED	NaN	NaN	NaN	NaN	NaN	NaN	0.57018	0.80867	0.604558	1.16809	1.12433	0.984236	NaN	NaN	NaN	NaN	NaN	NaN	NaN	NaN	NaN	NaN	NaN	NaN
44502;44503;44504;51474;51475;51476;51477;51478;51479;51480;51481;51482;53503;53504;53505;53506;53507;53508;53509;53510;56471;56472;56473;56474;56475;56476;56477;56478;56479;56480;56481;56482;56483;56484;56485;56486;56487;56488;56489;56490;56491;56492;75226;75227;75228;75229;75230;75231;75232;75233;75234;75235;75236;75237;75238;75239;75240;75241;75242;210555;210556;210557;210558;210559;210560;210…	O75531	BANF1	-1.16607	-1.69003	-0.812252	-1.62664	-1.62612	-1.01439	-1.57509	-1.70459	-1.45308	-1.46341	-1.66761	-1.75296	-1.18373	-1.00316	-1.24934	-1.46133	-1.43167	-1.61216	-1.70676	-1.21274	-1.90479	-2.12094	-1.99865	-2.24843
2112;2113;2519;2520;2521;2522;2523;38859;38860;38861;38862;38863;38864;38865;38866;38867;38868;38869;38870;38871;38872;38873;38874;38875;38876;53335;53336;53337;53338;53339;53340;53341;53342;80732;94803;94804;94805;94806;94807;94808;94809;94810;94811;94812;94813;94814;94815;94816;100555;126081;126082;126083;126084;142787;142788;142789;142790;142791;153100;153101;153102;153103;153104;153105;153106…	O75533	SF3B1	-0.716806	-0.888153	-0.520114	-0.888521	-0.937164	-0.658783	-0.853222	-0.994896	-0.855473	-1.23702	-1.12897	-1.08562	-0.836733	-0.887428	-0.750131	-1.00547	-1.23085	-1.01288	-1.10554	-1.00137	-1.11231	-1.08384	-1.16206	-1.12781
39042;39043;39044;39045;39046;77466;77467;82539;82540;82541;82542;82543;82544;85489;85490;85491;85492;85493;85494;85495;85496;85497;106461;106462;120161;120162;120163;133978;133979;150678;150679;150680;150681;150682;150683;150684;150685;181184;193660;193661;193662;193674;193675;193676;193677;193678;193679;198423;198424;198425;198426;198427;230439;241622;241623;241624;241625;241626;241627;241628;2…	O75534	CSDE1	0.543365	0.0849133	0.262879	0.233385	0.12554	0.152132	0.0704136	0.100838	0.277935	0.0313358	-0.075418	-0.050004	0.282211	0.357731	0.338292	0.543102	0.28021	0.251589	0.330349	0.316851	0.0869093	0.250555	0.222572	0.0784836
1081;1082;1083;1084;1085;1086;1087;1088;1089;1090;9122;9123;9124;9125;9126;88572;125356;125357;125358;229262;229263;229264;229265;229266;229267;282920;282921;282922;282923;282924;289107;412966;412967;412968;412969;412970;412971;412972;412973;412974;412975	O75569	PRKRA	-0.0793381	-0.478685	-0.551595	-0.408457	-0.386093	-0.502983	-0.256113	-0.410547	-0.182297	-0.046011	-0.277414	-0.171647	-0.37151	-0.622856	-0.27914	-0.314393	-0.333694	-0.224449	-1.3371	-1.68555	-1.48707	-1.37693	-1.68769	-1.45338
49876;49877;148402;249581;249582;277345;277346;277347	O75592	MYCBP2	-0.275346	0.0113182	0.133646	-0.194258	-0.0711126	-0.241127	NaN	NaN	NaN	NaN	NaN	NaN	2.08454	2.64669	1.71888	1.82368	2.77937	2.20241	NaN	NaN	NaN	NaN	NaN	NaN
15215;15216;15217;15218;15219;15220;53438;53439;253805;385959;385960;385961;385962;385963;385964;385965;385966;385967;385968;385969	O75607	NPM3	-1.26129	-1.6326	-0.732337	-1.51608	-1.42872	-1.64289	-1.49766	-1.52977	-1.22208	-1.44533	-1.64018	-1.43865	-0.861902	-1.15865	-1.26996	-1.25874	-1.14306	-1.36464	-3.35036	-2.30335	-3.77017	-3.23183	-2.76112	-4.55462
23380;23381;23382;23383;23384;23385;23386;23387;23388;23389;23390;23391;23392;23393;23394;23395;23396;23397;23398;34206;34207;34208;61511;61512;219654;219655;219656;219657;219658;219659;219660;219661;219662;219663;281395;297520;297521;297522;297523;297524;365649;365650;365651;365652;365653;365654;365655;365656;365657;365658;365659;365660;365661;365662;365663;365664;365665;365666;365667	O75608	LYPLA1	0.17341	0.632376	0.139054	0.45455	0.448744	0.341467	0.190882	0.442972	0.276541	0.68461	0.39543	0.496127	0.0253754	-0.349974	0.165769	0.527154	0.848076	0.378401	-0.0995121	-0.248804	-0.128049	0.0697746	0.0641747	0.0472012
70673;100129;119055;119056;119057;119058;119059;119060;119061;119062;119063;240661;240662;240663;351708;351709	O75616	ERAL1	NaN	NaN	NaN	NaN	NaN	NaN	-0.74297	-0.806189	-0.504133	-0.488161	-0.470111	-0.800497	NaN	NaN	NaN	NaN	NaN	NaN	NaN	NaN	NaN	NaN	NaN	NaN
2732;2733;2734;2735;6515;6516;6517;16268;16269;16270;16271;16272;16273;16274;16275;16276;18364;18365;18366;18367;28558;28559;28560;28561;28562;28563;28564;28565;28566;28567;28568;28569;48041;53544;53545;53546;53547;53548;53549;54531;54532;54533;54534;54535;54536;54537;54538;54539;59798;59799;60660;60661;64762;64763;64764;64765;64766;64767;64768;64769;64770;64771;64772;64773;64774;64775;64776;6477…	O75643	SNRNP200	-0.711401	-1.1073	-0.402595	-1.0811	-1.05913	-0.907091	-0.718718	-0.583874	-0.693886	-1.01041	-0.851066	-0.953883	-0.755865	-1.18351	-0.968064	-0.98219	-1.2559	-0.948162	-0.985659	-0.925825	-0.965465	-1.09461	-1.12915	-1.12782
171276;185041;185042;185497;354692;378364	O75663	TIPRL	NaN	NaN	NaN	NaN	NaN	NaN	NaN	NaN	NaN	NaN	NaN	NaN	NaN	NaN	NaN	NaN	NaN	NaN	NaN	NaN	NaN	NaN	NaN	NaN
123812;123813;123814;123815;123816;290812	O75674	TOM1L1	NaN	NaN	NaN	NaN	NaN	NaN	0.644648	0.607924	0.349486	0.775103	1.17552	0.593384	0.505873	-0.00279713	0.685929	0.86016	1.11781	1.10598	NaN	NaN	NaN	NaN	NaN	NaN
9507;9508;9509;89163;89164;89165;89166;89167;89168;89169;89170;107641;163304;195901;195902;195903;195904;195905;209850;209851;209852;243588;243589;243590;243591;243592;243593;316342;337301;369129;369130;369131;369132;369133;388230;388231;388232;388233;388234;388235;388236;388237;388238;388239	O75683	SURF6	-1.11682	-1.34355	-1.15236	-1.32851	-1.38039	-1.45208	-1.41258	-1.65853	-1.23272	-1.71889	-1.49908	-1.61104	-1.04345	-1.19351	-1.07834	-1.07435	-1.32144	-1.30075	-0.854815	-0.773718	-0.840945	-0.890299	-1.03939	-0.856115
115462;201278;201279;229867;260938;260939;260940;260941;260942;260943;260944;260945;260946;260947;260948;260949;260950	O75688	PPM1B	-0.703894	-0.726166	-0.606855	-0.636702	-0.560816	-0.811108	-0.798893	-0.919641	-0.495808	-0.218706	-0.566644	-0.595143	-0.772289	-2.12943	-0.867045	-0.6875	-1.09793	-0.820515	-0.761421	-0.737251	-0.719899	-0.633928	-0.651552	-0.709927
4478;4479;4480;22272;22273;22274;22275;22276;60935;60936;60937;99746;99747;99748;99749;106166;106167;106190;106191;106192;106193;106981;107242;107243;107646;129334;132544;132545;132546;132547;132548;132549;132550;132551;132552;133919;178680;178681;178682;234195;234531;234532;244501;249110;249111;297835;297836;297837;345740;345741;345742;354406;354407;399344;399345;405095;405096;415297;415298;4152…	O75691	UTP20	-0.120008	-0.324053	-0.602382	-0.456223	-0.424858	-0.197945	-1.01317	-0.531862	-0.919897	-1.19596	-1.15272	-1.38761	-0.986898	-0.866259	-1.21689	-1.08545	-1.08162	-1.08591	1.10727	1.19027	1.12644	1.13127	1.07317	1.10701
3627;3628;3629;3630;3631;46290;46291;46292;46293;46294;46295;46296;46297;46298;70801;70802;70803;107377;107378;107379;107380;107381;107382;107383;177742;178960;193328;193329;193330;193331;193332;203321;203322;203323;203324;203325;203326;203327;203328;203329;203330;241118;241119;241120;241121;241122;241123;241124;241125;241126;241127;241128;241129;241130;241131;241132;241133;265424;265442;265443;2…	O75694	NUP155	-1.07532	-1.29039	-0.962705	-1.27751	-1.3509	-1.26093	-0.933422	-0.81743	-0.837248	-1.08625	-0.814533	-0.917104	-1.04149	-0.746407	-0.86691	-0.948872	-1.07946	-0.931776	-1.5277	-1.44154	-1.58315	-1.44708	-1.59287	-1.58245
28931;28932;28933;28934;28935;28936;28937;28938;28939;28940;28941;28942;28943;28944;28945;28946;28947;47798;80908;116726;116727;116728;116729;116730;116731;116732;116733;151359;151360;151361;151362;151363;330765;330766;330767;330768;409950;409951	O75695	RP2	0.0050869	-0.323204	-0.115079	-0.158989	0.000476837	-0.165323	-0.186081	-0.414688	-0.270609	-0.772892	-0.555919	-0.506835	-0.00856018	0.124575	0.148334	0.116155	-0.249851	-0.00877762	0.0112381	-0.151318	-0.118653	-0.329365	-0.575033	-0.315355
54239;54240;54241;334242;334243;334244;334245;334246;334247;334248;370654;370655;370656;370657	O75718	CRTAP	1.04895	-0.617717	0.206318	-0.462592	0.0847206	-1.05243	-0.0320644	-0.789699	-0.0822124	-0.858074	-0.446883	-1.18442	0.168679	-0.815414	0.784144	-0.280303	-0.519514	-0.633947	-0.328526	-0.0510941	-0.0769272	-0.16628	-0.454044	-0.407742
4672;16218;16219;16220;16221;16222;16223;16224;16225;16226;16227;16228;16229;16230;64397;64398;64399;64400;64401;64402;77534;90730;168642;168643;168644;168645;183428;183429;183430;183431;183432;183433;183434;183435;183436;183437;183438;183439;208256;208257;208258;208259;208260;208261;208262;208263;221686;221687;221688;221689;221690;221691;221692;253088;253089;253090;253091;253092;253093;253094;25…	O75746	SLC25A12	-0.530317	-0.270258	-0.615058	-0.243181	-0.124664	-0.136408	-0.308346	0.0580101	-0.0408669	0.155828	-0.105012	0.163344	0.111219	0.128937	0.278255	0.450319	0.259996	0.591427	-0.663249	-0.418372	-0.623198	-0.390815	-0.532338	-0.401664
92449;109506;109507;109508;109509;144696	O75781	PALM	NaN	NaN	NaN	NaN	NaN	NaN	NaN	NaN	NaN	NaN	NaN	NaN	-0.135448	0.48831	-0.0321274	0.00691557	0.0799742	-0.172041	NaN	NaN	NaN	NaN	NaN	NaN
231218;231219;231220;231221;231222;231223;287384;287385;287386;287387;287388;287389;287390;287391;287392;287393;287394;287395	O75787	ATP6AP2	-0.65476	-0.834658	-0.678144	-1.03064	-0.865887	-1.34665	-0.657509	-0.595463	-0.804491	-0.81315	-0.807384	-0.886703	-0.616272	-0.852863	-0.48302	-0.642914	-0.67993	-0.575022	-0.868453	-0.689759	-0.92878	-1.02989	-0.862592	-0.952447
6331;6332;6333;6334;6335;6336;6337;6338;6339;6340;6341;48202;87887;87888;87889;87890;87891;102130;102131;102132;102608;102609;102610;102611;102612;102613;102614;102615;102616;102617;102618;102619;102620;102621;102622;102623;117764;117765;121638;121639;121640;121641;121642;121643;121644;121645;121646;121647;157152;157153;157154;184791;184792;248461;248462;248463;313688;313689;313690;313691;314266;…	O75821	EIF3G	0.185081	0.0602875	0.563303	0.0413361	0.0331879	-0.04282	0.349773	0.215059	0.484852	0.272413	-0.04351	0.186631	0.0283432	-0.585726	-0.0377359	-0.00378275	0.00807762	-0.129732	-0.0511456	-0.105499	-0.0863008	-0.261757	-0.283087	-0.319727
52158;52159;52160;52161;52162;52163;52164;52165;52166;89311;89312;89313;117998;117999;118000;118001;118002;118003;118004;174438;174439;174440;174441;174442;206138;206343;214148;227008;227009;227010;227011;227012;251064;251065;315645;315646;315647;315648;315649;315650;315651;315652;315653;391169;391170;391171;391172;391173;391174;400461;400462;400463;400464;400465;400466;400467;400468;400469;40047…	O75822	EIF3J	-0.317682	-0.717741	-0.118978	-0.647846	-0.698437	-0.775078	-0.64082	-0.905462	-0.645975	-0.783022	-0.983602	-1.02389	-0.229723	-0.636307	-0.440888	-0.443547	-0.276382	-0.747307	-0.695433	-0.695343	-0.699227	-0.8484	-0.908253	-1.00956
132048;132049;132050;139970;139971;166176;166177;166178;166179;166180;166181;166182;166183;166184;166185;166186;166187;166188;166189;166190;166191;166192;166193;166194;166195;166196;166197;166198;166199;166200;166201;235128;235129;235130;235131;235132;235133;235134;235135;235136;235137;235138;235139;235140;235141;235142;235143;235144;235145;235146;373917	O75828	CBR3	0.768822	1.41604	0.500741	1.30966	1.13619	2.45099	1.26126	2.04469	1.4833	1.90653	2.31706	1.8966	1.53001	1.24474	1.62208	1.63506	1.94232	2.38576	0.676725	0.271587	0.496121	0.792273	0.76428	1.40909
35764;35765;35766;35767;35768;35769;59444;154037;154038;154039;154040;154041;154042;154043;154044;154045;177063;177064;177065;177066;177067;177068;244587	O75832	PSMD10	0.51595	0.570294	0.74377	0.578258	0.658891	0.533961	0.998461	0.91321	1.10749	0.961325	1.16294	1.05011	1.18701	1.09523	1.5261	1.36494	1.53238	1.2998	0.694355	0.835182	0.525851	0.693441	0.561127	0.644955
245345;245346;245347;355708;355709;355710;355711;355712;355713	O75841	UPK1B	NaN	NaN	NaN	NaN	NaN	NaN	NaN	NaN	NaN	NaN	NaN	NaN	NaN	NaN	NaN	NaN	NaN	NaN	NaN	NaN	NaN	NaN	NaN	NaN
58142;58143;58144;58145;62906;62907;175039;415612;415613;415614;432290;432291;432292	O75843	AP1G2	0.237988	1.86736	1.06843	1.37636	1.33904	1.94774	NaN	NaN	NaN	NaN	NaN	NaN	NaN	NaN	NaN	NaN	NaN	NaN	0.52034	0.235519	0.52118	0.97113	0.693192	0.73712
61248;61249;61250;61251;61252;61253;61254;61255;61256;61257;61258;61259;61260;61261;61262;67737;67738;67739;67740;67741;67742;67743;67744;67745;67746;67747;67748;67749;233382;238523;238524;238525;238526;238527;238528;238529;279476;279477;279478;279479;279480;279481;279482;279483;279484;279485;279532;279533;279534;279535;279536;279537;314732;314733;314734;329209;329210;329211;329212;329213;329214;…	O75844	ZMPSTE24	-1.10128	-1.48223	-1.35386	-1.41467	-1.46362	-1.69199	-1.16775	-1.46538	-1.35049	-1.22313	-1.34906	-1.3424	-0.873926	-1.12643	-0.874467	-1.01679	-1.05757	-0.954037	-1.0441	-0.846153	-1.12549	-1.29458	-1.34549	-1.2924
20237;36666;36667;36668;36669;36670;36671;36672;36673;36674;36675;36676;36677;36678;36679;36680;36681;36682;36683;36684;36685;36686;36687;36688;44764;44765;44766;44767;44768;44769;44770;44771;44772;44773;44774;44775;44776;44777;48416;48417;48418;48419;48420;48421;48422;48423;48424;48425;48426;48427;48428;48429;48430;48431;48432;48433;48434;48435;48436;50779;50780;50781;50782;50783;50784;50785;507…	O75874	IDH1	1.91497	2.45716	1.27611	1.94601	2.05078	1.97613	2.11927	1.94621	1.76261	2.10616	2.1857	2.11848	1.38461	1.15064	1.76811	2.08514	2.16739	2.10333	1.92107	1.47447	2.1089	2.16798	2.36233	2.52804
83693;83694;83695;83696;418164;418165;418166;418167;418168;418169;418170	O75880	SCO1	-1.12268	-0.939344	-0.872537	-0.753042	-0.9261	-0.741033	-0.204212	-0.164339	-0.226141	0.395206	0.0293221	-0.0636396	-0.567623	-1.45114	-0.629127	-0.653798	-0.323608	-0.447922	-1.37831	-1.6634	-1.0593	-0.952995	-1.0599	-0.845737
114221;114222;114223;114224;114225;114226;114227;114228;114229;114230;199708	O75884	RBBP9	1.70033	1.87653	2.33888	2.02134	2.03441	1.99316	1.48567	1.55768	1.41869	1.68345	1.50386	1.62516	1.75048	1.66353	2.11378	2.41838	2.44215	2.40255	1.73416	1.16961	1.84692	1.47464	1.67248	1.45476
18162;18163;18164;26462;55083;55084;55085;156533;247408;324489;324490;324491;324492;324493;396961;396962;396963;396964;396965	O75886	STAM2	0.693265	0.979111	0.559681	0.669724	0.806582	0.561166	0.266513	0.630187	0.285277	0.235805	0.695975	0.239669	0.418605	0.167274	0.327874	0.547019	0.316186	0.406097	-0.409359	-0.410723	-0.33521	-0.0410748	-0.104136	0.178267
48336;48337;48338;48339;48340;48341;48342;48343;48344;250770;296725;296726	O75907	DGAT1	-0.391351	-0.451393	-0.354927	-0.421821	-0.667702	1.25865	-0.627991	-0.587521	-0.185085	-0.580953	-0.48221	-0.737701	-0.681083	-0.533851	-0.705139	0.028069	-0.654946	-0.143534	NaN	NaN	NaN	NaN	NaN	NaN
93595;119278;119279;119280;119281;119282;390533	O75911	DHRS3	0.541085	1.07957	0.177324	0.536892	0.812799	0.422648	1.00635	1.16951	0.456318	0.589916	0.576035	0.817959	NaN	NaN	NaN	NaN	NaN	NaN	0.0128784	-0.528351	-0.169951	-0.1889	0.0975208	-0.195532
43512;43513;43514;43515;257364;257365;257366;257367;257368;257369;257370;257371;257372;257373;257374;257375;268801;268802;268803;268804;268805;268806;268807;268808;268809;268810;368155;368156;368157;368158;368159;368160;368161;368162;368163;368164;368165;368166;368167;368168;368169;368170;368171;368172;368173;368174;368175;368176;368177;368178;368179;368180;368181;368182	O75915	ARL6IP5	-0.33997	-0.0985088	-0.345279	-0.231287	-0.151636	-0.091795	0.267235	0.412846	-0.108728	0.286354	-0.0483699	0.236297	0.178829	0.440174	0.460752	-0.0555158	-0.508514	1.14213	-0.523943	-0.603102	-0.193582	-0.283113	-0.0475101	-0.0415592
77959;121778;121779;121780;125198;125199;125200;202119;209325;243910;243911;261058;285954;285955;285956;285957;285958;285959;285960;285961;285962;285963;285964;285965;285966;285967;285968;285969;285970;285971;285972;285973;285974;285975;285976;285977;285978;285979;285980;353754;358718;358719;385744;385745;385746	O75923	DYSF	1.81909	0.487935	1.44229	0.831462	1.10062	1.79723	0.870974	0.495053	0.8652	0.112434	-0.503769	0.0673561	NaN	NaN	NaN	NaN	NaN	NaN	0.607789	0.803369	0.874205	0.876815	0.556371	0.632579
81571;81572;81573;81574;81575;81576;81577;81578;81579;81580;81581;81582;81583;108781;108782;108783;108784;108785;108786;108787;108788;108789;286565;286566;286567;286568;286569;286570;307879;307880;307881;307882;308573;362045;362046;362047;362048;362049;362050;362051;362052;362053;362054;362055;362056;417772;417773;417774	O75934	BCAS2	-0.945711	-1.08894	-0.846221	-1.18857	-1.09688	-0.978174	-1.0486	-1.45072	-1.10591	-1.0959	-1.08425	-0.994906	-0.677637	-0.601564	-0.736533	-0.681887	-0.722399	-0.783566	-1.17295	-0.843323	-1.28179	-1.03983	-1.14861	-1.41
42096;42097;42098;183002;183003;183004;212849;212850;407761;407762;407763;407764;427012;427013;427014;427015;427016	O75935	DCTN3	0.8895	0.9725	0.697196	0.860064	0.923676	0.763144	1.06859	0.913497	1.29015	1.23019	1.30426	1.42239	0.947148	0.528027	1.19558	1.10201	1.52313	1.21152	0.837256	0.257124	0.702822	0.730903	0.744559	0.842961
12695;12696;12697;21731;21732;21733;21734;21735;21736;21737;21738;21739;21740;21741;21742;21743;21744;21745;21746;21747;90115;90116;90117;90118;90119;90120;90121;90122;90123;97047;97048;97049;97050;97051;97052;125376;125377;125378;125379;230002;242064;242065;242066;242067;242068;242069;242070;242071;242072;242073;242074;242075;242076;242077;242078;242079;259330;280486;280487;280488;280489;280490;…	O75937	DNAJC8	0.647711	0.0398579	0.542708	0.312834	0.36042	0.403513	0.481176	0.0431652	0.406664	-0.485512	-0.273012	0.00974941	0.493908	0.0755272	0.830787	0.501707	0.373358	0.952429	0.0329685	0.177015	0.0826845	-0.239464	-0.309828	-0.381861
32213;32214;32215;32216;32217;32218;32219;66190;66191;66192;66193;66194;66195;66196;66197;66198;66199;66200;66201;66202;66203;66204;66205;104098;104099;104100;323094;323095;323096	O75940	SMNDC1	-1.14539	-1.15875	-0.821681	-1.28452	-1.34372	-0.913082	-0.781391	-1.05824	-0.746857	-1.21571	-1.04527	-1.03777	-1.56554	-1.87892	-1.89575	-2.30375	-2.49778	-1.69158	-1.84896	-2.40122	-1.62716	-1.94674	-1.81865	-2.0562
15752;15753;15754;15755;15756;15757;15758;15759;15760;15761;15762;15763;15764;15765;15766;15767;15768;15769;15770;15771;15772;15773;15774;15775;15776;15777;15778;15779;15780;15781;15782;15783;15784;17748;17749;17750;17751;17752;17753;17754;17755;17756;207425;207426;207427;207428;207429;207430;211836;218263;218264;218265;218266;218267;218268;218269;218270;218271;218272;218273;218274;218275;218276;…	O75947	ATP5PD	-1.10773	-0.677383	-0.871414	-0.0737038	-0.194248	-0.460321	-0.693119	-0.22315	-0.578165	1.01636	0.48613	0.0915575	-0.911058	-0.962807	-0.600995	-0.369322	0.974356	-0.564829	-0.875944	-1.08468	-0.94011	-0.62664	-0.467733	-0.429062
8668;8669;8670;8671;30934;30935;30936;32806;32807;32808;32809;32810;32811;32812;32813;32814;189233;189234;189235;189236;203140;203141;203142;203143;203144;203145;203146;203147;206037;214690;214691;214692;248301;249287;249288;249289;249290;249291;249292;308594;308595;338631;338632;340220;340221;340222;353952;353953;353954;353955;408177	O75955	FLOT1	0.0296764	-0.219852	0.0558209	-0.0638657	-0.0218716	-0.0980949	-0.369394	-0.394726	-0.441214	-0.556837	-0.650642	-0.455823	-0.188587	-0.026886	-0.284629	-0.295477	-0.265493	-0.404247	-1.27236	-0.671274	-0.857457	-0.965656	-0.931603	-0.78751
19493;19494;19495;19496;19497;19498;19499;207991;207992;207993;207994;207995;207996;207997;207998;207999;208000;208001;208002;208003;208004;208005;208006;208007;208008;208009;208010;208011;208012;208013;208014;208015;208016;221765;221766;221767;221768;221769;221770;221771;221772;221773;221774;221775;367127;367128;367129;367130;367131;367132;367133;367134;367135;367136;367137;367138;367139;367140;…	O75964	ATP5MG	0.0040741	-0.150124	-0.339727	0.362797	0.12966	0.149515	0.125393	0.167866	0.0503578	1.32676	0.719849	0.520541	-0.242924	-0.358868	-0.147586	0.0135474	0.679077	0.0641193	-0.679783	-0.585594	-0.539939	-0.139397	-0.139545	-0.00406456
18723;18724;23483;40936;66431;81566;81567;81568;81569;81570;94056;106534;106535;116306;116307;116308;116309;144455;144456;144457;144458;144459;144460;144461;144462;144463;144464;207756;207757;207758;207759;207760;207761;207762;244502;244503;297105;312156;312157;325935;325936;325937;325938;325939;325940;337581;337582;337583;337584;337585;337586;337587;339563;339564;339565;339566;339567;358319;3701…	O75976	CPD	-0.498835	-0.190474	-0.402486	-0.413454	-0.407627	-0.30167	-0.108315	-0.248762	-0.280611	-0.0411396	-0.116834	-0.0362616	-0.993269	-1.26817	-0.986814	-0.75537	-1.2385	-0.862371	-0.143794	-0.168151	-0.0690346	0.00579548	-0.192901	-0.113109
51841;94586;94587;331073;331074	O75995	SASH3	0.676135	1.10322	0.864504	1.1364	1.37471	1.2113	NaN	NaN	NaN	NaN	NaN	NaN	NaN	NaN	NaN	NaN	NaN	NaN	NaN	NaN	NaN	NaN	NaN	NaN
87905;87906;103657;103658;103659;103660;103661;103662;103663;103664;103665;103666;103667;103668;106645;106646;149626;149627;149628;149629;149630;223793;225695;225696;225697;225698;225699;225700;307031;423361;423362;423363;423364;423365;423366;423367;423368;423369;423370;423371;423372;423373;423374;423375;423376;423377;423378;423379;423380	O76003	GLRX3	0.457933	0.561237	0.761055	0.360216	0.365629	0.162233	0.325625	0.670993	0.600017	-0.0135546	0.0830808	-0.0502071	0.696459	0.413776	0.537772	0.838628	0.778414	0.487953	-0.00832558	-0.0494995	-0.0951605	-0.00149536	0.0723438	0.0914745
1508;1509;1510;1511;1512;1513;1514;1515;1516;1517;1518;1519;1520;1521;1522;1523;1524;1525;1526;1527;24513;24514;24515;24516;24517;24518;24519;24520;24521;24522;24523;24524;24525;24526;24527;24528;24529;24530;24531;24532;24533;24534;24535;38001;38002;38003;38004;38005;38006;38007;38008;38009;38010;38011;38012;38013;38014;38015;53100;53101;53102;53103;53104;53105;53106;53107;53108;53109;53110;53111…	O76021	RSL1D1	-2.31095	-2.65433	-1.85695	-2.55636	-2.72998	-2.70802	-2.27005	-2.63226	-2.40846	-2.63286	-2.79328	-2.59124	-2.27986	-2.59244	-2.58819	-2.61503	-2.73024	-2.62822	-2.93414	-3.12977	-2.99643	-3.39012	-3.3891	-3.48391
6889;6890;6891;6892;6893;6894;29489;29490;29491;32959;32960;32961;32962;32963;32964;48345;48346;48347;48348;48349;48350;48351;48352;48353;146815;146816;146817;146818;146819;157722;157723;157724;157725;157726;157727;157728;157729;157730;157731;173254;173255;173256;173257;173258;173259;173260;173261;173262;173263;311651;337835;337836;337837;337838;337839;346926;365144;365145	O76024	WFS1	-0.5651	-0.570341	-0.905822	-0.671171	-0.768164	-0.735176	-0.656721	-1.02271	-0.394918	-0.961269	-1.2786	-0.593957	-0.704706	-0.606838	-0.572536	-0.439675	-0.618469	-0.437943	-0.596832	-0.429152	-0.739739	-0.580215	-0.789667	-0.654524
32668;32669;32670;32671;32672;32673;32674;32675;32676;45509;64628;64629;64630;116755;116756;116757;153392;154454;154455;154456;154457;154458;154459;154460;154461;154462;154463;154464;209266;209267;209268;209269;249901;249902;249903;249904;249905;308220;308221;308222;308223;308224;308225;308226;326936;326937;326938;336464;336465;336466;336467;336468;336469;427238;427239;427240;427241;427242	O76031	CLPX	-0.388203	-0.513086	-0.17543	-0.632225	-0.733725	-0.601646	-0.694357	-0.705366	-0.765448	-0.728136	-0.860895	-0.7921	-0.425064	-0.755161	-0.480714	-0.350438	-0.581728	-0.545311	-0.168982	-0.118494	-0.121211	-0.541702	-0.692972	-0.728022
30554;30555;30556;378821;378822;378823;379447	O76062	TM7SF2	-1.02752	-0.929186	-1.25876	-0.493586	-0.779078	-1.29672	-0.730759	-0.661654	-0.899677	-0.096899	-0.521675	-0.492944	-1.60456	-0.91837	-1.6627	-1.26336	-0.86742	-1.33197	NaN	NaN	NaN	NaN	NaN	NaN
98687;98688;112580;112581;112582;303075	O76070	SNCG	NaN	NaN	NaN	NaN	NaN	NaN	NaN	NaN	NaN	NaN	NaN	NaN	1.71656	1.71675	0.860889	1.29839	1.68525	1.1683	0.289761	0.191559	0.19208	0.288589	0.479635	0.312508
221197;221198;345902;345903;345904	O76071	CIAO1	0.184511	0.130822	0.467884	0.15926	0.34069	0.298465	NaN	NaN	NaN	NaN	NaN	NaN	NaN	NaN	NaN	NaN	NaN	NaN	0.0331659	0.285768	0.131021	0.505261	0.160252	0.228975
5808;9394;60295;60296;72076;72077;72078;72079;72080;72081;72082;72083;72084;83926;83927;83928;84334;84335;108375;108376;108377;113166;113167;113168;113169;171672;171673;171674;171675;171676;171677;171678;171679;171680;171681;171682;171683;171684;171685;204248;204249;258722;258723;258838;258839;258840;258841;258842;258843;290552;290553;290554;290555;290556;290557;290558;290559;290560;290561;290562…	O76094	SRP72	0.234957	0.526039	0.334349	0.55879	0.419901	0.361622	0.322107	0.137817	0.694822	0.541861	0.0961576	0.477942	0.126095	-0.0425663	0.306979	0.392126	0.570042	0.25699	0.553801	0.391455	0.452407	0.361599	0.374735	0.374954
205165;205166;372393;372394;372395;372396;372397;372398;372399;372400;372401;372402;372403;372404;372405	O76095	JTB	-0.303049	-0.551855	-0.67122	-0.6602	-0.573591	-0.283129	-0.535877	-0.80961	-0.443554	-0.533905	-0.786685	-0.696939	-0.315817	-0.562096	-0.482509	-0.437647	-0.27561	-0.438128	NaN	NaN	NaN	NaN	NaN	NaN
24601;24602;24603;24604;24605;37518;54282;54283;54284;54285;54286;54287;54288;54289;54290;54291;54292;54293;54294;54295;54296;54297;59324;59325;59326;59327;79986;79987;79988;79989;79990;79991;79992;79993;79994;79995;79996;79997;79998;94126;94127;94128;94129;94130;94131;94132;142706;142707;142708;142709;142710;142711;142712;142713;142714;142715;142716;142717;142718;142719;142720;148687;148688;1486…	O94760	DDAH1	1.44033	1.69703	1.31024	1.50563	1.69471	2.01282	1.02563	1.21045	0.936283	1.38709	1.61074	1.30691	1.37679	0.899958	1.13281	1.60315	2.268	1.70907	0.586012	0.354849	0.762401	1.0082	0.921137	0.950226
25613;25614;25615;25616;25617;25618;27563;40764;47694;61638;61639;61640;61641;61642;61643;61644;61645;61646;65524;67228;67229;67230;67231;67232;67233;67234;93938;93939;93940;93941;93942;93943;93944;93945;93946;93947;93948;246921;246922;246923;246924;246925;246926;248629;248630;248631;248632;248633;248634;248635;248636;248637;248638;248639;248640;248641;248642;248643;261035;261036;261037;261038;26…	O94776	MTA2	-0.638132	-0.816845	-0.204751	-0.764647	-0.92452	-0.65798	-0.788097	-1.03495	-0.679953	-1.12647	-1.10062	-0.9861	-0.410774	-0.650307	-0.621989	-0.72691	-0.966133	-0.832884	-1.06754	-0.923071	-1.04037	-1.19593	-1.25281	-1.26113
76130;76131;114957;218707;218708;268609;268610;268611;268612	O94804	STK10	NaN	NaN	NaN	NaN	NaN	NaN	-0.0719213	-0.188396	0.0693913	0.555055	0.346989	0.1814	0.195778	0.614357	0.376618	0.369531	0.616905	0.494209	NaN	NaN	NaN	NaN	NaN	NaN
293616;341442;341443;341444;341445	O94811	TPPP	-0.369446	-0.79369	-0.289144	-0.763577	-1.03098	-0.516035	NaN	NaN	NaN	NaN	NaN	NaN	NaN	NaN	NaN	NaN	NaN	NaN	-0.590198	-0.419644	-0.314785	-0.148223	-0.253905	-0.332824
16337;96121	O94819	KBTBD11	NaN	NaN	NaN	NaN	NaN	NaN	NaN	NaN	NaN	NaN	NaN	NaN	NaN	NaN	NaN	NaN	NaN	NaN	NaN	NaN	NaN	NaN	NaN	NaN
48167;118869;118870;118871;239264;239265	O94822	LTN1	0.719826	0.829412	0.752736	0.721457	0.912594	0.719221	NaN	NaN	NaN	NaN	NaN	NaN	NaN	NaN	NaN	NaN	NaN	NaN	NaN	NaN	NaN	NaN	NaN	NaN
140;141;142;143;144;145;146;147;148;149;150;151;152;153;154;155;156;157;158;159;160;161;162;163;164;165;6483;6484;6485;6486;6487;6488;6489;6490;17949;17950;17951;17952;17953;17954;17955;17956;17957;17958;17959;40114;40115;40116;40117;40118;40119;40120;40121;40122;40123;40124;40125;40126;40127;40128;40129;40130;40131;40132;40133;40134;45115;45116;45117;46052;46053;46054;46055;46056;46057;46058;460…	O94826	TOMM70	-0.852367	-1.11969	-1.05191	-1.22153	-1.26346	-0.935061	-1.20799	-1.29935	-1.31195	-1.1585	-1.28198	-1.30457	-0.856596	-1.27478	-1.26601	-1.14814	-1.27814	-1.16615	-1.29072	-1.31007	-1.34908	-1.33202	-1.28493	-1.26114
3004;3005;3006;3007;18438;18439;18440;45834;46182;46183;46184;46185;75714;75715;75716;75717;75718;75719;75720;75721;75722;75723;75724;75807;75808;75809;75810;75811;108367;108368;108369;108370;112433;112434;128566;128567;128568;141046;141047;141048;141049;146949;146950;146951;146952;146953;146954;146955;146956;146957;180658;180659;180660;180661;180662;182005;182006;182007;189336;189337;189338;1893…	O94832	MYO1D	-0.219564	-0.183489	-0.141132	-0.240805	-0.30007	0.520737	-0.102755	0.0425358	0.117069	-0.211454	-0.0451007	-0.121114	0.0680351	0.728218	0.191129	0.509971	-0.210968	0.366364	-0.265085	-0.32579	-0.239608	0.092432	-0.189335	0.208725
198538;290486;347233;347234;347235;347236;347237	O94842	TOX4	-0.659084	-1.23477	-0.875686	-1.18205	-1.02593	-1.19821	NaN	NaN	NaN	NaN	NaN	NaN	-0.835803	-1.0209	-1.0376	-0.745044	-1.08762	-1.02069	NaN	NaN	NaN	NaN	NaN	NaN
92748;92749;92750;92751;92752;92753;92754;92755;154812;154813;154814;154815;154816;154817;154818;154819;189363;189364;194708;194709;194710;194711;194712;194713;194714;194715;194716;194717;194718;194719;194720;213258;213259;213260;213261;213262;213263;213264;214331;271256;271257;271258;271259;278094;320771;320772;320773;320774;320775;320776;320777;320778;320779;320780;320781;320782;320783;391106;3…	O94855	SEC24D	0.942057	1.12681	0.694888	0.78594	0.847883	0.889429	0.857731	0.518597	1.10224	0.939306	0.865777	0.858726	0.677414	0.509811	0.972642	0.947841	0.585983	0.857363	0.289288	0.268942	0.484282	0.487013	0.67778	0.651451
36792;36793;36794;36795;36796;36797;36798;36799;36800;36801;36802;36803;40529;40530;66148;66149;66150;66151;66152;66153;66154;66155;66156;66157;66158;66159;66160;66161;66162;66163;66164;106051;106052;106053;106854;106855;106856;106857;106858;106859;106860;106861;106862;106863;106864;106865;106866;106867;106868;106869;112762;112763;112764;112765;112766;112767;112768;112769;112770;112771;112772;124…	O94874	UFL1	-0.357285	-0.205139	-0.25461	-0.242456	-0.247824	-0.152416	-0.462992	-0.35556	-0.306416	-0.158537	-0.362081	-0.271985	-0.385525	-0.321152	-0.35916	-0.277709	-0.191967	-0.19297	-0.475294	-0.539051	-0.473334	-0.534422	-0.545252	-0.448874
29565;32407;329393;384262;391334;391335;391336;391337;391338;391339;391340	O94875	SORBS2	0.972411	0.416159	-0.268471	0.70969	1.24741	0.713977	0.309348	0.50976	0.467325	0.737084	0.954827	1.14346	1.24519	2.14633	0.972352	1.15715	1.14627	1.30985	0.356528	0.371074	0.534178	0.27778	0.289954	0.252999
10999;62373;170912;246544;289824;289825;306341;306342;354097	O94880	PHF14	-1.2859	-1.18476	-0.896925	-1.42025	-1.40378	-1.20128	NaN	NaN	NaN	NaN	NaN	NaN	-0.877282	-0.887079	-0.841583	-0.948775	-1.4255	-1.02341	NaN	NaN	NaN	NaN	NaN	NaN
149897;149898;183205;363272	O94886	TMEM63A	NaN	NaN	NaN	NaN	NaN	NaN	NaN	NaN	NaN	NaN	NaN	NaN	NaN	NaN	NaN	NaN	NaN	NaN	NaN	NaN	NaN	NaN	NaN	NaN
194452;367245;367246;367247;402380	O94887	FARP2	-0.81618	-0.308849	-0.739087	-0.934775	-0.632451	-1.37958	-0.646679	-0.210597	-0.196691	-1.41605	-0.49869	-0.251724	-0.0199919	0.000143051	-0.001647	-0.0291743	-0.226011	-0.108663	-0.484665	-0.707929	-0.523771	-0.224007	-0.150815	-0.164141
6908;232291;300473	O94888	UBXN7	NaN	NaN	NaN	NaN	NaN	NaN	0.0862684	-0.165706	0.118392	-0.308316	0.248267	-0.266368	NaN	NaN	NaN	NaN	NaN	NaN	NaN	NaN	NaN	NaN	NaN	NaN
20015;20016;20017;20018;47518;47519;47520;47521;50945;50946;50947;50948;50949;50950;50951;66258;108006;108007;138626;221947;221948;221949;221950;221951;241233;241234;241235;241236;241237;241238;241239;241240;241241;241242;306071;306072;306073;306074;306075;306076;306077;306078;306079;306080;306081;316254;316255;316256;358045;358046;358047;383017;383018;383019;383020;383021;384810;384811;384812;38…	O94901	SUN1	-0.834358	-1.02275	-0.951746	-1.03598	-0.938745	-0.85866	-0.494888	-0.341412	-0.629229	-0.738432	-0.721027	-0.71835	-0.886301	-0.912659	-0.823508	-0.758927	-0.949463	-0.705776	-1.22131	-0.819658	-0.975692	-1.77743	-1.34933	-1.54213
65849;65850;65851;65852;65853;65854;65855;65856;190490;190491;190492;190493;356975;356976;356977;356978;356979;356980;356981;356982;362232;362233;362234;362235;362236;362237;362238;362239;362240;407323;407324;407325;407326;407327;407328;407329;407330	O94903	PLPBP	0.982114	0.890847	0.42003	0.674594	0.808358	0.694388	0.632814	0.422707	0.687023	0.716812	0.487589	0.876575	0.528475	0.884956	0.47108	0.518108	0.613647	0.50515	1.0464	1.06797	0.859141	0.827513	0.696981	0.793291
6058;6059;6060;6061;6062;6063;6064;17741;17742;17743;17744;17745;17746;17747;23418;23419;23420;23421;61167;61168;61169;61170;61171;61172;82925;82926;82927;82928;82929;82930;186460;202355;202356;202357;202358;202359;202360;202361;202362;202363;202364;202365;202366;202367;202368;202369;202370;202371;202372;202373;202374;202375;202376;202377;202378;202379;202380;220155;220156;220157;220158;220159;22…	O94905	ERLIN2	0.104172	-0.203024	-0.389268	-0.157127	-0.16131	-0.157957	-0.00847054	-0.0691929	-0.293751	0.241699	0.193228	-0.0493364	-0.436539	-0.11565	-0.129203	-0.375281	-0.406136	-0.0967178	-0.188129	-0.0327301	-0.453988	-0.257441	-0.280848	-0.308207
1388;1389;1390;1391;1392;1393;1394;3771;3772;4873;4874;4875;4876;4877;4878;4879;4880;12185;12186;12187;12188;16342;20065;22312;22313;22314;22315;28045;28046;28047;28048;28049;39240;39241;40855;40856;50236;50237;50238;50239;50240;50241;50242;51998;51999;52000;52001;52002;52003;52004;52005;52006;52007;59551;86100;110121;110122;110123;114733;166723;166724;166725;166726;177738;177739;177740;177741;17…	O94906	PRPF6	-0.915947	-1.10034	-0.58365	-1.11602	-0.993231	-1.02398	-0.912161	-1.16222	-0.871119	-1.29759	-1.03033	-1.12365	-0.725132	-0.753666	-0.849231	-0.966298	-1.17742	-0.840408	-1.05747	-1.05746	-1.04815	-1.22507	-1.29242	-1.22743
112872;121868;121869;249660;249661;249662;249663;249664;249665;249666;249667;249668;261162;261163;261164;261165;303178	O94911	ABCA8	NaN	NaN	NaN	NaN	NaN	NaN	1.47613	1.77645	1.71391	1.56273	2.08548	2.27404	NaN	NaN	NaN	NaN	NaN	NaN	0.962276	0.671755	1.10166	1.3489	1.26349	0.953207
22866;241710;315295	O94915	FRYL	NaN	NaN	NaN	NaN	NaN	NaN	NaN	NaN	NaN	NaN	NaN	NaN	NaN	NaN	NaN	NaN	NaN	NaN	1.05232	1.07562	1.06521	0.762556	0.639431	0.903971
25694;25695;25696;25697;25698;25699;25700;30299;30300;30301;30302;72734;73184;73185;73186;73187;73188;126731;126732;130599;130600;130601;130602;130603;130604;194650;194651;194652;194653;194654;194655;194656;194657;194658;194659;194660;194661;194662;194663;243231;243232;243233;243234;243235;243236;243237;243238;243239;243240;243241;294851;294852;294853;294854;294855;294856;294857;294858;294859;294…	O94919	ENDOD1	-0.932108	-1.35734	-1.34775	-1.25133	-1.30296	-1.01124	-1.20824	-0.864483	-1.23472	-1.42539	-1.4925	-1.43713	-0.868279	-0.461908	-1.12737	-0.958064	-1.39677	-1.12521	-1.1117	-1.00452	-1.29032	-0.9531	-1.06172	-0.982603
97661;97662;97663;173044	O94923	GLCE	NaN	NaN	NaN	NaN	NaN	NaN	0.0807533	-0.425616	0.206638	-0.163235	0.278224	0.047472	0.559503	0.731576	0.658382	0.553513	0.251053	0.499097	NaN	NaN	NaN	NaN	NaN	NaN
48144;48145;48146;58063;58064;58065;86399;108062;108063;108064;108065;108066;108067;108068;108069;108070;108071;108072;108073;108074;108075;112262;128328;128329;128330;128331;128332;128333;128334;128335;128336;128337;128338;128339;128340;128341;128342;128343;128344;128345;128346;128347;138427;138428;138429;138430;138431;138432;138433;138434;138435;138436;138437;138438;258451;258452;258453;258454;…	O94925	GLS	-0.272598	-1.8742	-0.672557	-1.70352	-1.57834	-0.797897	-1.22874	-1.3419	-0.965551	-1.56361	-1.45611	-1.4149	-0.675432	-0.663174	-0.734611	-0.734416	-1.00952	-0.706614	-1.13136	-1.36908	-1.5761	-1.2075	-1.66447	-1.15724
5868;21430;21431;21432;21433;21434;21435;21436;21437;23878;23879;23880;23881;23882;23883;23884;23885;23886;23887;31526;31527;39759;40270;53215;53216;53217;53218;53219;53220;53221;53222;53223;53224;53225;53226;53227;53228;53229;116806;116807;116808;116809;140571;158621;158622;158623;158624;158625;165735;165736;165737;182845;217287;237374;237375;237376;237377;237378;237379;257383;257384;257385;2573…	O94973	AP2A2	0.303165	0.509075	0.150416	0.210548	0.336964	0.333075	0.697203	0.494776	0.591436	0.788004	0.664252	0.715127	0.772816	0.351844	0.732167	0.947977	0.533889	0.838932	0.110538	0.16008	0.0726366	0.241402	0.343933	0.389496
31310;31311;31312;31313;31314;31707;31708;31709;31710;31711;31712;31713;31714;31715;38986;38987;38988;38989;38990;38991;42468;42469;42470;42471;42472;42473;42474;42475;42476;42477;42478;42479;42480;42481;42482;42483;46591;101714;101715;101716;101717;101718;101719;101720;101721;101722;101723;101724;123573;123574;123575;123576;123577;123578;123579;123580;123581;123582;123583;123584;123585;123586;12…	O94979	SEC31A	1.09227	1.1257	0.671954	0.955217	0.988411	1.00578	0.650778	0.489468	0.797266	0.805344	0.649708	0.71107	0.915009	0.825399	1.07971	1.04897	0.827124	1.06088	0.798212	0.746235	0.880464	0.829201	0.871418	0.771084
35387;35388;40778;40779;40780;72770;176040;176041;257083;316899;341598;341599;341600;341601;341602;386255;386256	O95049	TJP3	-0.573686	0.231643	-0.0594106	0.0549078	0.195236	1.19501	0.620376	0.575689	0.219353	0.454841	0.521211	0.231864	NaN	NaN	NaN	NaN	NaN	NaN	-0.354939	-0.57471	-0.347379	-0.0647984	-0.147417	0.086647
44079;349616;349617;349618;349619;349620;349621;349622;349623;423943;423944;423945	O95070	YIF1A	-0.983324	-0.821199	-1.31567	-1.21663	-1.37512	-1.39556	NaN	NaN	NaN	NaN	NaN	NaN	-0.823874	-0.435571	-0.564201	-0.699317	-0.811937	-0.596243	-1.03533	-1.10781	-0.874137	-0.974707	-0.91025	-0.864338
4409;4410;44249;89956;89957;89958;89959;89960;89961	O95071	UBR5	-0.521252	-0.710445	-0.0750995	-0.617937	-0.69001	-0.39762	NaN	NaN	NaN	NaN	NaN	NaN	-0.0385609	-0.0821867	-0.20003	-0.247055	-0.129339	-0.223369	-0.266724	-0.345119	-0.690407	-0.725068	-0.918918	-1.0151
94454;330588;330589;420331	O95081	AGFG2	0.198589	0.538115	0.28266	0.213305	0.735434	0.899858	NaN	NaN	NaN	NaN	NaN	NaN	NaN	NaN	NaN	NaN	NaN	NaN	NaN	NaN	NaN	NaN	NaN	NaN
73599;73600;73601;73602;73603;162760;162761;162762;162763;162764;162765;162766;181929;308539;308540;372716;372717;372718;372719;372720;374090;374091;374092;374093;399072;404958;404959;404960;404961;404962;404963;404964;404965;404966;404967	O95104	SCAF4	-0.15357	-0.473021	-0.23854	-0.325054	-0.191479	-0.395168	-0.746748	-0.666165	-0.456306	-0.906456	-0.898737	-0.679417	-1.05668	-1.80792	-0.886827	-0.786553	-1.09511	-0.834066	-0.789978	-0.647501	-0.872069	-0.521574	-0.502268	-0.507963
71426;71427;71428;71429;71430;71431;71432;71433;71434;71435;71436;71437;94602;94603;94604;94605;94606;112381;112382;188538;188539;188540;188541;188542;188543;188544;188545;188546;188547;188548;188549;188550;188551;188552;188553;188554;188555;188556;188557;188558;188559;188560;188561;188562;188563;188564;188565;188566;188567;188568;188569;188570;188571;188572;188573;188574;188575;275781;275782;275…	O95139	NDUFB6	-1.09816	-0.801376	-0.553363	-0.154205	-0.332579	-0.55805	-0.793495	-0.642168	-0.755442	0.379181	-0.193876	-0.220119	-0.881384	-1.03828	-1.10897	-0.609326	0.349524	-0.775078	-0.453886	-0.655954	-0.468684	-0.386414	-0.244152	-0.266706
188279;277067;277068;277069;277070;277071;277072;304158;304159;304160;304161;304162;304163;305044;386623	O95140	MFN2	1.72516	1.65665	1.04328	1.27594	1.50112	1.26899	1.48255	1.11975	1.30146	1.38945	1.19134	1.22031	1.13983	0.667963	1.30094	1.36361	1.55432	1.56323	1.38886	1.3232	1.48259	0.903482	1.21484	0.922441
5766;5767;5768;5769;19275;19276;19277;19278;19279;19280;19281;19282;19283;19284;19285;24768;24769;24770;24771;24772;24773;24774;24775;24776;24777;24778;24779;24780;24781;24782;24783;24784;24785;24786;24787;33580;33581;99055;99056;137205;137206;137207;137208;137209;137210;137211;137212;137213;137214;137215;137216;137217;137218;137219;137220;137221;137222;137223;137224;137225;137226;137227;137228;1…	O95154	AKR7A3	0.135548	1.1976	0.192509	1.99044	1.74287	1.6797	0.81744	1.25161	0.565706	2.6683	2.10657	1.46191	1.292	0.831394	1.594	1.89254	3.31752	2.22579	1.69919	0.221659	1.43559	1.58689	2.03403	1.99038
221966;222655;222656;222657;403512;403513;403514;403515	O95159	ZFPL1	NaN	NaN	NaN	NaN	NaN	NaN	-0.372318	-0.496727	-0.372433	-0.575762	-0.900304	-0.488132	-0.0799427	-0.579026	-0.159625	-0.0241914	-0.491941	-0.0557499	NaN	NaN	NaN	NaN	NaN	NaN
124763;163277;286208;346470;346471;347908;366347;371490	O95163	ELP1	0.81626	0.35494	0.484027	0.53642	0.900455	0.282004	0.173274	0.498246	0.303944	0.27811	0.15422	0.0138226	NaN	NaN	NaN	NaN	NaN	NaN	NaN	NaN	NaN	NaN	NaN	NaN
38165;38166;38167;38168;38169;38170;38171;38172;38173;38174;38175;38176;38177;38178;38179;431479;431480;431481;431482;431483;431484;431485;431486;431487;431488;431489	O95167	NDUFA3	-0.583363	-0.373007	-0.520811	0.146898	-0.0340023	-0.340477	-0.403326	0.279003	-0.445625	0.590946	0.171811	0.0647612	-0.469934	-0.659243	-0.661422	-0.463448	0.0358601	-0.600124	-0.768431	-0.67264	-0.664306	-0.723724	-0.412224	-0.432665
124744;124745;124746;124747;124748;124749;124750;124751;124752;124753;124754;124755;124756;124757;124758;124759;160242;160243;160244;160245;160246;160247;160248;160249;160250;160251;160252;160253;160254;160255;160256;237510;237511;237512;237513;237514;361130;361131;361132;361133;361134;361135;361136;361137;364439;364440;364441;364442;364443;364444;364445;364446;364447;364448;364449;364450;364451;…	O95168	NDUFB4	-0.912342	-0.695984	-0.851591	-0.0531578	-0.150736	-0.494656	-0.576593	-0.355808	-0.491398	0.526335	0.304654	0.0161905	-0.682398	-0.902691	-0.983815	-0.454403	-0.0485363	-0.686287	-0.859465	-0.982693	-0.988223	-0.556217	-0.495352	-0.361715
313467;313468;313469;313470;313471;313472;313473;313474;313475;313476;313477;313478;313479;313480;385831;385832;385833;385834;385835;385836;385837;385838;385839;385840	O95169	NDUFB8	-1.03714	-0.453957	-0.933982	-0.294472	-0.397205	-0.595745	-0.732357	-0.0923271	-0.760256	0.239943	0.163762	-0.170497	-0.964885	-1.04265	-1.30989	-0.881622	-0.0372953	-0.972887	-0.784121	-1.2554	-0.999827	-0.321827	-0.44902	-0.222353
28621;28622;28623;28624;28625;54385;59121;59122;59123;59124;59125;59126;157256;215946;252323;307384;307385;317369;323097;357129;403162;417836;431302	O95171	SCEL	-1.26397	-1.67167	-1.69213	-1.84982	-1.9167	-1.64526	-1.40914	0.925547	-1.65649	-1.12479	-1.84796	-1.73037	-0.947689	-0.634294	-1.22334	-1.37256	-1.5503	-1.30073	NaN	NaN	NaN	NaN	NaN	NaN
26421;26422;26423;26424;42994;42995;42996;42997;42998;42999;43000;43001;43002;43003;43004;43005;43006;43007;43008;43009;43010;43011;43012;43013;43014;43015;43016;117194;117195;210398;210399;210400;249694;249695;249696;249697;249698;249699;249700;249701;249702;249703;255587;255588;255589;255590;255591;255592;255593;255594;255595;255596;293773;293774;293775;294611;294612;294613;294614;294615;294616…	O95182	NDUFA7	-0.508371	0.0238571	-0.481487	0.545946	0.264727	0	-0.11418	0.11351	-0.101429	1.01616	0.546528	0.19304	-0.367384	-0.644615	-0.530538	-0.0552487	1.03449	-0.324087	-0.429737	-0.874382	-0.506583	-0.224962	-0.0899296	-0.0185852
323275;369158;369159;369160;369161;369162;369163;369164	O95197	RTN3	NaN	NaN	NaN	NaN	NaN	NaN	NaN	NaN	NaN	NaN	NaN	NaN	NaN	NaN	NaN	NaN	NaN	NaN	-0.493296	-0.573044	-0.432462	-0.667101	-0.725336	-0.58353
23284;23285;23286;23287;23288;23289;27705;27706;27707;27708;27709;27710;27711;27712;27713;27714;27715;27716;27717;27718;27719;27720;27721;27722;27723;52999;53000;53001;53002;53003;53004;53005;53006;56308;56309;56310;56311;56312;56313;56314;56315;56316;56317;56318;56319;56320;56321;56322;56323;75174;75175;75176;75177;75178;75179;75180;75181;75182;75183;75184;75185;75186;75187;75188;75189;75190;751…	O95202	LETM1	-1.55579	-1.16582	-1.46863	-1.12595	-1.25636	-1.28051	-1.37304	-1.1319	-1.45352	-0.294481	-0.652288	-1.00496	-1.29411	-1.51713	-1.34982	-1.13244	-0.749798	-1.26917	-1.44853	-1.60749	-1.53709	-1.22824	-1.23115	-1.14851
119889;119890;367681	O95208	EPN2	-0.404428	-0.805766	-1.09022	-1.20038	-1.21631	-0.994934	-0.564297	0.039155	-0.812008	-1.23173	-1.89036	-1.16226	NaN	NaN	NaN	NaN	NaN	NaN	NaN	NaN	NaN	NaN	NaN	NaN
4430;56826;154525;166425;166426;167250;348967;348968	O95210	STBD1	0.636303	0.429733	0.181075	0.127018	0.145073	0.0255375	-0.00279617	0.243338	-0.0744972	-0.00637627	0.258654	0.0372171	0.59275	0.410419	-0.023819	-0.349727	-0.275076	-0.157046	NaN	NaN	NaN	NaN	NaN	NaN
15199;15200;15201;15202;40733;40734;45905;110849;110850;110851;110852;110853;110854;110855;110856;159643;159644;159645;159646;159647;159648;317358;317359;317360;317361;317362;317363;317364;352112;352113;359375;359376;359377;359378;359379;359380;359381;359382;359383;359384;426553;426554;426555;426556;426557;426558;426559	O95218	ZRANB2	-0.884893	-1.14354	-0.86264	-1.26077	-1.25437	-1.15222	-0.812302	-1.09332	-0.649515	-1.34961	-1.3084	-1.04949	-0.681187	-0.558218	-0.767545	-0.7111	-0.459301	-0.782316	-1.13794	-1.12905	-1.1287	-1.4415	-1.51576	-1.45141
119453;119454;119455;119456;253585;306257	O95219	SNX4	-1.832	-1.33591	-1.85055	-1.66877	-2.09913	-1.83609	NaN	NaN	NaN	NaN	NaN	NaN	NaN	NaN	NaN	NaN	NaN	NaN	-1.51346	-1.7325	-1.49539	-1.10428	-1.17734	-1.33515
72746;72747;190717;190718;201779;201780;201781;201782;201783;201784;201785;220187;220188;220189;220190;220191;220192;220193;220194;220195;220196;220197;220198;220199;220200;220201;261186;261187;280233;280234;280235;280236;280237;280238;303214;303215;303216;309641;309642;309643;309644;309645;309646;309647;309648;309649;309650;314404;314405;314406;314407;314408;314409;314410;314411;321925;321926;34…	O95232	LUC7L3	-0.536762	-0.894312	-0.241903	-0.916574	-0.824739	-0.886377	-0.902412	-1.07419	-0.794489	-1.26844	-1.19827	-1.1862	-0.0697803	-0.26354	-0.426906	-0.587386	-0.615721	-0.714331	-0.870117	-0.778114	-0.859542	-1.06057	-1.10475	-1.15015
26570;26571;90587;420545	O95248	SBF1	-0.0508099	-0.615563	-0.141056	-0.365009	NaN	-0.488439	NaN	NaN	NaN	NaN	NaN	NaN	NaN	NaN	NaN	NaN	NaN	NaN	0.38951	0.249902	0.497929	0.120893	0.214757	0.234685
60821;60822;60823;60824;110423;110424;110425;110426;110427;136085;136086;136087;136088;236482;236483;236484;236485;258116;263721;305074;305075;317469;317470	O95249	GOSR1	-0.94355	-1.05223	-1.22586	-1.069	-1.18797	-1.50156	-0.487404	-0.47547	-0.519047	-0.382046	-0.578989	-0.503768	-0.601185	-0.223209	-0.714366	-0.51389	-0.263294	-0.749369	-0.617065	-0.592478	-0.731732	-0.661976	-0.687986	-0.645838
111813;342147;342148;427355	O95251	KAT7	0.52999	0.338183	0.846365	0.181303	0.634225	0.18716	NaN	NaN	NaN	NaN	NaN	NaN	NaN	NaN	NaN	NaN	NaN	NaN	NaN	NaN	NaN	NaN	NaN	NaN
116277;116278;116279;116280;116281;211279;332166	O95260	ATE1	NaN	NaN	NaN	NaN	NaN	NaN	NaN	NaN	NaN	NaN	NaN	NaN	NaN	NaN	NaN	NaN	NaN	NaN	NaN	NaN	NaN	NaN	NaN	NaN
6275;6276;6277;6278;6279;6280;6281;6282;6283;6284;145175;145176;145486;145487;145488;145489;145490;145491;145492;257997;257998;257999;258000;258001;258002;337071;337072;337073;337074;337075;337076;337077;337078;337079;337080	O95274	LYPD3	-2.795	-3.05677	-3.21099	-3.5067	-3.26331	-3.19287	-1.8973	0.587439	-1.70054	-1.85296	-2.79247	-1.95327	-2.94144	-2.36412	-3.47521	-3.36878	-3.63286	-3.59221	-3.47934	-3.58767	-3.77233	-3.81774	-3.78574	-3.80146
47983;47984;47985;47986;47987;47988;47989;47990;47991;83990;83991;89680;89681;89682;89683;89684;89685;135204;135205;135206;164580;164581;164582;164583;164584;164585;164586;164587;164588;164589;164590;164591;164592;164593;164594;164595;164596;164597;164598;164599;164600;164601;164602;164603;164604;164605;164606;164607;164608;164609;164610;164611;164612;164613;164614;164615;164616;164617;164618;164…	O95292	VAPB	-1.16021	-1.33858	-1.04953	-1.36522	-1.43763	-1.24791	-1.364	-1.46918	-1.49607	-1.34463	-1.59829	-1.48277	-1.16058	-1.68252	-1.62022	-1.43498	-1.4509	-1.50353	-1.50592	-1.76365	-1.75926	-1.54785	-1.62587	-1.57098
216284;288128;288129;324823	O95297	MPZL1	NaN	NaN	NaN	NaN	NaN	NaN	NaN	NaN	NaN	NaN	NaN	NaN	-0.407473	-0.963877	-0.682933	-0.994725	-0.92803	-1.06062	NaN	NaN	NaN	NaN	NaN	NaN
89029;89030;89031;89032;89033;89034;89035;134370;134371;134372;134373;134374;134375;134376;134377;134378;134379;134380;235533;235534;235535;235536;235537;235538;235539;235540;235541;235542;235543;235544;316029;316030;316031;316032;316033;316034;316035;316036;377321;377322;377323;377324;377325;377326;377327;377328;377329;377330;377331;377332;377333;377334	O95298	NDUFC2	-0.870729	-0.697321	-0.804348	-0.0667152	-0.217709	-0.366163	-0.64463	-0.430948	-0.555067	0.512619	0.236731	-0.000462532	-0.795677	-0.981625	-0.838128	-0.39556	0.0865574	-0.567739	-1.3174	-1.45102	-1.3476	-0.855192	-0.958097	-0.748682
45653;45654;45655;45656;146945;146946;146947;146948;177582;177583;177584;206351;206352;206353;206354;206355;206356;206357;206358;206359;206360;206361;206362;206363;206364;206365;206366;212034;212035;212036;212037;217411;217412;217413;217845;243832;243833;243834;243835;243836;243837;243838;243839;243840;252913;252914;252915;299253;299254;299255;299256;299257;299258;299259;299260;299261;336179;3361…	O95299	NDUFA10	-0.609001	-0.227552	-0.561159	0.0651512	-0.0896549	-0.223568	-0.320538	0.0594807	-0.26746	0.830999	0.483443	0.239326	-0.232527	-0.225998	-0.427718	0.0501456	0.340172	-0.174334	-0.35486	-0.728451	-0.540067	-0.145412	-0.13521	-0.0439301
73702;74593;74594;74595;74596;74597;74598;74599;108545;140661;193261;193262;193263;193264;193265;193266;193267;193268;193269;193270;193271;193272;193273;193274;193275;193276;193277;193278;193279;193280;193281;204283;208509;220587;220588;220589;220590;220591;220592;220593;286345;286346;361507;361508;361509;361510;361511;361512;361513;361514;361515;410468;410469	O95302	FKBP9	0.775249	0.0870361	0.520726	-0.0976906	0.0331936	-0.137897	-0.0164909	-0.416407	-0.105577	-0.170216	-0.152841	-0.487464	0.0501099	-0.406754	0.719434	-0.381712	-0.493195	-0.20923	-0.577635	-0.0361252	-0.463668	-0.455853	-0.541664	-0.672905
722;723;724;106295;106296;106297;106298;106299;106300;106301;106302;106303;106304;106305;106306;106307;106308;106309;106310;106311;106312;106313;126174;126175;126176;126177;126178;194405;194406;194407;194408;206829;206830;206831;206832;206833;206834;206835;206836;222845;222846;244373;244374;244375;244376;244377;244378;244379;244380;244381;244382;244383;244384;244385;244386;244387;244388;244389;24…	O95336	PGLS	0.892717	1.37058	1.10964	1.18418	1.27883	1.17428	1.2394	1.30695	1.12532	1.25453	1.40906	1.24136	0.831696	0.730236	0.968467	0.969223	1.20612	1.03502	1.03079	0.907255	1.05146	1.12279	1.15612	1.1127
8915;8916;8917;8918;8919;8920;8921;8922;51980;60294;67675;69871;145467;145468;145469;152449;152450;152451;378363;400026;400027;400028;400029;400030;400031;400032;400338	O95340	PAPSS2	0.767388	0.509446	0.604604	0.354497	0.406837	0.904874	1.5325	1.39175	1.50462	2.03828	1.67379	1.35302	0.791494	0.434074	0.686255	0.650258	0.627941	0.728078	0.629972	0.770792	0.69461	0.811188	0.544415	1.01356
76253;76254;76255;76256;76257;82531;247519;283580;360351;360352;360353	O95347	SMC2	0.466928	-0.318195	0.534573	-0.273314	-0.38355	-0.301748	0.000883102	0.153167	-0.0945349	-0.0523863	-0.390539	-0.0917902	0.204628	-0.0721836	0.0513287	0.0271468	-0.0317945	0.280355	0.867616	1.30662	0.675301	0.710965	0.469792	0.128726
127843;127844;127845;263001;263002;421947	O95352	ATG7	NaN	NaN	NaN	NaN	NaN	NaN	1.36572	1.21138	1.14139	1.17274	1.44176	1.35178	NaN	NaN	NaN	NaN	NaN	NaN	0.761521	1.00016	1.20494	1.18023	1.646	1.37785
32628;32629;32630;32631;122124;138625;158585;289006	O95359	TACC2	NaN	NaN	NaN	NaN	NaN	NaN	0.209398	1.04226	0.125849	0.549154	0.557457	0.342971	NaN	NaN	NaN	NaN	NaN	NaN	NaN	NaN	NaN	NaN	NaN	NaN
36386;82760;117845;206968;206969	O95361	TRIM16	0.738422	0.978624	0.122429	0.78404	0.80969	0.369965	NaN	NaN	NaN	NaN	NaN	NaN	0.42705	-0.238763	1.08172	1.3878	1.14435	1.1273	NaN	NaN	NaN	NaN	NaN	NaN
240671;240672;240673;240674;247323;247324;247325;247326;303830;303831;303832;359612	O95365	ZBTB7A	-0.584385	0.0476933	-0.552965	-0.526052	-0.489419	-0.479022	0.170089	0.144122	0.266521	-0.174124	0.4499	0.24194	0.0242224	0.184177	0.10852	0.210946	0.189632	-0.0258474	0.893417	0.894196	0.662845	1.32031	1.32619	0.895866
23422;23423;62845;62846;62847;62848;62849;62850;130666;130667;130668;130669;130670;281387;281388;281389;281390;281391;281392;281393;281394;347947;347948;347949;347950;425768;425769	O95372	LYPLA2	0.752197	0.91502	0.774109	0.68293	0.679493	0.865631	1.29352	1.1619	1.09447	1.13147	0.972697	1.1186	0.38566	0.528849	0.333488	0.681161	0.757797	0.596144	1.0801	0.723974	1.00725	1.07159	0.908985	1.02883
12571;12572;12573;12574;12575;12576;18435;78727;78728;110147;110148;110149;110150;110151;110152;110153;110154;110155;117529;117910;117911;117912;117913;117914;117915;117916;117917;117918;117919;117920;124820;132674;132675;132676;132677;132678;132679;132680;132681;137695;137696;137697;137698;137699;137700;137701;156197;241084;288515;288516;305968;305969;305970;305971;305972;306118;306119;322229;32…	O95373	IPO7	0.46699	0.385921	1.07488	0.296156	0.285252	0.439161	0.180315	0.0966816	0.402809	-0.0739174	-0.0152564	-0.0463419	0.439545	0.441916	0.329547	0.329519	0.0349331	0.0917377	0.231222	0.0462265	0.0107641	0.0515823	0.0101528	-0.101269
125354;125355;329151;329152	O95379	TNFAIP8	NaN	NaN	NaN	NaN	NaN	NaN	NaN	NaN	NaN	NaN	NaN	NaN	NaN	NaN	NaN	NaN	NaN	NaN	0.48115	0.807226	0.678828	-0.136919	-0.00954819	0.123116
24281;24282;24283;24284;24285;24286;24287;110559;112298;142281;287528	O95391	SLU7	-0.483624	-0.678404	-0.280059	-0.651773	-0.668003	-0.572605	-0.466698	-0.516409	-0.44046	-0.79834	-0.870397	-0.858342	-0.548862	-0.490839	-0.430146	-0.522563	-0.544098	-0.556393	NaN	NaN	NaN	NaN	NaN	NaN
13807;13808;13809;13810;13853;13854;13855;13856;13857;37547;37548;37549;37550;37551;37552;37553;37554;37555;37556;37557;37558;44904;44905;44906;76223;76224;76225;76226;76227;76228;76229;85946;85947;85948;161651;246427;270350;270351;270352;270353;270354;270355;270356;298717;298718;298719;298720;298721;298722;298723;298724;299086;299087;299088;299089;299090;299091;299092;299093;299094;299095;299096…	O95394	PGM3	1.23825	1.66178	1.13665	1.17815	1.1947	1.26909	1.14414	0.933205	1.00697	1.37419	1.3182	1.22302	0.875378	0.98382	1.09692	1.1356	1.03226	1.10552	1.52725	1.15408	1.31732	1.17512	1.41852	1.27839
18757;18758;18759;18760;18761;18762;43410;43411;424007	O95395	GCNT3	NaN	NaN	NaN	NaN	NaN	NaN	1.06806	0.339384	1.02674	0.458378	0.741269	0.599939	1.86405	1.35071	0.733825	1.86029	0.944699	0.982745	0.329928	0.706794	0.288604	0.755335	0.612783	0.706078
119368;164777;212425;254906;260839;260840;260841;411151;411152;411153;411154;422127;422128;422129;422130	O95400	CD2BP2	-0.143829	-0.387444	0.301669	-0.356228	-0.464811	-0.462239	-0.270186	-0.475566	-0.411016	-0.90073	-0.446336	-0.861557	-0.347541	0.0855598	-0.663587	-0.356391	-0.267375	-0.627473	NaN	NaN	NaN	NaN	NaN	NaN
50680;72741;72742;72743;74466;74467;74468;102603;102604;102605;102606;102607;124540;144208;144209;211433;237474;276289;276290;276291;336288;362121;362122;362123;362124;362125;362126;424930;424931	O95425	SVIL	0.103397	-0.1982	-0.0421596	-0.307978	-0.286695	-0.272829	0.0662022	-0.0764027	0.20186	-0.246677	-0.216194	-0.224055	-0.18364	-0.10818	-0.175691	-0.14725	-0.571312	-0.0730791	0.194489	0.252687	-0.077117	0.464352	0.208231	0.124572
51760;316740	O95428	PAPLN	NaN	NaN	NaN	NaN	NaN	NaN	NaN	NaN	NaN	NaN	NaN	NaN	NaN	NaN	NaN	NaN	NaN	NaN	NaN	NaN	NaN	NaN	NaN	NaN
20299;20300;20301;45659;45660;45661;45662;45663;45664;45665;54396;54397;54398;54399;54400;54401;54402;54403;54404;54405;54406;54407;54408;54409;54410;54411;54412;84510;118009;118010;118011;118012;118013;118014;118015;118016;118017;132020;157106;157107;157108;157109;157110;157111;223799;223800;223801;223802;247518;281301;281302;281303;328412;328413;363273;363274;363275;363276;363277;389974;389975;…	O95433	AHSA1	0.498083	0.193995	0.659974	0.186352	0.104126	0.0165157	-0.624517	-1.02526	-0.593035	-1.21362	-1.06389	-1.14742	0.524876	0.172066	0.717156	0.708534	0.594219	0.542994	0.602365	0.57929	0.569747	0.549986	0.520702	0.42502
60464;107642;107643;112809;112810;112811;112812;112813;112814;112815;132191;132192;132193;156636;211808;284034	O95453	PARN	-0.865528	-0.931684	-0.3567	-1.06886	-1.13117	-0.875359	-1.33652	-1.27861	-1.3915	-1.89699	-1.97552	-1.98629	-0.812244	-0.595049	-0.882279	-0.869469	-1.27416	-0.858412	-0.848166	-0.990909	-0.963673	-0.648576	-1.00865	-0.874948
16345;16346;16347;16348;16349;16350;224304;224305;245564;370710	O95456	PSMG1	1.26663	1.12377	1.88904	0.839021	0.964137	0.843059	NaN	NaN	NaN	NaN	NaN	NaN	0.319531	0.996532	0.213308	0.769578	0.192313	0.0836983	0.715543	0.509285	0.573999	0.717064	0.662189	0.444345
30031;30032;153839;217495;277978;283480;339979;406758;406759;406760	O95466	FMNL1	0.94259	1.07214	0.663447	0.740482	1.0911	1.00371	NaN	NaN	NaN	NaN	NaN	NaN	NaN	NaN	NaN	NaN	NaN	NaN	-0.252035	-0.203184	-0.330594	-0.572266	-0.717512	-0.625999
4415;4416;4417;4418;4419;16953;24733;24734;24735;24736;24737;24738;24739;24740;24741;24742;24743;24744;24745;24746;24747;24748;24749;24750;24751;24752;24753;24754;24755;24756;24757;24758;34519;34520;34521;34522;34523;34524;34525;34526;34527;34528;34529;34530;34531;34532;34533;34534;34535;43905;43906;43907;55142;55143;117220;117221;117222;117223;117224;117225;117226;117227;117228;117229;117230;117…	O95470	SGPL1	-1.22665	-1.62527	-1.59793	-1.64815	-1.62497	-1.58056	-1.48954	-1.42933	-1.46292	-1.69606	-1.89132	-1.75403	-0.882313	-0.818596	-0.886254	-1.12237	-1.26208	-1.0247	-1.17766	-0.899683	-1.10721	-1.43778	-1.4667	-1.17611
31716;31717;31718;31719;31720;31721;37047;37048;37049;37050;37051;37052;37053;37054;37055;37056;37057;37058;288375;368277;368278;368279;418751;418752;418753;421245	O95478	NSA2	-1.18375	-1.01916	-0.926906	-1.40419	-1.38489	-1.31451	-1.58215	-1.23871	-1.46101	-1.75394	-1.6221	-1.21333	-1.13869	-1.86368	-1.24082	-1.45278	-1.52378	-1.14091	NaN	NaN	NaN	NaN	NaN	NaN
22698;22699;22700;116623;119373;119374;168003;239518;349856;349857;349858	O95479	H6PD	NaN	NaN	NaN	NaN	NaN	NaN	-1.00954	-0.0633717	-1.17386	-1.59094	-1.34729	-1.02163	0.628886	0.983636	1.08973	1.03216	0.830498	1.1981	-0.881454	-0.286537	-0.573203	-0.439323	-2.63448	-0.272219
50137;50138;50139;50140;50141;50142;50143;50144;67362;67363;67364;108229;149964;245753;245754;326004;326005;361250;361251;384476;384477;384478;384479;384480;384481;384482;402295;402296;402297	O95486	SEC24A	1.06965	1.35999	0.86131	1.11703	1.26856	1.18796	0.694523	0.760102	0.947008	1.04317	1.11031	1.07256	1.27164	0.6447	1.47435	1.69068	1.47233	1.7425	0.651211	0.609425	0.765994	0.717796	0.757942	0.818108
9934;9935;9936;9937;65403;65404;65405;65406;67094;67095;149964;347627;347628;347629;347630;402298;410122;410123;410124;410125;410126;410127;410128;410129;410130	O95487	SEC24B	1.02358	0.578072	0.696091	0.50699	0.367414	0.68334	0.0705357	0.0900211	0.0707588	0.00250626	0.0499568	-0.10174	NaN	NaN	NaN	NaN	NaN	NaN	0.358376	0.440633	0.097436	0.642415	0.443454	0.365809
239622;374239;374240;374241;374242;387054;387055;387056;387057;387058;387059;429180;429181;429182;431079;431080;431081;431082;431083;431084	O95563	MPC2	-0.442209	-0.0497093	-0.376626	1.0989	0.645695	-0.0549412	0.21142	0.376535	0.306364	1.62559	1.33398	0.922156	NaN	NaN	NaN	NaN	NaN	NaN	0.292286	-0.258371	0.0549498	0.116362	0.512735	0.507948
85891;85892;85893;85894;85895;85896;85897;85898;85899;85900;85901;85902;85903;85904;85905;85906;85907;85908;85909;85910;85911;85912;85913;85914;126151;126152;126153;154944;154945;154946;154947;154948;154949;154950;154951;154952;154953;154954;188724;188725;188726;188727;197295;197296;197297;197298;197299;197300;197301;197302;197303;197304;197305;197306;197307;254839;254840;254841;254842;254843;254…	O95571	ETHE1	-0.670954	-0.359596	-0.488979	-0.532803	-0.43527	0.562595	0.0217342	-0.230982	-0.071146	-0.416225	-0.355859	-0.440621	-0.0618992	-0.536909	-0.404048	0.787902	-0.543386	0.102024	-0.202881	-0.715111	0.0086565	0.608557	-0.257446	0.75223
6549;6550;6551;6552;6553;6554;6555;6556;20367;20368;20369;20370;20371;20372;62050;62051;62052;62053;62054;62055;62056;62057;62058;62059;62060;62061;62062;62063;62064;107839;107840;107841;107842;121974;121975;121976;121977;121978;121979;121980;121981;121982;121983;121984;128959;128960;128961;128962;128963;147446;147447;147448;149406;149407;149408;149409;149410;149411;149412;149413;149414;149415;15…	O95573	ACSL3	-1.21784	-1.30945	-1.66709	-1.36425	-1.22175	-1.75259	-1.18896	-1.35889	-1.40989	-1.03873	-1.27633	-1.24437	-0.881851	-1.05119	-1.15031	-0.813939	-0.879898	-1.00313	-1.95644	-2.02962	-1.84366	-1.85012	-1.84864	-1.89801
2810;2811;2812;2813;2814;2815;2816;63325;97370;97371;97372;108195;108196;108197;152483;215409;248207;248208;248209;369014	O95602	POLR1A	-0.410532	-0.486296	-0.0378613	-0.426054	-0.537425	-0.492345	-0.41761	-0.716068	-0.54338	-0.758873	-0.588427	-0.6539	0.0554113	0.276976	-0.354826	-0.178334	-0.343576	-0.84366	NaN	NaN	NaN	NaN	NaN	NaN
2850;146709;146710;148231;148232;312368;312369;312370;312371;312372	O95613	PCNT	-1.75002	-2.4502	-2.55999	-2.38834	-2.56002	-2.37376	-1.20183	-1.39285	-1.30265	-1.69229	-1.87998	-1.75797	-1.84796	-0.829424	-1.80288	-1.84619	-2.6006	-2.27659	NaN	NaN	NaN	NaN	NaN	NaN
174208;370281	O95619	YEATS4	NaN	NaN	NaN	NaN	NaN	NaN	NaN	NaN	NaN	NaN	NaN	NaN	NaN	NaN	NaN	NaN	NaN	NaN	NaN	NaN	NaN	NaN	NaN	NaN
333506;333507;333508;333509;384572	O95630	STAMBP	NaN	NaN	NaN	NaN	NaN	NaN	0.288246	0.386578	0.330816	0.27949	0.0975289	0.195578	NaN	NaN	NaN	NaN	NaN	NaN	0.0642529	0.009655	-0.0412188	0.406511	-0.023035	0.0925961
86425;129057;165466;212039	O95639	CPSF4	-0.528337	-0.680914	-0.455335	-0.974804	-0.706252	-0.766763	NaN	NaN	NaN	NaN	NaN	NaN	-0.535259	-0.707169	-0.527841	-0.58807	-1.12082	-0.523945	NaN	NaN	NaN	NaN	NaN	NaN
8983;8984;8985;8986;8987;22829;22830;22831;22832;22833;22834;22835;98459	O95671	ASMTL	-0.249569	0.0718441	-0.0990348	0.515123	0.252563	0.281898	-0.267317	-0.0497513	-0.134129	1.1834	0.61776	0.384582	NaN	NaN	NaN	NaN	NaN	NaN	-0.2367	-0.673794	-0.368796	-0.345661	-0.166128	-0.159912
11815;11816;11817;11818;11819;11820;11821;11822;11823;11824;11825;11826;11827;25325;25326;25327;25328;25329;25330;25331;115786;115787;115788;115789;115790;162406;162407;162408;162409;162410;379658;379659;383490	O95674	CDS2	0.512823	0.505539	0.606534	0.642542	0.380018	0.730476	0.274625	0.127504	0.257686	0.234632	0.283737	0.0933428	0.426854	0.742961	0.253292	0.177889	0.232626	0.163527	1.22449	0.904602	0.72014	0.755281	0.835621	0.313099
116081;241680	O95696	BRD1	-0.822214	-1.19293	-0.247656	-1.38805	-0.717384	-1.03714	NaN	NaN	NaN	NaN	NaN	NaN	NaN	NaN	NaN	NaN	NaN	NaN	NaN	NaN	NaN	NaN	NaN	NaN
2135;101809;101810	O95714	HERC2	-0.248878	-0.618541	NaN	-0.554194	NaN	NaN	0.501954	-0.255023	0.0673561	-0.499178	-0.473354	0.0883932	NaN	NaN	NaN	NaN	NaN	NaN	NaN	NaN	NaN	NaN	NaN	NaN
45151;45152;45153;45154;45155;45156;45157;45158;45159;45160;48414;48415;110115;110116;110117;110118;110119;110120;218602;218603;218604;218605;218606;218607;218608;218609;218610;218611;218612;218613;218614;218615;218616;242288;242289;242290;242291;242292;260870;260871;260872;260873;260874;260875;260876;272999;370296;370297;415491;415492;415493;415494;415495;415496;415497;415498;415499;415500;41550…	O95716	RAB3D	-0.284462	0.828018	-0.342617	0.379007	0.583763	-0.105896	0.67865	0.622076	0.173706	1.12484	1.04767	0.565469	0.326668	0.205616	0.649333	0.500637	0.650143	0.796938	-0.102348	-0.29381	0.13598	0.0998383	0.528111	0.0548019
9171;9172;9173;83929;83930;83931;83932;83933;83934;142941;213208;213209;213210;313725;313726;313727;313728;313729;313730;346395;348762;392355;392356;392357;392358;392359;392360;392361;429891;429892	O95721	SNAP29	-0.92164	-0.297947	-0.412353	-0.486927	-0.433733	-0.641224	-0.209229	0.401011	-0.165428	-0.151081	-0.430049	-0.168624	-0.657307	-1.13811	-0.681413	-0.515469	-0.142948	-0.659349	-0.056778	-0.170221	-0.0270205	-0.326538	0.0705338	-0.0936794
30524;30525;30526;30527;54266;54267;54268;67315;75142;75143;94454;121848;121849;121850;121851;121852;199829;199830;199831;199832;199833;199834;221278;221279;221280;221281;221282;243981;243982;243983;243984;243985;243986;243987;243988;243989;243990;243991;243992;243993;243994;243995;243996;243997;243998;281556;316856;328363;328364;328365;328366;328367;328368;328369;328370;328371;328372;328373	O95747	OXSR1	0.148766	0.324656	0.964989	0.29336	0.357861	0.317806	0.511833	0.481552	0.365978	0.337973	0.632063	0.309417	0.435068	0.714745	0.614373	0.656431	0.656	0.79047	0.708418	0.901005	0.907599	0.668722	0.793858	0.748505
69764;325494;369084;369085;369086	O95749	GGPS1	3.04169	0.826797	1.42542	0.857337	0.748878	1.09637	NaN	NaN	NaN	NaN	NaN	NaN	NaN	NaN	NaN	NaN	NaN	NaN	NaN	NaN	NaN	NaN	NaN	NaN
12197;12198;12199;12200;61719;61720;61721;61722;61723;61724;61725;61726;61727;61728;61729;61730;61731;87634;87635;87636;132807;132808;132809;144988;144989;144990;144991;144992;144993;144994;144995;144996;144997;144998;201980;245394;245395;245396;245397;271260;271261;274309;274310;277931;312980	O95757	HSPA4L	-1.20758	-0.840793	-1.80748	-1.71764	-1.12348	-1.22677	-0.814052	0.441127	-0.725843	-0.723847	-0.769706	-0.940562	NaN	NaN	NaN	NaN	NaN	NaN	0.188976	-0.323298	0.061305	0.439034	-0.281884	-0.388931
72785;97931;97932;97933;97934;97935;97936;97937;97938;97939;97940;97941;97942;97943;97944;97945;97946;97947;97948;97949;97950;97951;97952;97953;97954;97955;97956;97957;97958;97959;97960;97961;97962;131809;180221;180222;180223;180224;180225;180226;180227;180228;193083;193084;193085;193086;193087;193088;193089;193090;193091;199122;199123;259487;259488;259489;259490;259491;259492;259493;259494;25949…	O95758	PTBP3	-0.771633	-0.863667	-0.396043	-0.859556	-1.1403	-0.684864	-0.530464	-0.560452	-0.580048	-0.750431	-0.871185	-0.637788	-0.468628	0.811739	-0.300323	-0.390828	-0.647198	-0.4956	-0.32131	-0.669144	-0.0923948	-0.486837	-0.52413	-0.473286
11557;11558;11559;11560;11561;151046;271483;271484;271485;373608;373609;373610;373611;373612;373613;373614;373615;373616;373617;373618	O95777	LSM8	-0.21912	-0.218954	0.477938	-0.172747	-0.199295	-0.128033	-0.215328	-0.427034	0.109026	-0.562269	-0.351583	-0.484422	-0.445105	-0.711675	-0.496192	-0.181952	-0.110135	-0.454308	-0.108459	0.0136986	-0.154342	-0.427494	-0.172039	-0.31995
1010;1011;1012;1013;1014;1015;1016;1017;5868;21430;21431;21432;21433;21434;21435;21436;21437;23878;23879;23880;23881;23882;23883;23884;23885;23886;23887;28056;28057;28058;31526;31527;35323;35324;35325;35326;37662;53215;53216;53217;53218;53219;53220;53221;53222;53223;53224;53225;53226;53227;53228;53229;55728;55729;55730;55731;55732;55733;55734;55735;55736;55737;55738;55739;55740;55741;55742;55743;…	O95782	AP2A1	0.18227	-0.0100708	-0.133548	-0.127865	-0.00781822	0.0531769	0.0186195	-0.144608	-0.0604706	-0.3797	-0.31534	-0.182918	-0.176935	-0.335699	-0.0430956	-0.202778	-0.607864	-0.0706558	0.187561	0.102539	0.204452	0.0200329	0.0727558	0.0605927
298709;318890;318891;318892;318893;318894;318895	O95785	WIZ	-1.34406	-2.27652	-1.56008	-1.89764	-1.94031	-1.98411	-1.6562	-1.93198	-1.73922	-2.00776	-2.62813	-2.16704	-0.555767	0.417657	-0.628699	-0.809093	-0.867648	-0.921554	-0.647709	-0.600534	-0.862232	-0.815042	-1.04403	-1.01905
2001;55364;55365;137847;295797;356828;356829;414296	O95786	DDX58	NaN	NaN	NaN	NaN	NaN	NaN	NaN	NaN	NaN	NaN	NaN	NaN	NaN	NaN	NaN	NaN	NaN	NaN	1.88215	1.89117	1.69756	1.13954	1.08461	1.41568
3612;3613;3614;3615;3616;3617;3618;3619;95524;95525;95526;95527;101992;101993;106038;115972;115973;214101;214427;243957;243958;243959;243960;243961;243962;243963;276795;276796;276797;276798;276799;276800;276801;276802;276803;276835;276836;276837;276838;276839;285315;285316;285317;285318;285319;285320;285321;285322;285323;391723;391724;391725;391726;391727;391728;391729;391730;391731;391732;391733…	O95793	STAU1	-0.330904	-0.849775	-0.295894	-0.808765	-0.849831	-0.775259	-0.779112	-0.926725	-0.630733	-1.02685	-1.09023	-0.940398	-0.502201	-0.945833	-0.778157	-0.700881	-0.684822	-0.812504	-0.645727	-0.710213	-0.633725	-0.801323	-0.878443	-0.841967
69490;69491;91977;91978;91979;91980;91981;91982;91983;91984;91985;91986;91987;91988;91989;91990;96328;96329;96330;96331;96332;96333;96334;96335;96336;96337;96338;96339;96340;96341;208371;262657;304078;308164;308165;308166;308167;308168;308169;308170;308171;308172;308173;308174;315700;398357;398358;398359;398360;398361;398362;398363;398364;398365;398366;398367;409533;423215;423216;423217;423218;42…	O95810	CAVIN2	1.59235	1.964	0.775639	2.03162	2.03743	1.87158	1.44621	1.49313	1.08679	1.19025	0.916735	1.30228	1.97475	2.31104	1.8062	1.89673	2.12881	2.20068	1.2226	0.833611	1.56272	1.31623	1.22648	1.33456
82183;82184;82185;82186;82187;82188;82189;82190;82191;82192;82193;82194;82195;91976;100706;100707;100708;100709;133311;133312;133313;133314;133315;133316;133317;133318;133319;137469;137470;137471;137472;137473;137474;191425;191426;191427;229563;229564;229565;229566;229567;240664;240665;240666;240667;240668;240961;240962;240963;240964;240965;240966;240967;240968;240969;240970;240971;240972;240973;…	O95816	BAG2	-0.842527	-1.3589	-1.53016	-1.33246	-1.35529	-1.22208	-1.10792	-1.37103	-1.12435	-1.27124	-1.35591	-1.3805	-1.11994	-1.05529	-0.87827	-0.889338	-1.29539	-1.14598	-1.87889	-1.3729	-1.54068	-1.81639	-1.94892	-1.94602
105323;117536;117537;179994;295605;340621;340622;345893;345894;345895;345896;345897;345898;353894;353895;353896;353897;385569;406879	O95817	BAG3	0.377596	0.296972	-0.162981	0.112801	0.304485	0.0525723	0.187876	1.09847	0.184696	0.276588	0.120957	0.149667	0.150808	2.07734	0.409928	0.459621	0.914524	0.16783	-0.252686	-0.591972	-0.131413	-0.341522	-0.0762081	-0.29162
22923;22924;22925;90077;134896;281872;305010;305011;315466;315467;316564	O95819	MAP4K4	NaN	NaN	NaN	NaN	NaN	NaN	NaN	NaN	NaN	NaN	NaN	NaN	0.358989	0.922352	0.251236	0.24625	-0.205643	0.130544	-0.664929	-0.33915	-0.617786	-0.217214	-0.474893	-0.30833
7586;34111;34112;34113;99141;99142;101256;101257;101258;424000;424001	O95822	MLYCD	NaN	NaN	NaN	NaN	NaN	NaN	-0.517265	-0.155155	-0.357405	0.788126	0.418934	0.127555	NaN	NaN	NaN	NaN	NaN	NaN	NaN	NaN	NaN	NaN	NaN	NaN
87979;87980;408640;408641	O95825	CRYZL1	NaN	NaN	NaN	NaN	NaN	NaN	0.787232	0.889378	0.788722	0.790612	0.706015	0.84428	NaN	NaN	NaN	NaN	NaN	NaN	NaN	NaN	NaN	NaN	NaN	NaN
2916;2917;2918;2919;2920;2921;2922;2923;2924;2925;2926;2927;2928;2929;2930;2931;2932;2933;2934;2935;2936;23228;23229;23230;23231;23232;23233;23234;23235;23236;23237;23238;23239;23240;23241;23242;23243;23244;23245;23246;23247;23248;23249;23250;23251;23252;23253;23254;23255;23256;23257;23258;30334;36362;36363;36364;36365;36366;36367;36368;36369;36370;36371;36372;36373;36374;36375;36376;36377;36378;…	O95831	AIFM1	-0.820494	-0.39485	-0.557596	0.0245819	-0.14889	-0.35671	-0.34359	-0.315546	-0.324514	1.03475	0.335619	0.33492	-0.824364	-0.691366	-0.404454	-0.488554	0.263767	-0.327114	-0.594765	-0.857521	-0.712481	-0.699934	-0.546349	-0.458162
29728;29729;29730;258270;258271;258272;288501;288502;288503;288504;288505;288506;288507;298501;427025	O95833	CLIC3	NaN	NaN	NaN	NaN	NaN	NaN	0.170965	0.559692	0.17403	-0.406733	-0.437164	0.213054	0.0225945	0.228237	0.216264	0.216894	-0.11334	0.344255	NaN	NaN	NaN	NaN	NaN	NaN
31704;46382;121614;121615;121616;121617;121618;121619;121620;121621;121622;121623;121624;121625;121626;182153;182154;182155;182156;191561;191562;191563;191564;206275;206276;239117;251256;251257;251258;251259;251260;251261;251262;251263;251264;251265;251266;251267;324143;324144;324145;324146;324147;324148;324149;324150;373429	O95834	EML2	0.341232	1.27677	0.268162	0.858353	0.912626	0.762001	0.995844	1.03853	0.758215	1.04735	1.03442	0.841092	1.04766	1.05337	1.15406	1.38473	1.30491	1.3821	1.16816	0.819265	1.15284	1.29825	1.37353	1.30343
28475;285046;285047;285048;285049;285050;285051;285052;285053;285054	O95857	TSPAN13	-0.144963	-0.245625	-0.725725	-0.496494	-0.217605	-0.147964	-0.259373	-0.427328	-0.497253	-0.517019	-1.1116	-0.587668	-0.419348	-0.884227	-0.668294	-0.440234	-1.28215	-0.724941	NaN	NaN	NaN	NaN	NaN	NaN
44880;147126;147127;147128;282645;282646;289387;296769;296770	O95858	TSPAN15	NaN	NaN	NaN	NaN	NaN	NaN	0.696571	0.720686	0.521751	0.729666	1.22887	0.98187	NaN	NaN	NaN	NaN	NaN	NaN	1.70299	1.55484	1.79382	1.53884	2.15656	1.87459
17677;17678;17679;17680;17681;17682;17683;17684;33890;33891;33892;89721;89722;89723;89724;89725;89726;89727;178397;178398;178399;178400;192788;192789;192790;192791;192792;192793;192794;192795;192796;192797;192798;217485;217486;217487;221043;257270;257271;257272;257273;260682;260683;260684;260685;264016;264017;264018;264019;264020;264021;264022;264023;264024;264025;264026;264027;264028;264029;2640…	O95861	BPNT1	1.51155	1.59973	1.08405	1.49096	1.34057	2.07422	1.49504	1.5194	1.468	1.8012	1.39068	1.72115	1.53881	1.22449	1.18479	1.53421	1.13819	1.70942	0.858524	0.5002	0.644164	1.02721	0.772734	1.04611
14129;24910;24911;47540;55086;55087;55088;94126;94127;94128;94129;94130;94131;94132;142736;142737;142738;142739;142740;142741;142742;142743;142744;142745;142746;142747;153474;153475;173742;173743;173744;173745;173746;173747;173748;173749;173750;173751;173752;173753;173754;173755;173756;173757;173758;173759;173760;173761;207081;207082;207083;207084;207085;207086;207087;207088;207089;207090;207091;…	O95865	DDAH2	0.606037	0.0798492	1.06186	0.243771	0.287188	0.486877	0.155361	0.257322	0.400515	0.284733	0.403857	0.232314	0.0752392	0.0975571	0.0761747	0.31739	0.361191	0.574369	0.171789	0.156458	0.226399	0.364681	0.20409	0.324093
24267;24268;170037;170038;170039;170040;170041;170042;238827;238828;238829;261015;261016;272728;272729;272730;272731;272732;272733;272734;272735;272736;272737;272738	O95870	ABHD16A	0.00254726	-0.0179777	0.399948	-0.0859919	-0.296559	0.0347433	0.0428562	0.0608788	-0.0405636	0.0556355	-0.192063	0.0380917	0.220007	0.415887	-0.0612936	-0.0393748	-0.0427332	0.074501	NaN	NaN	NaN	NaN	NaN	NaN
53493;53494;53495;81614;81615;81616;81617;81618;81619;81620;81621;81622;81623;81624;81625;81626;81627;81628;81629;81630;81631;81632;81633;151385;194696;194697;257976;257977;257978;257979;257980;257981;257982;348011;348012;348013;348014;348015;348016;348017;348018;348019;348020;362925;362926;362927;362928;392896;392897;392898;392899;392900;392901;392902;392903;392904;424319;424320	O95881	TXNDC12	-0.151945	-0.136076	-0.199995	-0.229982	-0.182922	-0.312521	0.0238438	-0.263393	0.0940132	-0.0331097	-0.592309	-0.222306	-0.0328789	-0.173326	-0.0904284	-0.155158	0.231411	-0.240789	-0.400764	-0.0748367	-0.0913267	-0.279182	-0.119215	-0.324839
240680;240681;240682;275786	O95926	SYF2	NaN	NaN	NaN	NaN	NaN	NaN	NaN	NaN	NaN	NaN	NaN	NaN	NaN	NaN	NaN	NaN	NaN	NaN	NaN	NaN	NaN	NaN	NaN	NaN
47914;78519;78520;78521;190160;190161;190162	O95967	EFEMP2	2.20652	1.97398	0.811377	1.38533	1.75746	2.00896	NaN	NaN	NaN	NaN	NaN	NaN	NaN	NaN	NaN	NaN	NaN	NaN	1.3771	1.23846	1.7466	0.917664	0.942414	1.16018
39784;39785;39786;215737;254909;254910;310713;310714;310715;310716;422528	O95983	MBD3	-1.19195	-1.40118	-0.57357	-1.4022	-1.77462	-1.4036	NaN	NaN	NaN	NaN	NaN	NaN	-0.562618	-0.373171	-1.28238	-1.19101	-1.21947	-1.3828	-1.14799	-1.06706	-1.04464	-1.33641	-1.4911	-1.65117
7225;7226;7227;7228;7229;7230;7231;7232;7233;7234;7235;7236;7237;7238;7239;7240;7241;7242;7243;7244;7245;7246;76399;76400;76401;76402;76403;76404;76405;76406;76407;76408;76409;76410;76411;76412;76413;76414;76415;76416;76417;174765;174766;174767;174768;179194;179195;179196;179197;179198;179199;179200;179201;179202;179203;179204;179205;179206;179207;179208;179209;179210;179211;179212;179213;179214;…	O95994	AGR2	-0.143383	2.81147	-0.354335	1.69691	1.59342	0.429018	2.13281	1.40119	0.966858	1.77529	2.48602	1.23865	1.51416	0.255867	1.62125	1.51482	2.0864	1.87921	0.532322	-0.0842266	0.820765	0.996519	1.76278	0.817295
88764;88765;88766;88767;239971;239972	O95999	BCL10	NaN	NaN	NaN	NaN	NaN	NaN	NaN	NaN	NaN	NaN	NaN	NaN	NaN	NaN	NaN	NaN	NaN	NaN	NaN	NaN	NaN	NaN	NaN	NaN
12649;12650;12651;12652;12653;12654;12655;12656;12657;12658;79629;79630;79631;79632;79633;79634;98038;98039;98040;98041;98042;98043;98044;98045;98046;98047;98048;98049;98050;98051;98052;98053;98054;317803;317804;317805;317806;317807;317808;368705;368706;368707;384742;384743;384744;384745;384746;384747;384748;384749;384750;384751;384752;384753;384754;384755;384756;384757;384758;384759;429981;42998…	O96000	NDUFB10	-0.865467	-0.821308	-0.683275	-0.486214	-0.646694	-0.607042	-0.457834	-0.29845	-0.533735	0.426973	-0.0748076	-0.0308371	-0.615135	-0.548027	-0.831058	-0.744658	-0.160423	-0.67819	-0.727112	-0.747332	-0.756093	-0.808174	-0.204845	-0.732128
164081;164082;164083;164084;164085;164086;164087;164088;164089;164090;169839;169840;169841;169842;284993;284994;284995;284996;284997;320455;320456;320457;320458;320459;320460;320461;327010;327011;327012;339099;339100;339101;339102;339103;339104;339105;345815;345816;345817;345818;345819;345820;379416;379417;379418;379419;379420;379421;379422;379423;402320;402321;402322;402323;402324;402325;402326;…	O96005	CLPTM1	-0.666029	-0.963154	-1.00473	-0.890024	-0.879339	-0.912895	-1.15969	-1.33387	-1.09764	-1.23849	-1.61127	-1.46471	-0.774481	-0.963792	-0.731912	-0.844441	-0.971701	-0.953159	-1.07416	-0.468887	-2.18631	-1.5119	-1.0616	-1.10171
4298;4299;4300;4301;4302;4303;4304;4305;342359	O96007	MOCS2	-0.486174	0.0129108	-0.28209	-0.088603	0.132792	0.298759	0.498979	0.731316	0.614605	0.794447	1.02544	0.910039	NaN	NaN	NaN	NaN	NaN	NaN	-0.0988674	0.382812	-0.224929	0.41928	0.495748	-0.00103855
104407;104408;104409;104410;104411;104412;104413;104414;104415;104416;104417;104418;104419;104420;104421;104422;104423;104424;104425;104426;104427;104428;104429;104430;104431;104432;104433;104434;104435;104436;104437;104438;104439;104440;104441;104442;104443;104444;104445;104446;104447;104448;104449;140631;140632;140633;140634;140635;140636;140637;140638;140639;140640;140641;266922;266923;266924;…	O96008	TOMM40	-1.03138	-1.29391	-0.986347	-1.27867	-1.28545	-1.09712	-0.979467	-1.07574	-0.931877	-1.16295	-1.0924	-1.04082	-0.686392	-0.59503	-0.798303	-0.647229	-0.860806	-0.850449	-1.326	-1.2109	-1.13575	-1.18926	-1.21896	-1.06462
137702;137703;137704;137705;137706;155807;155808;155809;253177	O96011	PEX11B	-0.471317	-0.51606	-0.394659	-0.314289	-0.353043	-0.243183	-0.544338	-0.766991	-0.538948	-0.370537	-0.571447	-0.790091	-0.543209	-1.05742	-0.394807	-0.529809	-0.481886	-0.507416	-0.365053	-0.419661	-0.459208	-0.47987	-0.544622	-0.380825
126029;126030;126031;393042	O96013	PAK4	NaN	NaN	NaN	NaN	NaN	NaN	NaN	NaN	NaN	NaN	NaN	NaN	NaN	NaN	NaN	NaN	NaN	NaN	NaN	NaN	NaN	NaN	NaN	NaN
16931;16932;16933;16934;16935;52252;52253;52254;52255;52256;52257;52258;52259;52260;52261;98243;98244;98245;98246;98247;98248;110399;110400;110401;110402;110403;110404;110405;110406;110407;110408;110409;199397;199398;199399;199400;199401;199402;199403;235956;301502;301503;301504;301505;301506;301507;301508;301509;301510;301511;302571;302572;302573;302574;302575;302576;351616;383344;383345;383346;…	O96019	ACTL6A	-0.127361	-0.628382	-0.0537353	-0.671787	-0.687157	-0.545919	-0.202297	-0.58202	-0.256449	-0.722551	-0.576086	-0.636161	-0.20685	-0.932014	-0.411227	-0.51714	-0.92807	-0.587051	-0.410551	-0.287115	-0.580066	-0.676689	-0.792976	-0.804207
112558;133560;133561;133562;133563;133564;133565;133566;133567;357063;357064;357065;357066;357067;433793;433794;433795;433796;433797;433798;433799;433800;433801;433802;433803;433804;433805;433806	P00167	CYB5A	-1.22205	-0.869564	-1.14579	-0.795654	-0.704582	-0.645222	-0.522892	-0.118793	-0.724344	-0.6395	-0.342817	-0.113347	-0.859793	-0.845062	-1.05612	0.0360255	-0.129431	-0.226416	-0.343779	-0.223494	-0.46939	-0.410835	-0.241245	-0.341791
1904;1905;1906;1907;1908;1909;5082;5083;5084;5085;5086;5087;5088;104566;104567;104568;104569;104570;104571;104572;104573;104574;104575;104576;104577;104578;104579;104580;104581;104582;104583;104584;104585;104586;104587;104588;104589;104590;104591;104592;104593;104594;104595;104596;104597;104598;104599;104600;104601;104602;138117;138118;138119;138120;138121;144847;144848;144849;144850;144851;14485…	P00325	ADH1B	-0.0816345	0.929958	-0.203739	1.18743	1.88599	1.5333	0.865444	1.42319	1.31952	1.64177	1.91141	2.11339	1.00994	1.74243	0.476701	1.81364	2.23252	2.45308	0.65169	0.811769	0.823085	1.62634	1.63406	1.5706
1904;1905;1906;1907;1908;1909;5052;5053;5054;5055;5056;5057;5058;5059;5060;5061;5062;5063;5064;5065;5066;5067;5068;5069;5070;5071;5072;5073;5074;5075;5076;5077;5078;5079;5080;5081;104566;104567;104568;104569;104570;104571;104572;104573;104574;104575;104576;104577;104578;104579;104580;104581;104582;104583;104584;104585;104586;104587;104588;104589;104590;104591;104592;104593;104594;104595;104596;10…	P00326	ADH1C	0.285919	3.76499	0.329422	3.21489	2.79551	2.7139	2.2343	2.37647	2.06845	2.90418	3.56085	3.10995	1.43693	1.75897	2.34169	2.35267	3.28877	3.46396	1.92627	0.801432	1.31743	2.10226	2.82533	2.71352
53166;53167;53168;53169;53170;53171;53172;53173;53174;53175;53176;53177;53178;53179;53180;53181;53182;53183;53184;53185;53186;62623;62624;62625;62626;62627;62628;62629;62630;62631;62632;62633;62634;62635;62636;62637;62638;62639;62640;62641;62642;62643;62644;62645;62646;62647;62648;62649;62650;62651;62652;62653;62654;62655;62656;62657;62658;62659;62660;62661;62662;62663;62664;62665;62666;62667;626…	P00338	LDHA	1.52299	1.32942	2.25637	1.56631	1.57455	1.75334	1.94015	1.55399	1.8546	1.37893	1.10531	1.32387	1.7396	1.4084	1.88297	2.0599	1.53654	1.7016	1.26642	1.5341	1.6807	1.40126	1.14214	1.49387
28350;28351;28352;28353;28354;28355;28356;28357;28358;28359;28360;28361;28362;28363;28364;28365;28366;28367;28368;28369;28370;28371;28372;28373;28374;28375;28376;28377;28378;28379;28380;28381;28382;28383;28384;28385;28386;28387;28388;28389;28390;83432;83433;83434;83435;83436;83437;83438;83439;83440;83441;83442;83443;83444;83445;83446;83447;90970;90971;90972;90973;90974;90975;90976;90977;90978;909…	P00352	ALDH1A1	0.887896	2.80145	0.96765	2.88722	2.67296	2.26441	1.71853	2.11753	1.47268	3.5942	2.74591	2.73526	1.48365	1.20922	2.42975	1.65063	3.37603	2.73809	2.9596	1.77889	2.31579	1.91224	2.39541	2.15448
16701;20373;20374;20375;20376;20377;20378;20379;20380;20381;20382;20383;20384;20385;20386;20387;20388;20389;20390;20391;20392;20393;20394;20395;20396;20397;20398;20399;20400;21012;21013;21014;21015;21016;21017;21018;21019;21020;21021;21022;21023;21024;21025;21026;21027;21028;21029;21030;21031;21032;21033;21034;21035;21036;21037;21038;21039;21040;21041;31786;31787;31788;31789;44788;44789;44790;447…	P00367	GLUD1	-0.744478	-0.453098	-0.761367	-0.296259	-0.377232	-0.208752	-0.134411	-0.196636	-0.265602	0.414719	-0.0599551	-0.0161829	-0.609568	-0.616879	-0.571589	-0.35026	-0.29508	-0.00503349	-0.568155	-0.718924	-0.464417	-0.446733	-0.503637	-0.254484
29094;29095;29096;29097;29098;29099;29100;29101;29102;29103;29104;29105;29106;29107;29108;29109;29110;29111;29112;29113;60759;60760;60761;60762;60763;60764;60765;60766;60767;60768;60769;60770;60771;60772;60773;60774;60775;60776;60777;70021;70022;70023;70024;70025;70026;70027;100554;152522;152523;152524;152525;152526;152527;152528;152529;152530;152531;152532;152533;152534;152535;152536;152537;1525…	P00387	CYB5R3	0.0260048	-0.411791	-0.439893	-0.16087	-0.0611362	-0.119991	-0.0113277	-0.118244	-0.0643425	0.221987	0.0691018	-0.107087	-0.273245	-0.242579	0.159778	-0.050818	-0.470638	0.0540123	-0.395403	-0.323639	-0.217601	-0.114285	-0.299603	-0.144953
1395;1396;1397;1398;1399;1400;1401;1402;1403;1404;1405;1406;1407;1408;1409;1410;5288;5289;5290;5291;5292;5293;5294;5295;5296;5297;5298;5299;5300;6546;6547;6548;24028;24029;24030;24031;24032;24033;24034;24035;24036;24037;24038;24039;24040;24041;51306;51307;51308;51309;66556;66557;66558;155543;155702;155703;155704;155705;155706;155707;155708;155709;155710;155711;155712;155713;158035;158036;158037;1…	P00390	GSR	1.11967	1.39337	0.822373	1.33603	1.40248	1.31262	1.39903	1.41308	1.07918	1.88951	1.67069	1.58515	0.972435	1.09056	1.36682	1.19464	1.65424	1.46302	0.647039	0.616579	0.711675	0.606867	0.936737	0.737736
188210;196865;196866;196867;196868;196869;196870;196871;196872;196873;196874;196875;196876;196877;196878;196879;196880;196881;196882;196883;196884;196885;196886;196887;196888;196889;196890;196891;196892;196893;196894;196895;196896;196897;196898;196899;196900;196901;196902;196903;196904;196905;196906;196907;196908;196909;196910;196911;196912;196913;196914;196915;196916;196917;196918;196919;196920;…	P00403	MT-CO2	-0.971762	-0.375219	-0.695211	0.382193	-0.0306854	-0.00910187	0.131353	0.0642071	-0.298607	1.45423	0.966589	0.47985	-0.687662	-0.841494	-0.901029	-0.316294	0.304844	-0.188129	-0.473442	-0.835827	-0.470769	-0.0527134	-0.0792637	0.151184
39597;39598;39599;39600;39601;39602;39603;39604;39605;39606;39607;39608;39609;39610;39611;39612;58702;58703;58704;58705;58706;58707;58708;58709;58710;116513;116514;116515;116516;116517;116518;116519;116520;116521;116522;116523;116524;116525;116526;116527;116528;116529;116530;116531;116532;116533;116534;116535;116536;116537;116538;146306;146307;146308;146309;146310;146311;146312;146313;146314;1463…	P00441	SOD1	2.60962	1.82932	1.30309	1.89297	2.08614	2.27228	1.68094	1.72907	1.98408	2.262	2.00157	2.15268	1.78359	1.92954	1.42124	1.7755	2.69014	1.75107	1.55058	1.65033	1.71076	1.43933	1.64048	1.73213
9590;26575;26576;26577;26578;26579;26580;26581;26582;26583;26584;26585;26586;26587;26588;26589;59618;59619;59620;59621;59622;59623;59624;59625;59626;59627;59628;59629;59630;59631;59632;59633;59634;59635;59636;59637;59638;59639;59640;59641;59642;59643;59644;59645;59646;59647;59648;59649;59650;59651;59652;60213;60214;60215;60216;60217;60218;60219;60220;60221;60222;60223;60224;60225;60226;60227;6775…	P00450	CP	1.98996	1.62792	1.53433	1.72742	1.3654	2.01632	1.29735	2.02177	1.336	1.31529	1.37943	0.976188	2.2037	2.57209	2.28619	2.07789	1.91279	1.84182	1.76657	1.70764	1.83894	1.54723	1.65033	1.21114
65553;65554;131324;175232;175233;175234;175235;175236;175237;175238;214974;214975;214976;214977;214978;214979;214980;214981;219201;242789;250350;250351;250352;281075;281076;335096;335097;335098;378242;400233;400234;400235;400236;400237;400238;400239;400240;400241;400242;400243	P00480	OTC	-0.64609	-0.072298	-0.415647	-0.145836	-0.752754	2.49646	NaN	NaN	NaN	NaN	NaN	NaN	1.11812	1.69848	0.428111	1.94014	0.270592	1.85156	0.443686	-0.400827	0.483529	2.30891	0.933226	2.32316
32282;32283;32284;42186;42187;42188;42189;42190;42191;42192;42193;42194;42195;42196;45906;45907;58536;117970;117971;117972;117973;117974;117975;117976;117977;117978;117979;117980;117981;117982;117983;117984;117985;117986;117987;117988;117989;117990;117991;117992;117993;117994;117995;117996;117997;136929;136930;136931;136932;136933;136934;136935;136936;136937;136938;136939;136940;136941;136942;172…	P00488	F13A1	0.514158	1.73212	0.237099	1.70025	1.952	1.66175	0.686975	1.15949	1.00523	1.65018	1.19137	2.06556	1.64296	1.55802	1.04914	1.31421	0.905615	1.64261	0.734762	0.349182	0.444137	1.12893	1.01008	1.67321
25468;25469;25470;28054;28055;59317;59318;106847;106848;106849;106850;129373;136071;136072;136073;136074;136075;136076;136077;136078;136079;136080;136081;136082;136083;136084;165075;165076;165077;165078;165079;165080;232015;232016;232017;232018;232019;232020;232021;232022;232023;232024;232025;232026;232027;232028;232029;232030;232031;232032;232033;232034;232035;232036;232037;232038;232039;232040;…	P00491	PNP	1.27849	1.25382	1.5207	1.17805	1.12591	1.59416	1.15114	0.963814	1.20171	1.26111	1.25219	1.02903	1.2007	1.48905	0.953914	1.15268	1.01283	0.827944	0.941391	0.986727	1.13979	1.18087	1.03267	1.51608
65721;65722;65723;108866;108867;292812;292813;292814;292815;292816;292817;292818;292819;292820;292821;292822;292823;292824;292825;292826;292827;292828;292829;292830;292831;330194;330195;330196;330197;330198;338277;338278;338279;338280;346587;346588;346589;346590;346591;346592;346593;346594;346595;346596;346597;348225;348226;348227;348228;348229;348230;348231;381122;381123;381124;381125;381126;381…	P00492	HPRT1	1.09558	1.53407	1.97207	1.49568	1.52246	1.54573	1.60812	1.42042	1.50525	1.43167	1.81889	1.29707	1.61552	2.018	1.71977	1.50453	1.6387	1.32861	0.966976	1.19312	1.1693	1.1949	1.45315	1.13424
9129;9130;9131;33700;33701;33702;33703;33704;33705;33706;33707;33708;33709;33710;33711;33712;33713;33714;33715;33716;33717;33718;33719;33720;33721;33722;33723;33724;33725;33726;33727;33728;33729;33730;33731;33732;33733;33734;33735;33736;48705;49489;49490;49491;49492;49493;49494;49495;49496;49497;49498;49499;49500;49501;49502;49503;49504;49505;49506;52660;52661;52662;52663;52664;52665;52666;52667;…	P00505	GOT2	-1.26387	-1.03574	-0.959041	-0.47481	-0.621386	-1.1186	-0.988926	-0.829058	-1.03598	0.482115	-0.227548	-0.370303	-1.22676	-1.61417	-1.25943	-1.06319	-0.138376	-1.03121	-1.2667	-1.71801	-1.55961	-1.39701	-1.15952	-1.46344
5687;5688;51807;51808;51809;51810;51811;75243;75244;101228;101229;101230;101231;101232;101233;101234;101235;101236;101237;105069;105070;105071;108118;108119;108120;108121;108122;108123;108124;108125;108126;124640;124641;124642;137622;137623;137624;137625;147131;167783;167784;169678;169679;199870;199871;199872;199873;216744;259320;259321;259322;285433;285434;285435;285436;285437;285438;285439;3530…	P00533	EGFR	-1.12709	-1.17943	-1.11524	-1.2455	-1.0993	-0.6395	-0.947517	-0.881071	-1.04037	-1.21029	-1.24723	-1.09159	-1.12672	-0.535448	-0.949071	-1.15373	-1.37827	-0.983662	-1.0035	-1.08733	-0.954522	-0.86208	-1.00802	-0.910955
5204;5205;5206;5207;5208;5209;5210;5211;5212;5213;5214;5215;5216;5217;5218;5219;5220;5221;5222;5223;5224;5225;5226;5227;5228;5229;5230;5231;5232;5233;5530;5531;5532;5533;5534;5535;5536;5537;5538;5539;5540;5541;5542;5543;5544;5545;5546;5547;5548;5549;5550;5551;5552;5553;5554;5555;5556;5557;5558;5559;5560;5561;5562;5563;5564;15013;15014;15015;15016;15017;15018;15019;15020;15021;15022;15023;15024;15…	P00558	PGK1	2.01194	2.27474	2.09362	2.36666	2.36849	2.17106	2.35165	2.29696	2.06946	2.18892	1.97884	2.1897	1.59687	1.64391	2.14282	2.04473	1.95036	2.15723	2.09598	1.99913	2.09881	1.86194	1.95828	2.04245
36993;36994;36995;36996;36997;36998;36999;37000;37001;37002;37003;37004;37005;37006;37007;37008;37009;37010;37011;37012;37013;122784;122785;122786;122787;122788;151925;151926;151927;151928;151929;151930;151931;151932;151933;166937;171651;171652;171653;171654;191880;191881;191882;191883;191884;191885;191886;191887;191888;191889;191890;191891;191892;191893;191894;191895;191896;191897;191898;191899;…	P00568	AK1	0.632359	1.51673	0.512253	1.02226	1.10124	0.543606	0.789463	1.08737	0.958786	1.61502	1.74531	1.30635	1.23043	2.09513	0.982242	1.34913	1.85124	0.889408	0.942724	0.780499	0.848453	1.33908	1.48447	1.18164
105521;105522;117352;117353;117354;117355;117356;117357;119633;119634;119635;119636;145533;145534;145535;145536;167170;167171;167172;167173;167174;167175;167176;167252;167253;167254;167255;167256;167257;167258;167259;167260;180230;180231;180232;180233;180234;205244;205245;205246;205247;205248;205249;205250;205251;215453;215454;215455;215456;215457;216279;216280;216281;216282;217933;217934;217935;…	P00734	F2	1.56822	1.37343	0.964407	1.10084	1.07411	1.3335	1.03464	0.988867	1.00367	1.02359	1.19816	0.850535	2.23685	2.36848	1.3024	1.04038	0.876625	0.945671	1.41063	1.07331	1.51659	0.934084	0.826082	0.689518
70666;80458;126968;175493;175494;175495;201876;230517;230518;230519;249618;282185;282186;282187;282188;282189;282190;282191;282192;297354;309476;309477;432170;432171;432172;432173;432174;432175;432176;432177;432178	P00736	C1R	2.28309	1.69403	1.54172	1.21859	1.50629	1.53534	1.76527	1.43115	1.74365	1.37952	1.38226	1.13936	1.60455	1.90596	2.04917	1.21962	0.79701	1.14512	1.57877	1.76732	2.05391	1.2702	1.2873	0.968578
40619;40620;40621;40622;40623;40624;40625;40626;40627;40628;40629;40630;40631;40632;40633;40634;40635;59558;59559;59560;59561;59562;59563;59564;59565;59566;59567;59568;59569;59570;59571;59572;59573;59574;59575;59576;59577;59578;59579;59580;59581;59582;59583;59584;59585;59586;59587;59588;59589;59590;59591;59592;59593;59594;59595;59596;59597;59598;59599;79913;79914;79915;79916;79917;79918;79919;799…	P00738	HP	2.82987	2.383	1.9868	2.53895	1.67511	2.93846	1.66519	1.66214	2.23957	1.72357	0.940405	1.93677	2.59579	2.63911	2.43685	2.60629	1.96069	1.75676	2.08164	1.532	2.23566	1.7421	1.55791	1.60814
192691;192692;413703;419088	P00740	F9	2.344	0.820152	1.06213	1.1728	1.1524	1.25397	NaN	NaN	NaN	NaN	NaN	NaN	NaN	NaN	NaN	NaN	NaN	NaN	NaN	NaN	NaN	NaN	NaN	NaN
38668;38669;38670;45351;47534;47535;47536;47537;47538;47539;47834;79411;79412;79413;79414;79415;79416;79417;79418;85030;85031;85032;85033;85034;85035;85036;85037;85038;85039;85040;85041;85042;85043;85044;114170;114171;114172;114173;141042;141043;170951;170952;170953;170954;170955;170956;170957;170958;170959;171792;171793;171794;171795;180871;180872;180873;180874;230880;230881;230882;230883;230884…	P00747	PLG	2.42304	0.911592	1.05704	0.678478	0.701975	1.11376	1.05154	1.84344	1.30846	0.942415	1.32085	0.820884	2.5602	2.81495	1.5451	1.35623	1.13109	0.974638	1.26837	1.11271	1.39242	0.653934	0.823233	0.365149
33949;33950;33951;33952;164221;164222;180911;221354;250907;250908;250909	P00748	F12	2.10187	1.52973	1.94871	1.32396	1.30762	2.69725	NaN	NaN	NaN	NaN	NaN	NaN	NaN	NaN	NaN	NaN	NaN	NaN	1.68823	1.49858	1.57126	1.3415	1.28195	0.755733
18700;22936;22937;22938;22939;22940;22941;22942;22943;22944;22945;22946;22947;22948;22949;22950;22951;22952;46602;46603;46604;46605;46606;46607;46608;46609;46610;46611;50529;50530;50531;50532;50533;50534;50535;50536;50537;50538;50539;61503;61504;61505;61506;61507;61508;61509;61510;65610;65611;65612;65613;65614;65615;65616;65617;65618;65619;65620;68772;68773;68774;83513;83514;83515;83516;83517;835…	P00751	CFB	2.1523	1.95127	1.48158	1.40816	1.57683	1.58153	0.837839	1.345	1.34439	0.807976	1.01316	1.23785	1.94238	2.1294	1.97131	1.6563	1.18885	1.58062	1.24395	1.0323	1.01013	0.806898	1.01402	0.267563
68055;85775;85776;85777;105372;105373;105374;105375;105376;105377;105378;105379;105380;105381;105382;105383;105384;105385;105386;105387;105388;105389;105390;105391;105392;105393;105394;128348;128349;156034;156035;279038;279039;279040;279041;279042;279043;296191	P00813	ADA	0.942406	1.03875	0.986699	2.20065	1.83531	2.13996	0.563522	0.780458	0.435362	2.24874	1.7685	1.09601	0.902827	0.382026	0.895967	0.808696	2.40655	0.712704	0.761072	0.701241	0.415526	0.65432	0.791237	1.18291
238167;238168;238169;238170;238171;238172;238173;238174;238175;238176;238177;238178;238179;238180;238181;238182;238183;238184;238185;238186;238187;238188;238189;238190;238191;238192;238193;238194;238195;238196;238197;238198;238199;427390;427391;427392;427393;427394;427395;427396;427397;427398;427399;427400	P00846	MT-ATP6	-0.59005	-0.214657	-0.308027	0.2012	0.0475903	-0.0718899	0.146675	0.107321	0.264505	1.26001	0.842148	0.583022	-0.282228	-0.080925	0.215169	0.316988	0.656008	0.38105	-0.648026	-0.610874	-0.567485	-0.310911	-0.268953	-0.175108
6771;6772;6773;6774;6775;6776;6777;6778;6779;6780;6781;6782;6783;6784;6785;6786;6787;6788;6789;6790;6791;6792;6793;6794;6795;6796;6797;6798;6799;6800;6801;6802;6803;6804;6805;6806;6807;6808;6809;6810;6811;6812;6813;6814;6815;6816;6817;6818;6819;6820;6821;6822;6823;6824;6825;6826;6827;6828;6829;6830;6831;6832;6833;6834;6835;6836;6837;6838;6839;6840;6841;6842;6843;6844;6845;6846;6847;6848;6849;6850…	P00915	CA1	2.10535	2.98741	1.99213	2.01279	1.70376	4.28916	2.77433	2.57285	1.8884	1.63969	2.1659	1.86721	3.43725	4.97669	1.53168	1.42966	0.992296	1.10794	2.49485	2.51081	2.07453	2.42748	2.89606	2.16924
42501;42502;42503;42504;42505;42506;42507;42508;42509;42510;42511;42512;42513;42514;56052;56053;56054;56055;56056;56057;56058;56059;56060;56061;56062;56063;111711;111712;111713;111714;111715;111716;111717;111718;111719;111720;111721;111722;111723;111724;111725;111726;111727;111728;111729;111730;111731;111732;111733;111734;111735;111736;111737;111738;111739;111740;111741;111742;111743;111744;11174…	P00918	CA2	0.188566	3.15085	0.212258	2.39215	2.37772	0.644943	1.99143	2.73091	1.10175	2.53669	2.54603	2.37929	1.63416	2.41483	2.15139	1.39772	2.93151	2.86567	1.87146	0.307913	1.66027	1.01528	2.36499	1.36483
29991;29992;29993;29994;29995;29996;29997;29998;29999;30000;30001;30002;30003;30004;30005;30006;30007;30008;30009;30010;30011;30012;30013;30014;87197;87198;87199;87200;87201;87202;87203;129058;129059;129060;129061;216073;216074;216075;216076;216077;217086;273404;273405;273406;273407;273408;273409;273410;278896;278897;278898;278899;278900;278901;278902;278903;278904;278905;288626;288627;288628;288…	P00966	ASS1	1.45334	0.633837	1.26329	0.329168	0.338263	1.13622	2.13022	0.159973	1.07968	0.396507	0.117964	0.359344	0.908739	0.558222	0.350202	0.957788	0.00350189	-0.000358582	0.611534	1.42862	0.280091	1.02066	0.462227	0.722336
169669;169670;236472;236473;274034;274035;297035;314960;314961;314962	P00973	OAS1	NaN	NaN	NaN	NaN	NaN	NaN	1.85929	1.37054	0.301589	0.613533	0.791092	0.283905	NaN	NaN	NaN	NaN	NaN	NaN	0.00452518	-0.270139	-0.29838	-0.133655	0.0105867	-0.293395
208888;208889;208890;208891;208892;208893;208894;311244;311245;311246;311247;311248;311249;311250;311251	P00995	SPINK1	-0.358544	2.1377	1.04026	0.911907	0.948794	0.176488	0.761765	2.18902	0.381721	0.287912	1.25555	0.0654097	0.990541	-0.361183	1.35206	0.333457	0.0560646	2.18739	0.245199	-0.234953	0.599097	-0.152163	0.841749	0.400017
6698;6699;6700;13202;13203;36720;36721;36722;36723;36724;36725;36726;36727;36728;36729;52599;52600;109553;109554;109555;109556;109557;109558;109559;109560;113776;113777;113778;113779;113780;113781;113782;113783;113784;113785;113786;113787;113788;113789;113790;113791;113792;113793;113794;113795;113796;113797;113798;113799;113800;113801;113802;113803;113804;113805;113806;113807;113808;113809;113810…	P01008	SERPINC1	2.00017	2.5586	1.50717	1.92856	1.9583	2.12356	1.87912	2.99455	1.89538	1.97084	2.3633	2.04825	2.31266	2.94118	2.28589	2.62544	2.6035	2.30406	1.84436	2.0132	1.58702	2.11141	2.08574	1.53128
41451;41452;41453;41454;41455;41456;41457;41458;41459;41460;41461;41462;41463;41464;41465;41466;41467;41468;41469;41470;41471;41472;41473;41474;41475;41476;41477;41478;41479;41480;41481;41482;41483;41484;41485;41486;41487;41488;41489;41490;41491;41492;41493;41494;75431;75432;75433;75434;75435;75436;75437;75438;75439;75440;75441;75442;75443;75444;75445;75446;75447;75448;75449;75450;75451;75452;754…	P01009	SERPINA1	2.73478	2.96351	1.97687	2.5278	2.38266	2.83767	1.90771	2.99794	2.30161	2.30238	2.1972	2.33918	2.74024	3.14515	2.90082	2.85037	3.08549	2.61325	2.51464	2.19704	2.54522	2.24693	2.6737	2.10527
7665;7666;7667;7668;7669;7670;7671;7672;7673;7674;7675;41038;41039;41040;41041;41042;41043;41044;41045;41046;41047;41048;41049;41050;53616;53617;53618;53619;53620;53621;53622;53623;53624;53625;53626;53627;73800;73801;73802;100178;100179;100180;100181;100182;100183;100184;100185;100186;100187;100188;100189;100190;100191;100192;100193;100194;100195;100196;100197;100198;100199;100200;100201;100202;1…	P01011	SERPINA3	1.97017	1.81521	1.17398	1.60028	1.63147	1.93721	1.49693	2.41239	1.91122	1.70856	1.96311	1.79839	2.23684	2.04954	2.14461	1.99977	1.68353	1.97037	1.23826	0.932884	2.02291	1.18984	1.11435	1.0815
24912;24913;24914;24915;24916;24917;24918;24919;24920;24921;24922;24923;24924;70954;70955;70956;70957;70958;70959;70960;250359;250360;250361;250362;250363;250364;250365;250366;250367;250368;250369;250370;250371;250372;250373;250374;250375;307817;331534;331535;331536;331537;331538;331539;331540;331541;331542;331543;331544;370979;370980;370981;370982;370983;370984;370985;370986;399891	P01019	AGT	0.9554	0.753403	0.648345	0.455442	0.31476	1.01768	0.660418	1.36736	0.61265	0.496151	0.601521	0.396153	1.36582	1.66306	1.26738	1.37802	1.4351	1.05413	1.09918	1.02701	0.699592	0.984846	1.05178	0.383572
3942;3943;3944;3945;13696;13697;13698;13699;13700;18676;18677;18678;18679;18680;18681;18682;18683;18684;18685;18686;18687;18688;18689;18690;18691;18692;18693;18694;18695;18696;18697;18698;18699;23686;23687;23688;23689;23690;23691;23692;23693;23694;23695;23696;23697;23698;23699;38769;38770;38771;38772;38773;38774;38775;38776;38777;38778;38779;38780;38781;38782;38783;38784;38785;38786;38787;38788;3…	P01023	A2M	1.51967	2.14618	1.45736	1.36723	1.44014	2.44219	1.47751	2.63551	1.43466	1.65463	1.47859	1.16658	1.97631	2.6793	2.14191	2.0278	1.7018	1.65613	2.00661	1.81187	1.88432	1.85956	1.91743	1.30913
5306;5307;5308;5309;5631;5632;5633;5634;5635;5636;5637;5638;5639;5640;5641;5642;5643;5644;5645;5646;5647;5648;5649;5650;5651;5652;5653;5654;5655;5656;5657;5658;7149;7150;7151;7152;7153;7154;7155;7156;7157;7158;7159;7160;7161;7162;7163;7164;7165;7166;7167;9413;9414;9415;9416;9417;9418;14484;14485;14486;14487;14488;14489;14490;14491;14492;14493;14494;14495;14496;14497;14498;14499;14500;14501;14502;…	P01024	C3	2.35759	1.74749	1.23102	1.2711	1.2668	1.80509	1.48948	2.40973	1.43232	1.5849	1.51912	0.96042	2.28784	2.53692	2.20952	1.79803	1.3814	1.65534	1.90752	1.75162	1.90954	1.34521	1.50451	0.799118
26199;26200;26201;26202;26203;26204;26205;26206;26207;26208;26209;26210;26211;26212;26213;26214;26215;61096;61097;61098;61099;69117;69118;69119;73789;73790;73791;73792;73793;73794;107758;110707;110708;117300;137380;143442;143443;172096;185736;185737;185789;205663;212854;251458;275674;280498;280499;280500;280501;310625;310626;352349;352350;352351;352352;352353;352354;352355;352356;371387;371388;38…	P01031	C5	1.91521	1.13866	0.886986	0.620129	0.555784	1.09721	1.68593	2.61883	2.14886	1.79427	1.92428	0.958476	1.13347	1.1687	1.05033	0.467913	0.505575	0.475102	0.829222	0.747244	0.971433	0.562597	0.701458	0.253365
178591;178592;178593;252771;323270;323271	P01033	TIMP1	NaN	NaN	NaN	NaN	NaN	NaN	NaN	NaN	NaN	NaN	NaN	NaN	2.06265	3.72397	1.08594	0.614704	0.482268	0.586481	-0.344197	0.00271893	-0.136425	-0.422492	-0.00232983	-0.487353
21330;21331;21332;21333;21334;21335;21336;21337;21338;21339;21340;21341;21342;21343;21344;21345;21346;21347;21348;21349;21350;21351;21352;21353;21354;21355;21356;21357;21358;21359;21360;21361;21362;21363;25179;25180;25181;25182;25183;25184;25185;35187;35188;35189;35190;35191;35192;35193;35194;35195;261479;261480;261481;261482;261483;261484;261485;261486;261487;261488;261489;261490;261491;261492;2…	P01034	CST3	0.857771	2.55097	1.45181	1.57173	1.64693	1.46881	1.42543	2.28194	0.870068	1.57429	2.24404	1.57595	0.516239	0.974873	1.65998	1.177	1.44165	2.14001	0.660507	0.230974	0.919047	1.00759	1.69047	1.22913
295006;295007;334249;366496;366497;369823;369824;369825;369826;369827;395844;395845	P01040	CSTA	NaN	NaN	NaN	NaN	NaN	NaN	0.247023	3.44844	0.34725	0.279936	-0.640661	0.103841	NaN	NaN	NaN	NaN	NaN	NaN	NaN	NaN	NaN	NaN	NaN	NaN
4439;4440;4441;4442;4443;4444;4445;4446;4447;4448;4449;4450;4451;4452;4453;4454;4455;4456;4457;4458;4459;4460;39613;39614;39615;39616;39617;39618;56576;56577;56578;56579;56580;56581;56582;56583;61182;61183;61184;61185;61186;61187;61188;61189;61190;61191;61192;61193;61194;61195;61196;61197;61198;61199;71480;71481;71482;71483;95949;95950;95951;95952;95953;95954;95955;95956;95957;95958;95959;95960;1…	P01042	KNG1	1.6739	1.77694	1.35247	1.33711	1.32115	1.62523	1.08065	2.18338	1.12651	1.10302	1.59916	0.905816	1.87839	2.6235	1.6039	1.70293	2.04079	1.13503	1.16039	1.27878	0.770955	0.880785	1.2255	0.33749
73277;73278;73279;73280;73281;73282;73283;264562;264563;264564;264565;264566;264567;264568;264569;264570;264571;264572;264573;264574;264575;264576;264577;264578;264579;264580;264581;264582;264583;264584;264585;264586;298520;298521;298522;319340;319341;319342;319343;319344;325575;325576;325577;325578;325579;325580;348577;348578;348579;348580;348581;348582;348583;348584;348585;348586;348587;348588;…	P01116	KRAS	-0.559172	-0.443569	-0.568408	-0.351685	-0.422527	-0.282003	1.05767	-0.196144	-0.16894	-0.149956	-0.183111	-0.133796	-0.614296	-0.878611	-0.355407	-0.385758	-0.495832	-0.00871468	-0.853825	-0.787182	-0.825118	-0.669125	-0.577234	-0.552526
139002;139003;282724;293622;293623;293624;293625;293626;293627;293628;293629;326750	P01130	LDLR	-1.11022	-0.80653	-1.43808	-1.45589	-2.0099	-0.978075	-1.03824	-1.38445	-1.81181	-1.70822	-1.72278	-1.85638	-0.525385	1.13274	-0.7022	-0.40785	-0.787425	-0.912741	NaN	NaN	NaN	NaN	NaN	NaN
94331;334454	P01275	GCG	NaN	NaN	NaN	NaN	NaN	NaN	NaN	NaN	NaN	NaN	NaN	NaN	NaN	NaN	NaN	NaN	NaN	NaN	-0.201473	-0.679762	-0.207629	1.22564	-0.327009	0.829374
48293;48294;48295;48296;48297;48298;48299;48300;48301;48302;48303;48304;48305;48306;48307;48308;48309;48310;48311;48312;48313;48314;48315;141100;141101;141102;141103;141104;193383;193384;193385;193386;193387;193388;193389;193390;193391;193392;193393;193394;193395;193396;193397;193398;207933;207934;207935;207936;207937;207938;207939;207940;207941;207942;207943;207944;207945;207946;207947;207948;20…	P01591	JCHAIN	0.408978	2.33579	0.66936	2.08259	2.24943	1.71564	0.83514	1.00274	2.32043	0.792749	0.665701	3.34774	1.79572	1.4493	1.67281	2.43576	2.96136	2.73106	1.96344	1.64028	1.78227	2.57526	2.32585	2.51748
34565;34566;34567;34568;34569;34570;34571;34572;34573;34574;34575;34576;137951;137952;137953;137954;137955;137956;137957;137958;137959;137960;137961;137962;137963;137964;137965;137966;137967;137968;137969;137970;137971;137972;137973;137974;137975;137976;137977;137978;137979;137980;137981;137982	P01615	IGKV2D-28	2.95162	3.56185	2.05877	3.27957	3.20842	3.87275	2.30842	3.87756	4.36431	2.32568	2.23333	3.96901	2.98424	2.99618	2.57612	3.19602	2.72965	2.68294	3.39015	2.29842	3.12088	3.27922	2.63347	2.89955
37386;37387;37388;37389;37390;37391;37392;37393;37394;37395;37396;37397;37398;37399;37400;37401;37402;37827;37828;37829;37830;37831;37832;37833;37834;37835;37836;37837;37838;37839;37840;37841;137983;137984;137985;137986;137987;137988;137989;137990;137991;137992;137993;137994;137995;137996;137997;137998;137999;138000;138001;138002;138003;138004;138005;138006;138007;138008;138009;138010;138011;1380…	P01619	IGKV3-20	2.57382	4.01501	2.09475	3.18887	3.47297	3.36791	2.01973	3.25024	3.66137	1.97142	1.7982	3.49726	3.63947	3.54324	3.22614	3.97006	3.20392	3.42077	3.88359	3.0748	3.24213	3.69017	3.05331	2.84559
35447;37368;37369;37370;37371;37372;37373;37374;37375;37376;37377;37378;37379;37380;37381;37382;37383;37384;37385;37827;37828;37829;37830;37831;37832;37833;37834;37835;37836;37837;37838;37839;37840;37841;241870;241871;241872;241873;241874;241875;241876;241877;241878;241879;241880;241881;241882;241883;241884;241885;241886;295607;295608;295609;295610;295611	P01624	IGKV3-15	0.889341	2.14668	0.489636	1.38168	1.62809	1.99493	1.19359	1.9201	2.84403	1.09485	1.05441	2.42608	1.89733	1.74979	1.67623	2.50436	1.67335	1.71315	1.19191	0.535368	0.966693	1.22546	0.641441	0.762732
241887;241888;241889;241890;241891;241892;328186;328187;328188	P01700	IGLV1-47	1.29184	1.86469	1.48537	1.09502	1.47949	1.30623	0.252824	1.51597	2.14408	0.370353	0.540442	1.41554	1.26171	1.23339	1.27241	1.2083	0.539362	0.957287	1.4337	1.39419	1.43064	1.44506	1.40536	1.40935
241840;241841;241842;241843;241844;241845;241846;241847;241848;241849;241850;241851;241852;241853;316806	P01701	IGLV1-51	0.809029	2.57815	0.979844	1.6257	2.37849	1.69904	0.689384	2.41891	2.07957	0.76614	0.66498	2.33937	1.84192	1.59935	2.26719	1.88122	1.21033	2.03675	1.09146	0.837553	1.24082	1.24393	1.29408	1.21165
245268;316822;316823;316824;316825;316826;316827;316828;316829;316830;316831	P01705	IGLV2-23	-0.138683	1.28303	0.215688	0.343181	0.894565	1.42811	0.0955362	1.1049	2.10195	0.630139	0.401315	1.97336	2.79968	3.41863	4.06162	3.79272	2.50497	3.96511	1.31342	1.20622	2.07525	1.55217	1.21629	2.1386
245269;245270;245271;245272;316807;316808;316809;316810;316811;316812;316813;316814;316815;316816;316817;316818;316819;316820;316821	P01709	IGLV2-8	0.730919	2.5566	0.512234	1.49899	2.08463	1.52176	1.71299	3.08523	2.9195	1.5874	1.25003	3.13818	2.35284	2.94018	2.287	2.61842	2.39147	2.85547	3.06159	2.68241	2.49358	2.84969	2.33303	2.71698
138059;205151;205152;205153;205154;205155;205156;205157;205158;205159;205160;205161;205162;205163;287181;287182;287183;287184;287185;287186	P01714	IGLV3-19	0.547905	1.78152	0.385897	1.07235	1.74151	1.31327	NaN	NaN	NaN	NaN	NaN	NaN	0.516302	0.429049	0.803197	0.766757	1.58302	1.36359	1.36356	1.17016	2.0527	1.29766	1.15682	1.46128
73379;73380;73381;73382;73383;73384;73385;73386;73387;73388;73389;73390;205164	P01718	IGLV3-27	1.29422	2.81439	1.04312	1.62589	1.96165	1.81712	1.23964	2.11734	3.19378	1.52115	1.33894	1.84818	1.4092	1.91962	1.14765	1.57757	1.55685	1.1747	2.00169	1.35618	2.40968	1.9075	1.56008	1.56322
138013;138014;138015;138016;295629	P01721	IGLV6-57	0.689973	2.68341	0.612697	1.06175	2.2456	1.31847	0.601762	1.57806	2.68755	0.812304	1.10267	2.07736	NaN	NaN	NaN	NaN	NaN	NaN	NaN	NaN	NaN	NaN	NaN	NaN
215116;215117;215118;215119;215120;215121;215122;215123;215124;215125;215126;323159;323160;323161;323162;323163;323164;323165;323166;323167;323168;323169;323170;323171;345392;411679;411680;411681;411682	P01742	IGHV1-69	1.71202	2.60972	0.948773	1.94574	1.85109	1.72575	1.78713	3.78157	2.84298	1.74144	1.18519	3.24122	1.68036	2.24856	1.95339	2.14937	2.14799	1.45782	2.54569	1.53502	1.39903	2.30119	1.53415	0.979731
9463;9464;9465;9466;9467;9468;9469;9470;9471;9472;9473;9474;9475;9476;9477;9478;9479;9480;159340;159341;159342;159343;159344;159345;159346;159347;159348;159349;159350;159351;159352;159353;159354;159355;159356;159357;159358;159359;159360;159361;159362;433928;433929;433930	P01780	IGHV3-7	1.69197	2.57549	1.34138	2.0435	2.2592	2.28269	1.3143	2.04793	2.06867	1.02997	0.999737	2.51487	2.26181	2.33681	2.09983	2.19016	1.76042	2.20006	2.39636	1.48721	2.21885	2.50227	2.04276	2.13725
256479;256480;256481;256482;411651;411652;411653;411654;411655;411656;411657;411658;411659;411660;411661;411662;411663;411664;411665;411666;411667;411668;411669;411670;411671;411672;411673;411674;411675;411676;411677;411678	P01825	IGHV4-59	1.90736	3.35727	2.21363	2.66506	2.90996	3.71109	1.83307	3.13463	3.54543	1.6351	1.44683	2.78245	2.5367	2.51106	2.57468	2.83261	2.09785	2.6581	3.56005	2.88233	3.62914	3.51909	2.77538	3.39146
6022;6023;6024;6025;6026;6027;6028;6029;6030;6031;6032;6033;6034;6458;6459;6460;6461;6462;6463;6464;6465;13836;13837;13838;13839;13840;13841;13842;13843;13844;13845;13846;33360;33361;33362;33363;33364;33365;33366;33367;33368;33369;33370;35857;35858;35859;35860;35861;35862;35863;35864;35865;35866;35867;35868;35869;35870;35871;35872;35873;45850;45851;45852;45853;47008;47009;47010;47011;47012;47013;…	P01833	PIGR	0.248743	2.4095	2.39645	1.67331	1.79176	2.65574	2.78343	2.22753	2.92892	0.901796	0.976157	2.843	2.22156	1.96183	1.24457	3.05213	1.99609	2.28474	2.16018	1.81451	1.8924	1.89647	1.40677	2.28459
74777;74778;74779;74780;74781;74782;74783;74784;74785;74786;74787;74788;74789;74790;74791;74792;74793;74794;74795;74796;74797;74798;74799;74800;74801;74802;74803;74804;74805;74806;74807;74808;74809;74810;74811;74812;74813;74814;74815;74816;74817;74818;74819;74820;74821;74822;74823;74824;74825;74826;74827;74828;74829;74830;74831;74832;74833;74834;74835;74836;74837;74838;74839;74840;74841;328056;32…	P01834	IGKC	2.56501	3.87065	2.2931	3.60929	3.50183	3.56477	2.60567	3.96593	3.81655	2.61817	2.72136	4.19912	3.70866	3.6262	3.57087	3.97956	3.6119	3.7104	3.23339	2.67869	2.65078	3.37772	2.81176	2.82352
24454;24455;24456;24457;24458;24459;24460;24461;24462;24463;24464;24465;24466;24467;24468;24469;24470;24471;24472;24473;24474;24475;24476;24477;24478;24479;24480;24481;24482;24483;24484;24485;24486;24487;24488;24489;24490;24491;24492;24493;24494;24495;24496;24497;24498;24499;24500;24501;24502;24503;24504;24505;24506;24507;24508;24509;24510;24511;24512;75825;75826;75827;75828;75829;75830;75831;758…	P01857	IGHG1	2.643	2.88283	1.96426	2.59837	2.3571	2.72476	2.1154	3.44111	3.521	1.92624	1.89053	2.79981	3.31238	3.22875	3.08718	3.16968	2.48892	2.54034	3.23989	2.78036	2.90278	3.11883	2.41134	2.2885
44968;44969;44970;44971;44972;44973;44974;44975;44976;44977;44978;44979;44980;44981;44982;44983;44984;44985;44986;44987;44988;44989;44990;44991;44992;44993;44994;44995;44996;44997;44998;44999;45000;45001;45002;45003;45004;45005;45006;45007;45008;45009;45010;45011;45012;45013;45014;45015;45016;75825;75826;75827;75828;75829;75830;75831;75832;75833;75834;75835;75836;75837;75838;75839;75840;75841;758…	P01859	IGHG2	3.17939	3.11055	2.01713	3.11863	2.63345	3.20494	2.77983	3.99619	3.04491	2.9076	3.0633	2.66997	4.16658	4.24756	3.80268	4.11068	3.42274	3.35378	5.06837	3.97015	3.12488	4.82411	4.10619	2.45203
24454;24455;24456;24457;24458;24459;24460;24461;24462;24463;24464;24465;24466;24467;24468;24469;24470;24471;24472;24473;24474;24475;24476;24477;24478;24479;24480;24481;24482;24483;24484;24485;24486;24487;24488;24489;24490;24491;24492;24493;24494;24495;24496;24497;24498;24499;24500;24501;24502;24503;24504;24505;24506;24507;24508;24509;24510;24511;24512;46876;46877;46878;46879;46880;46881;46882;468…	P01860	IGHG3	1.72422	1.61184	1.08071	1.69349	1.26943	1.80179	1.00907	2.01542	1.41053	0.990683	1.05583	1.59606	1.929	1.98478	2.04991	1.79039	1.3215	1.30935	1.61031	1.6745	1.29179	1.9361	1.40957	1.07826
75825;75826;75827;75828;75829;75830;75831;75832;75833;75834;75835;75836;75837;75838;75839;75840;75841;75842;75843;75844;75845;75846;75847;75848;75849;75850;75851;75852;75853;75854;75855;75856;75857;75858;75859;112165;112166;152696;152697;152698;152699;152700;152701;152702;152703;152704;152705;152706;152707;152708;152709;152710;152711;152712;152713;152714;152715;152716;152717;152718;152719;152720;…	P01861	IGHG4	1.44381	1.29668	0.945788	1.26175	0.835997	1.77811	1.78485	3.49924	2.13334	1.78391	1.68699	1.6479	2.68588	2.7699	2.2286	2.64381	1.92463	1.79037	2.29634	1.57384	0.906829	2.05652	1.50913	0.275179
57318;57319;57320;57321;57322;57323;57324;57325;57326;57327;57328;78355;78356;78357;78358;78359;78360;78361;78362;78363;78364;78365;78366;78367;78368;78369;78370;78371;78372;78373;78374;78375;113734;113735;113736;113737;113738;113739;113740;113741;113742;115982;115983;115984;115985;115986;115987;115988;115989;115990;115991;115992;115993;115994;115995;115996;115997;115998;115999;116000;116001;1390…	P01871	IGHM	0.536495	2.22354	0.436999	1.98645	1.83054	1.75672	0.809847	1.42526	2.49535	1.0462	0.758873	3.97607	1.45049	1.48966	2.27161	2.29804	1.89139	2.23997	1.5122	1.07429	2.01086	1.58748	1.3341	2.31464
35389;35390;35391;35392;35393;35394;50598;50599;50600;50601;50602;50603;50604;50605;50606;50607;50608;50609;50610;50611;50612;50613;50614;50615;50616;50617;50618;50619;50620;50621;50622;50623;50624;50625;50626;50627;50628;50629;50630;50631;50632;50633;50634;50635;50636;50637;50638;50639;50640;50641;50642;50643;50644;63102;63103;63104;63105;63106;63107;63108;63109;63110;63111;63112;63113;63114;631…	P01876	IGHA1	1.48482	4.03386	1.94836	3.78532	3.71623	3.14918	0.976894	1.52176	3.20124	1.32397	1.00866	4.36999	2.43108	2.18817	2.71603	3.31175	3.1989	3.75897	2.73463	2.04773	2.29653	3.14352	2.60444	3.30068
35389;35390;35391;35392;35393;35394;50564;50565;50566;50567;50568;50569;50570;50571;50572;50573;50574;50575;50576;50577;50578;50579;50580;50581;50582;50583;50584;50585;50586;50587;50588;50589;50590;50591;50592;50593;50594;50595;63132;63133;63134;63135;63136;63137;63138;63139;147332;147333;147334;147335;147336;147337;147338;147339;147340;147341;147342;147343;147344;147345;147346;147347;182207;1822…	P01877	IGHA2	0.289589	2.98373	0.557349	2.30084	2.44075	3.16176	0.770428	1.24238	4.33123	1.33238	0.122408	5.24615	2.55529	1.81792	1.91919	3.48286	2.05841	3.70309	0.848619	0.3298	-0.0572176	1.00276	0.948013	0.421854
28130;28131;28132;28133;28134;28135;28136;28137;28138;28139;28140;28141;28142;28143;28144;28145;28146;28147;28148;28149;28150;28151;28152;28153;112027;112028;112029;112030;112031;112032;112033;112034;112035;112036;112037;112038;112039;112040;112041;112042;112043;126500;126501;126502;126503;126504;126505;126506;126507;126508;126509;126510;132078;132079;132080;132081;132082;132083;132084;132085;132…	P01903	HLA-DRA	0.0939465	0.421949	-0.0409198	0.498291	0.776382	0.47871	1.81267	1.01013	1.82032	0.547262	0.450663	1.97495	0.216379	0.483866	0.157929	0.218843	0.33983	0.410288	-0.00203896	0.113173	0.350556	-0.300446	-0.305645	-0.0646782
205009;205010;205011;205012;205013;205014;321673;346432;346433;346434;386726;386727;386728;386729;386730;386731;386732;386733;386734;386735	P01906	HLA-DQA2	NaN	NaN	NaN	NaN	NaN	NaN	0.772795	0.672638	0.779577	0.661919	0.50355	0.598781	0.411963	-0.00948715	0.82022	0.63289	0.430895	0.637325	2.96046	-1.34139	3.38588	2.13708	1.77765	2.2114
4787;4788;4789;4790;42770;42771;42772;42773;42774;42775;42776;42777;42778;42779;42780;42781;42782;42783;42784;42785;42786;42787;42788;42789;60696;60697;60698;127956;127957;127958;127959;127960;134944;155853;155854;155855;155856;155857;155858;155859;179739;179740;324699;324700;324701;326963;326964;369519;413142;413143;413144;413145;418797;418798;418799;424310;424311;424312;424313	P01911	HLA-DRB1	2.00654	2.59638	1.40015	2.40533	2.92609	2.61478	3.03715	2.58727	3.0206	1.69852	1.48924	2.9839	2.95275	2.48566	3.35179	3.39854	2.69667	3.81292	1.72491	1.75907	2.39292	1.02031	0.884729	1.63807
32879;32880;32881;279090;317727	P01920	HLA-DQB1	2.0073	2.16677	1.61442	2.18222	1.98286	2.77545	NaN	NaN	NaN	NaN	NaN	NaN	NaN	NaN	NaN	NaN	NaN	NaN	-0.61993	-0.789829	-0.0989084	-0.908197	-0.943752	-0.614079
95398;95399;95400;95401;95402;95403;95404;95405;95406;95407;95408;95409;95410;95411;95412;95413;95414;95415;95416;95417;95418;95419;95420;95421;95422;95423;95424;95425;95426;95427;95428;95429;95430;95431;95432;95433;95434;95435;95436;95437;95438;95439;95440;95441;95442;95443;95444;95445;95446;95447;95448;95449;95450;95451;95452;129582;129583;129584;129585;129586;129587;129588;129589;129590;129591…	P02042	HBD	1.01185	1.72017	1.12467	1.01579	0.99696	2.73122	2.21604	2.14544	1.62216	1.24649	1.8487	1.58034	2.76974	4.24241	1.07729	1.09878	0.932245	0.749727	1.86057	1.91531	1.33352	1.88625	2.36408	1.28325
23877;57059;57060;57061;57062;57063;57064;57065;57066;57067;64024;142082;142392;142393;142394;142395;142396;142397;142398;142399;142400;142401;145612;145613;145614;145615;145616;145617;145618;145619;145620;145621;145622;145623;145624;145625;145626;145627;145628;145629;145630;145631;145632;145633;145634;145635;145636;145637;145638;145639;145640;145641;145642;145643;145644;145645;145646;145647;1456…	P02452	COL1A1	3.59505	2.86716	2.59779	1.95906	2.1319	3.33779	3.56673	1.63038	2.88344	2.88521	1.61071	2.75071	1.64913	2.41844	4.23151	2.30893	2.20468	4.18318	1.58731	1.04195	1.78866	1.75436	1.10937	1.85347
139747;144017;144018;144019;145653;145654;145655;145656;145657;146555;146556;146557;146558;146559;146560;146561;146562;149647;149648;150031;150032;150033;150034;150035;150036;150037;150181;150182;150183;150184;150185;163988;163989;163990;166032;166033;166034;166035;166036;166037;166038;166039;166040;166041;166042;166043;166044;166045;166046;166047;166048;166049;166050;166051;166052;166053;166054;…	P02461	COL3A1	2.19228	2.24966	1.29964	1.17232	1.20412	2.48237	2.72494	0.784307	2.24727	2.2435	0.786711	2.41334	0.872681	1.87827	3.04377	1.60666	0.906057	3.03443	1.78751	1.58481	1.75319	2.07609	1.24247	1.98545
17226;17227;17228;17229;17230;17231;17232;138717;138718;138719;138720;152974;181023;181024;181025;181026;181027;181028;181029;181030;181031;181032;181033;181034;181035;319601;319602;319603;319604;319605;319606	P02462	COL4A1	1.5813	0.614498	0.995615	0.418415	0.358839	0.765966	1.1335	0.158699	0.60467	0.292166	-0.229331	0.458583	1.74594	2.41127	2.79926	1.83647	0.276258	2.80381	0.231747	0.438536	0.798415	0.169704	-0.218401	0.207392
30505;30506;30507;91335;216095;216096;216097;295013;397948;397949;397950;397951;397952;397953	P02511	CRYAB	1.57518	0.962348	0.685682	1.62118	2.61023	2.06566	1.02406	2.34576	1.19151	1.38678	1.3108	1.29133	2.07759	3.44967	1.35021	2.66372	1.70977	2.89978	0.619711	0.355246	0.755477	0.787523	0.665497	0.85648
5337;5338;5339;5340;5341;5342;5343;5344;5345;5346;5347;5348;5349;5350;5351;5352;5353;5354;5355;5356;5357;5358;5359;5360;5361;5362;5363;5364;5365;5366;5367;16245;16246;16247;16248;16249;16250;16251;16252;16253;16254;16255;16256;16257;16258;16259;16260;16261;16262;16263;16264;16265;16266;16267;31763;31764;31765;31766;31767;31768;31769;31770;31771;31772;31773;31774;31775;31776;31777;31778;31779;3237…	P02545	LMNA	-0.785866	-1.70583	-1.56074	-1.57605	-1.53893	-1.48374	-1.39408	-1.53685	-1.51779	-1.62948	-1.39466	-1.5932	-1.05926	-1.42651	-1.17706	-1.47115	-1.77229	-1.20964	-1.5856	-1.51831	-1.52073	-1.40848	-1.44473	-1.57386
8383;9395;9396;9397;25302;43902;43903;43904;50813;62968;65837;66237;66238;75408;95089;102008;102009;116333;116334;118095;119552;119553;137460;138612;158383;171709;205209;211667;211717;211718;220958;220959;236815;236816;239625;248260;248261;248262;275622;301093;307228;334160;341389;341390;342325;342326;342327;342328;348318;348319;349611;349612;349613;349614;349615;356294;378467;378468;378469;37847…	P02549	SPTA1	-1.17264	-1.34025	-1.27941	-2.00497	-0.716051	-0.843439	NaN	NaN	NaN	NaN	NaN	NaN	2.32637	3.46306	0.981	0.749424	0.173368	0.748251	0.656052	0.620754	0.349223	0.896181	0.734663	0.494783
11039;11040;11041;11042;11043;11044;11045;11046;11047;11048;11049;11050;11051;11052;11053;11054;11055;11056;11057;17475;17476;17477;17478;17479;17480;17481;17482;17483;20279;20280;20281;20282;20283;20284;20285;20286;20287;20288;20289;20290;20291;20292;20293;20294;20295;36804;36805;36806;36807;36808;36809;36810;36811;36812;36813;36814;63058;63059;63060;63061;63062;63063;63064;63065;63066;63067;630…	P02647	APOA1	2.49065	2.79318	2.04236	2.2553	2.12937	3.25535	2.17414	3.34948	2.29987	2.63451	2.79728	2.22029	2.54243	3.67077	2.53875	2.41484	3.36059	1.93599	2.37317	2.07294	1.80022	1.92153	2.42756	1.26196
4601;20248;20249;24118;24119;31203;31204;31205;106774;106775;106776;106777;106778;114553;114554;114555;114556;114557;114558;114559;150536;150537;150538;150539;150540;150541;222314;222315;222316;222317;222318;234308;234309;234310;234311;234312;234313;234314;309251;309252;312981;323973;323974;323975;348050;406312;406313	P02649	APOE	1.66728	0.878143	0.535086	0.664486	0.726854	0.755009	0.98851	0.738533	0.410015	-0.23036	-0.411651	-0.14815	1.22035	2.14602	1.24824	0.845352	1.56851	0.752956	0.782154	0.669838	0.840066	0.140982	0.199434	0.12413
111250;111251;111252;111253;111254;111255;111256;111257;111258;111259;111260;111261;111262;111263;111264;111265;111266;111267;111268;111269;111270;111271;111272;111273;111274;111275;111276;111277;111278;113863;113864;113865;113866;113867;113868;113869;113870;113871;113872;113873;113874;113875;113876;113877;113878;113879;113880;113881;113882;113883;113884;113885;113886;337910;337911;337912;337913;…	P02652	APOA2	2.19619	2.77955	1.51547	1.83349	1.96686	2.43423	1.63438	2.9713	1.7609	1.96063	2.49075	1.26238	2.31713	3.03778	2.59678	2.32717	3.13329	1.99468	3.7932	3.10587	2.82728	3.10278	3.33818	2.04366
94226;94227;94228;94229;94230;94231;94232;94233;94234;94235;94236;94237;94238;94239;94240;94241;94242;94243;94244;94245;123919;123920;123921;123922;123923;123924;123925;123926;123927;123928;123929;123930;123931;123932;123933;123934;123935;123936;123937;123938;123939;123940;123941;123942;123943;123944;123945;123946;123947;309660;309661;309662;309663;309664;309665;309666;309667;309668;309669;309670…	P02654	APOC1	2.20887	1.11809	1.26632	0.636604	0.703926	1.68465	1.56237	1.49579	1.12198	0.829975	0.682307	0.5095	1.69853	2.35367	1.73617	0.830795	1.54891	0.827438	1.64543	1.47397	2.56194	0.847847	0.984995	1.14098
116448;116449;116450;343642;343643;349635;377454;377455;377456	P02655	APOC2	NaN	NaN	NaN	NaN	NaN	NaN	NaN	NaN	NaN	NaN	NaN	NaN	NaN	NaN	NaN	NaN	NaN	NaN	3.46277	2.88336	2.74368	2.46125	2.76745	3.6132
50117;50118;50119;50120;50121;50122;50123;50124;50125;174895;174896;174897;174898;174899;174900	P02656	APOC3	NaN	NaN	NaN	NaN	NaN	NaN	NaN	NaN	NaN	NaN	NaN	NaN	NaN	NaN	NaN	NaN	NaN	NaN	0.982784	0.920218	0.635833	0.575424	0.643959	0.770327
25538;25539;25540;25541;25542;25543;25544;25545;25546;25547;25548;25549;25550;25551;25552;25553;25554;25555;25556;25557;25558;25559;25560;25561;25562;25563;25564;25565;25566;25567;25568;25569;25570;25571;25572;25573;25574;25575;25576;25577;25578;25579;25580;25581;25582;25583;25584;32236;32237;32238;32239;32240;32241;32242;32243;32244;32245;32246;32247;32248;32249;32250;32251;32252;32253;32254;322…	P02671	FGA	3.6162	2.37374	3.52493	1.94333	1.62822	3.10111	2.92618	3.10173	3.06193	2.03409	1.99226	1.88618	5.18963	4.73471	2.29522	1.67244	0.797995	1.12286	2.89136	3.3731	2.50176	1.28744	0.849459	0.736683
609;610;611;17541;17542;17543;17544;17545;17546;17547;17548;17549;17550;17551;17552;17553;17554;17555;17556;17557;17558;17559;17560;17561;17562;17563;17564;17565;17566;17567;28895;28896;28897;28898;28899;28900;28901;28902;28903;28904;28905;28906;28907;28908;28909;28910;28911;28912;28913;28914;28915;28916;28917;28918;28919;45959;45960;45961;45962;45963;45964;45965;45966;45967;45968;45969;45970;459…	P02675	FGB	3.21725	1.7845	3.36635	1.44783	1.19636	2.4663	2.60029	2.59498	2.75364	1.52809	1.64698	1.46186	5.19104	4.26078	2.35606	1.52532	0.466614	0.980669	2.65488	3.31088	2.46236	1.28676	0.802538	0.710114
19392;19393;19394;19395;19396;19397;19398;19399;19400;19401;19402;19403;19404;19405;19406;19407;19408;19409;19410;19411;19412;19413;19414;19415;19416;19417;19418;19419;19420;19421;19422;19423;19424;19425;19426;19427;19428;19429;19430;19431;19432;19433;19434;19435;19436;19437;19438;19439;19440;19441;19442;19443;19444;19445;19446;19447;19448;19449;19450;19451;19452;19453;19454;19455;19456;19457;194…	P02679	FGG	3.40753	1.92544	3.34034	1.54776	1.28144	2.60554	2.28065	2.38418	2.61533	1.30791	1.42478	1.22629	4.14885	3.39729	1.67255	1.051	0.421827	0.591618	2.26709	2.98804	2.17481	1.05042	0.604904	0.567009
556;557;558;559;560;6557;6558;6559;6560;6561;6562;6563;6564;6565;6566;6567;6568;6569;6570;6571;6572;6573;6574;6575;6576;6577;35780;35781;35782;35783;35784;35785;37083;37084;37085;37086;37087;37088;37089;37090;132295;132296;132297;132298;132299;132300;132301;132302;132303;171977;174882;174883;174884;174885;174886;188592;188593;188594;188595;195388;200020;200021;200022;200023;200024;200025;200026;2…	P02730	SLC4A1	0.472857	0.6401	0.247769	0.295496	0.240099	1.22117	1.63217	1.28344	0.9697	0.838921	1.15194	1.12499	2.51651	3.34515	0.809022	0.763675	0.501812	0.624994	1.29764	1.0794	0.934371	1.17383	1.24453	0.731026
44306;44307;44308;44309;44310;44311;44312;44313;44314;44315;44316;44351;44352;44353;44354;44355;44356;44357;44358;44359;44360;44361;44362;44363;44364;44365;68715;68716;68717;68718;68719;68720;68721;68722;68723;68724;68725;68726;68727;68728;68729;68730;68731;68732;68733;68734;68735;68736;68737;68738;117210;117211;117212;117213;117214;117215;176142;176143;176144;176145;176146;176147;176148;176149;1…	P02743	APCS	2.65383	0.145479	0.900906	1.52588	2.59716	1.79849	1.89075	1.18353	3.3058	1.61986	1.91738	2.10706	1.44357	1.87701	1.65241	2.05279	1.09844	3.29271	0.655449	2.11789	1.80588	1.28098	0.764532	1.38534
294636;333025;333026	P02745	C1QA	NaN	NaN	NaN	NaN	NaN	NaN	NaN	NaN	NaN	NaN	NaN	NaN	1.90427	2.14518	2.64449	1.43163	0.597054	1.35553	NaN	NaN	NaN	NaN	NaN	NaN
182811;182812;182813;182814;182815;182816;182817;228803;228804;361125;361126;361127;361128;361129	P02746	C1QB	1.78599	1.31714	1.24368	1.02115	1.20261	1.34212	0.676567	1.84723	0.570614	0.387173	0.0836263	0.302888	0.999187	1.09893	1.35875	0.706867	0.126772	0.463308	1.01779	0.932058	1.5329	0.959173	0.925444	1.12571
18050;18051;18052;18053;18054;18055;18056;18057;18058;18059;18060;18061;18062;18063;24759;24760;24761;24762;24763;24764;24765;46394;46395;46396;46397;46398;46399;46400;47738;47739;47740;47741;47742;47743;47744;79432;79433;79434;79435;79436;79437;79438;128885;128886;128887;128888;217543;255791;255792;255793;255794;255795;255796;255797;255798;255799;255800;255801;255802;255803;255804;255805;269506;…	P02748	C9	2.92152	1.70246	1.7533	1.38005	1.50214	1.84216	1.54941	1.84544	1.64984	1.52218	1.33068	1.43642	1.96458	2.09373	1.83217	1.54747	1.24477	1.69479	1.26521	1.05207	1.62707	0.960358	0.919102	0.866693
37117;37118;37119;37120;37121;37122;38980;38981;38982;38983;38984;38985;46967;46968;47710;47711;47712;47713;47714;47715;47716;47717;47718;47719;47720;47721;47755;47756;47757;99202;132162;132163;132164;210394;281469;281470;281471;281472;352055;352056;352405;352406;352407;352408;357807;357808;357809;357810;357811;357812;357813;357814;357815;357816;357817;357818;357819;357820;357821;357822;357823;35…	P02749	APOH	1.60569	1.85509	1.19625	1.31487	1.27571	1.64955	1.3938	2.09565	1.50635	1.30789	1.60486	1.10718	1.56303	1.87893	1.34913	1.20304	1.47508	0.879086	0.885166	0.774067	0.177331	0.397507	0.584141	-0.1579
167414;235485;235486;362780;362781;362782;362783;362784;362785;362786;362787;362788	P02750	LRG1	0.0735111	0.319243	0.00467634	0.241189	0.0763798	1.03047	0.546382	0.619418	0.576797	0.376866	0.53018	0.270164	0.0819855	0.0811186	0.108647	0.257804	0.0935812	0.104105	0.730897	0.69275	0.787846	0.569976	0.725497	0.600327
31932;31933;31934;31935;31936;31937;31938;37678;37679;37680;37681;37682;37683;37684;37685;37686;37687;37688;45195;45196;45201;45202;45203;45204;45205;45206;45207;45208;45681;45682;45995;47737;50331;50332;50333;50334;50335;50336;50337;66206;66207;66208;66209;66210;66211;66212;66213;66214;66215;66216;66217;66218;66219;66220;66221;66222;66223;66224;66225;66226;66227;66228;66229;66230;66231;66232;662…	P02751	FN1	3.05847	0.641819	1.84426	0.705351	0.808338	0.638552	1.57354	0.881069	1.64898	0.630341	0.217133	0.404597	1.8229	1.80897	2.69792	0.929142	0.476748	0.79183	0.907648	1.48902	1.79274	0.544466	0.339825	0.148983
162850;238336;243033;243034;433386;433387	P02753	RBP4	NaN	NaN	NaN	NaN	NaN	NaN	NaN	NaN	NaN	NaN	NaN	NaN	1.68622	2.57035	1.59923	2.08838	2.02206	1.12418	NaN	NaN	NaN	NaN	NaN	NaN
118504;118505;118506;124193;124194;124195;124196;124197;124198;124199;124200;124201;124202;124203;124204;148348;148349;148350;148351;148352;148353;172317;172318;172319;172320;172321;172322;212673;373294;373295;373296;373297;373298;373299;373300;373301;373302;373303;373304;413624;413625;413626;413627;413628;413629;413630;413631;413632;413633;413634;413635;413636;413637;413638;413639;413640;413641;…	P02760	AMBP	1.45855	1.73703	0.836121	1.18423	1.25525	1.70605	1.3015	2.06446	1.25678	1.48281	1.93897	1.10731	1.71672	2.28765	1.58942	1.71108	1.63826	1.54543	0.293242	0.27548	0.18427	0.226528	0.334902	-0.0578632
62183;62184;62185;62186;113635;113636;113637;113638;113639;113640;113641;113642;113643;113644;293781;293782;293783;293784;322671;354224;354225;354226;354227;354228;354229;354230;354231;354232;354233;354234;377491;377492;377493;377494;377495;377496;377497;377498;377499;377500;432727;432728;432729;432730;432731	P02763	ORM1	2.7391	2.35782	1.9171	2.3693	2.09239	2.00242	2.19056	2.95882	2.31544	1.82481	1.63643	1.95286	2.86927	2.68098	2.58287	2.15427	1.63842	2.35717	0.991064	1.11415	1.69823	0.917376	0.783518	1.09278
32274;32275;32276;32277;32278;32279;37843;37844;37845;37846;37847;37848;37849;37850;37851;37852;37853;45238;45239;45240;85458;85459;85460;85461;85462;85463;85464;85465;85466;85467;85468;85469;85470;98934;98935;98936;98937;98938;98939;98940;98941;98942;98943;98944;98945;138870;138871;138872;138873;138874;138875;138876;138877;138878;138879;138880;138881;181280;181281;181282;181283;181284;181285;181…	P02765	AHSG	1.32054	1.50495	0.79181	1.2454	1.02687	1.49812	1.32373	2.82269	1.1598	1.37885	1.70594	0.969987	2.42776	3.02678	1.9489	2.40998	2.85185	1.62094	1.16599	1.07654	0.682929	0.971525	1.14012	0.246918
893;894;895;896;897;898;899;900;901;902;903;904;905;906;907;908;909;910;911;912;913;914;915;916;917;918;919;23103;23104;23105;23106;23107;23108;23109;23110;169077;169078;169079;169080;169081;169082;169083;169084;169085;169086;169087;169088;318010;318011;318012;370191;370192;370193;370194;370195;370196;370197;370198;370199;370200;370201;370202;370203;370204;386763;386764;386765;386766;386767;38676…	P02766	TTR	2.5222	2.77233	1.8526	2.52479	2.307	2.6899	1.97174	3.5739	1.7987	2.14384	2.66361	1.77528	2.91344	4.00781	2.66946	2.877	3.91165	2.29092	2.02384	2.12284	1.27788	1.91245	1.957	1.02003
20254;20255;76780;76781;76782;94945;94946;106407;106408;106409;106410;106411;106412;106413;106414;106415;106416;106417;106418;106419;106420;106421;107657;107658;107659;107660;107661;107662;107663;107664;107665;107666;107667;107668;107669;107670;107671;107672;107673;107674;107675;107676;107677;107678;107679;123666;123667;123668;123669;123670;123671;123672;123673;123674;123675;123676;128398;128399;…	P02774	GC	1.9488	2.28207	1.55446	1.81789	1.76377	2.30007	1.58245	2.69122	1.63768	1.6977	2.01449	1.54245	2.02536	2.67349	2.09604	2.02005	2.26841	1.83919	2.11568	1.89541	1.7441	1.6972	2.02628	1.36129
184423;184424;372955;372956;372957;372958;372959	P02776	PF4	1.1114	0.0901842	0.417963	0.111504	-0.438811	1.78691	NaN	NaN	NaN	NaN	NaN	NaN	2.57235	2.87967	1.41089	0.405893	-0.082058	0.234294	1.46023	0.63152	0.978037	0.283875	0.0982237	0.166003
102;103;104;105;106;107;4602;4603;4604;4605;4606;13704;13705;13706;13707;13708;13709;13710;13711;13712;13713;13714;13715;13716;13717;13718;13719;13720;13721;13722;28735;28736;28737;28738;28739;41195;41196;41197;41198;41199;41200;41201;41202;41203;41204;41205;41206;41207;41208;41209;41210;41211;41212;41213;41214;41215;41216;51248;54317;54318;54319;54320;54321;54322;54323;54324;57415;57416;57417;57…	P02786	TFRC	-0.775988	-1.83755	-1.29269	-1.50353	-1.75404	-1.82508	-1.30152	-2.02428	-1.10981	-1.8834	-2.07425	-2.08526	-0.919239	-1.62037	-1.27589	-0.919566	-1.84593	-1.53371	-2.31153	-2.16651	-2.20943	-2.44406	-2.74323	-2.65877
7931;7932;7933;7934;7935;7936;7937;7938;7939;7940;7941;7942;7943;7944;7945;7946;7947;7948;7949;7950;7951;7952;29865;29866;29867;29868;29869;29870;29871;29872;29873;29874;29875;29876;29877;29878;29879;29880;29881;29882;29883;29884;29885;29886;29887;29888;29889;29890;29891;29892;29893;36157;36158;36159;36160;36161;36162;36163;36164;36165;36166;36167;36168;36169;36170;36171;36172;36173;36174;36175;4…	P02787	TF	2.43261	2.73122	1.55514	2.23385	2.27844	2.17629	2.1525	3.26543	1.99839	2.36549	2.48988	1.72628	3.05505	3.41483	2.6071	3.16621	2.96236	2.25844	2.5158	2.37547	1.86709	2.26896	2.46692	1.46308
6182;6183;6184;6185;6186;6187;6188;6189;6190;6191;6192;6193;6194;6195;44612;44613;44614;44615;44616;44617;44618;44619;44620;44621;44622;44623;44624;44625;45875;45876;45877;45878;45879;45880;45881;45882;45883;45884;45885;45886;45887;45888;45889;45890;45891;45892;45893;45894;45895;45896;45897;45898;45899;46346;46347;46348;46349;46350;46351;46352;46353;46354;46355;46356;46357;46358;46359;46360;46361…	P02788	LTF	0.861048	0.0630436	1.96244	1.07391	1.92913	0.126684	2.47684	0.109688	2.15873	-0.00140953	-0.0872245	2.12702	2.18439	2.51356	2.45182	0.881429	0.223475	0.872	0.447046	2.3299	1.75445	0.091959	-0.427977	0.00156975
80478;80479;80480;80481;80482;80483;80484;80485;80486;80487;80488;80489;80490;80491;80492;80493;80494;80495;80496;80497;80498;105157;105158;105159;105160;105161;105162;105163;105164;105165;105166;121473;121474;121475;121476;121477;121478;123948;123949;123950;123951;123952;123953;123954;123955;123956;123957;123958;148308;148309;148310;148311;148312;148313;148314;148315;148316;148317;148318;148319;…	P02790	HPX	1.49133	1.635	1.24535	1.40704	1.24644	2.09922	1.40574	2.47632	1.46695	1.49415	1.73031	1.25935	2.34037	2.72152	2.33143	2.4374	2.35431	1.97508	1.56014	1.4167	1.28224	1.4329	1.45899	0.866903
22929;22930;214693;233165;233166;233167;233168;233169;233170;233171;246999;247000;247001;247002;247003;353363;353364;353365;353366;353367	P02792	FTL	1.19991	0.901186	0.691109	1.18337	1.27891	2.08492	1.61929	1.29268	1.46136	-0.050292	0.225421	1.19692	1.10837	1.69802	0.993567	0.305948	1.27884	0.241859	0.997267	1.88827	0.792649	0.528408	0.540571	0.550011
181277;188532;188533;214810;214811;270104;270105;270106;270107;270108;270109;270110;279005;279006;279007;279008;307618;307619;307620;424004;424005;424006	P02794	FTH1	0.888203	-0.032464	0.889451	0.12288	0.408319	0.911369	1.11597	0.830566	1.1561	-0.32389	0.577179	0.89528	-0.167241	0.261557	0.0197802	-0.184737	-0.258646	-0.809299	-0.114113	1.0719	-0.0973082	-0.42083	-0.186167	-0.394461
165099;165100;165101;165102;165103;165104;165105;195103;195104;195105;212426	P03886	MT-ND1	-1.06341	-0.958342	-0.940532	-0.415255	-0.479829	-0.628135	-0.280202	-0.612981	-0.32509	0.38756	0.65895	0.460175	-0.425056	-0.625668	-0.450273	-0.48086	-0.228451	-0.229774	-1.2515	-1.14346	-1.27651	-0.675343	-0.472863	-0.473369
258396;258397;258398;258399;258400;258401;258402;258403;258404;258405;258406;258407;258408;258409;258410;418883	P03905	MT-ND4	NaN	NaN	NaN	NaN	NaN	NaN	NaN	NaN	NaN	NaN	NaN	NaN	NaN	NaN	NaN	NaN	NaN	NaN	-0.3783	-0.514055	-0.380584	-0.203423	-0.213467	-0.122013
136652;136653;136654;136655;136656;136657;136658;136659;136660;136661;136662;136663;136664;136665;271252	P03915	MT-ND5	-0.106476	0.413121	0.0202842	0.893202	0.995561	0.540083	0.0494175	0.403864	0.362672	1.33148	1.24322	0.86211	0.218103	0.00179195	-0.0299101	0.314998	0.905011	0.0540104	-0.102461	0.0314875	0.125201	0.352247	0.332037	0.444825
184500;272282;272283;272284;272285;272286;272287;272288;294253;294254;294255;294256;294257;294258;294259	P03928	MT-ATP8	-1.04672	-0.783482	-0.95478	-0.223093	-0.441441	-0.335722	-0.662214	-0.545076	-0.67354	0.708632	-0.165477	0.00692081	-0.175724	-0.0414772	-0.730382	-0.364729	0.0612164	-0.235201	-2.44951	-2.9209	-2.4369	-2.05954	-2.59648	-1.85633
61080;161594;161595;161596	P03950	ANG	0.798641	1.09308	0.188902	0.886528	0.852804	0.710438	NaN	NaN	NaN	NaN	NaN	NaN	NaN	NaN	NaN	NaN	NaN	NaN	0.0331249	-0.0471191	-0.0146494	-0.0403824	0.300297	-0.0714436
364438;379086;379087;379088	P03952	KLKB1	1.46621	1.93671	1.166	1.44497	1.53653	1.79281	NaN	NaN	NaN	NaN	NaN	NaN	NaN	NaN	NaN	NaN	NaN	NaN	2.08637	1.93087	1.33292	1.96722	2.05879	1.16846
8232;13446	P03956	MMP1	NaN	NaN	NaN	NaN	NaN	NaN	NaN	NaN	NaN	NaN	NaN	NaN	NaN	NaN	NaN	NaN	NaN	NaN	NaN	NaN	NaN	NaN	NaN	NaN
44890;44891;44892;44893;44894;44895;44896;44897;46456;46457;46458;46459;46460;46461;46462;214876;214877	P03973	SLPI	0.924687	1.78483	0.225538	0.425071	0.43402	-0.797751	1.72899	2.105	1.1166	0.426973	1.25259	0.920184	0.376013	0.26408	0.996911	0.507047	0.781886	1.15923	NaN	NaN	NaN	NaN	NaN	NaN
46333;75776;88966;88967;88968;88969;88970;88971;88972;88973;88974;88975;88976;88977;88978;88979;91134;91135;91136;91137;91138;91139;91140;91141;91142;137675;137676;137677;137678;137679;169662;173142;173143;173144;173145;173146;173147;173148;173149;175604;175605;175606;175607;182944;182945;214875;214989;214990;255287;255288;255289;281557;281558;281559;281560;310382;310383;310384;310385;310386;3103…	P04003	C4BPA	2.11358	1.07322	1.06656	0.758789	0.763332	1.36783	1.11191	1.41792	1.06991	0.741259	0.664265	0.491319	2.13519	1.9629	2.6764	1.04525	0.629414	0.810122	1.18969	0.934637	1.70389	0.851507	0.724611	0.72295
42566;42567;42568;42569;42570;42571;42572;42573;42574;42575;42576;47240;47758;79538;79539;79540;79541;79542;79543;79544;79545;79546;79547;79548;79549;79550;79551;79552;79553;79554;79555;79556;79557;79558;79559;79560;79561;79562;79563;79564;79565;79566;79688;79689;79690;79691;128484;128485;128486;128487;128488;128489;128490;128491;128492;128493;128494;128495;128496;128497;128498;128499;128500;1285…	P04004	VTN	1.94799	0.431389	0.395525	0.338163	0.614573	0.721378	0.891207	1.19944	1.11024	0.497881	0.546704	0.370925	0.995415	1.18276	1.37506	0.610643	0.462515	1.04055	1.00476	1.08121	1.89261	0.70126	0.832708	0.630123
8329;8330;8331;8332;8333;8334;8335;8336;8337;8338;8339;8340;8341;8342;8343;8344;8345;8346;13992;13993;13994;13995;13996;13997;13998;13999;14000;14001;14002;14003;14004;14005;14006;14007;14008;14009;14010;14011;14012;14013;14014;14015;14016;14017;14018;14019;14020;50471;50472;50473;50474;50475;50476;50477;50478;50479;50480;50481;50482;50483;50484;50485;50486;50487;50488;50489;50490;50491;64145;699…	P04040	CAT	0.215368	0.094368	0.602702	0.175341	0.153494	0.864645	0.549051	-0.105696	0.322731	-0.145491	-0.181661	-0.0142584	1.24286	2.37007	0.37102	0.104125	-0.0545959	0.107759	0.278679	0.450232	0.143964	0.222475	0.26264	0.233147
78726;132597;132598;132599;132600;132601;133306;133307;133308;133309;141119;242591;242592;242593;242594;242845;242846;242847;242848;242849;281107;281108;281109;281110;281111;281112;281113;281114;281115;281116;281117;281118;281119;281120;281121;281122;281123;281124;281125;281126;281127;391683;405320;415194;415195;415196;415197;415198;415199;415200;415201;415202;415203	P04062	GBA	-0.0763283	-0.460455	-0.424284	-0.292891	-0.266115	-0.266045	-0.662214	-0.802633	-0.550987	-0.581877	-0.704391	-0.392018	-0.182819	-0.470545	-0.221513	-0.474795	-0.828463	-0.445921	-0.455034	-0.299644	-0.572387	-0.537996	-0.640739	-0.496502
54956;67285;67286;67287;67288;67289;67290;67291;67292;67293;67294;67295;67296;67297;67298;69742;69743;130214;206072;206073;206074;206075;206076;206077;206078;206079;206080;206081;206082;206083;206084;206085;206086;419931;431988;431989;431990;433278;433279;433280;433281;433282;433283;433284;433285;433286;433287	P04066	FUCA1	0.0336132	1.47243	-0.0559936	0.646118	1.2449	1.03837	1.01593	1.32354	0.778837	1.06779	1.1887	1.69733	0.00518036	-0.155054	-0.0512285	0.417299	0.368839	0.575665	0.578279	-0.30946	0.149838	0.570656	0.398643	1.15654
3782;3783;3784;3785;3786;3787;3788;3789;3790;3791;3792;3793;3794;3795;3796;3797;3798;3799;3800;3801;3802;3803;3804;3805;3806;3807;3808;3809;3810;3811;3812;3813;3814;3815;3816;3817;6286;6287;6288;6289;6290;6291;6292;6293;6294;6295;6296;6297;6298;6299;6300;6301;6302;6303;6304;6305;6306;6307;6308;6309;6310;6311;20880;20881;20882;20883;20884;20885;20886;20887;20888;20889;20890;20891;20892;20893;20894…	P04075	ALDOA	1.64838	2.13557	2.04453	2.22658	2.12791	1.78114	2.12758	1.96322	1.88155	1.8253	1.64282	1.75728	1.8541	1.51708	2.11196	2.28165	1.87778	2.06664	1.48552	1.54248	1.72807	1.58524	1.59239	1.57692
20210;20211;20212;20213;20214;176733;176734;176735;176736;176737;211850;211851;211852;211853;211854;211855;272774;272775;272776;272777;272778;272779;272780;272781;296192;340179;340180;340181;340182;340183;340184;340840;340841;340842;340843;340844;340845;340846;340847;340848;340849;340850;340851;340852;340853;340854;340855;340856;340857;340858;340859;340860;340861;340862;340863;340864;340865;34086…	P04080	CSTB	1.97065	0.733227	0.880383	0.835474	0.74892	0.730631	0.797716	3.47211	0.717636	0.881622	0.444741	0.864676	1.09092	1.34911	1.29619	1.34748	1.61038	1.36383	1.58742	1.24046	1.61733	1.29093	1.41303	1.40941
5449;5450;5451;5452;26491;26492;26493;26494;26495;26496;26497;26498;26499;26500;26501;26502;26503;26504;26505;26506;26507;26508;26509;26510;44779;46593;46594;61769;61770;61771;61772;61773;61774;61775;61776;61777;61778;61779;61780;61781;61782;61783;61784;61785;61786;61787;61788;154551;154552;154553;154554;154555;154556;154557;154558;154559;154560;154561;154562;154563;154564;154565;154566;154567;15…	P04083	ANXA1	-0.587553	-1.28808	-0.939962	-1.05709	-0.980793	-1.28964	-0.23303	2.50145	-0.76017	-1.09708	-2.47424	-1.29646	-0.740017	-0.537027	-0.415936	-1.10405	-1.74194	-1.27272	-1.04952	-0.577806	-0.895612	-1.06453	-1.1128	-1.3082
2992;11521;11522;11523;19493;19494;19495;19496;19497;19498;19499;26176;26177;26218;26219;26220;26221;26222;26223;26224;26225;26629;26630;31929;31930;32357;32358;32359;32360;32361;32362;37170;37171;37172;37173;37174;37175;37176;37177;37178;37179;37180;37181;37182;37183;37184;37185;37505;37506;37507;37508;37509;37510;42658;42659;48147;56230;62233;62234;62235;64530;64531;69714;74916;85023;85024;8502…	P04114	APOB	0.691343	0.374897	0.341219	0.48571	0.290764	0.960333	0.350887	0.481243	0.145494	0.96678	0.410948	0.258689	0.688368	1.34004	0.964465	0.492959	0.60994	0.330381	1.07848	0.898722	0.818858	0.512051	0.499292	0.439034
145025;145026;145027;145028;145029;145030;145031;145032;145033;145034;145035;145036;145037;145038;145039;145040;307194;307195;307196	P04155	TFF1	0.0832596	2.56645	0.11246	1.69394	1.30721	0.0905247	0.764645	1.94926	0.458284	1.32068	2.23026	0.886325	1.10191	2.20703	2.33659	1.02828	3.30852	3.11585	2.45786	1.18226	1.76403	1.45509	3.92458	1.54976
116654;116655;116656;303264;303265;429590	P04156	PRNP	NaN	NaN	NaN	NaN	NaN	NaN	-1.61912	-1.82804	-1.53285	-1.9133	-1.9033	-1.67403	NaN	NaN	NaN	NaN	NaN	NaN	-1.27115	-1.40044	-1.06849	-1.48631	-1.58351	-1.47906
20043;20044;20045;20046;20047;20048;20049;20050;20051;20052;20053;20054;20055;20056;20057;20058;20059;20060;20061;20062;20063;55339;55340;55341;55342;55343;55344;55345;55346;55347;55348;55349;55350;55351;55352;55353;55354;55355;55356;55357;55358;55359;55360;55361;55362;135531;135532;147827;147828;147829;147830;147831;147832;147833;147834;147835;147836;147837;147838;147839;147840;147841;147842;147…	P04179	SOD2	2.17123	0.896032	1.25759	1.19968	1.77145	0.877176	1.79147	0.257236	1.69469	0.881054	0.529694	1.64366	0.982092	1.41801	2.00569	0.745494	1.39491	0.756889	0.461843	2.24039	0.950419	0.0859833	0.0498314	0.146444
13893;13894;13895;13896;13897;13898;13899;13900;13901;13902;13903;13904;13905;13906;13907;13908;13909;13910;13911;13912;13913;13914;13915;13916;68870;116105;116106;116107;116108;116109;116110;116111;116112;116113;116114;116115;116116;116117;116118;116119;116120;116121;126319;126320;126321;126322;126323;126324;158102;158103;158104;158105;158106;158107;158108;158109;158110;158111;160384;160385;1603…	P04181	OAT	-0.271208	-0.61426	-0.501287	-0.545723	-0.742277	0.162682	-0.516851	-0.697975	-0.388222	-0.396992	-0.595724	-0.700587	-0.268248	-0.895292	-0.582097	-0.266764	-0.590086	-0.373634	-0.429461	-0.571264	-0.823487	-0.253984	-0.494602	-0.00640678
7442;7443;7444;7445;7446;7447;7448;7449;7450;7451;7452;7453;21513;21514;21515;21516;59078;59079;59080;59081;59082;74280;74281;74282;74283;74284;74285;74286;74287;74288;74289;74290;74291;74292;74293;74294;153155;153156;153157;153158;153159;182364;182365;316801;426523;426524;426525;426526;426527;426528;433403	P04196	HRG	1.30706	1.21818	0.579628	0.571568	0.877	0.862821	2.15277	1.95272	1.49134	1.40659	2.0492	1.48127	3.28088	3.47385	2.91401	2.65004	2.73473	1.84448	2.30352	2.42078	2.47928	2.04613	1.96937	1.69591
138019;138020;138021;138022;138023;138024;138025;138026;138027;181081;181082;181083;181084;295607;295608;295609;295610;295611	P04211	IGLV7-43	0.906605	2.33011	0.879925	2.30102	2.10545	2.12262	0.245621	0.791773	1.13947	0.459064	0.283657	1.046	3.00175	1.92713	0.860524	2.20143	1.18085	0.775469	0.946071	0.712569	0.803802	1.09256	0.806691	1.20379
181734;181735;181736;181737;181738;181739;181740;181741;401197;401198;401199;401200;401201;401202;401203;401204;401205;401206;401207;401208;401209;401210;401211;401212;401213;401214;401215;401216;401217;401218;401219;412668;412669;412670;412671;412672;412673;412674;412675;412676;412677;412678;412679;412680;412681;412682;412683;412684;412685;412686;412687;412688;412689;412690;412691	P04216	THY1	2.30058	0.227489	1.25802	0.558352	1.04161	0.48719	0.887159	0.47394	0.99659	0.0321922	0.27426	0.389575	0.901711	0.584934	1.59539	0.384088	0.178661	0.591396	0.436956	0.66678	1.09098	0.646076	0.275835	0.37776
45447;45448;45449;45450;45451;45452;45453;45454;45455;45456;45457;45458;45459;45460;45461;45462;45463;45464;45465;45466;46390;46391;174141;174142;174143;174144;174145;174146;174147;174148;174149;174150;174151;180301;180302;180303;180304;228303;228304;228305;228306;240790;240791;240792;240793;240794;240795;240796;240797;240798;327569;327570;327571;327572;327573;327574;327575;327576;327577;343411;3…	P04217	A1BG	1.67357	2.20363	1.30863	1.45003	1.70024	2.06817	1.4814	2.3601	1.54531	1.59007	1.83999	1.41982	2.01388	2.41278	1.97126	2.03348	2.09606	1.72048	1.46412	1.61774	1.63558	1.4065	1.60991	1.33831
64826;64827;64828;64829;64830;64831;64832;64833;64834;64835;64836;64837;64838;64839;64840;64841;64842;64843;88401;88402;88403;88404;88405;88406;168342;168343;168344;180878;180879;180880;180881;180882;260148;260149;260150;260151;260152;291565;291566;291567;291568;291569;291570;291571;291572;291573;316501;316502;316503;316504;316505;316506;316507;316508;316509;316510;316511;316512	P04233	CD74	1.36955	1.49516	1.02865	1.34569	1.60023	1.65479	1.50314	0.723724	2.12291	0.536598	0.35661	2.04583	1.79484	1.67297	2.01189	2.25121	2.09765	2.54143	1.94752	1.8217	2.32397	1.20298	1.56203	1.7168
10173;13834;13835;30520;30521;30522;46577;46578;51648;51649;84848;84849;86366;112590;112591;124171;124172;124173;124174;147238;147239;147240;147241;150753;185587;185588;186258;186259;193794;194063;194064;196644;199761;199762;248452;248453;248454;248455;248456;248457;248458;258068;260740;260741;260742;260743;299271;311021;314109;316519;316520;351284;380796;380797;380798;380799;386251;386252;386253…	P04275	VWF	2.30773	1.5211	1.48651	1.13626	1.29403	1.5522	1.1073	0.689948	1.27794	0.0154667	-0.000786304	-0.0628424	3.02401	3.00083	3.23209	2.2726	1.18807	2.55509	1.46378	1.77754	2.10499	1.2149	1.07404	1.32933
1739;1740;1741;1742;1743;1744;1745;1746;1747;1748;1749;1750;1751;1752;1753;1754;1755;1756;1757;1758;1759;1760;1761;1762;1763;1764;1765;1766;1767;1768;1769;1770;1771;1772;1773;14185;14186;14187;14188;14189;14190;14191;14192;14193;14194;14195;14196;14197;14198;14199;14200;14201;14202;14203;14204;14205;14206;14207;14208;14209;14210;14211;14212;14213;14214;14215;14216;132006;132007;132008;132009;1320…	P04406	GAPDH	1.64946	1.33028	1.76572	1.43514	1.42155	1.48377	1.89282	1.51799	1.81891	1.35168	1.02312	1.39554	1.63249	1.36331	1.79476	1.66885	1.24216	1.47044	1.44983	1.8243	1.78394	1.40464	1.28439	1.45415
11160;11161;11162;11163;11164;23930;23931;23932;40298;40299;40300;78106;78107;78108;78109;105053;105054;105055;105056;105057;105058;105059;105060;135317;135318;135319;140194;140195;140196;140197;140198;140199;140200;161017;161018;161019;161020;161021;161022;161023;179319;179320;179321;179322;198807;198808;198809;198810;198811;198812;198813;198814;198815;198816;198817;198818;198819;198820;198821;1…	P04424	ASL	0.661907	1.10563	0.697894	0.920778	0.897429	0.87158	1.02087	0.706057	0.729414	0.961723	0.795874	0.88551	0.781673	0.678379	0.563426	0.923078	0.519466	0.978157	0.897671	0.936567	0.914344	1.01158	1.05365	1.2367
35448;37368;37369;37370;37371;37372;37373;37374;37375;37376;37377;37378;37379;37380;37381;37382;37383;37384;37385;37827;37828;37829;37830;37831;37832;37833;37834;37835;37836;37837;37838;37839;37840;37841;241827;241828;241829;241830;241831;241832;241833;241834;241835;241836;241837;241838;241839;295607;295608;295609;295610;295611	P04433	IGKV3-11	0.657238	1.49635	0.397315	0.946547	1.26505	0.964615	0.618542	0.994476	NaN	0.792208	0.746556	0.969724	1.50888	1.64789	1.45163	1.75519	1.29955	1.41036	1.5372	1.10393	1.24209	1.60916	1.04851	1.25857
38108;38109;38110;38111;38112;38113;38114;38115;38116;38117;42770;42771;42772;42773;42774;42775;42776;42777;42778;42779;42780;127956;127957;127958;127959;127960;403820;403821;403822;403823;403824;403825	P04440	HLA-DPB1	0.503199	1.13396	0.133013	1.2585	1.74299	0.894682	2.18407	1.52502	1.94584	0.551935	0.283869	2.4523	NaN	NaN	NaN	NaN	NaN	NaN	1.21272	0.899101	0.856454	0.0879326	-0.0831299	-0.114464
43027;43028;47165;48212;97838;100580;100581;100582;100960;100961;100962;100963;100964;100965;100966;100967;100968;100969;100970;108253;108254;108255;108256;108257;108258;108259;108260;108261;117882;125449;125450;125451;125452;141066;141067;141068;141069;141070;141071;141072;141073;141074;141075;141076;141077;141078;141079;141080;141081;141082;144084;144085;144086;144087;144088;145300;145301;14530…	P04626	ERBB2	-1.4535	-2.35752	-2.05338	-2.21309	-2.29138	-2.05037	-1.84447	-2.03201	-1.90709	-2.10782	-2.11572	-2.09207	-1.50796	-1.15691	-1.66135	-1.70462	-1.91815	-1.69625	-2.96194	-3.05807	-2.87562	-2.82298	-3.04794	-2.84395
153534;153535;153536;153537;153538;153539;153540;153541;153542;153543;153544;153545;153546;153547;153548;153549;153550;153551;153552;153553;153554;153555;153556;194891;194892;194893;194894;194895;194896;194897;194898;194899;194900;194901;194902;194903;194904;194905;230027;232926;232927;232928;232929;232930;232931;232932;232933;232934;232935;232936;301658;301659;301660;301661;301662;301663;301664;…	P04632	CAPNS1	1.12126	1.74614	0.867033	1.45475	1.54344	1.44018	1.42804	1.94931	1.22341	1.51351	1.84484	1.56853	1.31248	1.37144	1.56911	1.59818	1.84379	1.88712	0.955751	0.931032	1.10073	1.32146	1.6047	1.421
32081;32082;32083;32084;32085;32086;32087;32088;32089;32090;32091;32092;32093;32094;32095;32096;32097;32098;32099;32100;32101;32102;32103;32104;32105;32106;32107;32108;58865;58866;58867;58868;58869;58870;58871;58872;58873;58874;58875;58876;58877;58878;58879;58880;58881;58882;58883;58884;58885;58886;58887;58888;58889;58890;58891;58892;58893;58894;58895;58896;58897;58898;58899;58900;58901;79888;798…	P04792	HSPB1	1.82802	1.74884	0.933283	1.15657	1.3277	1.02516	0.968493	3.38369	0.734884	0.832842	0.849677	0.671294	1.07132	1.02071	1.78304	1.83283	1.2814	1.87667	1.19543	1.00766	1.46102	1.66407	1.83998	1.50618
77973;77974;77975;77976;77977;77978;77979;77980;77981;77982;77983;77984;86437;86438;86439;86440;86441;86442;173153;173154;173155;173156;190527;190528;190529;190530;190531;190532;190533;190534;190535;190536;190537;190538;190539;190540;207532;207533;207534;207535;207536;207537;241553;241554;241555;241556;241557;241558;241559;241560;241561;241562;241563;241564;269260;269261;269262;284922;284923;2849…	P04839	CYBB	1.30122	1.4943	1.53476	1.43301	1.86741	1.23968	1.81198	0.775209	1.57717	0.690065	0.684897	1.06939	1.34641	1.77869	1.85155	0.858295	0.496969	0.98324	1.11086	1.99903	1.81279	0.751795	1.06975	1.21267
25738;25739;25740;25741;25742;25743;25744;25745;25746;25747;25748;25749;25750;25751;25752;25753;25754;25755;25756;25757;25758;25759;25760;25761;25762;25763;25764;25765;25766;25767;25768;25769;25770;25771;25772;25773;25774;25775;25776;25777;28924;38364;38365;38366;38367;38368;38369;38370;38371;38372;38373;38374;38375;38376;38377;38378;38379;38380;38381;38382;38383;38384;38385;38386;38387;38388;383…	P04843	RPN1	-0.655825	-0.324379	-0.688701	-0.446411	-0.451187	-0.642653	-0.664526	-0.742887	-0.432716	-0.185524	-0.637491	-0.385373	-0.822186	-1.18867	-0.644235	-0.707453	-0.750006	-0.587465	-0.582575	-0.754379	-0.697537	-0.792368	-0.710274	-0.68515
5970;5971;5972;5973;5974;5975;5976;5977;5978;5979;5980;5981;38789;38790;38791;72262;72263;72264;72265;72266;72267;72268;72269;72270;72271;72272;72273;72274;72275;72276;72277;72278;72279;72280;72281;72282;72283;72284;72285;72286;72287;72288;72289;72290;93283;93284;93285;93286;93287;93288;93289;93290;93291;93292;93293;93294;93295;93296;93297;93298;93299;93300;93301;129035;129036;129037;129038;12903…	P04844	RPN2	-0.229572	-0.100195	-0.344829	-0.164577	-0.0520744	-0.375658	-0.340105	-0.699707	-0.426229	0.00191689	-0.440019	-0.0631857	-0.415644	-1.06725	-0.274592	-0.350939	-0.473745	-0.277941	-0.44729	-0.377861	-0.410064	-0.513103	-0.495564	-0.441662
27259;27260;43366;43367;43368;43369;43370;43371;43372;43373;43374;43375;43376;43377;43378;43379;43380;43381;43382;43383;43384;43385;43386;43387;43388;43389;64128;64129;64130;101870;101871;101872;125148;125149;125150;125151;125152;125153;125154;125155;125156;183710;183711;183712;183713;183714;183715;183716;183717;183718;183719;183720;183721;183722;183723;183724;183725;183726;183727;183728;183729;1…	P04899	GNAI2	0.433863	0.241716	0.26544	0.454695	0.623159	0.58655	0.384415	0.203806	0.251978	0.0843334	-0.00908613	0.270179	0.339857	0.109732	0.594329	0.274679	-0.00716019	0.820673	0.312033	0.528843	0.451291	0.30324	0.190617	0.0332775
23961;23962;23963;23964;23965;23966;23967;25718;25719;25720;39339;39340;46429;46430;46431;85790;85791;106610;111583;111584;128538;128539;128605;128606;128607;128608;128609;128641;128642;128643;144158;144159;174887;174888;174889;180870;190438;243403;243404;243405;256835;256836;256837;256838;256839;288817;330614;331281;331282;331283;345866;348760;348761;370963	P04920	SLC4A2	0.625563	0.10664	0.750538	1.09769	0.837591	-0.063715	-0.131088	-0.00551033	-0.115494	2.05023	0.751061	0.600459	-0.0753441	-1.6948	-0.206383	-0.744305	1.6224	-0.629098	NaN	NaN	NaN	NaN	NaN	NaN
170508;170509;172149	P04921	GYPC	NaN	NaN	NaN	NaN	NaN	NaN	NaN	NaN	NaN	NaN	NaN	NaN	1.39655	1.55733	1.22338	1.26976	1.55044	0.842792	NaN	NaN	NaN	NaN	NaN	NaN
5098;5099;5100;5101;5102;5103;5104;5105;5106;5107;5108;5109;5110;5111;5112;5113;5114;5115;5116;5117;5990;5991;5992;5993;5994;5995;7173;7174;7175;7176;7177;7178;7179;7180;7181;7182;7183;7184;7185;7186;7187;7188;7189;7190;39179;39180;39181;39182;39183;39184;39185;39186;39187;39188;39189;39190;39191;39192;39193;39194;39195;39196;39197;39198;39199;39200;39201;39202;39203;39204;39205;39206;39207;39208…	P05023	ATP1A1	-0.549393	-0.53363	-0.398683	-0.286123	-0.55784	0.254967	-0.571012	-0.408667	-0.524115	0.274178	0.0773854	-0.533126	-0.527441	-0.427698	-0.57442	-0.213728	-0.476171	-0.345842	-0.690165	-0.907642	-0.644652	-0.403994	-0.50256	-0.143734
20152;20153;20154;43915;43916;43917;43918;43919;43920;43921;43922;43923;43924;43925;43926;43927;43928;43929;43930;43931;43932;43933;43934;43935;43936;43937;43938;43939;43940;43941;43942;52604;52605;52606;52607;52608;52609;52610;52611;52612;52613;52614;52615;52616;52617;52618;52619;52620;52621;90759;90760;90761;90762;90763;115004;146196;146197;146198;146199;146200;146201;146202;146203;146204;14620…	P05026	ATP1B1	-0.739223	-0.441744	-0.647558	-0.442177	-0.579206	0.397976	-0.35359	-0.39884	-0.475822	-0.106634	0.125174	-0.467839	-0.514875	-0.252895	-0.450252	0.152919	-0.440516	-0.172539	-0.436602	-0.687582	-0.371003	-0.0928841	-0.258652	0.138315
24822;24823;24824;24825;24826;24827;24828;24829;24830;24831;24832;24833;24834;24835;24836;24837;24838;24839;24840;24841;26709;26710;26711;26712;26713;26714;26715;26716;26717;26718;26719;26720;26721;26722;26723;26724;26725;26726;58727;58728;58729;58730;58731;85572;85573;107425;107426;107427;107428;107429;107430;107431;107432;107433;107434;107435;107436;107437;107438;107439;107440;107441;107442;107…	P05062	ALDOB	-0.232441	-0.137314	0.728083	0.306723	-0.407213	3.56076	0.0975018	0.373934	2.06396	2.05817	0.340823	0.872363	0.75086	0.866083	0.225579	1.68115	1.52546	2.17402	0.785381	-0.336752	0.728536	1.21276	0.0876637	2.3744
114105;114106;120297;120298;120299;120300;120301;120302;120303;123876;176806;177486;177487;177488;177489;204996;204997;219886;219887;219888;340806;372943;372944;372945;372946	P05067	APP	-0.829625	-1.76303	-1.85911	-1.79138	-1.52413	-1.4473	-0.128567	-0.053709	-0.180403	-0.2764	-0.0105748	-0.127971	-0.0195999	0.498281	-0.229568	-0.273798	-0.476152	-0.440907	NaN	NaN	NaN	NaN	NaN	NaN
80528;80529;80530;358622	P05089	ARG1	1.98209	0.436492	3.38446	1.82787	2.47102	2.11431	NaN	NaN	NaN	NaN	NaN	NaN	NaN	NaN	NaN	NaN	NaN	NaN	0.251319	1.7733	1.02914	0.129171	0.229929	0.171535
275535;275536;275537;275538;275539;275540;282617;282618;282619;282620;282621;282622;282623;282624;288107;399152;399153;399154;399155;399156	P05090	APOD	2.29379	1.53035	2.0905	1.51376	1.32279	1.95309	0.710857	0.547839	0.647492	0.552059	0.530424	0.615066	1.71438	2.43418	1.59646	1.39517	1.35526	1.22862	0.359125	0.31477	0.407325	0.0971241	0.16169	0.17465
1774;1775;1776;1777;1778;1779;1780;1781;28324;28325;28326;28327;28328;28329;28330;28331;28332;28333;28334;28335;28336;28337;28338;28339;28340;28341;28342;28343;28344;28345;28346;28347;28348;28349;83408;83409;83410;83411;83412;83413;83414;83415;83416;83417;83418;83419;83420;83421;83422;83423;83424;83425;83426;83427;83428;83429;83430;83431;90902;90903;90904;90905;90906;90907;90908;90909;90910;90911…	P05091	ALDH2	0.266104	0.782667	-0.0272231	0.526138	0.528223	0.307735	0.0451355	0.0849438	0.0272732	0.154135	0.456755	0.312522	0.404007	0.0322533	0.578464	0.586448	0.178066	0.900972	0.0569878	-0.223555	0.956702	0.688217	0.687922	1.46274
68609;85598;98066;98067;98068;143437;143438;143439;143440;143441;168529;278480;278481;278482;278483	P05106	ITGB3	1.41676	0.974633	1.31814	1.06702	1.11039	1.20245	3.46923	1.66585	2.91554	2.29204	1.43572	1.98057	1.13325	1.35809	0.668408	0.455003	0.303069	0.445431	0.916714	0.93619	1.17745	1.05219	0.745699	0.966776
23086;24322;24323;24324;24325;24326;24327;24328;24329;24330;45243;45997;45998;86498;86499;86500;86501;86502;145743;151910;151911;151912;151913;151914;219093;219094;219095;219096;233078;233079;238382;238383;238384;244443;244444;244445;257466;257467;257468;257469;317662;317663;317664;317665;336309;336310;336311;342879;342880;371776;371777;371778;371779;371780;371781;371782;371783;371784;389329;3893…	P05107	ITGB2	0.830734	0.214247	1.08076	0.592056	0.9828	0.400995	1.67269	0.206375	1.26971	0.128841	-0.229244	0.442758	1.21646	1.43256	1.56699	0.243383	-0.16538	0.393213	0.614792	1.36842	1.08965	0.0236015	0.104809	0.0111256
24404;24405;24406;24407;24408;24409;24410;24411;24412;24413;24414;24415;24416;24417;24418;24419;24420;24421;24422;24423;24424;24425;24426;24427;24428;24429;24430;24431;24432;24433;24434;24435;24436;24437;24438;24439;24440;24441;24442;142503;142504;142505;142506;142507;142508;142509;142510;142511;142512;142513;142514;142515;142516;142517;142518;142519;142520;142521;142522;142523;142524;142525;1425…	P05109	S100A8	3.55627	0.46452	3.85973	2.48204	2.91095	1.49921	3.24681	4.76758	2.9151	0.670149	-1.44132	0.515019	2.77243	3.6057	3.54827	1.20314	-0.489363	0.139235	2.00085	4.20014	3.71372	1.18275	0.0796738	0.613764
87920;87921;87922;87923;87924;87925;87926;87927;87928;87929;87930;87931;87932;87933;87934;87935;87936;87937;87938;87939;87940;87941;87942;87943;87944;87945;217316;217317;253674;253675;253676;253677;253678;297932;297933;297934;297935;297936;297937;297938;297939;297940;297941;297942;297943;297944;297945;297946;297947;297948;297949;297950;297951;297952;297953;297954;297955;297956;297957;297958;35451…	P05114	HMGN1	-1.20719	-1.91282	-1.78179	-1.69025	-1.79805	-1.6157	-1.32075	-1.67554	-1.39341	-1.70798	-1.88789	-1.67466	-1.53659	-2.0626	-1.63117	-1.6442	-1.18562	-1.72554	-1.62007	-1.91525	-1.58191	-2.26752	-2.11916	-2.12462
5372;5373;5374;5375;5376;5377;5378;5379;5380;5381;5382;5383;5384;5385;5386;5387;5388;5389;5390;5391;5392;5393;5394;5395;5396;5397;5398;5399;5400;5401;5402;5403;5404;5405;5406;5407;5408;5409;55448;55449;55450;55451;55452;55453;55454;55455;55456;55457;55458;55459;55460;55461;55462;55463;55464;55465;55466;55467;55468;55469;55470;55471;55472;55473;55474;55475;55476;55477;55478;55479;55480;55481;55482…	P05141	SLC25A5	-1.3884	-0.939583	-0.91909	-0.479959	-0.606924	-0.971201	-0.789305	-0.548218	-0.88904	0.785809	0.110157	-0.293077	-0.985783	-1.67368	-0.860168	-0.72239	-0.330482	-0.91786	-0.916618	-1.08112	-1.12035	-1.05374	-0.84544	-0.904772
56365;56366;56367;56368;56369;56370;56371;56372;56373;136671;136672;136673;136674;136675;136676;136677;174257;174258;226448;226449;226450;226451;226452;226453;226454;226455;226456;226457;226458;226459;226460;226461;226462;239852;239853;239854;239855;239856;239857;239858;239859;239860;239861;239862;269142;269143;269144;269145;269146;269147;269148;269149;269150;365857;365858;365859;365860;365861;36…	P05155	SERPING1	1.27355	1.48842	0.862521	1.10452	1.12271	1.34882	0.885159	1.81006	1.06632	1.00366	1.19636	0.804486	1.32891	1.93073	1.43099	1.32336	1.41165	1.19406	0.620832	0.714968	0.807256	0.577944	0.792627	0.346684
5590;32075;32076;32077;32078;32079;84786;84787;108635;108636;159284;177945;325959;325960;365954;365955;365956;365957;365958;365959;365960;365961;365962;389812	P05156	CFI	0.909945	1.19349	0.76226	0.188745	0.350847	0.515167	0.678303	1.19444	0.509291	0.170449	0.462591	0.811511	0.968922	1.2782	1.01911	0.839763	0.547395	0.946983	0.378874	0.595915	0.396245	0.366093	0.468447	0.416327
174710;174711;174712;174713;174714;174715;174716;190543;190544;190545;222134;222135;259327;343441;343442;343443;343444;343445;343446;343447;343448;405130	P05161	ISG15	0.570724	0.626976	0.111266	0.40312	0.587702	0.207464	1.32101	-0.368459	0.970767	-0.708919	-0.731535	-0.0892	0.127924	0.714691	1.30109	0.0265651	-0.566178	0.466164	1.09974	1.27375	0.878636	0.00185013	0.108219	0.0574932
42660;42661;42662;42663;42664;42665;42666;42667;42668;42669;42670;42671;42672;56539;56540;56541;56542;56543;56544;56545;56546;56547;56548;56549;59298;59299;59300;59301;80836;80837;80838;80839;80840;80841;80842;80843;80844;80845;80846;80847;80848;80849;80850;80851;80852;80853;80854;80855;80856;80857;80858;80859;80860;80861;80862;80863;80864;80865;80866;80867;80868;80869;80870;80871;80872;80873;808…	P05164	MPO	1.69619	1.01501	2.65858	1.60754	1.9292	0.872211	2.69219	0.747103	2.31959	0.369856	0.425871	0.586976	2.5259	3.05293	2.64981	0.884113	0.597994	0.908718	0.88076	2.80236	2.15988	0.411663	-0.0586319	0.25025
12193;12194;12195;12196;31151;31152;31153;31154;31155;49057;49058;49059;49060;49061;86514;100381;100382;100383;100384;100385;121627;134631;134632;134633;134634;134635;134636;134637;134638;134639;134640;134641;134642;134643;134644;134645;134646;178363;178364;178365;178366;184192;184193;210084;210085;210086;210087;218051;218052;218053;218054;218055;218056;218057;218058;238200;238201;238202;238203;2…	P05165	PCCA	0.0925865	0.283344	0.130988	0.786179	0.785593	0.478081	0.280388	0.31109	0.285908	1.2757	0.838315	1.0171	-0.165517	-0.491392	-0.0762768	0.120649	1.31642	0.713207	0.294653	0.0494213	0.197576	0.372469	0.396906	0.474136
12782;12783;12784;12785;12786;12787;12788;12789;43943;55283;55284;55285;76356;76357;76358;86353;86354;94102;126250;126251;152516;152517;152518;152519;152520;152521;155641;184259;184260;184261;200728;203133;203134;244779;262788;262789;262790;262791;262792;262793;262794;262795;262796;262797;262798;262799;262800;262801;262802;262803;262804;262805;262806;347777;347778;347779;374300;381064	P05166	PCCB	-0.194093	0.140742	-0.180619	0.709361	0.851455	0.290301	0.54748	0.687244	0.419252	1.62939	1.27055	1.41401	-0.130656	-0.424112	-0.329442	0.298023	1.27513	0.58395	-0.29116	-0.437398	-0.0935726	0.342309	0.326547	0.362458
16159;16160;16161;25595;25596;25597;25598;44440;44441;44442;44443;44444;56791;56792;56793;56794;56795;56796;56797;56798;56799;56800;56801;74606;74607;74608;74609;74610;74611;74612;74613;74614;74615;74616;74617;74618;81729;81730;81731;81732;81733;81734;81735;81736;81737;136739;136740;136741;136742;136743;136744;136745;136746;151356;151357;151358;163056;163057;163058;163059;163060;163061;163127;163…	P05187	ALPP	-1.99155	-2.10298	-1.92139	-2.14479	-2.08739	-1.46931	-1.48317	-1.6344	-1.3805	-1.71988	-1.81035	-1.62451	-1.47836	-1.56659	-1.52601	-1.51816	-1.6237	-1.38366	-4.18454	-4.4817	-3.92511	-5.88222	-4.08972	-3.96738
7105;7106;7107;7108;7109;7110;7111;7112;7113;7114;7115;15574;15575;15576;15577;15578;54543;54544;54545;54546;54547;54548;54549;54550;54551;54552;54553;54554;54555;54556;54557;54558;54559;54560;54561;54562;54563;109561;109562;109563;109564;109565;109566;109567;109568;109569;121928;121929;121930;121931;121932;121933;121934;121935;121936;121937;121938;121939;121940;121941;121942;136315;136316;136317…	P05198	EIF2S1	-0.230854	-0.510021	-0.24048	-0.536989	-0.524311	-0.634085	-0.430393	-0.545593	-0.37858	-0.477421	-0.572555	-0.508992	-0.467241	-0.644131	-0.354711	-0.583252	-0.618029	-0.526625	-0.996857	-0.839338	-0.931378	-0.99909	-1.04178	-1.08596
10001;10002;10003;10004;10005;10006;10007;10008;10009;10010;10011;10012;10013;10014;10015;10016;10017;10018;10019;10020;10021;10022;10023;97676;97677;97678;97679;97680;97681;97682;97683;97684;97685;97686;97687;97688;97689;97690;97691;97692;97693;97694;97695;97696;97697;97698;97699;97700;97701;97702;97703;97704;97705;97706;97707;209958;209959;294875;294876;294877;294878;294879;294880;294881;294882…	P05204	HMGN2	-1.16589	-1.19048	-0.449441	-0.906513	-1.31098	-0.717278	-0.866724	-1.43066	-0.941067	-1.7058	-1.79037	-1.34681	-1.0453	-2.02044	-0.71584	-1.43906	-0.242672	-1.19515	-0.637377	-0.950779	-0.60007	-1.61782	-1.31163	-1.29411
35956;35957;35958;35959;35960;35961;35962;35963;35964;38096;38097;38098;38099;38100;38101;38102;47374;47375;58497;58498;58499;58500;58501;58502;58503;58504;58505;58506;58507;58508;58509;58510;58511;58512;58513;58514;63854;63855;111175;111176;111177;111178;111179;111180;111181;111182;111183;111184;111185;111186;155144;155145;155146;155147;155148;155149;241367;241368;241369;241370;241371;241372;241…	P05362	ICAM1	0.0186672	-0.612871	-0.638013	-0.5284	-0.241888	-0.28264	-0.223822	-0.656435	-0.0567722	-0.780222	-0.798738	-0.385268	-0.355345	-0.162127	-0.353885	-0.591307	-0.81642	-0.566713	-0.394075	0.175714	-0.0206594	-0.564949	-0.651363	-0.446314
2209;2210;2211;2212;2213;2214;2215;2216;2217;2218;2219;2220;2221;2222;2223;2224;2225;2226;2227;2228;2229;2230;2231;2232;2233;2234;2235;2236;2237;2238;2239;2240;2241;2242;2243;2244;2245;2246;2247;2248;2249;2250;2251;2252;2253;2254;2255;2256;2257;2258;2259;2260;2261;2262;2263;2264;2265;2266;2267;2268;2269;2270;2271;2272;2273;2274;20911	P05386	RPLP1	-1.43624	-1.41816	-1.66423	-1.89545	-1.57167	-1.6463	-1.68073	-1.77541	-1.85621	-2.10902	-1.44355	-1.96333	-1.06905	-1.67749	-1.76168	-1.58186	-1.02405	-1.91535	-2.46049	-1.96771	-2.35308	-1.9982	-1.85974	-2.05535
194256;194257;194258;194259;194260;194261;194262;194263;194264;194265;194266;194267;194268;194269;194270;194271;194272;194273;194274;194275;194276;194277;194278;194279;194280;194281;194282;194283;194284;194285;194286;194287;194288;194289;194290;194291;194292;194293;194294;194295;194296;194297;194298;194299;194300;194301;194302;194303;194304;194305;221445;221446;221447;221448;221449;221450;221451;…	P05387	RPLP2	-0.700094	-0.66906	-0.730678	-0.686041	-0.601204	-0.673981	-1.15155	-1.27541	-0.962446	-1.03713	-1.27071	-1.13707	-0.73262	-1.2762	-1.0633	-0.913908	-0.153482	-1.16418	-1.04523	-0.927809	-1.04082	-0.947969	-0.975588	-1.10925
14217;14218;14219;14220;14221;14222;14223;14224;14225;14226;14227;14228;14229;14230;14231;14232;14233;14234;14235;14236;14237;14238;14239;14240;14241;14242;14243;14244;14245;14246;14247;14248;14249;14250;14251;14252;14253;14254;43197;43198;43199;43200;43201;43202;43203;43204;43205;43206;43207;43208;43209;43210;43211;43212;45730;45731;45732;45733;45734;45735;45736;45737;45738;45739;45740;45741;457…	P05388	RPLP0	-0.351984	-0.343546	-0.276628	-0.309172	-0.310411	-0.518391	-0.505871	-0.46537	-0.276731	-0.192139	-0.496858	-0.40647	-0.428698	-1.16524	-0.319234	-0.378674	-0.539328	-0.349148	-0.577986	-0.452839	-0.478171	-0.589802	-0.491547	-0.523943
234949;234950;234951;261717;261718;291242;291243;311636;311637;330776;330777;330778;330779;330780;330781;330782;330783;330784;333292;333293;418448;418449;418450	P05413	FABP3	0.490717	0.57111	0.210166	1.00641	1.29539	2.42507	0.731789	1.06926	0.949524	2.92424	2.91542	1.16364	NaN	NaN	NaN	NaN	NaN	NaN	1.03226	0.693926	0.745025	0.875494	1.50607	1.13546
78670;78671;78672;78673;78674;78675;78676;78677;78678;78679;78680;78681;116014;116015;116016;116017;116018;116019;116020;116021;116022;116023;116024;116025;116026;116027;116028;116029;116030;116031;137908;137909;202225;202226;202227;202228;202229;202230;202231;202232;202233;202234;202235;202236;202237;202238;202239;202240;202241;202242;202243;202244;202245;202246;348051;348052;348053;348054;34805…	P05451	REG1A	0.150051	0.37812	3.67286	0.519474	1.06335	2.09715	0.574392	-0.192396	1.26481	0.634478	2.41194	2.17446	0.798832	0.679668	3.28264	1.12323	1.66487	0.788057	-0.14411	-0.171267	1.53749	1.12743	2.17353	1.71524
225132;225133;225134;225135;225136;225137;225138;225139;225140;225141;225142;293779;293780;341096	P05452	CLEC3B	2.0855	1.23714	1.14953	1.16063	1.61247	1.12395	NaN	NaN	NaN	NaN	NaN	NaN	1.1847	1.6586	1.24792	0.964449	1.04199	1.00405	1.55967	1.35863	1.18408	2.35096	2.19838	1.82173
3895;3896;3897;3898;3899;3900;3901;3902;3903;3904;3905;3906;3907;3908;3909;3910;10978;10979;10980;10981;10982;10983;10984;10985;10986;10987;10988;10989;10990;10991;20443;20444;20445;20446;20447;20448;33543;33544;33545;33546;50281;50282;50283;50284;50285;50286;50287;50288;50289;87879;87880;87881;87882;93109;93110;93111;93112;93113;93114;93115;93116;93117;93118;93119;93120;96806;96807;96808;96809;9…	P05455	SSB	0.343584	-0.158676	0.556164	-0.0866222	-0.0258255	0.14772	0.261774	-0.399307	0.0233116	-0.550116	-0.373727	-0.225614	-0.205359	-0.689486	-0.145846	-0.370547	-0.239336	-0.383024	0.273108	0.463514	0.209844	-0.120882	-0.148731	-0.227474
17417;17418;17419;17420;17421;17422;17423;30823;30824;30825;30826;30827;30828;30829;30830;30831;30832;30833;30834;30835;30836;30837;30838;30839;44140;44141;44142;44143;44144;44145;44146;44147;44148;44149;44150;44151;44152;44153;44154;44155;44156;44157;44158;44159;44160;44161;44162;44163;57071;57072;57073;57074;57075;57076;57077;57078;57079;57080;57081;57082;57083;57084;57085;57086;57087;57088;570…	P05534	HLA-A	-0.165407	0.165745	0.0546479	-0.21628	-0.0332966	-0.29534	0.405052	-0.0882111	0.361628	-0.855816	-0.913274	-0.155095	0.202719	0.0816441	0.515292	0.332695	-0.532595	0.277411	0.536232	0.779554	0.770209	-0.27669	-0.265852	0.0725517
41217;41218;139662;277422;277423;277424;277425;277426;277427;277428;277429;277430;277431;277432;300474;329752	P05543	SERPINA7	0.865424	1.22374	0.534341	0.721894	0.722978	0.95802	0.527352	1.68886	0.525009	0.372717	1.1472	0.544736	1.28993	2.37155	1.2549	1.3192	1.59232	0.954075	0.225439	0.983744	0.177867	0.513987	0.832958	0.201881
182958;182959;182960;182961;182962;182963;182964;301852;301853;301854;301855;301856;301857;301858;301859;301860;301861;301862;301863;301864;301865;301866;346995;346996;346997;346998;346999;347000;347001;347002;347003;347004;347005;423392;423393;423394;423395	P05546	SERPIND1	1.71963	1.07458	0.856966	0.885336	0.737497	1.37156	0.989843	1.84455	1.04154	1.06457	1.45266	0.769641	1.40087	2.08823	1.3796	1.30825	1.28223	0.774187	1.72175	1.98801	1.81019	1.90075	2.05187	1.11144
3292;3293;255830;255831;255832;255833	P05549	TFAP2A	NaN	NaN	NaN	NaN	NaN	NaN	NaN	NaN	NaN	NaN	NaN	NaN	0.916203	1.82729	0.497055	0.570272	-0.0760717	0.314294	NaN	NaN	NaN	NaN	NaN	NaN
45030;45031;45032;45033;45034;45035;45036;45037;45038;45039;45040;52492;52493;52494;52495;52496;52497;62385;62386;62387;62388;69610;69611;69612;69613;69614;69615;69616;69617;69618;69619;69620;69621;69622;69623;69624;69625;69626;69627;69628;69629;69630;69631;69632;86567;86568;126892;126893;126894;126895;126896;126897;126898;137084;137085;137086;137087;145345;145346;145347;145348;145349;145350;1453…	P05556	ITGB1	-0.263371	-0.990835	-0.955274	-1.05515	-0.865501	-0.813684	-0.367205	-1.02789	-0.729088	-1.06919	-1.1426	-1.10761	-0.570288	-0.680231	-0.524652	-0.498536	-0.741213	-0.466011	-0.960499	-0.709637	-0.551038	-0.686697	-0.897451	-0.886881
31819;31820;31821;31822;31823;31824;31825;31826;31827;31828;31829;31830;31831;31832;31833;31834;31835;31836;31837;31838;31839;31840;31841;31842;31843;31844;31845;31846;31847;31848;31849;31850;31851;31852;31853;31854;31855;31856;31857;31858;31859;31860;31861;31862;31863;31864;31865;31866;31867;31868;31869;31870;31871;31872;31873;31874;33191;33192;33193;33194;33195;33196;33197;33198;33199;33200;332…	P05783	KRT18	-2.84075	-3.03847	-2.49853	-3.19522	-3.36519	-3.17027	-2.75624	-3.16347	-3.32758	-3.10841	-2.98845	-3.23081	-2.71134	-3.03939	-2.99768	-2.78246	-3.11723	-2.76039	-3.45487	-4.00507	-3.25421	-3.25203	-3.17123	-3.44556
56805;56806;56807;56808;56809;56810;56811;56812;56813;157879;157880;164392;164393;164394;164395;164396;164397;164398;164399;186078;186079;186080;186081;186082;186083;391934	P05997	COL5A2	1.6312	1.44479	1.37443	1.32762	1.26959	1.72154	3.91386	2.31258	3.19523	3.30483	2.4062	3.15123	2.45081	2.52482	3.26066	2.42029	2.38385	3.06167	4.07384	2.4473	3.98939	3.83652	3.41915	3.76235
3768;3769;3770;83565;83566;83567;83568;83569;126188;126189;126190;165499;165500;337798;376394	P06132	UROD	0.604905	0.576653	0.443349	0.54292	0.612285	0.611245	0.162217	0.368889	0.578676	-0.0971231	0.311607	0.133109	2.28026	3.63866	0.705567	1.01695	0.948853	0.817659	0.6442	0.824391	0.654039	0.788119	0.771115	0.718682
52657;52658;52659;62156;62157;62158;302217;360249;369916	P06213	INSR	-0.173656	-0.0232658	-0.407139	-0.298264	-0.370055	0.691909	-0.473793	-0.638723	-0.543278	-0.873783	-0.459448	-0.450352	-1.04357	-1.42455	-0.938006	-1.09253	-1.16761	-0.693658	NaN	NaN	NaN	NaN	NaN	NaN
77749;77750;77751;77752;77753;77754;127596;127597;127598;172204;172205;172206;172207;172208;172209;172210;172211;172212;280270;280271;300454;300455;329719	P06280	GLA	-0.145019	0.00484848	0.0192018	-0.131204	0.000688553	0.0396996	-0.0239611	0.38292	0.140153	-0.12809	-0.308801	-0.0655346	0.132193	-0.231195	-0.00295448	-0.0267777	0.0393085	-0.0654373	0.103327	0.313681	-0.308938	0.198017	0.0858707	-0.0389977
37659;37660;37661;116061;116062;116063;116064;116065;116066;116067;116068;116069;116070;241893;294188;294189;342956;342957;342958;342959;342960	P06312	IGKV4-1	2.93931	4.08697	2.1651	4.04023	3.77772	3.76518	4.16822	5.85209	3.93631	3.95108	3.42516	3.99097	3.68013	3.55494	3.71418	3.75588	3.22485	3.51164	2.62987	2.00129	2.43547	2.42749	1.73005	1.9833
1165;1166;1167;1168;1169;1170;1171;1172;1173;1174;1175;1176;1177;1178;1179;1180;1181;1182;1183;1184;1185;1186;1187;1188;1189;1190;1191;1192;1193;1194;1195;1196;1197;1198;1199;1200;1201;1202;1203;1204;1205;1206;1207;1208;1209;1210;1211;1212;1213;1214;1215;1216;1217;1218;123515;123516;123517;123518;123519;123520;123521;123522;123523;123524;123525;123526;123527;123528;123529;123530;123531;123532;123…	P06454	PTMA	0.508085	0.13657	1.03746	0.405138	0.31735	0.0881424	0.83145	-0.220379	0.637026	-0.532045	-0.31817	-0.160609	0.385618	0.219891	0.612645	0.361524	1.04055	-0.143559	0.110064	0.184856	0.369906	-0.0766468	-0.11318	-0.417219
23259;23260;23261;64873;64874;215193;218683;218684;218685;218686;218687;229205;229206;229207;229208;229209;229210;229211;229212;229213;229214;229215;229216;283826;283827;283828;283829;283830;283831;283832	P06493	CDK1	0.179287	-0.155977	0.221238	-0.153645	-0.247345	-0.0863838	-0.259006	-0.838529	-0.217783	-0.820622	-0.579877	-0.984381	0.523705	-0.444579	0.0801191	-0.383849	-0.236173	-0.348246	0.152416	0.440077	-0.362046	-0.474214	-0.683132	-1.1263
14041;14042;14043;14044;14045;14046;14047;14048;14049;14050;14051;14052;14053;14054;17164;17165;17166;17167;17614;17615;17616;17617;17618;17619;17620;17621;17622;17623;17624;17625;17626;17627;17628;17629;17630;17631;17632;17633;17634;17635;17636;17637;17638;17639;17640;17641;17642;17643;17644;17645;17646;17647;17648;17649;17650;17651;17652;17653;17654;17655;17656;17657;17658;17659;17660;17661;176…	P06576	ATP5F1B	-0.600283	-0.239447	-0.465339	0.360289	0.143854	0.0958462	-0.166538	0.0303173	-0.226622	1.31904	0.839068	0.486073	-0.400923	-0.713861	-0.298106	-0.0440774	0.861975	-0.0382633	-0.472311	-0.570366	-0.532783	-0.189482	-0.151999	0.0257473
55367;176323;176324;315948;315949;316734	P06681	C2	NaN	NaN	NaN	NaN	NaN	NaN	NaN	NaN	NaN	NaN	NaN	NaN	NaN	NaN	NaN	NaN	NaN	NaN	1.96962	1.93262	1.82321	1.43884	1.3943	1.20184
66301;66302;66303;66304;66305;66306;66307;66308;66309;66310;66311;66312;66313;66314;66315;66316;66317;66318;66319;66320;66321;66322;210672;210673;210674;210675;210676;210677;210678;210679;233359;233360;233361;233362;233363;233364;233365;233366;233367;233368;233369;233370;233371;233372;233373;233374;233375;233376;233377;233378;233379;260201;260202;260203;260204;260205;260206;260207;260208;260209;2…	P06702	S100A9	2.12994	-0.526583	2.72764	1.31572	1.44576	0.355721	2.314	3.76764	1.91186	-0.195452	-1.74619	-0.338473	3.22195	4.26481	3.59356	1.39227	-0.0453224	0.483967	0.499619	2.37904	1.93331	-0.277588	-0.988577	-0.64378
107848;107849;107850;107851;107852;107853;107854;107855;107856;107857;107858;107859;107860;107861;107862;107863;107864;107865;107866;107867;107868;107869;107870;107871;107872;107873;107874;107875;107876;107877;107878;107879;107880;107881;107882;107883;107884;107885;107886;107887;107888;107889;107890;107891;107892;245024;245025;245026;245027;245028;245029;245030;245031;245032;245033;245034;245035;…	P06703	S100A6	1.42551	1.71041	1.37383	1.06894	1.144	1.55032	1.74307	1.80188	1.52507	0.60029	1.32036	0.807147	2.29185	2.49892	2.164	1.65874	1.00988	1.76195	2.12979	2.33397	1.93042	2.08339	1.68447	1.53325
26388;26389;85787;85788;85789;103918;103919;103920;103921;103922;103923;103924;103925;103926;103927;103928;103929;103930;103931;109534;109535;109536;163611;163612;163613;163614;163615;185555;185556;185557;185558;185559;185560;185561;185562;185563;185564;185565;185566;185567;185568;185569;185570;202152;202153;202154;202155;202156;202157;202158;202159;220705;220706;220707;220708;220709;220710;22071…	P06727	APOA4	1.10035	1.05092	0.786322	0.791546	0.753237	2.63787	0.967924	2.32011	1.47611	1.45618	2.12994	1.57887	1.18326	1.76454	0.755252	1.40679	2.39896	1.45939	1.16197	0.664822	0.330192	0.76903	0.660862	1.07688
57591;57592;57593;57594;57595;57596;57597;57598;57599;57600;86019;86020;86021;86022;86023;86024;86025;86026;183055;183056;183057;183058;183059;183060;183061;183062;183063;207681;207682;207683;207684;207685;207686;355966;355967;355968;355969;355970;355971;355972;355973;355974;355975;355976;355977;376905;419169;419170;419171;419172	P06730	EIF4E	0.0455246	0.11149	0.253239	-0.0387554	-0.0163383	-0.108902	0.0677681	0.0216503	-0.0170918	0.0765686	0.0193162	0.06635	-0.250317	-0.0557995	-0.000119209	0.0846534	-0.0524406	-0.0179729	0.168453	-0.102673	0.125417	0.146578	0.0606976	0.0957508
45649;45650;45651;45652;258162;258163;258164;258165;258166;258167;258168;258169;258170;258171;258172;258173;258174;258175;258176;258177;258178;258179;258180;258181;258182;279167;321971;321972;321973;321974;321975;321976;321977;321978;321979;321980;321981;321982;321983;321984;321985;321986;321987;321988;321989;321990;321991;321992;322413;322414;322415;322416;361869;361870;361871;361872;361873;3652…	P06731	CEACAM5	-1.55474	-1.23197	0.662442	-1.49163	-1.6084	-1.74588	0.990971	-1.04713	-0.643162	-1.40648	-1.3172	-1.21772	-0.794434	-0.937225	0.511571	-0.850943	-1.6793	-1.30593	-1.85412	-1.5316	-1.74426	-1.3981	-1.45071	-1.39328
79736;79737;79738;79739;79740;79741;79742;79743;79744;79745;79746;79747;79748;79749;104373;104374;114323;128644;153011;153012;155332;158009;158010;158011;158012;158013;158014;158015;158016;171019;171020;171021;171022;179637;234669;234670;234671;234672;247547;247548;256690;256691;256692;256693;297117;297118;297119;297120;297121;297122;297123;297124;297125;297126;297127;297128;297129;297130;297131;…	P06732	CKM	NaN	NaN	NaN	NaN	NaN	NaN	0.390129	1.02707	0.134729	2.67426	2.26863	1.37809	NaN	NaN	NaN	NaN	NaN	NaN	NaN	NaN	NaN	NaN	NaN	NaN
5151;5152;5153;5154;5155;5156;5157;5158;5159;5160;5161;5162;5163;5164;5165;5166;5167;5168;5169;5170;5171;5172;5173;5174;5175;5176;5177;5178;5179;5180;5181;5182;5183;5184;5185;5186;5187;5188;5189;5190;5191;5192;5193;5194;5195;5196;5197;5198;5199;5200;5201;5202;5203;14366;14367;14368;17004;17005;17006;17007;17008;17009;17010;40013;40014;40015;40016;40017;40018;40019;40020;40021;40022;40023;40024;40…	P06733	ENO1	1.10155	0.942116	1.53478	1.21717	1.19281	0.911444	1.44719	1.302	1.35524	0.974157	0.806586	0.930188	1.23534	0.801685	1.33647	1.37509	0.891533	1.06486	1.1847	1.38131	1.40685	1.07173	0.959969	0.967684
3528;3529;3530;3531;3532;3533;3534;55973;55974;124175;125504;125505;125506;125507;125508;125509;125510;125511;138583;157881;157882;157883;157884;157885;157886;188775;188776;188777;188778;206814;206815;206816;235609;238163;238164;283594;283595;283596;356570;386721;386722;388405;388406;394745;394746;394747;401224;401225;401226;401227;401228;401229;401230;401231;401232;401233;401234;401235;401236;40…	P06737	PYGL	1.30112	0.651981	0.972088	0.981441	1.40602	0.745823	2.02105	2.25137	1.99839	1.15562	1.16308	1.3658	NaN	2.11832	0.990026	0.441258	0.0933714	0.333172	0.312845	0.82132	0.528237	0.181705	0.0851841	0.108501
41219;41220;41221;41222;41223;41224;41225;70774;70775;70776;70777;70778;70779;70780;70781;70782;70783;70851;70852;70853;70854;70855;70856;70857;70858;70859;70860;70861;70862;70863;70864;70865;70866;70867;70868;70869;70870;70871;70872;70873;78320;78321;78322;78323;78324;78325;78326;78327;78328;78329;78330;78331;78332;78333;78334;78335;78336;78337;78338;78339;78340;78341;78342;78343;78344;78345;783…	P06744	GPI	1.36472	1.77009	1.6272	1.97972	1.9073	1.77069	1.89036	1.58888	1.85366	1.76904	1.49582	1.6356	1.62394	1.41139	2.11339	2.06123	1.64431	1.79606	1.37165	1.57525	1.88235	1.69161	1.52187	1.6391
54111;54112;54113;54114;54115;54116;54117;54118;54119;54120;54121;54122;54123;54124;54125;54126;54127;54128;54129;54130;54131;54132;54133;54134;54135;54136;54137;54138;54139;54140;54141;54142;54143;54144;54145;54146;54147;54148;54149;54150;54151;54152;54153;54154;54155;54156;54157;54158;54159;54160;54161;54162;54163;54164;54165;54166;54167;54168;54169;54170;54171;54172;54173;54174;54175;54176;541…	P06748	NPM1	-2.08776	-2.42963	-1.42458	-2.38642	-2.48279	-2.39545	-2.21908	-2.64165	-2.06765	-2.88166	-2.80207	-2.63539	-2.23645	-3.19743	-2.51903	-2.48809	-2.31978	-2.53886	-2.76625	-2.95649	-2.56388	-2.95079	-2.9557	-3.06308
835;836;837;838;839;840;841;842;843;844;845;846;847;848;849;850;851;852;853;854;855;856;857;858;859;860;930;931;932;933;934;935;936;937;938;939;940;941;942;943;944;945;9833;9834;9835;9836;9837;9838;9839;9840;9841;9842;9843;9844;9845;9846;9847;9848;23608;23609;23610;23611;23612;23613;23614;87765;87766;87767;87768;87769;87770;87771;87772;87773;87774;87775;87776;87777;87778;87779;87780;87781;87782;8…	P06753	TPM3	1.06801	0.655365	0.555333	0.812565	1.06337	0.545588	0.708157	0.233446	0.674276	0.619881	0.651326	0.459699	0.805553	0.616064	0.811645	0.966814	1.45654	0.558994	0.2561	0.581738	0.495072	0.482151	0.502119	0.243124
16500;16501;16502;16503;16504;34225;34226;34227;34228;34229;34230;34231;34232;34233;34234;34235;34236;34237;52807;54666;54667;54668;110464;110465;110466;110467;112376;112377;127777;127778;131664;131665;131666;131667;131668;131669;131670;131671;144485;144486;144487;144488;144489;158007;209141;209142;209143;209144;209145;209146;209147;209148;209149;209150;209151;209152;209153;209154;209155;209156;2…	P06756	ITGAV	0.243029	0.0849876	-0.309883	-0.00292587	-0.121819	-0.241594	0.322596	-0.0621204	0.034729	-0.496855	-0.209011	-0.329541	0.109718	0.338051	0.20505	0.0132327	0.0694656	0.058794	-0.233589	-0.18383	-0.236617	-0.272112	-0.31982	-0.389154
14350;14351;14352;14353;14354;14355;87618;87619;87620;87621;87622;87623;104035;104036;104037;121605;121606;159278;159279;159280;159281;159282;159283;160369;160370;160371;160372;160373;160374;160375;160376;169962;169963;169964;169965;173863;173864;173865;176173;176174;176175;176176;201363;201364;201365;201366;201367;201368;201369;201370;259382;259383;259384;259385;259386;259387;259388;336967;33696…	P06865	HEXA	0.698254	0.927132	0.405472	0.766718	0.967201	0.772141	0.585747	0.159794	0.359779	0.323402	0.499548	0.320842	0.063303	0.0156078	0.0572844	0.034265	0.110907	0.134413	0.433126	0.309973	0.421439	0.410707	0.575142	0.455147
64896;64897;64898;64899;64900;64901;64902;64903;64904;64905;64906;64907;64908;64909;64910;64911;64912;64913;64914;64915;64916;64917;64918;64919;64920;64921;64922;64923;64924;64925;64926;64927;64928;64929;64930;64931;64932;64933;64934;64935;64936;64937;64938;64939;64940;64941;64942;64943;64944;64945;64946;64947;64948;64949;64950;64951;64952;64953;64954;64955;64956;64957;64958;64959;64960;64961;649…	P07098	LIPF	0.0351009	0.049345	0.273201	2.87007	3.70392	-0.185759	2.6389	3.65613	0.8367	3.7822	3.19848	4.533	0.162006	0.135254	0.288356	0.363132	4.94095	3.73022	1.10035	-0.0193386	2.26926	1.67193	1.89387	2.45593
62239;62240;62241;62242;62243;62244;77468;77469;77470;77471;77472;86942;86943;86944;86945;93201;110211;110212;116080;133947;133948;133949;133950;133951;133952;133953;133954;133955;133956;134722;134723;134724;134725;134726;134727;134728;134729;134730;134731;134732;134733;134734;138764;138765;138766;139454;153843;153844;153845;192696;192697;192698;192699;192700;192701;192702;192703;192704;192705;19…	P07099	EPHX1	-0.564199	-0.543341	-0.93707	-0.492737	-0.46751	-0.426052	-0.402533	-0.156122	-0.600754	-0.162647	-0.288948	-0.338462	-0.706518	-0.58626	-0.514775	-0.563658	-0.485971	-0.230604	-0.693703	-0.703569	-0.931031	-0.618013	-0.646467	-0.542881
298887;298888;298889;298890;298891;298892;362264;362265;362266;418399;418400	P07108	DBI	0.758346	0.656405	0.984626	0.543548	0.757383	0.10771	0.594998	0.438676	0.42736	0.352853	0.580046	0.430758	0.486109	0.236097	0.385455	0.682807	0.996428	0.485739	-0.298923	-0.0547085	-0.0103903	0.0126514	0.0339203	0.0330181
18558;18559;18560;18561;18562;18563;18564;18565;18566;18567;18568;18569;18570;18571;18572;18573;18574;18575;18576;18577;18578;18579;18580;18581;18582;18583;18584;18585;18586;18587;18588;18589;18590;18591;18592;18593;18594;18595;18596;18597;18598;18599;18600;18601;18602;18603;18604;18605;139291;139292;139293;139294;139295;139296;139297;139298;139299;139300;139301;139302;139303;139304;139305;139306…	P07148	FABP1	0.586735	0.733971	2.09489	1.43219	0.226669	5.29758	0.781933	0.655766	4.45295	0.597412	0.673871	0.655452	1.53872	1.78294	0.665151	3.44252	1.45661	3.78481	2.58379	0.455431	2.59378	3.45842	1.8468	4.72359
81341;81342;81343;81344;81345;81346;81347;81348;81349;81350;81351;81352;81353;81354;81355;81356;81357;81358;81359;81360;81361;81362;81363;81364;81365;81366;81367;132390;132391;132392;132393;132394;132395;132396;132397;132398;132399;132400;132401;132402;132403;132404;132405;132406;132407;132408;132409;132410;132411;132412;132413;132414;132415;132416;132417;132418;132419;132420;132421;132422;132423…	P07195	LDHB	0.877338	1.29255	1.64609	1.9355	1.97074	0.937136	1.31143	1.42947	1.30737	2.8207	1.93193	1.88267	1.90706	1.59465	1.0207	1.41128	2.53179	1.40076	1.21731	1.48048	1.48084	1.22963	1.43653	1.17681
218421;218422;428147	P07199	CENPB	NaN	NaN	NaN	NaN	NaN	NaN	NaN	NaN	NaN	NaN	NaN	NaN	NaN	NaN	NaN	NaN	NaN	NaN	NaN	NaN	NaN	NaN	NaN	NaN
81391;81392;81393;81394;81395;81396;81397;81398;81399;84336;84337;84338;84339;84340;84341;84342;84343;84344;84345;84346;84347;84348;84349;134870;134871;134872;134873;134874;134875;134876;134877;134878;134879;134880;134881;134882;161978;161979;161980;161981;161982;161983;161984;161985;161986;161987;161988;161989;161990;161991;161992;161993;161994;279161;279162;279163;279164;279165;279166;279488;27…	P07203	GPX1	1.05669	0.706673	0.572468	0.715498	0.796148	0.786263	0.969643	0.728828	0.752762	0.683689	0.680001	0.728292	0.491264	1.04938	0.546058	0.760774	0.772152	0.849352	0.584759	0.668037	0.498044	0.594456	0.54566	0.455647
176670;217033;286983;286984;295680;295681;302207	P07225	PROS1	NaN	NaN	NaN	NaN	NaN	NaN	NaN	NaN	NaN	NaN	NaN	NaN	1.48108	1.58198	1.85824	0.688641	0.554865	0.511172	NaN	NaN	NaN	NaN	NaN	NaN
10359;10360;10361;10362;10363;10364;10365;10366;10367;10368;10369;10370;10371;10372;10373;10374;10375;10376;10377;20912;20913;20914;20915;20916;20917;20918;20919;20920;20921;20922;20923;20924;20925;20926;20927;20928;20929;20930;20931;20932;20933;20934;20935;20936;20937;20938;20939;20940;20941;20942;20943;20944;20945;20946;20947;20948;20949;58928;58929;58930;58931;58932;58933;58934;58935;58936;589…	P07237	P4HB	0.4965	1.43559	0.0368257	0.920397	0.965311	0.798069	0.717798	0.597504	0.83576	1.0659	0.875126	0.903535	0.546984	0.270115	0.82293	0.953229	1.42591	0.955128	1.14803	0.848949	0.944158	0.760786	1.09576	0.937799
20366;172938;172939;172940;172941;172942;172943;172944;172945;172946;172947;172948;172949;172950;172951;172952;172953;172954;172955;172956;172957;172958;172959;172960;172961;172962;172963;172964;172965;213150;213151;213152;213153;213154;213155;213156;216311;216312;216313;264301;264302;264303;264304;264305;264306;264307;264308;264309;264310;264311;264312;264313;264314;264315;264316;264317;264318;2…	P07305	H1-0	-0.267122	-0.889633	-0.618639	-0.547873	-0.413826	-0.289509	-0.278219	-0.512316	-0.525379	-0.387007	-0.212717	-0.283793	-0.547977	-0.764996	-0.683318	-0.544339	-0.270571	0.0701656	-0.490322	-0.263	-0.319163	-0.34931	-0.403181	-0.194309
12093;12094;279486;279487	P07332	FES	NaN	NaN	NaN	NaN	NaN	NaN	NaN	NaN	NaN	NaN	NaN	NaN	NaN	NaN	NaN	NaN	NaN	NaN	-0.141563	0.269289	-0.0790634	0.399646	0.533706	0.424241
18441;18442;18443;18444;18445;18446;18447;18448;18449;18450;18451;18452;18453;18454;18455;18456;18457;18458;18459;18460;18461;18462;18463;18464;18465;18466;18467;18468;18469;18470;18471;18472;18473;18474;18475;18476;18477;18478;18479;18480;18481;18482;18483;18484;18485;18486;18487;18488;18489;18490;18491;18492;18493;18494;18495;18496;18497;18498;18499;18500;44505;44506;44507;44508;69967;69968;699…	P07339	CTSD	0.890471	1.0449	0.960303	0.802078	0.977129	0.832098	1.27975	0.664434	0.85153	0.564016	0.760962	0.960969	0.371078	0.0473309	0.783813	0.430404	1.00601	0.475153	1.0476	1.05934	0.83689	0.532265	0.859882	0.68705
9327;9328;9329;9330;9331;9332;9333;9334;9335;9336;9337;9338;9339;9340;9341;9342;9343;9344;9345;9346;9347;9348;9349;9350;9351;9352;9353;9354;9355;9356;9357;9358;9359;9360;9361;9362;9363;9364;9365;9366;9367;9368;9369;9370;9371;9372;9373;9374;9375;9376;9377;9378;9379;9380;9381;9382;9383;9384;24112;24113;24114;24115;24116;24117;44407;44408;44409;44410;44411;44412;44413;44414;44415;44416;44417;44418;4…	P07355	ANXA2	-1.67569	-2.11744	-2.23049	-2.2485	-2.32568	-2.0587	-1.51855	-1.37328	-2.09925	-2.39327	-2.16414	-2.40507	-1.65732	-2.01257	-1.77865	-1.49131	-2.40861	-1.64513	-2.26587	-2.42771	-2.20636	-1.76163	-2.19271	-1.95624
15352;17875;17876;17877;17878;17879;17880;17881;344606;344607;422529;422530;422531;422532;422533	P07357	C8A	1.04043	0.373659	0.34577	0.173161	0.368368	0.576925	NaN	NaN	NaN	NaN	NaN	NaN	2.35342	2.62128	2.14522	2.02316	1.90787	1.95729	NaN	NaN	NaN	NaN	NaN	NaN
45437;120744;120745;120746;120747;124418;124419;124420;156916;156917;248658;387526	P07358	C8B	1.16143	0.690128	0.622805	0.466805	0.649559	0.714588	0.201703	1.10504	0.0248585	0.532766	0.847684	-0.329605	1.24643	1.42864	1.16219	1.2119	1.02719	0.900123	0.844356	0.733703	1.00308	0.579129	0.60624	0.152352
334382;334383;334384;334385;334386;334387;334388;334389;334390;334391;424517	P07360	C8G	NaN	NaN	NaN	NaN	NaN	NaN	NaN	NaN	NaN	NaN	NaN	NaN	0.695008	0.921898	0.381347	1.09144	0.535324	0.39305	0.587431	0.569562	0.589154	0.687924	0.384266	0.261287
30305;30306;30307;30308;30309;30310;30311;30312;30313;30314;30315;30316;30317;53351;53352;53353;53354;53355;53356;53357;53358;53359;55277;55278;55279;55280;55281;55282;64521;64522;64523;64524;64525;64526;64527;64528;64529;68013;68014;68015;68016;68017;68018;68019;95976;95977;95978;104783;104784;104785;104786;104787;115919;115920;115921;115922;115923;115924;115925;115926;115927;115928;115929;15234…	P07384	CAPN1	0.760408	1.20786	0.98531	0.920492	0.950415	1.21527	1.15418	1.46557	1.1391	0.909912	1.11341	0.862403	1.55215	1.62105	1.74635	1.35218	0.822006	1.71407	0.147371	0.211285	0.167668	0.422232	0.482544	0.425556
18936;18937;18938;18939;18940;18941;18942;18943;18944;18945;18946;18947;18948;18949;18950;18951;18952;18953;18954;18955;18956;18957;18958;18959;18960;18961;18962;18963;18964;18965;18966;18967;18968;18969;18970;18971;18972;18973;18974;18975;18976;18977;18978;18979;18980;18981;18982;18983;18984;18985;18986;18987;18988;18989;18990;18991;18992;18993;18994;18995;18996;18997;18998;18999;19000;19001;190…	P07437	TUBB	0.806049	0.466608	0.87794	0.433714	0.604807	0.316238	0.525146	0.44228	0.753429	0.295742	0.636263	0.34545	0.440643	-0.424883	0.582158	0.632282	0.475554	0.551489	0.589586	0.626905	0.51695	0.55394	0.630808	0.510256
154611;154612;420364	P07451	CA3	NaN	NaN	NaN	NaN	NaN	NaN	NaN	NaN	NaN	NaN	NaN	NaN	1.3747	2.52789	0.450343	0.353534	0.266478	0.562145	NaN	NaN	NaN	NaN	NaN	NaN
72204;178746;178819;178820;178821;178822;178823;406090;406091;406092;406093;406094;406095;406096;406097;406098;406099	P07476	IVL	-1.33439	-1.34462	-1.33025	-1.56552	-1.34758	-0.521507	-1.40516	0.524305	-1.68938	-1.43302	-1.23773	-1.64958	-1.23302	-0.370906	-1.53638	-1.39849	-1.7133	-1.51312	NaN	NaN	NaN	NaN	NaN	NaN
75681;206132;232607;232608;232609;232610;232611;232612;232613;232614;232615;232616;362812;362813;362814;362815;362816;362817;362818;362819	P07478	PRSS2	1.91443	0.506926	0.611489	0.888514	0.46627	4.05995	0.621026	0.909345	0.565704	0.336006	0.179012	0.538346	0.634727	0.7863	0.346462	0.450496	0.478951	0.755682	-0.161734	-0.315918	-0.312839	0.176907	-0.372532	-0.422361
17106;17107;17108;17109;17110;17111;17112;17113;17114;17115;17116;17117;17118;17119;17120;17121;17122;17123;17124;17125;36181;36182;36183;36184;47241;47242;55202;55203;55204;55205;55206;55207;55208;55209;55210;55211;55212;55213;55214;55215;55216;55217;55218;55219;55220;55221;55222;55223;55224;55225;55226;55227;55228;55229;55230;55231;55232;55233;55234;55235;55236;55237;66035;66036;66037;66038;660…	P07585	DCN	1.69578	1.79204	1.07803	2.19574	2.35691	2.73813	1.90248	1.86454	1.48904	2.38349	2.08117	1.98129	1.48114	2.30473	2.4103	2.16083	1.82726	3.07191	2.17765	1.55569	1.95999	2.83623	2.59976	2.86756
57476;57477;57478;57479;57480;57481;57482;79491;79492;79493;79494;79495;79496;79497;79498;79499;79500;79501;79502;79503;79504;79505;79506;79507;79508;79509;79510;79511;79512;79513;79514;79515;79516;100571;100572;100573;100574;100575;100576;100577;100578;100579;109048;109049;178596;178597;178598;178599;178600;178601;178602;178603;261690;261691;261692;261693;261694;261695;261696;261697;261698;26169…	P07602	PSAP	-2.0656	-1.7913	-1.61383	-1.51605	-1.36122	-1.61318	-1.50411	-1.82251	-1.64744	-1.64595	-1.76102	-1.36168	-1.84996	-2.10208	-1.40824	-1.96894	-1.01254	-1.67498	-0.843168	-1.15197	-1.54851	-1.84273	-1.75504	-1.88489
33873;33874;48210;48211;67903;73044;73045;73046;73047;73048;73049;73050;73051;73052;73053;101263;101264;101265;101266;101267;101268;101269;101270;101271;101272;101273;101274;101275;101276;101277;101278;101279;101280;101281;112347;112348;112349;112350;112351;112352;112353;112354;112355;151808;151809;151810;151811;151812;151813;151814;156023;168789;168790;168791;168792;168793;168794;168795;168796;1…	P07686	HEXB	0.223463	0.885736	0.291129	0.391491	0.474487	0.492435	0.680504	0.230196	0.279249	0.454521	0.8125	0.603971	0.768866	0.542675	0.685298	0.600803	0.808912	0.803846	0.392927	0.0133572	0.507285	0.559679	0.591709	0.727098
48245;48246;48247;48248;48249;48250;48251;48252;48253;48254;48255;48256;48257;48258;48259;48260;48261;48262;48263;48264;48265;48266;48267;48268;48269;48270;73880;73881;73882;73883;73884;73885;73886;73887;73888;73889;73890;73891;73892;73893;73894;73895;73896;73897;73898;73899;73900;73901;73902;73903;73904;73905;73906;73907;73908;73909;73910;73911;73912;73913;73914;73915;73916;73917;73918;73919;739…	P07737	PFN1	1.19608	1.32011	1.4043	1.32389	1.43316	1.44904	1.69494	1.38026	1.84536	1.03316	1.43199	1.43541	1.5591	1.25912	1.76532	1.7069	1.34441	1.72687	1.0438	1.27438	1.28916	1.08305	1.0549	1.09611
40735;40736;113933;113934;113935;113936;113937;216868;216869;216870;216871;216872;247118;247119;247120;247121;247122;247123	P07738	BPGM	1.07496	1.16087	0.850154	0.766707	0.876268	1.5674	NaN	NaN	NaN	NaN	NaN	NaN	2.21934	3.80284	1.13712	1.23805	0.905312	0.885834	1.04179	1.30654	1.14581	0.85316	1.59968	0.704394
2363;2364;2365;2366;2367;2368;2369;2370;2371;2372;2373;10841;10842;10843;10844;10845;10846;10847;10848;49894;49895;49896;49897;49898;49899;49900;49901;49902;49903;49904;49905;49906;49907;61573;61574;61575;61576;61577;61578;61579;61580;61581;61582;61583;61584;185942;185943;185944;185945;185946;185947;185948;185949;185950;185951;185952;248534;325910;325911;325912;325913;325914;325915;325916;325917;…	P07741	APRT	2.20925	2.16141	1.5701	2.10844	2.13958	1.82126	1.52163	1.74189	1.70075	1.83788	1.86632	1.76107	1.89122	1.72918	2.14058	2.43994	2.8583	2.49459	1.78883	1.71103	1.85508	2.00973	2.07555	2.04715
2788;2789;2790;2791;2792;2793;2794;2795;2796;30643;30644;30645;44465;44466;44467;44468;44469;44470;44471;53231;53232;53233;53234;53235;53236;53237;53238;53239;53240;53241;53242;69754;69755;69756;69757;69758;69759;69760;69761;69762;69763;70990;71360;72396;72397;72398;72399;72400;72401;72402;88866;88867;88868;88869;88870;88871;101897;109083;109084;115126;115127;115128;115129;115130;115131;115132;11…	P07814	EPRS1	0.62269	0.427494	0.236725	0.376759	0.319008	0.35635	0.521967	0.296967	0.495787	0.680298	0.353278	0.46445	0.739683	0.348755	0.664824	0.681751	0.220423	0.670517	0.262922	0.11894	0.180373	0.113678	0.180277	0.208031
60895;60896;60897;60898;60899;60900;60901;60902;60903;60904;60905;60906;60907;60908;60909;60910;60911;60912;60913;60914;60915;60916;60917;60918;60919;60920;60921;60922;60923;60924;60925;60926;60927;60928;60929;60930;60931;60932;60933;71531;71532;71533;71534;71535;71536;114743;114744;114745;114746;114747;114748;114749;114750;114751;114752;114753;114754;114755;114756;114757;166321;166322;166323;166…	P07858	CTSB	0.597639	0.472872	0.23454	0.109159	0.412735	0.410955	0.858423	0.314949	0.336662	-0.589525	-0.473529	-0.0402651	0.170763	-0.177374	0.525483	-0.171	-0.377373	-0.127249	0.271288	0.594521	0.261882	-0.245659	-0.194517	0.0765839
7514;7515;7516;7517;7518;7519;7520;7521;7522;7523;7524;7525;7526;7527;7528;7529;7530;7531;7532;7533;7534;7535;7536;7537;7538;7539;7540;7541;7542;7543;7544;7545;7546;7547;7548;7549;7550;7551;7552;7553;7554;7555;7556;7557;7558;7559;7560;7561;7562;7563;7564;7565;7566;7567;7568;7569;7570;7571;7572;7573;7574;7575;7576;7577;7578;7579;7580;7581;7582;8503;8504;8505;8506;8507;8508;8509;8510;8511;8512;8513…	P07900	HSP90AA1	0.996426	0.978252	1.10332	0.917902	0.739351	0.906319	1.33663	1.06104	1.11926	0.759642	0.854546	0.769729	2.07229	0.886097	1.03389	1.14844	0.788498	0.920012	1.24834	1.04419	1.04895	1.11759	1.09511	0.963274
27828;67078;67079;67080;67081;340550;340551	P07902	GALT	1.50029	1.911	3.60446	1.75442	1.71607	2.55083	1.39241	1.55572	1.58494	1.74094	1.74466	1.61808	1.60164	2.44705	1.59281	1.63616	1.6051	1.82634	1.47249	1.12203	1.52182	1.57496	1.47859	1.82909
4673;4674;4675;4676;4677;4678;4679;4680;4681;4682;4683;4684;4685;4686;4687;4688;4689;4690;4691;4692;4693;4694;4695;43223;43224;43225;43226;43227;43228;43229;43230;43231;43232;43233;43234;43235;54824;54825;54826;54827;54828;54829;54830;54831;54832;54833;54834;54835;145815;145816;145817;145818;145819;145820;145821;145822;145823;145824;145825;145826;145827;145828;145829;145830;145831;145832;145833;1…	P07910	HNRNPC	-1.62058	-1.89477	-1.47674	-1.84938	-1.90208	-1.80397	-1.56701	-1.91275	-1.65222	-2.0396	-2.00127	-1.82693	-1.5828	-1.98697	-1.63912	-1.57783	-1.71631	-1.61399	-2.08474	-2.18092	-2.13197	-2.23124	-2.20816	-2.22882
112665;112666;112667;112668;112669;112670;112671;112672;112673;112674;112675;112676;112677;112678;112679;112680;112681;112682;112683;112684;158990;228160;228161;228162;228163;228164;228165;228166;228167;228168;228169;228170;228171;230992;272560;272561;272562;272563;328959;328960;328961	P07919	UQCRH	-2.2063	-2.07932	-2.57001	-2.05794	-2.0698	-2.43124	-2.31462	-2.30466	-2.61473	-1.7144	-1.81668	-2.19929	-1.63223	-1.42248	-1.74228	-1.85072	-1.02102	-1.96437	-1.90493	-2.11636	-1.73443	-1.83117	-1.82611	-1.81878
3892;3893;3894;5586;5587;5588;40933;40934;40935;45903;45904;47723;47724;47725;60642;60643;60644;60645;60646;60647;60648;60649;60650;60651;60652;60653;60654;60655;60656;60657;60658;61390;96479;96480;96481;96482;96483;96484;96485;96486;96487;96488;96489;103575;103576;103577;103578;103579;103580;103581;103582;103583;103584;119386;119387;119388;119389;119390;119391;119392;119393;119394;119395;119396;…	P07942	LAMB1	1.38172	0.252459	0.841759	0.423054	0.328781	0.510778	1.46561	0.734842	1.13678	0.875092	0.491686	0.8262	0.951851	1.04032	1.23439	0.622489	0.255707	0.940733	1.05444	1.08026	1.54139	0.641693	0.407879	0.780668
51243;51244;51245;51246;51247;55163;55164;73968;92603;92604;96455;168907;168908;168909;168910;168911;168912;168913;168914;168915;168916;168917;168918;168919;168920;168921;205506;247266;247267;247268;247269;247270;247271;247272;247273;297701;332056;332057;332058;364780;366379;366380;387309;387310;387311;393521;393522;393523;393524;393525;393526;393527;393528	P07948	LYN	0.293398	-0.320339	-0.114133	-0.119371	0.103027	0.201458	-0.0505142	-0.389397	-0.00934029	-0.554241	0.0207524	-0.25357	-0.0690041	-0.859808	0.161046	0.0150104	-0.560894	0.0876713	-0.58285	-0.168072	-0.314481	-0.118217	-0.471495	-0.172752
108;109;110;111;112;113;114;115;116;117;118;119;120;121;122;946;947;948;949;950;951;952;953;954;955;956;957;958;959;960;961;962;963;964;965;966;967;968;969;18174;18175;18176;18177;18178;18179;18180;18181;18182;18183;18184;18185;18186;18187;18188;18189;18190;18191;18192;18193;18194;18195;18196;18197;18198;18199;18200;18201;18202;18203;18204;18205;18206;18207;18208;18209;18210;18211;18212;18213;938…	P07954	FH	-0.375937	-0.0403328	-0.587015	0.279264	0.0242062	0.0399189	-0.232927	-0.106758	-0.160084	1.0495	0.447873	0.406468	-0.104513	-0.549591	-0.221461	-0.0480504	0.604151	0.0156231	-0.355528	-0.700489	-0.417829	-0.242861	-0.0971241	-0.0477238
46334;46335;46336;46337;46338;46339;178401;178402;178403;178404;258847;258848;281554;281555;286629;286630;286631;286632;286633;286634;429693;429694;429695;429696;429697	P07998	RNASE1	0.141483	2.5643	0.31325	1.89677	1.94908	0.783434	1.33706	2.56799	1.06181	2.26348	2.69165	1.97255	0.353834	0.520131	1.74146	0.648445	2.10971	2.13214	2.1708	1.34413	2.12104	1.89121	2.99713	2.07603
114371;114372;114373;303171;321445;359612	P08047	SP1	-0.458673	-0.794182	-0.13298	-0.636549	-0.663063	-0.575055	NaN	NaN	NaN	NaN	NaN	NaN	NaN	NaN	NaN	NaN	NaN	NaN	NaN	NaN	NaN	NaN	NaN	NaN
62156;62157;62158;372121;372122;425215	P08069	IGF1R	NaN	NaN	NaN	NaN	NaN	NaN	-1.42408	-1.7063	-1.98099	-1.57747	-1.98156	-2.02085	NaN	NaN	NaN	NaN	NaN	NaN	NaN	NaN	NaN	NaN	NaN	NaN
16776;16777;16778;16779;16780;16781;16782;16783;16784;16785;32434;144238;144239;144240;144241;144242;144243;144244;144245;144246;144247;144248;144249;144250;144251;144252;144253;144254;144255;144256;144257;144258;147088;147089;147090;147091;147092;147093;147094;147095;147096;147097;147098;147099;147100;147101;147102;147103;147104;147105;147106;147107;147108;147109;148087;148088;148089;148090;1480…	P08123	COL1A2	2.57974	2.02593	1.80651	1.38234	1.54153	2.49074	2.97208	1.30391	2.26584	2.25952	1.33595	2.15762	0.812017	1.3165	2.85738	1.23554	1.38006	2.62545	1.49819	1.01493	1.73099	1.64116	1.22753	1.76385
19094;19095;19096;19097;19098;19099;19100;19101;19102;19103;19104;19105;19106;19107;19108;19109;19110;23424;23425;23426;23427;23428;23429;23430;23431;23432;23433;23434;23435;23436;23437;23648;23649;26854;26855;26856;26857;26858;26859;26860;26861;26862;26863;46559;46560;46561;46562;46563;46564;46565;49330;49331;49332;49333;49334;49335;49336;49337;49338;49339;49340;49341;49342;49343;49344;49345;493…	P08133	ANXA6	2.45591	1.86662	2.10815	2.08538	2.22418	2.17338	1.91011	1.1227	2.26927	1.60518	1.24574	1.76666	1.80625	1.71285	2.26747	2.21359	1.54082	2.46989	1.39574	1.67908	1.7557	1.3189	1.10319	1.5262
121178;121179;121180;121181;121182;121183;121184;121185;121186;121187;121188;121189;121190;121191;121192;121193;121194;121195;121196;121197;121198;121199;177425;177426;177427;177428;177429;177430;177431;177432;177433;177434;177435;177436;177437;177438;177439;177440;177441;202068;202069;202070;202071;202072;202073;202074;202075;202076;202077;202078;202079;202080;202081;202082;202083;202084;202085;…	P08134	RHOC	0.0719433	0.0956135	-0.421289	-0.292358	-0.342129	0.126499	0.053524	-0.150303	0.0683308	-0.531199	-0.070951	-0.222285	-0.199186	-0.482471	-0.0721731	0.23682	-0.38587	0.200079	0.137114	-0.143234	-0.0334482	0.163315	-0.0147972	0.316584
74849;74850;74851;101856;101857;101858;101859;101860;101861;101862;101863;257200;257201;257202;257203;308197;308198;308199;310574;310575;310576;310577;310578;310579;310580;310581;321013;321014;321015;321016;321017;321018;321019;321020;321021;321022;321023;321024;370320;370321;370322;370323;370324;370325;370326;370327;370328;370329;370330;370331;370332;370333;370334;370335;370336;370337;370338	P08174	CD55	-1.13353	-1.59802	-1.33129	-1.60639	-1.62294	-1.48254	-0.298958	-1.40886	-1.03583	-1.56061	-1.62055	-1.6223	-0.269321	-0.653704	-0.161115	-1.02944	-1.71381	-1.53462	-1.39381	-1.00403	-1.17892	-1.5232	-1.74408	-1.68537
[truncated: 4,118 more rows]
