# Supplementary material for: Temporal dynamics from phosphoproteomics using endoscopic biopsy specimens provides new therapeutic targets in stage IV gastric cancer
Source: Sci Rep. 2022 Mar 25;12:4419. doi: 10.1038/s41598-022-08430-7 (PMC8956597; doi:10.1038/s41598-022-08430-7)
Supplement: Supplementary file 4 — Supplementary Table S3. [file 41598_2022_8430_MOESM4_ESM.xlsx]

## Sheet: Summary of contents
Table S3. Phosphoproteomic data with batch correction
Item name	Contents
Evidence IDs	IDs of peptide(s) in Table S11 for identifying a particular phosphorylated protein
Phosphosite IDs	IDs for site(s) in Table S11 for identifying a particular phosphorylated protein
Protein ID	IDs of proteins in UniprotKB associated with identified peptide
Gene names	Names of genes associated with identified peptide
Phosphosite	Position and type of the amino acid of the identified phosphosite in the respective protein sequence 'S' is serine, 'T' is threonine, and 'Y' is tyrosine
HER2-positive Patient 1 pre-treatment Tumor	Normalized intensity of each phosphosite in the pre-treatment tumor of HER2-positive Patient 1
HER2-positive Patient 1 post-treatment Tumor	Normalized intensity of each phosphosite in the post-treatment tumor of HER2-positive Patient 1
HER2-negative Patient 1 Tumor	Normalized intensity of each phosphosite in the tumor of HER2-negative Patient 1
HER2-positive Patient 1 pre-treatment NAT	Normalized intensity of each phosphosite in the pre-treatment NAT of HER2-positive Patient 1
HER2-positive Patient 1 post-treatment NAT	Normalized intensity of each phosphosite in the post-treatment NAT of HER2-positive Patient 1
HER2-negative Patient 1 NAT	Normalized intensity of each phosphosite in the NAT of HER2-negative Patient 1
HER2-positive Patient 2 pre-treatment Tumor	Normalized intensity of each phosphosite in the pre-treatment tumor of HER2-positive Patient 2
HER2-positive Patient 2 post-treatment Tumor	Normalized intensity of each phosphosite in the post-treatment tumor of HER2-positive Patient 2
HER2-negative Patient 2 Tumor	Normalized intensity of each phosphosite in the tumor of HER2-negative Patient 2
HER2-positive Patient 2 pre-treatment NAT	Normalized intensity of each phosphosite in the pre-treatment NAT of HER2-positive Patient 2
HER2-positive Patient 2 post-treatment NAT	Normalized intensity of each phosphosite in the post-treatment NAT of HER2-positive Patient 2
HER2-negative Patient 2 NAT	Normalized intensity of each phosphosite in the NAT of HER2-negative Patient 2
HER2-positive Patient 3 pre-treatment Tumor	Normalized intensity of each phosphosite in the pre-treatment tumor of HER2-positive Patient 3
HER2-positive Patient 3 post-treatment Tumor	Normalized intensity of each phosphosite in the post-treatment tumor of HER2-positive Patient 3
HER2-negative Patient 3 Tumor	Normalized intensity of each phosphosite in the tumor of HER2-negative Patient 3
HER2-positive Patient 3 pre-treatment NAT	Normalized intensity of each phosphosite in the pre-treatment NAT of HER2-positive Patient 3
HER2-positive Patient 3 post-treatment NAT	Normalized intensity of each phosphosite in the post-treatment NAT of HER2-positive Patient 3
HER2-negative Patient 3 NAT	Normalized intensity of each phosphosite in the NAT of HER2-negative Patient 3
HER2-positive Patient 4 pre-treatment Tumor	Normalized intensity of each phosphosite in the pre-treatment tumor of HER2-positive Patient 4
HER2-positive Patient 4 post-treatment Tumor	Normalized intensity of each phosphosite in the post-treatment tumor of HER2-positive Patient 4
HER2-negative Patient 4 Tumor	Normalized intensity of each phosphosite in the tumor of HER2-negative Patient 4
HER2-positive Patient 4 pre-treatment NAT	Normalized intensity of each phosphosite in the pre-treatment NAT of HER2-positive Patient 4
HER2-positive Patient 4 post-treatment NAT	Normalized intensity of each phosphosite in the post-treatment NAT of HER2-positive Patient 4
HER2-negative Patient 4 NAT	Normalized intensity of each phosphosite in the NAT of HER2-negative Patient 4

## Sheet: Table S3
Evidence ID	Phosphosite ID	Protein ID	Gene names	Phosphosite	HER2-positive Patient 1 pre-treatment Tumor	HER2-positive Patient 1 post-treatment Tumor	HER2-negative Patient 1 Tumor	HER2-positive Patient 1 pre-treatment NAT	HER2-positive Patient 1 post-treatment NAT	HER2-negative Patient 1 NAT	HER2-positive Patient 2 pre-treatment Tumor	HER2-positive Patient 2 post-treatment Tumor	HER2-negative Patient 2 Tumor	HER2-positive Patient 2 pre-treatment NAT	HER2-positive Patient 2 post-treatment NAT	HER2-negative Patient 2 NAT	HER2-positive Patient 3 pre-treatment Tumor	HER2-positive Patient 3 post-treatment Tumor	HER2-negative Patient 3 Tumor	HER2-positive Patient 3 pre-treatment NAT	HER2-positive Patient 3 post-treatment NAT	HER2-negative Patient 3 NAT	HER2-positive Patient 4 pre-treatment Tumor	HER2-positive Patient 4 post-treatment Tumor	HER2-negative Patient 4 Tumor	HER2-positive Patient 4 pre-treatment NAT	HER2-positive Patient 4 post-treatment NAT	HER2-negative Patient 4 NAT
89514;89515;89516;89517;89518;89519;89520;89521;89522;89523;89524;89525;89526;89527;89528;89529;89530;89531;89532;89533;89534;89535;89536;89537;89538;89539;89540;89541	16265	A0AV96	RBM47	T519	-0.478498	-1.3749	0.615242	-2.7026	-1.57087	-1.36033	-0.0660913	-0.762237	-1.66244	-1.59088	-0.0660913	-1.54858	-3.28935	-1.08305	-0.0497935	-1.58984	-0.0497935	-0.562841	0.57822	-2.46879	-1.23486	0.365632	-0.357717	-1.80719
135210;135211;135212;135216;135218;135220;135221;135225;135226;135227	7	A0FGR8	ESYT2	S739	-2.77009	0.555382	-0.370154	-0.175557	-0.120712	0.0845615	-0.700897	0.427836	-0.795495	-0.732475	-0.192502	-0.244411	0.11426	-3.1495	-0.529178	-0.942671	0.11426	0.299839	0.150069	-0.578497	-1.11227	0.0335967	-0.439453	-0.294361
35080;35081;35082;35083;35084;35085;35086;35087;35088;35089;35090	3	A0FGR8	ESYT2	S758	0.253308	-2.21768	0.253308	0.253308	0.253308	0.253308	0.000592786	-0.144683	0.000592786	0.000592786	0.000592786	0.000592786	1.60056	-0.203261	-0.203261	-0.203261	-0.203261	-0.203261	-1.98421	0.372026	0.372026	0.372026	0.372026	0.372026
35080;35081;35082;35083;35084;35085;35086;35087;35088;35089;35090	4	A0FGR8	ESYT2	S761	0.253308	-2.21768	0.253308	0.253308	0.253308	0.253308	0.000592786	-0.144683	0.000592786	0.000592786	0.000592786	0.000592786	1.60056	-0.203261	-0.203261	-0.203261	-0.203261	-0.203261	-1.98421	0.372026	0.372026	0.372026	0.372026	0.372026
118394;118395;118396;118397;118398;118399;118400;118401;118402;118403;118404;118405;118406	14	A0MZ66	SHTN1	S506	0.439604	0.576884	0.439604	-0.539716	0.0736873	-0.241891	-1.93334	0.788048	-0.182572	0.482444	0.482444	-0.265137	0.0441563	0.0441563	0.0441563	0.0441563	0.0441563	0.973237	0.966315	-0.787395	0.131778	2.04711	-0.120577	-0.109183
95826;95827;95828;95829;95830;95831;95832;95833;95834	26	A1A5D9	BICDL2	S36	-1.75808	-0.109102	-0.0408072	-1.0274	-1.99859	-0.902758	-1.21064	-0.409306	-1.54107	-0.910527	-0.0708178	-1.37787	-0.466332	-0.466332	-0.466332	-0.466332	-0.466332	-1.86764	-0.559357	0.00150582	-1.0679	-1.71007	-0.65974	-1.88353
14478;14479;14480;14481;14482;14483;14484;14485;14486;14487;95500	31	A1L170	C1orf226	S223	-0.228601	1.45616	0.909965	0.817174	2.40192	1.30706	0.22013	0.22013	1.38334	2.00614	0.158314	2.21525	0.706941	-1.52993	1.82536	1.22736	0.410488	1.76988	0.209078	1.03534	1.22143	0.838504	1.4092	2.0374
152102;152103;152104;152105;152106;152107;152108;152109;152110;152111;152112;152113;152114;152115	54	A1L390	PLEKHG3	S1028	-0.371081	-1.99312	-1.21625	-1.42592	-2.33277	-1.53651	-2.92781	-2.01105	-0.860797	-0.709095	-1.7877	-1.04001	-0.260283	-2.73268	-0.9488	-1.17231	-2.06055	-2.80935	-3.2361	-1.3139	-2.74273	-1.95911	-0.456152	-0.192317
122796;122797;122799;122801;122803;122805;122807;122810;122811;122812;122813;122815;122816;122818	46	A1L390	PLEKHG3	S1037	0.595135	-0.849891	-0.849891	-0.849891	-0.849891	-0.849891	-0.239755	-0.549457	-1.71111	-0.517632	-0.517632	-0.517632	-0.437734	-0.402468	-0.437734	-0.437734	-0.437734	-2.01283	-0.947319	-0.803728	-0.410852	-1.82699	-0.431576	-1.55245
42049;42050;42051;42052;42053	39	A1L390	PLEKHG3	S614	0.37355	0.865984	1.70749	0.312466	0.909064	-0.295039	-0.222617	0.590622	0.500245	0.599033	0.793296	1.06545	0.598194	0.272181	0.702236	-0.636439	0.598194	1.46197	-0.0596449	0.392307	0.443366	1.7728	1.06977	0.923572
102163;102164;102165;102166;102167;102168;102169;102170;102172;102173;102174;102175	44	A1L390	PLEKHG3	S618	-0.27003	-1.33156	-2.41786	-1.69207	-1.73949	-1.62043	-0.487433	-2.21401	-1.58326	-1.38157	-1.89275	-1.25237	-0.636178	-1.04912	-1.53377	-2.05171	-0.636178	-2.47498	-3.64881	-1.39236	-1.89216	-1.62543	-1.16751	-0.713185
131645;131646;131647;131648;131649;131650;131651;131652;131653;131654;131655;131656	48	A1L390	PLEKHG3	S631	-1.85514	-0.0802362	0.238503	0.117763	-0.379339	0.110363	0.453403	0.248138	-0.14665	0.232167	-0.0446664	-0.491436	0.505972	0.512629	0.106345	0.191379	0.124029	-0.810017	-1.24586	-0.15413	-0.652567	-0.756452	0.266015	0.791094
135572;135573;135575;135576;135577;135580;135581;135584;135585;135586;135587;135588;135591;135592;135593;135594;135595;135596;135597;135598;135599;135600;135601;135602;135603;135604;135605;135606;135607;135608;135609;135610;135611;135612;135613;135614;135615;135616;135617;135618;135619;135620;135621;135622;135623;135624;135625;135626;135627;135628;135629;135630;135631;135632;135633;135634;135635	52	A1L390	PLEKHG3	S643	-0.0759149	-0.538057	-2.0573	-2.88044	-1.30686	-1.03366	-0.609806	-0.377388	-2.56623	-2.54815	-0.0199665	-0.933329	0.829747	-0.169136	-2.50882	-2.0774	-2.31754	-0.504205	-0.347115	-1.72426	-1.10456	-0.327976	-0.73676	-1.86635
135574;135578;135589;135590;135595;135601;135604;135605;135607;135608;135609;135611;135612;135613;135615;135616;135620;135621;135622;135625;135626;135627;135629;135631;135632;135634;135635	53	A1L390	PLEKHG3	S647	-0.301006	-0.883952	-2.78278	-3.08454	-1.52186	-1.64582	-0.745913	-1.13848	-2.90101	-2.26825	-0.102109	-3.2869	-1.41042	-0.525989	-3.01716	-3.66548	-0.335305	-1.02423	-0.479561	-1.7291	-2.13745	-0.939382	-1.49224	-2.3377
36972;36973;36975;36976;36977;36978;36980;36981;36982;36983;36984;36985;36986;36987;96500;96501;96502;96503;96504;96505;96506;96507;96508;96509;96510;96511;96512;96513;96514;96515;101015;101016;101017;101018;101019;101020;101021	35	A1L390	PLEKHG3	S741	-1.22836	-1.06143	-1.44827	-2.36476	-1.16208	3.55698	-0.95415	-0.521928	-1.3381	-1.49685	-2.63866	2.74867	-0.197274	-0.407861	-2.08477	-3.08151	-0.123539	1.93665	-1.55687	-1.64486	-1.41552	-0.136594	-1.68482	2.83904
41124;41125;41126;41127;41128;41129;41130;41131;41132;41133	37	A1L390	PLEKHG3	S759	0.0694686	-1.16638	0.0694686	-1.67806	-1.48451	-0.720734	-0.300564	-0.76085	-1.1301	-0.300564	-0.300564	-1.43034	-0.957434	0.493381	-2.27799	-1.66577	-0.161539	-0.740868	0.230507	-0.974511	-1.48623	-0.173366	-1.18226	-1.3853
48629;48630;48631;48632;48633;48634;48635;48636;48637;48638;48639;48640;48641;48642;48643;48644;48645;48646;48647	40	A1L390	PLEKHG3	S76	-1.56383	-0.134572	-0.552581	-0.73656	-0.333351	-0.620487	-0.642523	-0.217327	-0.372558	-0.800822	-1.78234	-0.293108	-0.350518	-1.00246	-1.12472	-0.884129	-0.298083	0.0655903	-0.748983	-1.2534	-0.357997	0.0565105	-0.589219	-0.749098
62539;62540;62542;62543;62544;62545;62546;62547;62548;62549	42	A1L390	PLEKHG3	S827	0.0669636	0.219873	-0.997341	-0.4327	-0.274951	-0.744994	0.564727	0.377589	-0.643319	-0.130631	-1.28021	-0.831453	-1.45681	0.16037	-0.652036	-0.672179	0.10787	0.0227912	0.674374	-0.717461	-0.908692	0.0130356	-0.572299	-1.10602
20224;20225;20226;127207;127208;127209;127210;127211;127212;127213;127214;127215;127216;127217	34	A1L390	PLEKHG3	S962	-2.81923	-1.1423	-1.41869	0.0131745	-3.33086	0.0131745	-0.959705	0.245703	-2.02864	-1.59786	-1.80073	-2.18165	-0.311367	0.165996	-3.33313	-1.96892	-0.497517	-1.32094	-0.16462	-1.86655	-1.55935	-0.622651	-1.32092	-2.30105
20013;20014;20015;20016;20017	56	A1YPR0	ZBTB7C	S215	1.6274	1.44335	1.00605	0.635596	0.682173	0.347048	1.55114	0.548593	0.913795	0.776839	0.776839	0.619903	0.743556	1.37182	0.751387	0.743556	0.743556	0.894552	0.489999	1.35671	0.488422	0.945273	1.22456	0.765472
39658;39659;39660;39661;39662;39663;39664;39665;39666;39667;39668;39669;39670;39671;39672;39673;39674;39675;39676;39677	60	A2A2Y4	FRMD3	S429	-0.778246	0.970309	-0.848036	0.493898	1.22132	1.45672	-0.0514378	0.576306	1.229	0.18327	-0.00155507	1.52475	0.542579	0.36252	0.99181	-0.02989	-1.1951	0.755862	-0.581052	-0.0270888	0.304619	0.562725	0.621999	1.96322
158940;158941;158942;158943;158944;158945;158946;158947;158948;158949;158950;158951;158952;158953;158954	71	A2AJT9	BCLAF3	S139	-0.366705	-0.491846	-1.1322	0.119844	-1.64863	-1.12668	-0.143745	-0.834571	-0.97135	0.799743	-0.0283568	-1.03649	-0.691351	-0.698698	-0.459617	0.246857	1.18025	-1.52503	-2.62014	-0.52126	-1.52237	-0.592273	0.182748	-0.00190498
97223;97224;97225;97226;97227;97228;97229;97230;97231;97232	68	A2AJT9	BCLAF3	S192	0.779111	1.97659	1.69345	1.88779	1.65227	1.74989	0.849908	0.849908	2.19974	2.35649	0.921985	2.11589	0.93751	1.49449	1.67711	2.68373	1.36908	1.75275	0.872139	1.5447	1.28776	1.2863	1.4	2.57715
74950;74951;74952;74953;74954;74955	67	A2AJT9	BCLAF3	S402	-0.268812	-0.182867	-0.268812	-1.44675	-2.31511	-1.34594	-0.176733	-0.176733	-1.66453	-2.62758	-0.176733	-1.76611	-0.197249	-0.107173	-2.08961	-2.23724	-0.197249	-1.54412	-0.474361	-1.77346	-1.35893	-1.13281	-0.746696	-0.885824
7227;7228;7229;7230;7231;7232;7233;7234;7235;7236;7237	87	A6ND36	FAM83G	S356	3.00244	3.80488	2.80213	3.40473	2.21701	3.32826	3.69668	2.58164	2.85268	3.4469	2.69059	3.21476	3.29558	2.79685	3.62081	3.76688	3.27977	2.34304	2.25555	1.99979	2.7723	3.18786	3.32031	3.61464
12828;12829;12830;12831;12832;12833;12834;12835;12836;12837;12838;12839;12840;12841;12842;12843;12844;12845;12846;95338;95339	91	A6NDB9	PALM3	S155	-0.293911	-0.28034	0.10492	0.10492	0.10492	-2.31566	-0.366914	0.644302	-1.20463	0.089909	0.089909	-2.29761	0.642738	0.123153	-2.26949	-0.108445	-0.108445	-0.521152	1.05368	-0.742366	-0.879999	0.0656282	-0.290389	-1.49845
94859;94860;94861;94862;94863;94864;94865;94866	97	A6NDB9	PALM3	S189	0.0954068	-0.994471	0.0954068	0.0954068	-2.09927	0.0954068	-1.4857	0.215129	-0.760712	0.162918	0.162918	-1.13747	-0.172799	-0.172799	-0.172799	-0.172799	-0.172799	-0.761923	0.802323	-1.29938	-0.601567	-0.367051	-0.366402	-0.274344
35904;35905;35906;35907;35908;35909;35910;35911;35912;35913;35914;35915;35916;43057;43058;43059;43060;43061;43062;43063;43064;43065;43066;43067	94	A6NDB9	PALM3	S375	1.28927	2.63643	2.02342	3.59145	4.44849	2.32959	2.05167	1.51867	2.98442	3.72975	1.78212	4.50324	2.68157	3.07131	2.98967	1.90618	1.85211	2.72117	2.05571	2.79448	2.36778	1.76562	3.52063	3.63582
19147;19148;19149;19150;19151;19152;19153;19154;19155;19156;19157;19158;19159;19160;19161;19162;19163;19164;19165;19166;19167;19168;19169;19170;19171;19172;19173;19174;19175	93	A6NDB9	PALM3	S420	0.714926	0.14832	0.0671887	1.53745	2.78339	0.885687	-0.552727	0.458073	1.29441	2.14644	-0.596395	2.68158	0.756529	-0.979982	1.06204	1.08118	-0.702286	2.38644	0.417767	0.908669	0.817056	-0.362323	1.96033	2.14388
12828;12829;12830;12831;12832;12833;12834;12835;12836;12837;12838;12839;12840;12841;12842;12843;12844;12845;12846;12847;12848;12849;12850;12851;12852;12853;12854;12855;12856;12857;12858;95338;95339	16276	A6NDB9	PALM3	T151	0.441683	0.144797	0.340278	-2.00017	-1.84572	-2.50432	-0.443227	0.557328	-1.14895	-2.10227	0.13561	-2.2716	0.644783	0.0725126	-2.95472	-0.345436	-0.345436	-0.747062	0.606101	-0.626967	-1.24965	-0.377305	-0.636036	-1.90268
745;746;747;748;749;750;751;752;753	109	A6NFI3	ZNF316	S10	-1.6477	0.102401	-0.391572	-0.770795	0.264772	0.322219	-0.220175	-0.362759	0.00902498	0.109723	-1.01937	0.488447	-2.19879	0.072781	-0.308918	0.0992453	0.0868565	0.276318	0.841862	0.218324	-0.153244	-0.107292	-0.965116	-0.831294
44782;127327;127328;127329;127330;127331;127332;127333;127334;127335;127336	110	A6NFI3	ZNF316	S112	-0.365803	-0.0625671	-0.242046	0.238229	0.328061	0.0415465	-0.0137642	-0.0137642	0.332042	-0.0868766	-0.836421	0.278688	-0.101646	-0.101646	0.626526	0.241728	0.244752	-0.758947	-1.02107	0.382215	-0.160692	-0.502098	-0.01975	0.11146
42093;42094;42095;42096;42097;42098;42099;42100;42101;42102	147	A7KAX9	ARHGAP32	S1220	-0.951659	-0.131689	0.276635	0.276635	-1.45548	0.276635	0.152768	0.861052	-0.971668	-0.674677	0.152768	-1.30652	0.882453	0.411047	-0.231054	-0.231054	-0.231054	-0.938261	0.983828	-1.09185	-0.863003	0.462977	-0.0588045	-1.14009
127016;127017;127019;127020;127022;127024;127025;127026;127027;127029;127030;127031	155	A7KAX9	ARHGAP32	S1234	-0.127504	0.870558	0.515786	0.432212	1.40564	0.624324	0.59153	1.025	0.546565	0.0400591	0.606048	0.961345	0.711396	0.00121169	0.238404	0.143005	0.711396	1.40864	-0.1725	0.751502	0.727501	0.841378	0.813162	1.48451
161528;161529;161530;161531;161532;161533;161534;161535;161536;161537;161538;161539;161540;161541;161542;161543;161544;161545;161546;161547;161548;161549;161550;161551;161552;161553;161554;161555;161556;161557;161558;161559;161560;161561;161562;161563	156	A7KAX9	ARHGAP32	S892	-1.25834	-0.366541	-1.28576	-0.911781	-1.18175	-0.803545	-0.451593	-1.65858	-1.16727	-1.16123	-1.57138	-0.99014	-0.851494	-1.04631	-2.0377	-2.06752	-0.151097	0.301353	-0.883942	-2.37524	-0.903829	0.476273	-0.173609	-0.997956
18399;18400;18401;18402;18403;127079;127080;127081;127082;127083;127084;127085;127086;127087;127088;127089;127090;127091;127092;127093;127094;127095;127096	146	A7KAX9	ARHGAP32	S952	-0.493879	1.16022	1.48165	0.993552	1.25549	1.40749	0.0601408	1.11806	0.995814	1.11204	0.115943	1.76014	0.648378	-0.296268	1.33126	1.52017	0.685591	0.975173	-0.163981	0.500406	0.61218	1.41363	1.37194	1.92574
134330;134331;134332;134333;134334;134336;134337;134338;134341;134342;134347;134348;134358	175	A8CG34	POM121C	S370	-0.858883	-0.379959	0.638935	-0.763339	0.476703	-0.708029	-0.0438079	0.93296	-0.0438079	-0.0438079	-0.0438079	-0.950925	0.310297	0.520391	-1.4701	0.0262327	0.0262327	0.252587	0.454812	-0.932051	-0.135573	0.452011	0.093246	-0.623903
134329;134330;134331;134332;134333;134334;134335;134336;134337;134339;134340;134341;134342;134345;134350	177	A8CG34	POM121C	S373	-0.627754	-0.732277	0.71252	-1.00595	-0.257403	-1.0814	0.0675118	0.671591	-0.0937238	-0.0937238	-0.0937238	-1.52918	0.037665	-0.740084	-0.053209	-0.053209	-0.053209	-0.192425	0.294453	-1.06516	-0.284332	0.291707	-0.0600088	-0.763067
104554;104555;104556;104558;104560;104561;104562;104564;104567;104569;104570;104571;104573	185	A8MT19	RHPN2P1	S551	0.872874	0.814844	0.494765	-0.513974	-0.105091	1.14115	1.79354	0.309783	0.309783	0.309783	0.309783	0.309783	1.46513	0.225274	-0.448982	0.46491	0.46491	0.67916	1.63112	-0.0853122	-0.0469538	0.774545	0.884079	-0.0491698
150793;150794;150796;150797;150798;150800;150802;150803;150804;150806;150807;150808	192	A8MW92	PHF20L1	S395	0.901119	0.182638	-0.59237	0.163509	-0.764897	-0.115336	-0.580064	0.515534	0.00708729	-0.363547	0.201295	-0.499783	-0.0865285	0.934707	-0.335108	-0.657347	-1.41616	0.486897	0.498438	-0.733021	-0.144977	0.332019	0.481779	-0.900676
160248;160249;160250;160251;160252;160253;160255;160258;160259	193	A8MW92	PHF20L1	S432	-1.64466	0.0725514	0.290843	0.277512	0.51262	0.1964	-0.0340829	-0.0340829	0.298655	-0.493628	-0.187988	-0.192625	-0.100884	-0.504441	0.512883	0.802764	-0.964856	-0.0531811	-1.33861	-0.111271	-0.262868	-0.599579	0.224336	0.75648
150794;150795;150796;150798;150799;150800;150801;150802;150804;150805;150806;150808	16295	A8MW92	PHF20L1	T394	0.622297	0.224481	-0.645662	-0.441845	-0.805474	-0.445685	0.0524633	-0.386934	-0.387692	-0.24769	0.0524633	-0.670839	-1.85406	0.743563	-0.370281	-0.823377	-0.310116	0.221093	0.229513	-0.653557	-0.345648	0.311068	-0.0301748	-1.00182
137544;137545;137546;137547;137548;137549;137550;137551;137552;137553;137554;137555;137556;137557;137558;137559;137560;137561	196	B0FP48	UPK3BL1	S245	1.09438	-0.242166	1.19661	-0.121204	0.048448	-0.172737	-0.00608299	-0.275634	0.645915	0.34694	-0.172222	0.345313	0.274623	-1.04401	0.468855	0.754321	-0.653753	0.129665	-1.00349	0.635217	-0.0361079	-0.207288	0.048868	0.720643
146197;146198;146199;146200;146201	202	B2RTY4	MYO9A	S1733	4.11451	4.14813	2.67566	4.2464	3.86544	4.59045	4.33953	1.69996	4.62715	4.54686	3.60101	4.65247	4.64147	2.61966	4.5321	2.94765	2.93187	4.1819	2.54347	4.52582	4.05817	2.82108	4.3815	4.42009
103122;103123;103124;103125	214	C9JI98	TMEM238	S124	2.13283	1.56568	0.916885	1.46223	1.53089	2.04618	0.925588	0.428914	2.13568	1.99727	1.00451	2.06861	0.698766	1.92498	1.99574	2.49241	0.927745	1.29675	0.512559	1.70973	1.86123	1.21141	1.55245	2.12363
76282;76283;76284;76285;76286;76287;76288;76289;76290;76291;76292;76293	213	C9JI98	TMEM238	S175	-0.0676394	-1.31875	-0.0676394	-0.0676394	-0.0676394	-0.0676394	-0.184917	-0.448727	-0.184917	-0.184917	-0.184917	-0.184917	0.891721	-0.17505	-0.17505	-0.17505	-0.17505	-1.43709	-0.303631	-0.729777	0.703829	0.703829	-1.09721	-1.5765
123972;123973;123974;123975;123976;123978;123980	215	C9JLW8	MCRIP1	S21	1.90626	1.23955	1.62524	1.45647	1.21545	1.15267	2.37553	1.87154	0.944802	1.04301	0.968906	1.35611	1.03234	1.16244	0.815922	1.93179	1.03724	2.27095	1.55803	1.97494	1.4412	1.14753	1.40246	1.33382
1136;1138;1139;1140;1141;1142;1144;1145;1146;1148;1150;1151;1153;1155	431	O00116	AGPS	S65	0.169263	-0.40114	0.169263	0.169263	-0.720152	-2.63209	-3.52428	-0.253854	0.119066	0.119066	0.119066	-0.837223	0.198446	-2.77048	0.0902162	-0.904778	0.0902162	-0.442294	-0.622517	0.343182	0.506654	-0.440455	-1.31539	-0.919463
161585;161586;161587;161588;161589;161590;161591;161592;161593;161594;161595;161596;161597;161598;161599;161600;161601;161602;161603;161604;161605;161606;161607	434	O00151	PDLIM1	S90	-1.83591	-1.0892	-0.146208	-3.28027	-2.36723	-2.48629	-1.80013	-1.19293	-2.76587	-2.22813	-0.334602	-2.96374	-1.51107	-0.912462	-4.04032	-0.725587	-0.725587	-2.79816	-2.02927	-3.03938	-1.86858	-0.962868	-1.28852	-2.34508
25631;25632;25633;25634;25635;25637;25640	435	O00159	MYO1C	S408	0.161931	-0.426835	-1.14327	0.0640715	0.283167	-0.27425	-0.358212	-0.633661	0.606044	0.746668	-0.358212	0.0896745	0.262998	-1.42225	0.0817843	-0.677743	-0.5579	0.0878713	-1.45167	-0.128584	0.406066	-0.383663	0.0704197	-0.0196947
100838;100839;100840;100841;100842;100843;100844	437	O00159	MYO1C	S736	1.82918	0.60697	0.601279	1.57943	-0.179376	0.67381	1.44446	-0.324164	1.66117	1.74034	0.339352	0.831927	1.03383	0.907352	1.696	0.94234	0.688098	0.315974	-0.725592	0.9174	-0.0095453	0.0492714	1.34968	1.42778
152220;152221;152222;152223;152224;152225;152226;152227;152228;152229;152230;152231;152232;152233;152234;152235;152236;152237;152238;152239;152240;152241;152242	442	O00161	SNAP23	S110	-1.64367	-0.452341	0.424986	-2.13905	-0.0987913	-1.85117	-1.9335	0.287734	-1.74592	-1.42249	0.0449054	-0.407093	-0.0771472	-0.890956	-1.58885	-2.1332	-0.0771472	0.0530673	-0.921613	-0.735924	0.661441	-1.02107	-1.06925	-1.25079
21657;21658;21659;21660;21661;21662;21663;21664;21665	445	O00186	STXBP3	S587	-1.01857	0.501746	-0.260589	0.13764	0.614171	0.158253	0.259561	-0.377451	-0.56851	0.444512	0.259561	0.233911	-1.71112	0.844574	-0.0730078	-0.0349714	-0.659117	1.12824	0.144337	-0.736731	0.331907	0.296612	0.505377	0.607365
113848;113849;113850;113851;113852;113853;113854	453	O00192	ARVCF	S267	0.450483	-0.19273	0.450483	0.450483	-0.579194	-0.62018	0.330029	-0.474953	0.330029	0.330029	0.330029	-0.293854	0.168292	0.168292	0.168292	0.168292	0.168292	0.201597	0.326819	-0.63887	0.200025	0.720759	0.0102299	0.200626
101727;101729;101730;101732;101733;101736;126583;126584;126585;126586;126587;126588;126589;126590	450	O00192	ARVCF	S343	-2.75386	-0.103629	-0.491623	0.213256	0.0165176	0.260738	-0.486007	-0.0187942	-0.231445	0.270313	0.588117	0.0111509	-0.222052	-0.217696	-0.348421	1.33977	-1.21973	-0.299759	-1.62382	-0.82872	-1.18132	-0.804424	0.581017	1.0562
113848;113849;113850;113851;113852;113853;113854	16345	O00192	ARVCF	T284	0.450483	-0.19273	0.450483	0.450483	-0.579194	-0.62018	0.330029	-0.474953	0.330029	0.330029	0.330029	-0.293854	0.168292	0.168292	0.168292	0.168292	0.168292	0.201597	0.326819	-0.63887	0.200025	0.720759	0.0102299	0.200626
84941;84942;84943;84944;84945;84946;84947;84948;84949;84950;84951;84952;84953;84954;84955;84956;84957;84958;84959;84960;84961;84962;84963;84964;84965;84966;84967;84968;84969;84970;84971;84972	16344	O00192	ARVCF	T642	0.247578	-3.74601	-3.25334	-3.92642	-3.40307	-3.32557	-1.80216	-2.08838	-4.12447	-3.80058	-0.664839	-3.91499	-1.02772	-1.02772	-4.94272	-4.46518	-1.02772	-3.54389	-1.61244	-5.82267	-2.53953	-1.83631	-1.98767	-3.23312
85044;85045;85046;85047;85048;85049;85050;85051;85052;85053;85054;85055;85056;85057;85058;85059;85060;85061;85062;85063;85064;85065;85066;85067;85068;85069;85070;85071;85072;85073;85074;85075;85076;85077	455	O00203	AP3B1	S276	-0.304287	3.36069	2.17477	2.88306	4.65421	3.04795	1.31662	1.07212	3.32061	3.15389	1.61329	4.69139	1.25195	0.957292	3.82649	2.55075	1.52635	3.76434	1.80306	3.08211	3.09151	2.6748	2.4831	3.36467
30681;30682;30683;30684;30685;30686;30687;30688;30689;30690;30691;30692;30693;30694;30695;30696;30697;30698;30699;30700;30701;30702;30703;30704;30705;30706;30708;30709;30710;30711;30712;30713;30714;30715;30716;30717;30718;30719;30720;30721;30722;30723;30724;30725;30726;30727;30728;30729;30730;30731;30732;30733;30734;30735;30736;30737;30738;30739;30740;30741;30742;30743;30744;30745;30746;30747;307…	461	O00264	PGRMC1	S181	-0.523265	-0.290105	-1.36394	-0.970739	-0.15375	-0.849129	-2.08038	0.0513249	-0.325559	-0.813463	-2.30023	-0.374764	-1.62132	0.0956532	-1.12437	-0.666135	-1.86681	0.356323	-1.04433	-1.35874	-0.578661	-0.646595	-0.0763722	0.0497261
43177;43179;43180;43181;43182;43183;43184;43185;43186;43187;43188;43189;43190;43191;43192;43193;43194;43195;43196;43197;43198;43199;43200;43201;43202;43203;43204;43205;43206;43207	463	O00264	PGRMC1	S57	-0.610986	0.454741	0.818941	-0.951969	0.728203	-1.02238	-0.937867	1.32349	0.518677	-0.640403	-0.714055	0.0691453	0.440302	0.0125752	0.418829	-0.765558	-0.784481	0.672159	0.32348	1.36255	0.349733	0.167117	-0.508803	-0.123549
25880;25881;25882;25883;25884;25885;25886;25887;25888;25889;25890;25891;25892;25893;25894;25895;25896;25897;25898;25899;25900;25901;25902;25903;25904;25905;25906;25907;25908;25909;25910;25911;25912;25913;25914;25915;25916;25917;25918;25919	464	O00267	SUPT5H	S666	-0.100064	-0.162942	0.511675	-1.82559	-1.44525	-1.59892	-0.126809	0.975655	-1.91047	-0.227596	-0.227596	-2.01207	0.160821	0.497112	-0.4986	-0.4986	-0.4986	-1.54425	-0.181613	-0.951543	-1.70763	-1.70907	-0.950919	1.36831
13367;13368;13369;13370;13371;13372;13373;13374;13375;13376;13377;13378;13379;13380;13381;13382;13383;13384;13385;13386;13387;13388;13389	466	O00273	DFFA	S315	1.14921	3.41103	1.94824	2.73708	4.23193	3.7781	2.64024	1.57736	3.63309	2.70724	1.89099	4.22354	2.07018	1.91646	3.74508	2.62416	1.38513	3.51979	2.20898	2.72817	2.77704	2.68954	3.02953	3.74568
142502;142503;142504;142505;142506;142507;142508;142509;142510;142511;142512;142513	468	O00303	EIF3F	S258	-1.05811	0.889499	2.47142	1.23052	0.887195	1.62309	-0.519529	-1.09678	1.80178	1.91401	0.811884	1.80337	-1.20289	0.151082	2.10229	2.01006	1.46107	0.827165	-1.01016	0.368082	1.00253	0.627408	1.79881	2.08196
151806;151807;151808;151809;151810;151811;151812;151813;151814;151815;151816;151817;151818;151819	469	O00308	WWP2	S211	1.66171	1.53934	2.89129	2.31725	1.49644	1.77122	2.18481	0.221637	2.47834	2.96966	1.11589	2.34601	0.757816	-0.336116	2.74142	3.75795	2.48358	1.20692	-0.117944	1.19375	1.68029	2.00514	2.31142	3.59818
70745;70746;70747;70748;70749;70750;70751;70752;70753;70754;70755	475	O00418	EEF2K	S18	2.49738	5.32027	3.05765	4.57606	5.28637	4.43248	2.32405	2.86221	5.24016	4.67068	3.60837	5.55694	2.0872	3.4352	5.46899	4.24439	3.41591	4.77678	2.90689	4.3894	4.04221	3.94936	4.88266	4.77071
36638;36640;36641;36643;36644;36645;36646;36648;36650;36651;36652;36653	473	O00418	EEF2K	S445	6.05509	6.71896	6.1724	6.48983	6.11095	5.23563	6.01427	4.88514	6.15691	6.16437	5.10883	6.54292	6.68068	5.87593	6.77367	6.77192	6.68308	5.06443	4.87603	6.17573	6.37025	5.91496	6.19159	6.70927
92027;92028;92029;92030;92031;92033;92034;92035;92036;92037;92038;92039;92040;92041;92042;92043;92044;92045	478	O00425	IGF2BP3	S184	-0.962434	0.806853	-2.05139	-0.0570183	-0.581419	-0.320772	-0.783863	-1.50462	-1.07511	0.338	1.02122	-0.719622	-0.130728	-0.130728	-0.243425	-2.05107	0.0167935	-1.94438	1.57459	-2.41085	-1.68566	-1.93769	-0.372243	-0.670052
113358;113359;113360;113361;113362;113363;113364;113365;113366;113367;113368;113369;113370;113371;113372;113373;113374;113375;113376;113377;113378;113379;113380;113381	481	O00429	DNM1L	S616	0.0800258	1.17873	0.219989	0.0725737	0.415877	-0.521424	0.649563	0.170699	-0.315724	1.51025	-0.331505	0.0986083	-0.0956967	0.698287	0.0704757	0.0129625	-1.4709	1.42126	1.30827	-0.523969	0.582591	0.977608	0.619473	-0.387022
159855;159856;159857;159858;159859;159860;159861;159862;159863;159864;159865;159866;159867;159868;159869;159870;159871;159872;159873;159874;159875	484	O00443	PIK3C2A	S259	-5.04599	0.991936	-0.0888592	0.935879	1.01147	0.863109	-0.0787245	-1.4027	1.31902	0.293242	-0.94548	1.03515	-0.0789748	-0.956921	0.829943	0.345301	-0.707081	0.769742	0.606117	0.553966	0.684582	-0.361607	-0.335054	-0.284389
69026;69027;69028;69029;69030;69031	16353	O00506	STK25	T168	0.0772133	-0.164463	0.0772133	0.0772133	-1.0192	-0.135503	0.0924471	-0.380762	-0.285747	0.0924471	0.0924471	-0.719783	1.78731	-0.431771	0.000963351	-0.143009	-0.143009	-1.2283	0.930208	0.330305	-0.405978	-0.991931	-0.560631	-0.81111
60370;60371;60372;60373;60374;60375;60376;60377;60378;60379;60380	498	O00512	BCL9	S687	0.576867	-0.112039	0.576867	0.199151	-0.163722	0.576867	0.611876	1.24577	-0.690566	-0.777191	0.611876	-0.251048	-0.104496	0.105695	-1.30222	0.682656	0.329322	1.78802	0.849372	0.0860507	0.372972	1.34395	0.625058	-0.540704
70456;70457;70458;87284;87285;87286;87287;87289;87290;87291;87292;87293;87294;87295;87296;87297;87298;87299;87300;87301;87302;87303;87304;87305;87307;87308;87309;87310;87311;87312;87313;87314;87315;87316;87317;87318;87319;87320	508	O00515	LAD1	S123	-0.0613184	0.317106	-0.857262	-0.289168	1.0258	0.206091	-0.288413	0.32956	0.736383	0.275238	-1.31243	0.943497	-0.955505	0.240907	0.981762	0.251886	-0.413514	0.961105	-0.0148209	0.0551664	-0.373085	0.721721	0.160095	0.987001
53663;53664;53665;53666;53667;53668;53669;53670;53671;53672;53673;53674;53675;53676;53677;53678;53679;53680;53681;53682;53683;53684;53685;53686;53687;53688;127318;127319;127320;127321;127322;127323;127324	505	O00515	LAD1	S177	2.13935	1.07707	0.0277193	0.450789	2.65312	1.30722	2.14857	0.391602	0.484676	1.25899	-0.471172	2.72766	0.0378076	1.15084	1.2641	0.436887	0.1932	2.88955	1.0538	0.0379934	0.959425	1.9434	1.09605	2.76454
7329;7330;7331;7333;126694;126696;126697;126698;126699;126700;126701;126702;126703	500	O00515	LAD1	S272	0.889525	0.720203	-0.322371	1.30883	0.455035	0.999308	0.776162	-2.06489	0.542883	0.337475	-0.0451082	0.211116	-0.785998	-0.0422191	1.31047	1.13548	0.735697	-0.112057	0.55127	-1.17098	1.26777	0.829713	0.309317	1.65462
15087;15088;15089;15090;15091;15092;15093;15094;15095;15096;15097;15098;15099;15100;15101;95549;95550;95551;95552;95553;95554	501	O00515	LAD1	S301	0.517557	0.681077	-0.762679	0.289324	1.27253	0.667687	0.363906	0.00891958	0.753617	0.474138	0.363906	1.0466	0.36943	0.634827	0.176734	0.36943	0.36943	1.02042	0.407155	1.26579	0.756238	0.364337	0.153572	0.606108
28528;28530;28531;28532;28533;28534;28535;28537;28539;28540;28542;28543;28544;28545;28547;28549;28550;28551;28554;28557;28558;28559;28560;28561;28562;28563;28564;28565;28566;28567;28568;28569;28571;28572;28573;28574;28575;28576;28577;28578;28579;28580;60279;60284;60286;60287;60290;60294;60295	503	O00515	LAD1	S356	-1.67868	0.590006	-1.38557	0.895452	0.269869	0.787398	-0.582641	-0.0287733	0.44609	0.199348	0.592196	-0.484935	-2.76564	-0.756953	0.630819	0.980667	-0.313633	-0.00200396	0.229312	-0.587831	-0.244221	-0.415034	0.492607	0.531656
153171;153173;153175;153176;153177;153178;153179;153180;153181;153182;153183;153184;153185	517	O00515	LAD1	S365	-0.174054	-0.341704	-1.09114	-0.53552	-0.422142	-0.0662749	-0.123256	-1.91018	-0.210225	-0.0376375	-0.439405	-0.164034	-0.275983	-0.79809	0.369612	-0.0110514	-0.1502	-1.17021	-1.29299	-1.03282	-0.452597	-0.463964	-0.359925	0.187549
104267;104268;104269;104270;104271;104272;104273;104274;104275;104276;104277;104278;104279;104281;104282;104283;104285;104287;104288;104290;104291;104292;104293;104294;104296;104297;104299;104300;104301;104302	513	O00515	LAD1	S394	0.972126	0.148321	-0.722741	0.302612	1.94718	1.63926	-0.360838	0.167291	1.67459	0.577899	-0.0780082	1.68328	0.588126	1.07472	0.742305	0.566441	-1.07371	2.67652	1.25907	-0.14862	0.765956	2.58982	0.368237	2.04081
149005;149006;149007;149008;149009;149010;149011;149012;149013;149014;149015;149016;149017;149018;149020;149021;149022;149023;149024	516	O00515	LAD1	S485	4.8155	3.99787	3.54143	4.97601	3.69723	4.26893	5.43982	4.22156	3.70775	4.66167	4.22098	3.86936	5.18236	3.83992	4.50129	4.74168	4.9687	3.09386	3.60495	3.45264	3.78581	3.71171	4.65852	5.12365
76000;76001;76002;76003;76004;76005;76006;76007;76008;76009;76010;76011;76012;76013;76014;76015;76016;76017;76018;76019;76020;76021;76022;76023;76024;76025;76026;76027;76028;76029;76030;76031;76032;76033;76034;76035;76036;76037;76038;76039;76040;76041;76042;76043;76044;76045	509	O00515	LAD1	S64	-4.76382	-0.166297	-1.21792	-1.597	-1.39814	-1.27919	-1.52457	-0.806198	-2.55184	-0.185574	-0.185574	-2.98108	-1.94229	-0.576039	-3.94426	-1.5749	-0.128344	-0.614664	1.18969	-3.15676	-1.50071	-0.0272531	-0.747071	-2.79636
94013;94014;94015;94016;94017;94018;94019;94020;94021;94022;94023;94024;94025;94026;94027;94028;94029;94030;94031;94032;94033;94034;94035;94036;94037;94038;94039;94040;94041;94042;94043;145353;145354;145355;145356;145357;145358;145359;145360	16360	O00515	LAD1	T19	1.64592	2.75347	1.26933	2.79481	3.14482	2.9126	2.27482	1.25878	2.57958	3.00662	1.30194	3.20839	1.8584	2.26812	2.56423	2.61494	1.65957	2.63187	2.2102	1.51875	2.2142	2.94897	2.6649	3.1032
86071;86073;86077;86078;86085;86086;86089;86090;86091	16358	O00515	LAD1	T40	1.1022	1.13155	2.08048	2.26672	2.311	2.13626	1.3111	2.64429	2.13187	1.3111	1.3111	2.01845	1.38266	1.95981	2.38835	1.38266	1.38266	1.74149	1.45558	1.17647	1.83567	2.19001	2.18447	2.90676
65722;65724;65726;65727;65728;65729;65730;65731;65732;65733;65734;65735;65736;65737;65738;65739;65740;65741;65742;65743;65745;65746;65747;65748;65749;65750;65751;65752;65753;65754;65755;65756;65758;65759;65760;65761;65762;65764;65765;65766;65767;65768;65769;65770;65771;77470;77471;77472;77473;77474;77475;77476	520	O00559	EBAG9	S36	1.19431	-0.103153	-2.24985	-1.79728	-2.01678	-2.26118	1.31255	-0.20875	-2.24603	-1.70742	-0.56173	-1.74332	1.07821	-0.0513117	-2.5394	-2.39206	-0.339108	-1.60408	-0.282576	-0.391155	-2.33973	-1.50924	-0.822776	-1.03842
51386;51387;51388;51389;51390;51391;51392;51393;51394;51395;51396;51397;51398;51399;51400;51401;51402;51403;51404;51405;51406;51407;51408	522	O00562	PITPNM1	S621	2.97166	2.4718	1.86936	2.09189	2.69683	2.58288	2.21169	1.82152	2.55056	2.33865	2.43892	2.7938	2.33114	2.26926	2.37582	2.46516	1.5156	2.31792	1.70806	2.68894	2.01045	2.02986	2.54992	2.79226
28495;28496;28497;28498;28499;28500;28501;28502;28503;28504;28505;28506;28507;28508;28509;28510;28511;28512;28513;28514;28515;28516;28517;28518;28519	524	O00566	MPHOSPH10	S120	-2.64726	-2.42718	-1.5001	-2.16698	-0.839789	-1.41906	-3.95791	-1.67952	-1.15769	-1.54878	-2.58655	-1.37783	-0.861886	-0.861886	-1.97918	-2.35132	-0.861886	-2.38135	-3.81405	-1.4548	-1.94069	-1.88372	-1.31814	-0.997836
29060;29082;29091;29092;29093;29094;29095;29096;29097;29098;29099;29100;29101;29102;29103;29104;29105;29106;29107;29108;29109;29110;29111;29112;29113;29114;29115;29158;29161;29162;29163;29164;29165;29166;29167;29168;29169;29170;29171;29172;29173;29174;29175;29176	525	O00567	NOP56	S519	-1.88378	-0.275737	-1.90146	-2.17579	-2.12504	-2.23916	-1.83341	-0.064493	-2.43952	-2.37777	-1.29496	-2.94181	-0.856627	-1.9861	-0.856627	-0.856627	-0.856627	-2.1931	-0.325207	-1.78419	-1.68433	-1.17763	-2.03405	-2.68483
29053;29054;29056;29057;29058;29059;29062;29063;29064;29065;29066;29067;29068;29069;29070;29072;29073;29074;29075;29076;29077;29078;29079;29080;29081;29083;29084;29085;29087;29088;29089;29090;29092;29093;29094;29095;29096;29097;29098;29099;29100;29101;29102;29103;29104;29105;29106;29107;29108;29109;29110;29111;29112;29113;29114;29115;29116;29117;29118;29119;29120;29121;29122;29123;29125;29126;291…	526	O00567	NOP56	S520	-3.7453	-0.637369	-4.01079	-3.33375	-3.08452	-2.56041	-2.32378	-0.966269	-4.30292	-4.26756	-0.54516	-3.849	-1.77238	-0.963126	-5.25672	-5.06403	-0.776292	-2.62609	-1.75432	-3.45818	-3.06036	-1.10285	-2.13665	-4.15279
29627;29633;29637;29645;29647;29648;29651;29657;29662;29664;29665;29666;29667;29668;29669;29670;29671;29672;29673;29674;29675;29676;29677;29678;29679;29680;29681;29682;29683;29684;29685;29686;29687;29688;29689;29690;29691;29692;29693;29694;29695;29696;29697;29698;29699;29700;29701;29702;29703;29704;29705;29706;29707;29708;29709;29710;29711;29712;29713;29714;29715;29716;29717;29718;29719;29720;297…	527	O00567	NOP56	S569	-0.329234	-0.525994	-2.08574	-1.5732	0.521304	-1.02804	-1.94294	-0.493259	0.298806	-1.45687	-2.02078	0.497699	-3.17324	-0.572512	-0.232993	-1.96642	0.0407266	-0.189069	-1.11816	0.513401	0.117166	-1.88901	-0.953329	-0.920955
29625;29626;29627;29628;29629;29630;29631;29632;29633;29634;29635;29636;29637;29638;29639;29640;29641;29642;29643;29644;29645;29646;29647;29648;29649;29650;29651;29652;29653;29654;29655;29656;29657;29658;29659;29660;29661;29662;29663;29664;29665;29666;29667;29668;29669;29670;29671;29672;29673;29674;29675;29676;29677;29678;29679;29680;29681;29682;29683;29684;29685;29686;29687;29688;29689;29690;296…	528	O00567	NOP56	S570	-1.23927	-1.10868	-2.59812	-2.06085	0.372724	-1.30853	-2.0236	-1.52483	-0.930557	-1.76722	-2.6553	0.495104	-1.30404	-0.734918	-1.12178	-2.1313	-3.20408	-0.00975616	-1.54013	0.0681008	0.0156004	-2.36586	-1.396	-1.4504
41590;41591;41592;41593;41594;41595;41596;41597;41598;41599;41600;41601;41602;41603;41604;41605;41606	535	O00571	DDX3X	S594	0.394733	1.13335	0.365915	0.620396	0.992338	0.862971	1.20776	0.573606	0.763815	0.924806	-0.955909	1.11489	2.39428	0.243022	0.430005	0.195291	-0.318202	1.3348	1.16701	2.0713	0.861399	0.131531	0.348184	0.395949
88323;88324;88325;88326;88327;88328;88329;88330	540	O00629	KPNA4	S60	1.16879	2.03929	1.16879	1.44484	2.02695	2.07844	1.27154	1.82335	1.64025	1.45197	1.27154	2.15448	2.16042	1.72166	1.58629	1.2967	1.24022	1.96896	1.96414	2.13566	1.64061	1.77274	1.35742	1.3081
65869;65870;65871;65872;65873;65874;65875;65876	548	O00750	PIK3C2B	S155	0.360026	0.740135	0.897739	1.18492	0.28147	0.732993	0.807129	0.942616	0.699696	0.761066	0.564479	0.700956	0.619318	1.01302	0.0546965	0.410561	0.619318	1.72762	1.16283	-0.0577665	0.496875	1.32715	1.41202	0.45465
32458;32460;32461;32462;32464;32466;52523;52524;52527;52528;52532;52534;52537;52538;52542;52545;52549;52554;52558;52561;52564;52568	549	O00767	SCD	S198	-0.36759	-1.02273	-2.54886	-2.6422	-2.11765	-1.72782	-1.39727	-0.760357	-2.83189	-0.870302	-0.870302	-2.8243	-1.295	-1.6227	-3.19023	-2.30351	-2.22851	-1.21286	-1.1865	-0.973148	-1.84507	-1.88029	-1.52196	-3.93325
32457;32467;32468;52522;52525;52526;52529;52530;52531;52533;52535;52536;52539;52540;52541;52543;52544;52547;52548;52550;52551;52552;52553;52555;52556;52557;52559;52560;52562;52563;52566;52567;52569	16369	O00767	SCD	T199	-1.71048	-1.17271	-1.82514	-3.35237	-3.6488	-3.50405	-2.77232	-1.72503	-1.03918	-1.03918	-1.03918	-3.81344	-2.17467	-1.6794	-1.11328	-1.11328	-1.11328	-3.30474	-1.9506	-0.776747	-2.75902	-1.68991	-2.33918	-3.83998
142815;142816;142817;142818;142819;142820;142821;142822;142824;142825;142826;142827;142828;142829;142830	554	O14493	CLDN4	S194	-2.06928	-1.05853	-1.60446	-1.62632	-1.07337	-0.901222	-0.482948	-0.482948	-1.13664	-1.99786	-2.09969	-1.37168	-0.112616	-2.41213	-1.34269	-1.70839	-1.88678	-1.77627	-2.72778	-1.26484	-1.60529	-1.62276	-0.91513	-0.346813
103299;103300;103302;103304;103305;103306	552	O14493	CLDN4	S202	2.83242	1.90792	2.27914	1.57746	1.77013	1.16224	1.10797	2.55177	2.00089	1.58042	2.36379	1.80157	3.45762	2.30671	1.88384	2.60628	1.17773	1.51089	0.885813	2.66787	1.77129	1.69143	2.26427	2.44839
119599;119600;119601;119602;119603;119604;119605;119606;119607;119608;119610;119611;119612;119613;119614;119615;119616;119617;119618	566	O14497	ARID1A	S1184	-1.51513	-1.4606	0.429898	-2.36721	-3.51287	-2.75219	-3.24425	0.0844204	-2.78489	-0.757795	-0.757795	-0.757795	-0.876488	-0.768776	-0.876488	-0.876488	-0.876488	-3.04708	-0.314959	-2.35821	-1.2667	-1.15313	-2.47462	-1.95212
121017;121018;121019;121020;121021;121022;121023	567	O14497	ARID1A	S1604	-1.3659	1.41088	0.593707	-0.0413382	0.233454	0.541489	1.059	0.601733	0.162177	0.398844	0.0903449	-0.00473127	0.1514	1.19473	-0.374914	0.323753	0.1514	0.746788	0.567984	0.674992	0.0928626	-0.0286011	1.23715	-0.0346249
145437;145438;145439;145440;145441;145442;145443;145444;145445	568	O14497	ARID1A	S1751	0.405894	-1.13886	-0.827903	-0.547031	-0.996842	-0.841964	-0.15443	-0.893859	-0.538762	-0.408309	-0.16013	-0.83208	0.652567	-0.462603	-1.52371	-0.804387	-1.05426	-0.528987	-0.235816	-1.68535	-0.775378	0.179438	-0.265022	-0.959105
41187;41188;41189;41190;41191	557	O14497	ARID1A	S1944	2.23688	1.56458	1.95264	0.416168	0.149112	1.12124	3.4023	0.852855	1.29531	0.412517	0.412517	1.21598	3.88743	0.130753	1.79062	0.614903	0.614903	0.421701	1.32822	1.05396	0.418281	0.946711	2.0859	1.18422
49234;49236;49238;49239;49240;49243;49244;49245;49246;49247;49248;49249;49252;49253;49254;49255;49258;49259;49262;49264;49265;49267;49268	558	O14497	ARID1A	S696	0.463533	0.797609	0.00502502	0.859887	1.98685	0.917695	1.00641	0.748776	1.40197	0.936033	-0.0166049	1.74375	0.83853	0.299373	1.04919	-0.393137	0.83853	0.899833	0.574248	1.80425	0.568959	0.850548	0.758746	1.06501
49234;49235;49237;49241;49242;49250;49251;49256;49257;49260;49261;49263;49266;49269	559	O14497	ARID1A	S698	1.67777	0.834082	0.170163	0.200081	1.19193	0.674241	0.0272696	0.912241	1.27204	0.520234	-0.0755883	1.19002	-1.08275	0.313957	1.16143	0.572339	-0.304593	1.17337	0.197561	1.50103	0.460911	0.757223	0.663958	0.880552
49261;49262;49263;49264;49265;49266;49267;49268;49269	560	O14497	ARID1A	S702	1.40597	2.19885	1.62202	2.08969	3.08888	1.91764	1.4293	1.4293	2.31124	2.08543	2.389	2.69381	1.57699	1.57699	2.0674	2.10443	1.57699	2.78841	1.48125	2.63736	1.74673	2.3738	2.179	2.6868
133958;133959;133960;133962;133963;133964	581	O14523	C2CD2L	S374	-1.32557	-0.331595	-0.320297	-1.2904	-1.66625	0.395916	-0.357365	-0.570444	-0.357365	-0.357365	-0.357365	-0.357365	-0.263432	0.308795	-0.263432	-0.263432	-0.263432	-1.61935	0.523776	-0.64271	-0.766968	-0.0208691	-0.674469	-1.84329
63078;63079;63080;63081;63082	576	O14523	C2CD2L	S681	-2.08227	0.223106	-0.30763	-0.225521	-0.432375	-0.145971	-0.467888	-0.618873	-0.209087	0.0305305	-0.54432	-0.737349	-0.509038	-0.24749	-0.737661	-0.0260596	0.432709	-0.98981	-2.15922	-0.515057	-0.808232	-0.607144	-0.27547	0.0342409
7804;7805;7806;7807;7808;7810;7811;7814;7816;7817;7818;7820;7823;7824;7826;7827;7828;7829;7830;7831	585	O14545	TRAFD1	S327	0.862363	-0.595557	0.862363	-0.48119	0.532314	-0.424034	0.860845	0.661323	-0.125523	-0.0582546	-0.594493	0.659174	-1.05668	-0.722402	-0.425911	0.495961	0.544365	1.155	0.464144	0.667411	1.43591	0.648478	-0.0196884	-0.466329
70180;70181;70182;70183;70184;70185;70186;70187;70188;70190;70195;70196;70197;70198;70199;70201;70202;70203;70204;70205	586	O14545	TRAFD1	S415	-0.635838	-0.0117009	-0.342841	0.106722	1.26628	0.237184	0.704405	-0.729381	0.496113	-0.144851	0.704405	0.225813	0.374365	0.709163	0.0188709	-0.282996	-0.1559	1.50981	0.228287	0.975475	1.48207	0.645475	0.225931	-0.00977616
70179;70182;70187;70189;70191;70193;70194;70197;70199;70200;70204	16374	O14545	TRAFD1	T414	-0.718848	0.187795	-0.621528	-1.03668	1.26231	-0.822699	0.41529	0.41529	-1.97674	0.41529	0.41529	-0.831056	0.145694	0.145694	-0.698344	-1.111	0.145694	1.34019	-0.320091	0.629733	1.15087	0.210894	-0.0488034	-0.467842
18502;18504;18508;18510;18511;18512;18513;18514;18515;18517;18518;18519;18520	601	O14639	ABLIM1	S216	-0.106518	0.519429	-1.07461	0.15105	0.0619728	-1.6075	0.500171	0.881634	-1.30262	-1.06934	0.165425	-1.13318	0.52363	-0.564482	-0.0879597	-0.0879597	-0.0879597	-0.448863	0.772272	-0.836602	-0.36684	0.374843	0.0924468	-1.22684
89396;89397;89398;89399;89400;151209;151210;151211;151212;151213;151214;151215;151219	606	O14639	ABLIM1	S367	0.191176	0.458478	-1.43546	-0.24324	-0.520756	-0.22702	0.130456	0.452151	-0.982165	-1.20495	0.130456	-0.609328	0.227703	-0.0317351	-2.05807	-1.14794	0.227703	-0.0757622	0.481064	-2.3775	0.07052	0.488125	0.120401	-0.146387
94144;94145;94146;94147;94148;94149;94150;94151;94153;94154;94155;94156;94157	608	O14639	ABLIM1	S426	0.734488	-0.312935	0.34517	0.353256	-0.314126	-0.616456	-0.0759072	0.388775	0.0642131	0.662194	0.508594	0.223112	0.475642	1.20304	0.395414	1.17619	0.626248	-0.218622	-0.472254	-0.214927	0.295955	-0.447075	0.849689	0.681726
145917;145918;145919;145920;145921;145922;145923;145924;145925;145926;145927;145928;145929;145930;145931;145932;145933;145934;145935;145936;145937;145938;145939;145940;145942;145943;145944;145945;145946;145947;145950;145951;145952;145953;145955;145956;145958;145960;145961;145963	617	O14639	ABLIM1	S431	0.403012	0.126184	-1.72556	-1.49394	0.222525	-0.389675	0.302156	-1.37969	-0.730641	-1.47949	0.302156	0.240016	-0.355298	-0.719388	-1.24261	-0.791872	0.0699634	1.07551	-0.278068	-1.5748	-0.152225	0.509392	0.797663	-0.65154
145946;145947;145948;145949;145950;145951;145952;145953;145955;145956;145957;145958;145960;145961;145962;145963	618	O14639	ABLIM1	S435	0.431338	-2.05766	-1.00123	0.431338	-0.346899	-1.94161	-3.41966	-0.303527	-0.651978	0.0375026	0.0375026	-0.354412	0.0457623	-1.84837	-2.7138	-0.66852	0.0457623	0.450816	-1.10915	-0.727766	-0.374674	-0.54484	-0.130145	-0.426188
137694;137696;137697;137700;137701;137703;137704;137705;137708;137709;137713;137714;137715;137716;137720;137721;137725;137726;137729;137733;137734;137738;137739;137741;137742;137744;137745;137746;137747;137750;137751;137753;137754;137757;137758	613	O14639	ABLIM1	S452	-0.00109688	0.0661119	-0.372147	0.528756	0.759323	0.588669	-1.56799	0.0494009	0.964409	1.01568	0.315818	0.978596	-1.63923	0.374459	0.718294	0.448671	-0.484117	0.530568	-0.377453	-0.11788	0.263094	0.384312	0.717625	0.97395
137699;137712;137724;137732;137737;137742;137743;137744;137745;137746;137747;137748;137749;137750;137751;137752;137753;137754;137755;137756;137757;137758	614	O14639	ABLIM1	S455	1.06907	0.228637	-0.514235	0.502003	0.85883	0.329195	-1.29343	0.713102	0.737445	0.538368	0.894593	0.803495	-2.13108	0.614393	0.716512	0.721949	-0.225815	0.758908	-0.792968	0.609973	0.207667	0.312341	0.781127	1.16914
137695;137698;137702;137706;137707;137710;137711;137717;137718;137719;137722;137723;137727;137728;137731;137735;137736;137740	615	O14639	ABLIM1	S458	1.0794	0.979005	0.584004	1.1329	1.31735	1.20647	0.545717	0.736689	1.28457	0.656159	0.545717	1.47349	0.74482	-0.051111	0.981763	1.59864	0.74482	0.494057	0.57348	0.724697	1.09854	1.13606	1.78692	0.110054
131363;131364;131365;131366;131367;131368;131369;131370;131371;131372;131373;131374;131375;131376	611	O14639	ABLIM1	S540	-0.258564	0.451011	1.50582	0.927293	1.15075	1.58046	-0.177037	1.0241	0.968143	1.63582	0.902034	1.61125	0.362322	-1.11764	1.37944	2.0134	1.50482	0.855807	-0.571938	-0.186634	0.847911	1.01594	1.64397	2.08038
131791;131792;131793;131794;131795;131796;131798;131799;131800;131801;131802;131803;131805;131806;131807;131809;131810;131812;131813;131814;131815;131816;131818	609	O14639	ABLIM1	S586	-1.0236	1.03248	0.40926	1.00993	0.89456	1.01323	1.02205	0.549539	1.16769	1.01179	-0.6988	1.01937	0.411164	0.786437	0.771174	0.286733	-0.311676	1.32363	0.560221	-0.215202	0.376973	1.21291	1.16245	0.727487
101842;101843;101844;101845;101846;131793;131797;131804;131806;131808;131811;131815;131816;131817;131818	610	O14639	ABLIM1	S587	2.12679	1.47754	2.3175	1.76518	1.53473	2.02229	2.92021	0.527653	2.22566	1.88249	0.983959	1.83077	0.813338	1.11001	2.38246	2.48872	1.62131	2.00684	1.53235	1.39414	1.07332	2.13067	2.43185	2.02315
142071;142072;142073;142074;142076;142077;142078;142079;142080;142081;142082;142083;142084;142085;142086;142087;142088	616	O14639	ABLIM1	S655	-0.0870958	-1.12531	-1.47218	-1.33699	1.25722	-1.13292	0.28741	-5.0671	-0.481515	-0.532458	-2.06139	0.90447	-0.114121	-0.114121	-0.596506	-1.41701	-3.16774	1.17759	-1.79277	-2.07486	-1.00265	0.184006	1.1916	0.205305
53713;53714;53715;53716;53717;53718;53719;53720;53721;53722;53723;53724;53725;53726;53727;53728;53729;53730;53731;53732;53733;53734;53735;53736;53737;53738;53739;53740;53741;53742;53743;53744;53745;53746;53747;53748;53749;53750;53751;53752;53753;53754;53755;53756;53757;53758;53759;53760;53761;53762;53763;53764;53765;53766;53767;53768;53769;53770;53771;53772;53773;53774;53775;53776;53777;53778;537…	602	O14639	ABLIM1	S706	-0.408484	-0.862653	-1.32074	-1.54868	-0.884187	-1.50566	-0.249356	0.138634	-1.51057	-1.64307	-2.9658	-1.11996	-0.704906	0.0378357	-1.23604	-1.79918	-2.56293	-0.231663	-0.532587	-2.03253	-1.36404	0.924058	-1.60347	-0.871622
151198;151200;151201;151202;151204;151208	16382	O14639	ABLIM1	T351	0.213219	1.95303	1.19659	1.92877	1.94181	1.83854	0.617169	0.00306395	2.39479	2.35905	1.84809	2.48176	0.723179	0.723179	2.11677	2.10098	2.06027	0.816863	0.503989	0.881277	1.38371	1.63329	2.349	2.27523
105604;105605;105606;105608;105609;105610;105611;105612;105613;105614;105615	629	O14646	CHD1	S1363	-2.21763	-0.29514	-0.352048	0.235036	0.107532	0.244178	-0.0536556	0.583171	0.038031	-0.427766	-2.02205	-0.207064	-0.175222	-0.13056	0.330169	-0.238235	-0.947909	-0.34513	-1.01486	0.550915	-0.625376	-0.679792	-0.459516	0.000227286
14548;14549;14550;14551;14552;14553;14555;14556;14557;14558;14559;14560;122408;122409;122410;122411;122412;122413;122414;122415	626	O14646	CHD1	S1677	-0.56979	0.230155	-0.164754	0.122535	-0.199499	0.811274	-0.812026	-0.756671	0.500161	0.333158	-1.14166	0.135912	0.344955	0.344955	-0.816374	-0.430901	-1.55961	-0.530109	-1.2572	0.398154	-0.305041	-0.324147	-0.143578	0.592555
121002;121003;121004;121005;121006	632	O14646	CHD1	S1689	0.332008	1.0601	-0.654018	1.05689	1.20166	1.12025	0.526918	-0.317517	0.526918	0.915939	0.545719	1.34691	0.494372	0.848889	0.943515	0.991517	-0.192885	0.498401	-0.393938	0.644533	1.126	0.501896	0.724921	1.42357
73116;73117;73119;73121;73123;73124;73125	640	O14647	CHD2	S1365	-0.831268	-0.0270521	-1.82561	-1.45262	-0.262489	-0.668194	-0.18032	-0.18032	-0.851461	-2.0275	-0.18032	-1.90208	-0.0781551	-2.88078	-1.20782	-1.3301	-0.0781551	-0.747603	-1.65285	-0.936187	-0.51031	-0.600594	-1.01404	-0.540415
55980;55981;55982;55985;55986;55988;55989;55990;55991;55992;55993;55994;55995;55996;55997;55998;55999;56000;56001;56002;56003;56004;56005;56006;56007;56008;56009;56010;56011;56012;56013;56014	635	O14647	CHD2	S1369	-1.11766	0.950266	-0.130096	-0.328251	0.0113473	-0.0758223	-0.0343642	0.141653	0.331359	0.0495474	-1.09096	0.261567	0.162861	-0.166563	0.239741	0.0642582	-1.14687	-0.0998412	-1.06701	0.169198	-0.614551	-0.542237	0.172502	0.716636
55979;55983;55984;55987;55990;55991;55992;55993;55994;55995;55996;55997;55998;55999;56000;56001;56002;56003;56004;56005;56006;56007;56008;56009;56010;56011;56012;56013;56014	636	O14647	CHD2	S1373	-0.578844	1.02116	-0.275868	-0.374969	-0.10904	-0.284849	-0.378097	0.190669	0.354782	0.0353393	-1.23038	0.30843	0.188849	-0.119404	0.17032	-0.104956	-1.27962	-0.0855485	-1.09155	0.147625	-0.638006	-0.565518	0.150938	0.696379
75245;75246;75247;75248;75249;75250;75251;75252;75253;75254;75255;89647;89648;89649;89650;89651;89652;89653	16384	O14672	ADAM10	T719	4.12052	3.63954	2.80765	3.17373	5.0226	3.8249	3.49289	2.5177	3.83705	4.20949	2.90299	4.63771	2.27923	3.40721	3.68384	3.24629	3.36914	4.81378	3.3191	4.5238	4.62761	2.84872	3.42466	3.88266
41239;41240;41245;41246;41248;41250;41251;41252;41253;41254;41255;41256;41257;41258;41259;41260;41261;41262;41263;41264;41265;41266;41267;41268	644	O14681	EI24	S326	-0.472076	-2.27376	-3.1798	-2.53798	-1.42606	-2.35317	-3.85345	-3.00868	-1.69438	-1.85274	-3.06624	-0.93591	-2.15055	-2.02471	-2.54822	-3.46296	-4.09535	-1.04442	-3.13813	-1.55943	-1.66275	-2.23244	-1.66394	-2.40843
41238;41241;41242;41243;41244;41247;41249;41250;41251;41252;41253;41254;41255;41256;41257;41258;41259;41260;41261;41262;41263;41264;41265;41266;41267;41268	645	O14681	EI24	S330	-4.63165	-1.28375	-2.25698	-1.7854	-0.962138	-1.51444	-0.585258	-4.33385	-2.40753	-2.82063	-0.585258	-1.543	-2.42951	-1.99221	-2.21701	-2.49311	-4.55655	-0.737073	-2.92218	-1.35746	-1.46942	-2.18945	-1.54555	-2.48405
10825;10826;10827;10828;10829;95178;95179;95180;95181;95182;95183;95184;95185;95186;95187;95188;95189;95190;95191;95192;95193	643	O14681	EI24	S56	-1.09957	-0.776466	-0.645664	-0.597774	-1.16295	-0.651225	-3.22344	0.521976	1.66854	-0.325732	0.0860566	-0.772128	-1.14656	0.191997	1.76671	-1.64797	2.29919	-1.501	-4.57639	0.776557	0.491191	-1.77862	0.738628	-0.239537
56393;65148;65149;65150;65151;65152;65153;65154;65156;65157;65158	651	O14683	TP53I11	S14	3.07098	2.50857	3.12812	2.1025	1.75893	3.34487	2.05889	0.143022	3.80826	2.03083	1.60571	4.08255	0.963426	0.785983	4.11536	2.71728	2.01634	2.82081	0.658975	1.52767	2.83031	2.94277	2.02095	4.54297
86102;86103;86104;86105;86106;86107;86108;86109;86110;86111;86112	666	O14686	KMT2D	S1606	0.356853	1.30998	0.562848	0.730694	1.12061	0.988309	-0.0150128	1.44765	0.571438	0.889089	0.808566	0.473889	-0.023784	1.554	0.523326	0.79421	0.321288	1.43382	0.323677	1.46173	0.838157	0.765204	1.00736	0.927065
12020;12021;12022;12023;12024;12025;12026;12027;12028;12029;12030;12031;12032;12033;12034;12035;12036;12037;12038;12039;12040;12041;12042;12043;12044;12045;12046;12047;12048;12049	655	O14686	KMT2D	S2274	-0.253218	-0.821897	0.197053	-1.81807	-2.34255	-0.839647	-2.21082	-0.0511636	-1.72035	-0.125498	-0.125498	-1.31899	-0.211432	-0.329352	-2.34562	-0.338375	-0.338375	-0.987629	-0.0489213	-0.897327	-1.7103	-0.47063	-0.768799	-1.58934
159879;159880;159881;159882;159883;159884;159885;159886;159887;159888;159889;159890;159891	670	O14686	KMT2D	S4359	-0.553567	-2.0177	-0.553567	-0.553567	-1.51839	-0.553567	0.465768	-1.04985	-0.785299	-0.920419	-0.785299	-1.77737	-0.796724	-0.149499	-0.628969	-0.628969	-0.628969	-2.23864	-1.82486	0.32181	-1.77054	-1.28975	-2.33904	-0.958752
7991;7992;7993;7994;7995;7996;7997;7998;7999;8000;8001;8002;8003;8004;8005;8006;8007;8008;8009;8010;8011;8012;8013	653	O14686	KMT2D	S4738	-2.18307	-3.44149	-1.80753	-2.73794	-3.07918	-2.17688	-2.3576	-2.32865	-2.73476	-3.02495	-0.653868	-4.25738	-1.95828	-3.41721	-1.26507	-1.26507	-1.26507	-3.53157	-4.3782	-3.12604	-2.76453	-2.59246	-1.75265	-1.17249
60121;60122;60123;60124;60125;60126;60127;60128;60129	661	O14686	KMT2D	S4822	-1.34354	-0.678639	-0.343607	-0.343607	-0.343607	-0.343607	-0.444817	0.557884	-1.68224	-0.444817	-0.444817	-0.444817	-0.176003	-0.987175	-0.176003	-0.176003	-0.176003	-1.92082	-0.947956	-0.687706	-1.27679	-1.8155	-0.970528	1.08001
46914;120420;120421;120422;120426;120428;120430;120432;120434;120435;120436;120437;120438;120439;120440;120441	658	O14686	KMT2D	S4849	0.102614	-1.8159	-1.65745	0.102614	-2.1313	-2.08234	-2.00296	-0.230572	-2.05613	-0.230572	-0.230572	-2.71514	-0.372662	-1.39777	-2.42298	-0.372662	-0.372662	-1.44766	-0.869587	-0.372431	-0.994951	-0.776951	-1.65503	-2.47071
78410;78411;78412;78413;78414;78415;78416;78417;78418;78419;78420;78421;78422;78423;78424;78425;78426;78427;78428;78429;78430	663	O14686	KMT2D	S654	-5.72955	-0.340291	-2.05094	-1.22588	-1.09957	-1.22202	-0.291596	-4.8863	-1.87968	-1.24056	-0.291596	-1.82523	-0.545808	-4.19459	-2.11265	-0.545808	-0.545808	-1.29187	0.170607	-3.41755	-1.51665	-0.543018	-1.14188	-3.10378
10230;10231;10232;10233;10234;10235;10236;10237;10238;10239;10240;10241;10242;10243;10244;10245;10246;10247	16388	O14686	KMT2D	T1195	1.16188	0.238535	-0.836051	-0.302627	-1.96234	-0.229005	1.3236	-1.6205	-0.84926	-0.109559	-0.109559	-0.370389	-0.176146	-0.288273	-0.0171996	-0.0171996	-0.0171996	-1.29937	1.3523	-1.41057	-0.649143	-0.12869	-0.38222	-1.1412
2805;2806;2807;2808;2809;2810;2811;2812;2813;2814;2815;2816;2817;2818	16387	O14686	KMT2D	T1843	2.29084	2.92075	2.85785	3.45026	2.94053	3.36853	2.81292	2.23158	3.65532	3.32393	2.42831	3.27042	1.66632	2.58899	3.61117	3.1306	2.9736	2.64698	1.86515	3.3057	2.95069	2.43721	3.09134	3.26051
27008;27009;27010;27011;27012;27013;27014;27015;27016;27017;27018;27019;27020;27021;27022;27023;27024	674	O14745	SLC9A3R1	S280	0.191831	0.599594	-2.41628	-1.31699	-1.72295	-1.92936	-0.296765	0.444153	-1.33524	-3.24503	-0.296765	-1.26517	-0.250552	0.0116113	-1.56162	-2.98574	-0.250552	-0.865105	-0.130927	-1.22987	-1.76848	-1.18622	-0.829122	-0.828564
104483;104486;104489;104492;104494;104497;104498;104500;104502;104505;104506;104507;104509;104513;104514;104520;104523	676	O14745	SLC9A3R1	S290	0.241389	0.863344	-0.556916	-0.101013	2.61822	0.771277	-0.0947985	-0.490343	0.154958	0.332437	0.354004	2.78334	0.711258	-2.91971	0.87648	0.709378	0.0711504	1.40762	0.0735937	1.06264	0.210741	0.861721	0.772015	1.75787
6836;6838;6839;6840;6841;6842;6843;6844	683	O14795	UNC13B	S254	2.54445	2.31879	2.36352	2.33653	1.55524	2.48056	3.09145	1.44904	2.34043	2.8188	2.39802	2.12519	4.36796	1.93558	2.27696	3.03509	2.38566	1.46315	0.94556	1.73769	1.68074	2.0965	3.16601	3.31923
65890;65891;65893;65895;65897;65898;65899;65901;65902;65903;65905;65907;65908;65909;65911;65913	687	O14828	SCAMP3	S76	2.16524	0.321505	0.563874	0.574079	0.110621	0.776413	0.111318	0.111318	1.69181	0.997707	0.0911679	0.624971	0.853206	1.05226	1.37486	1.14302	0.351667	-0.486749	-0.214407	1.61161	0.982274	-0.332643	0.303184	0.39359
65892;65894;65896;65900;65904;65906;65910;65912	16399	O14828	SCAMP3	T78	2.73627	1.09747	1.02507	1.25764	0.453114	1.38988	2.00513	0.979567	1.8498	1.53529	0.762915	0.864559	1.92462	1.45631	1.85221	1.8646	0.724963	0.174755	0.686118	2.08175	1.60229	0.918749	1.22077	0.12745
60880;60881;60882;60883;60884;60885;60886;60887;60888;60889	692	O14867	BACH1	S445	3.58784	3.24455	2.01707	3.55392	3.08712	3.60107	2.72633	1.73167	3.87286	3.55229	2.70762	3.4176	1.56686	3.42176	3.64066	3.36688	2.96544	2.2078	1.79322	3.28898	2.97091	2.57831	3.1257	3.72375
137491;137492;137493;137494;137495;137496;137497;137498;137499;137500;137502;137503;137504;137505;137506	693	O14874	BCKDK	S31	3.68211	3.10796	1.79039	3.37525	2.81672	3.23357	4.02352	2.70625	3.00457	3.44051	1.83032	3.63778	1.67737	2.6795	2.88273	3.87178	1.7662	2.76455	2.05027	2.92427	2.64613	1.86691	3.51139	3.71457
103712;103713;103714;103715;103716;103717;103718;103719;103720	696	O14908	GIPC1	S232	2.54026	2.23481	1.60453	2.12813	2.37134	1.84642	2.8935	1.79554	2.28078	2.0755	1.44379	2.31558	2.01155	2.04568	2.50198	2.38002	1.79764	1.51155	1.28011	2.25215	1.98427	2.03054	2.27566	2.50813
21530;122554;122555;122556;122557;122558;122559	710	O14974	PPP1R12A	S299	-1.21643	-0.562185	0.852449	0.852449	-0.639728	-0.722247	0.0827324	1.14972	0.0827324	0.0827324	0.0827324	-1.60262	0.407238	-1.89918	-0.731545	-0.440027	0.407238	0.570849	-0.369312	0.353369	1.028	0.213987	-0.551232	-0.0245056
69502;69504;69505;69507;69509;69511;69515;69517;69518;98095;98096	712	O14974	PPP1R12A	S507	4.29381	3.48605	2.92854	2.67836	4.73278	3.97554	2.28954	2.28954	4.33566	4.2136	2.28954	4.9594	2.6764	3.78222	4.3076	2.61886	2.54917	4.76016	3.87794	4.60106	3.61776	3.08917	2.25995	3.79668
68013;144483;144484;144485;144486;144488;144489;144491;144492;144493;144494;144495;144496;144498;144499	16404	O14974	PPP1R12A	T443	1.29778	1.04734	-1.25474	-1.60608	-0.980377	0.224671	1.07926	1.31027	-0.528532	-1.37714	0.057088	-1.19365	0.259259	1.13834	-1.45675	-1.28178	0.259259	-0.20084	2.05685	-0.7968	0.00454048	0.0692024	-0.1901	-1.53491
155511;155512;155513;155514;155515;155517;155518;155519;155520;155522;155523;155524;155525;155526;155527;155529;155530;155531;155532;155535;155536;155537;155538;155539;155540;155541;155542;155543;155544;155545;155546;155548;155549;155550;155551;155552	722	O14979	HNRNPDL	S241	-0.554142	-0.834322	-2.9411	-1.79894	-2.69873	-3.07113	-2.18442	-0.186091	-3.11686	-2.77093	-0.473224	-2.95119	-1.47561	-1.04813	-3.52817	-0.735245	-0.735245	-2.75996	-0.517762	-1.38459	-2.12118	-1.98494	-2.29311	-3.41885
146314;146315;146316;146317;146318;146319;146321;146322;146323	735	O15014	ZNF609	S467	0.0631373	0.582503	0.196078	-0.406074	1.15256	0.736969	0.121004	-0.447217	1.3311	0.190608	0.311004	0.852671	0.487478	-1.53367	0.749192	0.301174	-0.0700792	0.647086	-0.184225	0.986321	0.411342	0.481898	0.0829563	1.00528
84138;84139;84140;84141;84142;84143;84144;84145;84146;84147;84148;84149;84150;84151;84152	732	O15014	ZNF609	S491	-2.40662	-0.01252	-1.58778	-0.44438	-0.33762	-0.369146	-3.70751	0.343901	-0.329481	-1.05833	-0.0944368	-0.320952	-0.0546439	-1.47315	-1.14421	-1.79451	-0.0546439	0.121382	-1.21854	-0.724746	-0.168827	-0.665928	0.0191041	-1.00495
51186;51187;51188;51189;51190;51191;51192;51193;51194;51195;51196;51197;51198;51199	728	O15014	ZNF609	S560	-0.577574	-1.61306	-0.330642	-0.959771	-1.41826	-0.867588	-0.457271	-3.20257	-0.469954	-0.378333	-0.865595	-0.564816	-0.314155	-2.68657	-0.725976	-0.531227	-0.597024	-1.24274	1.27025	-2.41103	-1.80537	-1.97491	-1.32274	-1.04935
80843;80844;80845;80846;80847;80848;80849;80850;80851;80852;80853;80854;80855	730	O15014	ZNF609	S576	0.340271	2.37795	1.11402	1.72316	2.29631	2.28117	0.871537	0.0426674	2.38781	1.87653	1.03258	2.49982	0.752721	1.27765	2.41382	1.37842	0.724468	2.05203	0.878479	1.89071	1.6101	1.38249	1.73878	2.02671
62698;62699;62700;62701;62702;62703;62704;62705;62706	729	O15014	ZNF609	S804	1.74962	0.873419	0.352458	0.352458	-0.373657	-0.0624581	0.281294	1.30514	0.281294	1.22246	0.281294	-0.209822	0.502458	0.502458	0.502458	0.502458	0.502458	0.00312212	1.35466	-0.353755	0.175197	0.882644	0.810782	-0.201695
32864;32865;32866;32867;32868;32869;32870;32871;32872;32873;32874;32875;32876;32877;32878;32879;32880	16409	O15014	ZNF609	T746	0.183244	-0.825616	-2.83053	-2.32027	-0.197673	-1.36565	0.0419306	0.0419306	-2.9594	-2.38625	0.0419306	-1.80752	-0.112376	-0.64711	-2.91664	-2.08588	-0.112376	-0.215939	-1.36351	-0.0320568	-0.528415	-1.09001	-1.13391	-1.01485
151614;151615;151616;151617;151618;151619;151620;151621	744	O15018	PDZD2	S1270	0.615978	0.915612	0.615978	-0.451126	1.38174	1.20819	1.33502	1.20872	0.961002	-0.208013	0.384291	1.3082	0.412147	0.412147	1.32291	0.674713	0.412147	1.58324	-0.332207	1.01262	0.655008	0.668253	1.31191	1.45765
163761;163762;163763;163764;163765;163766;163767;163768;163770;163772;163773;163774;163775;163776;163778;163779;163780;163781;163782;163783;163784;163786;163787	769	O15027	SEC16A	S1045	-0.603142	2.60026	1.36814	1.58839	4.23179	2.07968	-0.207193	0.174165	2.2221	2.63879	0.599511	4.2873	0.851009	0.0604449	2.81335	1.55799	0.794485	3.55176	0.739226	1.55397	2.09612	1.63027	3.02329	2.60301
73854;73855;73856;73857;73858;73859;73860;73861;73862;73863;73864;73865;73866;73867;73868;73869;73870;73871;73872;73873;73874;73875	763	O15027	SEC16A	S1786	0.06761	1.08028	-0.132196	-1.39732	-1.20648	-0.572413	-1.51393	0.0858095	-0.928591	0.232914	0.232914	-1.51661	0.442294	0.199572	-0.311875	-0.311875	-0.311875	-1.04336	0.485179	-0.931508	-1.43293	-0.654155	0.0491573	-0.154855
2665;2666;2668;2669;2671;2672;2673;2675;2676;2677;2679;2680;2681;2682;2683;2684;2685;2686;2687;2688;2689;2691;2692;2694;2695;2696	755	O15027	SEC16A	S1905	-2.89754	-0.622132	1.08178	-3.54059	-2.35185	-2.28456	-0.0403641	0.276609	-3.9439	-3.18112	-0.0403641	-3.41039	-0.919284	-0.789828	-0.919284	-0.919284	-0.919284	-1.71888	0.885178	-3.44721	-0.990978	0.19975	-1.09792	-3.0139
92134;92135;92136;92138;92139;92140;92141;92142;92143;92144;92145;92146	765	O15027	SEC16A	S391	1.66253	0.912366	1.11012	0.692279	1.81714	0.618707	1.00781	1.47814	0.908633	1.00781	1.00781	1.54256	1.95177	1.47213	0.68016	0.887596	0.887596	1.43636	1.02381	1.09218	1.44994	1.15362	1.52896	2.02664
10735;10736;10737;10738;10739;10740;10741;10742;10743;10744;10745;10746;10747;10748;10749;10750;10751;10752;10753;10754;10755;10756;10757;10758;10759;10760;10761;10762;10763;10764;10765;10766	756	O15027	SEC16A	S891	-0.323759	-0.458275	-2.36408	-3.25838	-1.3076	-2.46784	-0.809318	-0.204246	-2.11081	-3.02221	-0.405913	-2.03491	-3.27751	-0.273409	-2.23984	-2.44037	-0.213462	-1.11363	0.51866	-2.50844	-1.51047	-0.637416	-1.5458	-2.90873
40037;40038;40039;40040;40041;40042;40043;40044;40045;40046;40047;40048;40049	16412	O15027	SEC16A	T1876	2.8422	0.824205	-0.0340705	1.32397	1.12543	0.92388	0.545512	-0.368386	1.24681	2.43958	0.308014	1.54757	0.812599	-0.280438	1.01558	1.00954	0.457167	2.24404	1.9321	1.79245	1.03638	0.325825	1.18312	0.834776
81361;81362;81363;81364;81365;81366;81367;81368;81369;81370;81371;81372;81373;81374;81375;81376;81377;81378;81379;81380;81381;81382;81383;81384;81385;81386;81387;81388;81389;81390	772	O15042	U2SURP	S485	0.513934	0.662117	-0.682643	-1.10327	-1.31606	-0.994216	0.0137143	-0.0626521	-1.41485	-0.604426	0.0137143	-1.36743	-0.0140393	-0.624012	-1.75279	-0.0140393	-0.0140393	-0.905028	0.218498	-0.175453	-1.2457	-1.04229	-0.722257	-0.722878
107254;107255;107256;107257;107258;107259;107260;107261;107262;107263;107264;107265;107267;107269;107271;107272;107273	773	O15042	U2SURP	S811	0.0578467	-2.38468	-3.07407	-2.95255	-1.52174	-2.86167	-2.09226	-1.35884	-1.02235	-1.55885	-2.46292	-1.20517	-0.0914501	-2.2409	-2.32094	-1.90662	-2.98124	-2.33879	-2.85916	-0.873133	-1.82528	-2.0203	-1.99526	-0.937759
19244;19245;19246;19247;19248;19249;19250;19251;19252;19253;19254;19255;19256;19257;19258;19259;32249;32250;32251;32252;32253;32254;32255;32256;32257;32258;32259;32260;32261;32262;32263;32264;32265;32266;32267;32268;32269;64012	16415	O15042	U2SURP	T919	-2.4599	-1.76586	-2.38724	-2.2267	-2.20625	-1.88887	-1.54314	-1.54314	-0.621491	-2.40538	-3.09625	-1.147	-3.31065	-2.54185	-0.866684	-3.15275	-3.23971	-1.35462	-4.51232	-1.64193	-2.4207	-3.32055	-1.41406	-1.6
153547;153548;153549;153550;153551;153552;153553;153554;153555;153556	783	O15047	SETD1A	S1103	0.278055	0.061154	0.381886	-1.44037	-0.172109	-0.321787	0.242725	0.242725	-0.927967	-0.317868	0.242725	-0.370011	0.225466	-0.961747	-0.889071	-0.299782	0.225466	0.572668	-0.182889	0.632236	-0.386517	-0.0541435	-0.347801	-0.0739535
90114;90115;90116;90117;90118;90119;90120;90121;90122	16417	O15047	SETD1A	T916	0.167957	1.67948	0.0879424	1.32582	2.44125	2.23808	0.793997	1.08796	2.42103	1.39012	0.60249	2.40605	0.82954	-0.357178	2.33272	1.51558	0.802361	1.77862	0.656717	1.97864	1.97978	1.01238	0.785944	1.9108
13403;13404;13405;13406;13407;13408;13409;13410	784	O15055	PER2	S977	-0.253085	0.816511	1.58632	1.58465	1.09936	1.33621	0.571167	1.25113	1.33527	1.38867	0.827357	0.957389	0.63654	1.70407	1.04784	0.807116	0.551011	1.74421	1.05259	0.524394	1.17655	1.92023	1.57347	0.857577
87107;87108;87109;87110;87111;87112;87113;87114;87115;149628;149629;149630;149631;149632;149633;149634;149635;149636	800	O15085	ARHGEF11	S1295	1.378	0.537865	-1.33309	-0.877702	-0.523283	-0.88708	0.818375	0.910571	-0.274141	-1.08679	-1.83039	-0.0676819	1.77121	0.92475	-0.743894	-1.13919	-0.978781	0.357724	0.131159	-0.802292	-0.605652	0.140512	0.375578	0.276482
114502;114504;114508;114511;114515;114521;114525;114526;114527;114528;114530;114531;114533;114534;114535;114536;114537;114538;114539;114540;114542;114543;114545;114546;114547;114549;114550;114552;114553;114556;114557;114558;114561;114562;114564;114565;114566;114567;114568;114569;114570;114571	804	O15085	ARHGEF11	S663	-0.525463	-0.82189	-2.46908	0.13615	-1.98778	-2.71835	-1.62621	-1.02721	-1.98984	-0.207606	-0.207606	-3.29801	-2.0501	-0.937833	-2.78283	-2.56785	-0.00808637	-0.720056	-0.109233	-1.99766	-1.38273	-0.453875	-1.15143	-2.55097
114499;114500;114501;114503;114506;114507;114510;114512;114514;114516;114517;114518;114519;114520;114523;114524;114526;114527;114528;114529;114530;114531;114532;114534;114535;114536;114537;114538;114539;114540;114541;114542;114543;114544;114545;114546;114547;114548;114549;114550;114551;114552;114553;114554;114555;114556;114557;114558;114559;114560;114561;114562;114563;114564;114565;114566;114567;…	16427	O15085	ARHGEF11	T668	-0.551773	-0.135243	-1.72603	-2.52095	-1.43618	-1.55508	0.0354441	-0.514838	-2.11845	-3.32426	-0.187151	-1.91184	-0.69404	-0.415255	-3.30098	-2.82485	-0.198381	-0.694213	0.112023	-1.96465	-1.21119	-0.328715	-1.2224	-2.56065
52817;52818;52819;52820;52821;52822;52823;52824;52825	810	O15117	FYB1	S558	6.74774	6.57775	6.3734	7.49861	8.61735	7.34992	8.02893	5.81064	7.92593	6.82385	6.21235	8.33076	7.48381	6.50864	7.3415	6.0314	6.30913	8.01859	7.00986	8.24955	8.02446	5.65075	6.47803	6.90729
116660;116661;116662;116663;116664;116666;116667;116668;116669;116670;116671;116672;116673	822	O15155	BET1	S50	0.482477	-0.311684	-0.967254	-1.04225	-1.14118	-1.32922	0.0434708	0.24276	-0.765779	-1.19213	-1.91705	-0.571015	-0.274905	0.227111	-1.82233	-0.21659	-0.21659	-0.775851	0.987121	-0.899159	-0.936339	-0.61999	-0.76908	-1.48108
73300;73301;73302;73303;73304;73305;73306;73307;73308	824	O15164	TRIM24	S1042	-4.15544	0.147492	-0.00423129	0.353154	0.364802	0.36355	-0.316429	-1.77802	0.255087	0.0156971	-0.24093	0.420003	-0.471764	0.781072	-0.0321019	0.349161	-1.14752	-0.59747	-0.83024	0.17801	-0.196767	-0.847844	-0.663941	0.320089
25326;25327;25328;25329;25330;63750;63751;63752;63753	823	O15164	TRIM24	S654	0.00116193	1.20348	0.450889	0.690096	1.74143	1.12219	0.518607	-0.738491	1.09346	0.879159	0.518607	1.48645	0.291579	0.591799	1.26194	1.367	0.691237	0.129384	0.0148498	1.06122	0.765131	0.0939684	1.15261	1.26027
124924;124925;124926;124927;124928;124929;124931;124932;124933;124934	830	O15164	TRIM24	S685	2.8124	0.00389792	0.164292	0.852867	-0.357961	0.29902	-1.05741	-1.2337	0.824072	1.09547	0.766017	0.957819	-0.103508	-0.0405603	0.895418	1.07379	-0.0805711	0.246782	-1.63962	0.802176	-0.706713	0.827786	0.72236	1.10775
108940;108941;108942;108944;108946;122544;122545;122546;122547;122548;122549;122550;122551;122552;122553	829	O15164	TRIM24	S811	2.18475	0.543598	0.946419	0.585835	0.651292	0.795397	0.678366	0.817418	1.18328	0.554836	-0.190042	0.93726	0.218672	-0.353913	1.44608	1.49095	0.859904	0.942537	-0.123575	1.13504	0.980325	0.40832	0.952381	1.2494
20049;20050;20051;20052;20053;20054;20055;20056;20057;20058;20059;20060	833	O15173	PGRMC2	S104	0.00732569	-0.456036	0.00732569	-0.834013	-2.14828	-2.27735	-0.121507	-1.37329	-1.61918	-0.44473	-0.121507	-1.52961	-0.196729	-2.24954	-1.49936	-0.128221	-0.196729	-0.812898	0.470131	-2.16086	-1.18611	-0.362442	-0.690927	-1.56651
73635;73683;73699;73700;73701;73702;73703;73704;73705;73706;73707;73708;73709;73710;73711	835	O15173	PGRMC2	S208	-4.73719	-0.837238	0.619459	-2.33584	-2.24313	-3.20315	-1.20593	0.204478	-2.83631	-2.86536	-0.22192	-3.11629	-1.93785	-0.511872	-2.74719	-3.59788	-0.450654	-0.0425173	-0.4135	-4.0713	-1.18839	-0.518331	-0.811965	-1.97605
46925;46926;46927;46928;46929;46930;46932;46933;46934;46935;46936;46937;46938;46939;46940;46941;46942;46943;46945;46946;46947;46948;46949;46950;46951;46952;97091	834	O15173	PGRMC2	S90	-1.61675	-0.0387898	-1.77205	-0.7971	0.0789621	-1.09361	-2.42068	0.53012	-0.712465	-1.09832	-0.135436	-0.321099	-2.33727	0.471345	-0.457971	-1.15925	-1.80983	0.206449	-0.445616	-0.666279	-0.7325	-0.537239	-0.567117	-0.891663
73633;73634;73636;73637;73638;73639;73640;73641;73642;73643;73644;73645;73646;73647;73648;73649;73650;73651;73653;73654;73655;73656;73657;73658;73659;73660;73661;73662;73663;73664;73665;73666;73667;73668;73669;73670;73671;73672;73673;73675;73676;73678;73679;73680;73681;73682;73684;73685;73686;73687;73688;73689;73690;73691;73692;73693;73694;73695;73696;73697;73698;73699;73700;73701;73702;73703;737…	16431	O15173	PGRMC2	T211	-2.88609	-0.223954	-1.70598	-1.51059	-0.746084	-2.37401	-2.28192	-0.351004	-1.87614	-2.17433	0.0713257	-2.14688	-1.55138	-0.295571	-2.15041	-1.59931	-4.14245	0.307586	-0.734345	-3.57177	-1.29018	-0.29771	-0.239803	-1.00284
13753;13754;13755;13756;13757;13758;13759;13760;13761;13762;13763;13764;13765;13766;13767;13768;13769;13770;13771;13772;13773;13774;13775;13776;13777;13778;13779;13780	837	O15194	CTDSPL	S33	-0.428491	0.801164	0.998871	0.741379	0.85717	0.816539	0.519382	0.831669	1.16345	0.750719	-0.171091	0.867308	0.21004	1.08108	0.852173	1.22198	0.080949	0.580128	-0.323021	0.769689	0.689861	0.434054	1.02447	1.00534
103289;103291;165398;165399;165400;165401;165403;165404;165405;165406;165407;165408;165409;165410;165411;165412;165413;165414;165415;165416;165417;165418;165419	841	O15213	WDR46	S41	-2.55681	-0.316518	-1.00638	0.258949	-0.169427	-1.6538	-1.20658	-0.617482	-1.85842	-1.14613	0.360835	-1.13757	-0.305538	-0.566931	-0.305538	-2.40902	-0.305538	0.194591	-0.466228	-0.642736	-1.21482	-0.133549	-0.524444	-1.08873
102110;102113;102115;102119;102124;102130;102132;102136;102137;102144;102148;102150;102151;102153	855	O15231	ZNF185	S152	-0.468955	-3.07052	-0.468955	-0.468955	-3.89394	-0.468955	-0.608155	-0.413026	-0.608155	-2.93091	-0.608155	-3.09762	-0.399576	-1.51071	-3.34275	-0.399576	-0.399576	-2.84	-0.633581	-1.08464	-1.42283	-1.43693	-2.0314	-2.76856
94526;94528;94529;94530;94532;94533;94534;94535;94537;94538;94539;94540;94541	853	O15231	ZNF185	S453	0.347437	-1.7721	-1.03977	-0.949841	-0.595011	-0.502316	-0.0726835	-0.0726835	-0.331792	-0.727359	-2.08645	-0.765938	-0.125245	-0.125245	-0.0484899	-0.917018	-1.38247	-0.93801	-1.60683	-0.783418	-1.14917	-0.185182	-0.151804	-0.00655387
36379;36381;36382;36383;36384;36385;36386;36388;36389;36390;36391;36392;36393;36395;36396;36397;36398;36399;36400;36402;36404;96371;96372;96373;96374;96375;96376;96377;96378;96379;96380;96381;96382;96383;96384;96385;96386;96387;96388;96389;96390;96391;96392;96393;96394;96395;96396;96397;96398;96399;96400;96401;96402	847	O15231	ZNF185	S465	-1.05391	-1.13442	-3.1787	-3.08772	-2.85978	-2.74593	-1.72534	-0.72064	-3.26377	-3.16868	-1.60436	-3.29508	-1.13158	-0.623287	-3.04515	-2.83725	-3.89239	-1.85303	-1.78957	-1.86451	-2.90046	-1.5231	-2.48524	-3.07312
45428;45433;45435;45443;45446;45451;45454;45455;45457;45460	851	O15231	ZNF185	S519	-0.0689196	-0.823196	0.340937	0.340937	-0.200385	-1.2003	0.0938335	0.381666	-0.536143	0.0938335	0.0938335	-0.563704	0.136192	-0.310877	0.136192	-0.536339	0.136192	-0.0644743	0.11024	-0.578217	-0.208737	0.667987	-0.129659	-0.204943
15702;15703;15705;15706;15707;15709;15710;15711;15712;15713;15714;15715;15716;15718;15719;15720;15721;15722;15723;15724;15725;15726;15727;15728;15729;15730;15731;15732;15734;15736;15737;15738;15739;15740;15741;15742;15743;15744;15745;15746;15747;15748;15749;15750	844	O15231	ZNF185	S64	-5.04081	-1.56677	-3.20398	-2.73584	-1.86461	-2.6926	-4.98597	-1.15172	-2.57005	-2.78564	-4.12003	-2.07911	-0.882027	-1.28017	-3.10868	-3.4631	-4.95428	-1.89455	-2.97056	-2.63431	-2.89344	-2.16546	-2.97207	-2.17861
102119;102120;102121;102122;102123;102124;102125;102126;102127;102128;102129;102130;102131;102132;102133;102134;102135;102136;102137;102138;102139;102140;102141;102143;102144;102145;102146;102147;102148;102149;102151;102152;102153;102154;102155;102156;136148;136149;136150;136151;136152;136153;136154;136155;136156;136157;136158;136159;136160;136161	16440	O15231	ZNF185	T158	-5.83884	-1.54183	0.144398	-3.54346	-2.92167	-3.55652	-5.43469	-0.546559	-3.27336	-3.45149	-0.603452	-2.64203	-0.835299	-1.63719	-4.26243	-4.53408	-0.835299	-2.53688	-2.0886	-2.31342	-2.45644	-2.06443	-2.86304	-3.76206
45404;45405;45406;45407;45408;45409;45410;45411;45412;45413;45414;45415;45416;45417;45418;45419;45420;45421;45422;45423;45424;45425	16435	O15231	ZNF185	T447	0.355191	0.0494815	-1.34346	-0.0999518	0.411387	0.101893	-1.12292	-0.224322	0.499309	0.876027	0.0176869	0.730014	1.01835	0.195922	0.434961	-0.235895	-0.503529	0.271241	-0.836236	0.4121	-0.354427	-0.236531	0.508289	0.711152
106717;106719;106720;106724;106729;106730;106733;106736;106738;106739	864	O15234	CASC3	S117	2.52215	1.65164	1.3434	1.41985	1.05101	1.75909	2.91374	0.604917	1.65922	1.6285	0.986703	1.65147	0.672587	1.1805	2.18245	2.51973	1.83183	1.50498	0.76517	2.32704	1.51756	0.78982	1.79037	2.00196
106716;106718;106721;106722;106723;106725;106727;106728;106734;106735;106740;106741	865	O15234	CASC3	S125	2.02388	0.918178	1.24453	1.05734	0.783734	1.77776	2.15435	0.70193	1.79725	1.67972	0.93993	1.56216	1.71407	0.672942	1.40224	1.43095	1.44597	0.779436	0.367694	1.48491	0.7243	0.549407	1.71573	1.50556
94099;94100;94101;94102;94103;94104;94105;94107;94108;94109;94110;94111;94113;94114;94115;94117;138076;138078	861	O15234	CASC3	S148	1.83779	1.55275	1.72176	1.52068	1.26547	1.05257	1.89957	1.55038	1.92515	1.3667	1.46779	1.34995	1.4689	1.85876	1.58277	2.34564	1.74201	0.697431	0.800196	2.04514	1.67687	1.3212	1.25131	2.05749
163222;163223;163224;163225;163226;163227;163228;163229;163230;163231;163232;163233;163234;163235;163236;163237;163238;163239;163240;163241;163242;163243	867	O15234	CASC3	S265	2.01759	1.3727	2.47053	1.36823	0.934985	1.29333	1.77306	0.200028	2.26665	1.70215	0.984858	1.78731	0.525131	0.998825	2.31813	2.22926	1.97103	0.726288	0.227149	1.87954	1.34416	0.824392	1.65669	2.0814
23130;23131;23132;23133;23134;23135;23136;23137;23138;23139;23140;23141;23142;23143;23144;23145;23146;23147;23148;23149;23150;23151;23152;23153;23154;23155;23156;23157;23158;23159;23160;23161;23162;23163;23164;71015;71016;71018;71019;71020;71021;71022;98167;98168;98169;98170	858	O15234	CASC3	S363	1.57398	0.0275405	0.287241	-2.79722	-2.29591	-2.78638	1.05318	0.790379	-2.63717	-0.432857	-0.432857	-2.50567	-2.29754	0.566813	-2.64568	-2.92189	0.268168	0.216644	-0.082923	-0.624574	-0.25329	-0.352172	-1.10933	-1.98221
23153;23154;23155;23156;23157;23158;23159;23160;23161;23162;23163;23164;71015;71016;71017;71018;71019;71020;71021;71022;98167;98168;98169;98170	859	O15234	CASC3	S373	2.22349	0.403214	0.234012	-2.54639	-2.60703	-2.53736	1.67149	1.37012	-2.57198	-0.37074	-0.37074	-2.81241	-0.274923	1.14482	-2.16406	-0.274923	-0.274923	-1.33174	0.227076	0.494757	-0.680111	-0.659336	-1.05703	-1.87984
102715;102716;102717;102718;102719;102720;102721;102722;102723;102724;102725;102726;102727;102728	863	O15234	CASC3	S66	-0.244355	-1.47123	-1.2881	-0.998718	-1.84195	-0.618073	-0.598499	-1.57843	-1.32378	-1.19513	-0.28274	-1.72732	-0.511871	-1.4303	-1.44175	-0.918483	-0.359356	-2.10929	-3.68404	-1.2007	-1.40779	-1.3482	-0.912236	-0.700223
4571;4572;4573;4574;4575;4576;4577;4578;4579;4580;4581;4582;4583;4584;4585;4586;4587;4588;4589	871	O15320	NULL	S536	-0.706236	-2.83888	-1.19579	0.109051	-2.84748	-1.9783	-0.686408	-1.10471	-0.69447	-0.69447	-0.69447	-2.43313	-1.22453	-0.81655	-0.574927	-0.574927	-0.574927	-2.64493	-1.6243	0.223923	-2.23017	-1.50004	-1.18186	-1.48484
9535;9536;9537;9538;9539;9540;9541;9542;9543;9544;9545;9546;9547;9548;9549	872	O15320	NULL	S594	1.02748	0.549103	0.304546	-0.788597	-0.780487	-0.700005	-0.0238023	1.26271	-0.0238023	-0.0238023	-0.0238023	-0.57274	0.0103218	0.934683	0.0103218	0.0103218	0.0103218	-0.410864	0.968913	-1.07641	0.0857458	0.245917	0.327939	-0.724458
9535;9536;9537;9538;9539;9540;9541;9542;9543;9544;9545;9546;9547;9548;9549;9550;9551;9552;9553;9554;9555;9556;9557;9558;9559;9560;9561;9562;9563	873	O15320	NULL	S596	0.656637	0.473559	0.24505	-1.62664	-0.782624	-0.896844	-1.20653	0.535034	-0.40688	0.135754	0.0405752	-0.377491	0.0235898	0.767825	-1.45312	-0.781666	0.0235898	0.150679	0.681908	-0.746166	-0.632114	0.188919	0.207509	-1.04504
40154;77686;77687;77688;77689;77690;77691;77692;77693;77694;77695;77696;77697;77698;77699;77700;77701;77702;77703;77704;77705;77706;77707;77708	874	O15320	NULL	S635	0.301182	-0.359084	-0.672776	-0.547104	1.44992	-0.384007	0.587757	-1.08447	-0.561042	0.274835	-1.52238	0.787238	0.338801	-1.53774	0.0106242	-0.50117	-1.37196	1.69233	-0.208703	-1.45423	0.0819424	0.597555	0.979082	0.774514
109288;109289;109290;109291;109292;109293;109294;109295;109296;109297;109298;109299;109300;109301;109302;109303;109304;109305;109306;109307;109308;109309;109310;109311;109312;109313;109314;109315;109316;109317;109318;109319;109320;109321;109322;109323;109324;109325;109326;109327;109328;109329	876	O15320	NULL	S647	-2.33953	-2.33691	-2.894	-2.62156	-1.71745	-2.32735	-0.582948	-2.1343	-3.25606	-3.66446	-0.582948	-3.22475	-1.89975	-2.60335	-3.45767	-3.53578	-0.266188	-2.23909	-0.553059	-4.2519	-1.91933	-1.35994	-2.50297	-2.11027
25014;25015;25016;25017;25018;25019;25020;25021;25022;25023;25024	883	O15371	EIF3D	S161	-1.55734	-2.46727	-0.654626	0.43056	0.314645	0.181562	-0.522702	-2.74017	0.263209	0.144389	-0.537446	0.168358	-0.447038	-1.51172	0.0897247	-0.642682	-0.524797	-0.269319	-3.15599	-0.663611	-1.26701	-0.697713	0.329452	0.481877
20061;20062;20063;20064;20065;20066;20067;20068;20069;20070;20071;20072;20073;20074;20075;20076;20077;20078;20079;20080;20081	884	O15372	EIF3H	S183	-3.27637	-0.273672	-3.06449	-0.657108	-1.21873	-1.07505	0.0247643	-3.41831	-2.21647	-2.22982	0.0247643	-1.90196	-0.227025	-0.227025	-2.70105	-2.80945	-2.87033	-0.174421	-0.272041	-1.92854	-1.00542	-0.392403	-1.07093	-3.16007
14532;14533;14534;14535;14536;14537;14538;14539;14540;14541;14542;14543;14544;14545;14546;14547;159649;159651;159654;159656;159657;159659;159660;159661;159662;159665;159669;159673;159675;159676;159679;159680;159682;159683;159685;159688;159689;159690	890	O15400	STX7	S129	-1.53401	0.616598	-0.270211	0.371943	1.07391	0.522681	0.0905649	0.124972	0.945885	0.492955	-1.08132	1.02041	0.56278	-0.916477	0.666947	-0.0267065	-1.1679	0.608169	0.368882	1.12432	0.613602	0.164215	-0.0784564	-0.411928
159650;159653;159658;159663;159666;159667;159668;159670;159672;159678;159681;159686;159691	891	O15400	STX7	S131	0.220424	-0.0890203	-1.38937	-0.552039	1.26094	-0.843781	0.169122	0.169122	0.219009	-1.32813	-1.62696	0.760151	-1.64002	-0.157396	0.527395	-0.580322	-1.62445	0.338545	-0.0185533	0.79009	0.148765	-0.459257	-0.870757	-0.220581
159652;159655;159664;159674;159684	892	O15400	STX7	S136	-2.08046	0.709005	0.596546	0.518901	1.78787	0.768695	0.0775772	0.0775772	1.3146	-0.249966	0.0775772	1.50684	0.349729	-0.46533	1.30742	0.450656	-0.775032	1.09754	0.177417	1.15255	0.608216	0.114868	0.283512	0.882953
30438;30439;30440;30441;30442;30443;30444;30445;30446;30447;30449;30450;30451;30453;30454;30455;30456;30457	16445	O15400	STX7	T79	1.04022	0.504631	0.749019	0.281858	0.859019	0.268471	0.191918	0.616997	-0.471821	0.673011	0.644601	0.381907	0.544254	0.763072	0.0133504	-0.706963	0.521408	0.909346	1.05186	0.776281	0.665057	0.601997	0.250107	0.0380217
69221;69222;69223;69224;69225;69226;69227	906	O15417	TNRC18	S1127	0.254036	-1.02447	-1.30259	-1.76018	-1.63341	-1.57759	-0.379537	-0.379537	-1.18273	-0.547189	-0.379537	-1.7885	-0.545305	-0.337925	-0.789653	-0.545305	-0.545305	-1.13861	-0.776805	-1.11478	-1.93563	-0.0426647	-0.48723	-1.38301
69221;69222;69223;69224;69225;69226;69227	907	O15417	TNRC18	S1136	0.254036	-1.02447	-1.30259	-1.76018	-1.63341	-1.57759	-0.379537	-0.379537	-1.18273	-0.547189	-0.379537	-1.7885	-0.545305	-0.337925	-0.789653	-0.545305	-0.545305	-1.13861	-0.776805	-1.11478	-1.93563	-0.0426647	-0.48723	-1.38301
89660;89661;89662;89663;89664;89665;89666;89667;89668;89669;89670;89671;89672;89673;89674;89675;89676;89677;89678;89679;89680;89681;89682;89683;89684;89685	912	O15417	TNRC18	S1359	0.258812	-0.914473	-2.7834	-1.84389	-2.3035	-2.12937	-0.388302	-0.705088	-2.16553	-3.07205	-0.382273	-2.22799	-1.28781	-0.686517	-2.55496	-1.75382	-2.12336	-1.09787	0.00586161	-2.74409	-1.46009	-0.305696	-1.41446	-2.77143
45387;45388;45389;45390;45391;45392;45393;45394	902	O15417	TNRC18	S2033	0.157728	0.164123	0.440014	0.450079	-0.250291	0.507343	0.154389	-2.38707	0.680629	0.507819	0.05487	0.302674	-0.363933	0.247922	1.10144	0.443686	-0.214759	-0.109116	-1.82975	0.454293	-0.0502959	-0.27998	0.412294	0.980731
69138;69139;78218;78219;78220;78221;78222;78223;78224;78225;78226;78227;78228;78229;78230;78231;78232;78233;78234	905	O15417	TNRC18	S263	0.224513	-0.694492	0.338779	-1.17939	-2.01459	-1.00708	-0.525458	-0.530972	-1.42184	-1.93504	0.175145	-2.29686	-0.432159	-0.432159	-0.432159	-0.432159	-0.432159	-1.5626	-0.468218	-1.64912	-0.907928	0.274077	-0.0439808	-2.07854
76046;76047;76048;76049;76050;76051;76052;76053	911	O15417	TNRC18	S2771	-0.440764	1.0332	0.211732	0.34592	1.68816	0.453534	0.4589	0.832313	0.471952	0.384718	-0.632742	1.66846	0.468239	1.09935	-0.0413647	0.0899813	0.0295439	1.44408	0.705497	1.46244	0.245535	0.027538	0.0648034	1.2057
16911;16912;16913;16914;16915;16916;16917;16918;16919;16920;16921;16922;16923;16924;16925;16926;16927;16928;16929;16930;16931	899	O15417	TNRC18	S991	3.05993	2.18233	2.60301	1.96578	1.30883	1.73184	3.0847	2.16126	2.32186	1.98596	1.32133	1.80033	2.66784	1.8529	2.63883	2.4026	1.41732	1.54115	1.25853	2.59378	1.66728	1.42906	2.01552	2.70775
16911;16912;16913;16914;16915;16916;16917;16918;16919;16920;16921;16922;16923	900	O15417	TNRC18	S995	3.68603	2.17093	3.07182	2.46294	1.70066	2.0949	3.71359	2.76774	2.6206	2.37304	1.90742	2.07794	3.37117	2.43918	3.07233	2.93072	1.97506	1.63189	1.74528	3.12523	2.04275	1.79985	2.43493	3.20012
13567;13568;13569;13570;13571;13572;13573;13574;13575;13576;13577;13578;13579;13580;13581;13582;13583;13584;13585	897	O15417	TNRC18	S999	0.681445	0.909239	1.97899	1.25038	1.6344	1.50343	1.13734	0.0745644	1.96846	1.49311	1.03339	1.89164	0.799766	-0.0160714	2.01377	1.56609	0.599737	1.40374	0.417347	0.624414	1.29132	1.29298	1.59677	1.9777
44762;44763;44764;44765;44766;44767;44768	16446	O15417	TNRC18	T2146	0.376497	2.79337	1.02433	1.0287	1.30174	1.14951	0.889598	0.889598	1.12217	1.20584	0.116065	1.681	1.04021	1.88424	1.03322	0.761385	0.889408	1.27026	0.209548	1.61002	1.06561	0.6494	1.31234	1.98567
84007;84008;84009;84010;84011;84012;84013;84014;84015;84016;84017;84018;84019	916	O15438	ABCC3	S281	1.86151	0.406122	0.544452	-0.799552	0.15485	0.0249864	-0.160295	0.648298	1.47041	0.765092	0.630695	1.34442	0.521112	0.521112	-1.38013	0.521112	0.521112	0.971162	1.35533	-0.241161	-0.107306	1.49069	0.79826	-0.000175527
22731;22732;22733;22734;22735;22736;22737;22738;22739;22740;22741;22742;22743;22744;22745;22746;22747;22748;22749;22750;22751;22752;22753;63620;63621;63622;63623;63624;63625;63626;63627;63628;63629;63630;63631;63632;63633;63634	16450	O15439	ABCC4	T646	-0.790977	-0.156703	-1.17335	-0.323907	0.264707	-0.249935	-1.72121	0.105768	-0.0896185	-0.784326	0.0799185	-0.16203	-2.45344	0.312502	-0.346597	-0.451416	-1.46305	0.443634	-0.420686	-0.293834	-0.318678	-0.548003	0.123644	-0.413881
59563;59564;59565;59566;59568	930	O15446	CD3EAP	S128	-0.269297	0.70909	-0.269297	-0.269297	-0.458508	-0.269297	0.0827716	-1.89348	0.0827716	0.0827716	0.0827716	0.0827716	0.127016	-0.515922	0.127016	0.127016	0.127016	-1.51385	-0.953295	-0.684468	0.569877	-1.39641	0.569877	0.569877
59563;59565;59566;59567;59568	931	O15446	CD3EAP	S136	0.0690514	-0.922414	0.0690514	0.0690514	-0.450268	0.0690514	0.0762759	-1.78979	0.0762759	0.0762759	0.0762759	0.0762759	-0.0478413	-0.0478413	-0.0478413	-0.0478413	-0.0478413	-0.555853	-0.874634	-0.631574	0.50254	-1.27528	0.50254	0.50254
41453;41454;41455;41456;41457;41460;41463;41464;41465;41466	928	O15446	CD3EAP	S27	-1.44727	-0.00986549	-0.930263	-1.54242	-0.820063	-0.825204	-0.16091	0.263978	-0.996008	-0.395678	-0.419906	-0.857959	-0.0182372	-0.935726	-1.79066	-0.929781	-0.0182372	-0.398577	0.338773	-1.11201	-1.22326	-0.351401	-0.867518	-0.254027
91201;91202;91203;91204;91205;91206;91207;91208;91209;91210;91211;91212;91214;91215;91216;91217;91218;91219;91220;91221;91223;91224;91226;91227;91229;91230	933	O15446	CD3EAP	S285	-1.85916	-1.00106	0.0970573	-2.30577	-2.22059	0.0970573	-2.08423	0.47275	-1.69677	-0.342051	-0.342051	-2.95228	-0.716803	-0.36714	-3.0013	-0.325037	-0.325037	-1.8852	-0.667292	-0.397561	-1.60238	-1.37991	-1.58583	-1.39699
6129;6130;6131;6132;6133;6134;6135	935	O15511	ARPC5	S77	8.29799	6.68926	6.73873	7.6412	8.00412	7.66307	8.19348	6.14495	7.98466	8.08723	6.80853	8.00053	8.24746	6.8711	7.67814	7.28142	7.16011	7.19748	6.90681	7.90079	7.96062	6.59914	7.28383	7.32857
60339;60340;60341;60342;60343;60344;60345;60346;60347	16455	O15516	CLOCK	T461	-0.658978	1.91205	0.932824	1.15913	2.13231	1.76865	0.277215	0.510684	1.77379	1.7976	1.28124	1.98361	0.766126	-0.163283	2.01136	0.803871	0.748802	1.99076	0.365473	1.73483	1.12163	0.66545	1.68954	1.89586
161565;161567;161568;161570;161572;161573;161575;161576;161577;161578;161580;161582;161583	947	O15551	CLDN3	S199	-1.60442	-0.0205744	0.98055	0.0799788	-0.0984195	1.75159	0.162998	-1.88948	1.56119	0.020235	0.291787	0.554088	0.130113	-1.03582	0.386948	1.4449	0.0922214	-0.203746	-1.08452	0.193786	-0.023031	0.640758	-0.63223	2.04035
161564;161566;161569;161571;161574;161579;161581	20209	O15551	CLDN3	Y198	-0.764379	1.18556	2.46708	1.28859	1.254	1.60285	1.6667	-0.283912	1.84261	1.36331	1.01855	1.80587	1.84825	0.462619	1.92928	1.749	0.800031	0.628138	-0.111097	1.00512	0.65604	0.54773	1.56945	2.51722
91831;91832;91833;91834;91835;91836;91837;91838;91839;91840;91841;91842	955	O43159	RRP8	S104	0.730828	-0.537173	0.470722	0.253947	0.137441	0.454422	0.373168	0.614598	0.373168	0.373168	0.373168	-0.363173	-0.318636	0.475055	0.428778	0.57052	0.475055	-0.315289	-0.300051	0.634562	0.814163	0.176802	0.334566	0.0626079
91831;91832;91833;91834;91835;91836;91837;91838;91839;91840;91841;91842	956	O43159	RRP8	S106	0.730828	-0.537173	0.470722	0.253947	0.137441	0.454422	0.373168	0.614598	0.373168	0.373168	0.373168	-0.363173	-0.318636	0.475055	0.428778	0.57052	0.475055	-0.315289	-0.300051	0.634562	0.814163	0.176802	0.334566	0.0626079
143719;143720;143721;143722;143723;143724;143725;143726;143727;143728;143729;143730;143731;143732;143733;143734	958	O43159	RRP8	S223	-3.59892	-1.00227	0.850043	0.333837	-0.297562	0.615627	-1.98531	-3.66165	1.14931	0.114828	0.0901964	0.113298	-0.267346	-2.38437	0.590036	0.225341	-0.546012	-0.53629	-1.33542	0.40561	-0.353885	-0.694137	-0.540083	-0.662325
101439;101440;101441;101442;101443;101444;101445;101446;101447;101448;101449;101450;101451;101452;101453;119960;119961;119962;119963;119964;119965;119966;119967	983	O43166	SIPA1L1	S1181	1.46752	1.2906	0.638029	1.2202	0.498205	1.16549	0.827598	-0.996945	1.24648	1.37541	0.776523	1.11879	0.235492	0.382946	1.26678	1.47947	0.988426	0.704695	-0.0352695	0.032779	-0.0518744	0.195986	1.53805	1.58656
90800;90801;90802;90803;90804;90805;90806;90807;90808;90809;90810	981	O43166	SIPA1L1	S1270	-1.10225	0.289698	-0.76346	-0.207015	-0.404226	-0.219645	-0.721275	0.631924	-0.308972	-0.373614	-0.0476569	-0.448573	0.127938	-0.0919517	-0.541611	-0.405906	-1.24189	0.225409	-1.20261	-0.1327	0.0688862	-0.288339	0.00262776	-0.284997
55875;55877;55878;55879;55880;55881;55882;55883;55884;55885;55886;55887;55888;55889;55890;55891;55892;55893;55894;55895;55896;55897;55898;55899	975	O43166	SIPA1L1	S1433	0.914177	1.56043	0.974749	1.60924	1.69805	2.1261	2.23678	0.106639	2.07413	1.81575	1.96263	1.82012	1.06499	1.67717	1.73471	1.42107	1.22734	1.41514	0.361946	1.65419	1.53439	1.27081	1.797	1.9252
13262;13264;22371;22372;22373;22374;22375;22376;22377	960	O43166	SIPA1L1	S1528	0.650423	0.534855	-0.369007	0.624391	-0.289966	0.343078	-0.822444	0.0307508	0.314877	0.582692	-0.301806	0.406445	0.434663	0.802989	0.707285	-0.0219325	0.0241417	-0.705583	-1.096	0.38178	0.119089	-0.24552	0.271924	0.557778
65555;65556;65557;65558;65559;65560;65561;65562;72763;72764;72765;72766;72767;72768;72770;72771;72772;72774;72775;72776;72777;72778;72779;72780;72781;72782;72783;72785;72786;72787;72788;72789;72790;72791;72792;72793;72794;72795;72796;72797;72798;72799;72800;72801;72802;72803	977	O43166	SIPA1L1	S1549	-0.0439224	-0.355625	-2.68665	-2.25223	-2.03237	-2.93423	-1.64934	-0.0125301	-2.52268	-3.39054	-0.0493634	-2.63949	-0.46889	0.00479888	-3.44947	-3.42662	-0.46889	-1.24886	-0.188576	-3.0283	-1.32355	-0.171349	-0.876146	-3.21015
145690;145691;145692;145693;145694;145695;145696;145697;145698;145699;145700;145701;145702;145704;145705;145706;145707;145708;145711;145712;145713;145714;145715;145716;145717;145719	990	O43166	SIPA1L1	S1585	-0.494755	0.886616	0.0909195	0.330369	1.61741	0.54015	0.382109	-0.0108904	0.658628	0.255315	-0.462422	1.31551	0.335989	0.277328	1.00888	-0.305716	-1.19498	0.927531	-0.216724	1.17192	1.11002	0.228597	0.437621	0.401885
40892;40893;40894;40895;40896;40897;40898;40900;40901;40902;40904;40906;40907;40908;40909;40910;40911;40912;40913;40916;40918;40919;40921;40923;40924;40925;40926;40927	970	O43166	SIPA1L1	S162	0.405909	0.525647	-0.0441873	0.438648	-1.00657	-0.0106819	1.61732	-0.190342	-0.415185	0.171132	-0.190342	-0.708022	0.543056	-0.156162	0.174491	0.174491	0.174491	-1.97902	1.15211	-0.377303	-0.507717	0.904339	-0.9823	-0.847447
100706;100707;100708;100709;100710;100711;100712;100713;100714;100715;100716;100717;100718	982	O43166	SIPA1L1	S1632	-1.19661	1.27511	0.181024	0.288706	0.496735	0.342941	0.624869	-0.771847	0.474692	-0.0314496	-0.845942	0.480995	0.381621	-0.442961	-0.114783	0.0725451	-0.640951	1.31176	-0.0486715	-0.366544	1.11973	-0.276746	1.28356	-0.187349
24901;24902;24903;24904;24906;24907;24908;24909;24910;24911;24912;24913;24914;24915;24916;24917;24918;24919;24920;24921;24922;24923;24924;24925;24926;24927	962	O43166	SIPA1L1	S1734	-6.08539	-0.958988	-0.744989	-0.817833	-0.756254	-0.642069	-0.440172	-3.69589	-0.718077	-1.20281	-1.5511	-1.22143	-2.78349	-3.11429	-0.174817	-1.19301	-1.02002	-1.23097	-3.52509	-0.816412	-1.55044	-1.71231	-0.911758	-0.64714
39780;39781;39783;39790;39791;39792;39793;39795;39796;39797;39807;39808;39810;39819;39823;39825;39829	966	O43166	SIPA1L1	S208	2.19128	2.03882	1.0102	1.67698	1.29872	0.581776	-0.403633	1.24896	1.52162	1.34055	1.52894	1.71807	0.526806	-0.331576	1.26466	1.40885	0.895181	1.49323	0.0924035	1.27602	1.87213	1.04657	1.41864	1.34109
39785;39798;39799;39802;39812;39816;39817;39818;39819;39820;39821;39822;39824;39825;39826;39827;39828;39829;39830	968	O43166	SIPA1L1	S211	1.9792	2.19282	1.71267	1.85116	1.90119	1.45461	0.876017	1.20803	2.44128	2.13704	1.83106	2.18719	0.972926	0.111396	2.68689	2.00597	2.15682	1.80059	0.552126	1.58364	2.17226	1.77834	2.29671	2.34543
39800;39815;39818;39821;39826;39828	16458	O43166	SIPA1L1	T209	1.95526	2.45959	1.67691	2.22142	2.43424	1.68818	1.16075	1.81412	2.5915	2.34954	1.82567	2.54425	1.25403	1.19847	3.12378	2.12645	2.31226	2.35669	1.01875	2.147	2.81343	1.95326	2.24949	2.38863
128719;128720;128721;128722;128723;128724;128725;128726;128727;128728;128729;128732;128734;128737;128740;128742	1005	O43194	GPR39	S427	-0.147465	-0.328892	0.24305	0.24305	-1.43145	0.24305	-0.0396988	0.617658	-0.814492	-0.0396988	-0.0396988	-0.0396988	-0.0213098	-0.058652	0.155243	-1.0693	0.155243	-0.0331901	0.781789	-0.835541	-0.583596	0.360378	-0.0603965	-0.570885
128719;128720;128721;128722;128723;128724;128725;128726;128727;128728;128729;128731;128733;128735;128736;128738;128741	1006	O43194	GPR39	S430	-0.124291	0.150534	0.191782	0.191782	-0.677995	-1.57305	0.164635	0.344628	-0.568028	-1.06926	0.164635	-0.87195	0.0962903	0.0634428	-0.00891544	-1.00228	-0.00891544	-0.286948	0.729752	-0.996051	-0.727209	0.280077	-0.168918	-0.713645
101222;101223;101224;101225;101226;101227;102885;102886;102887;102888;102889;102890;102891;102892;102893;102894;102895;102896;102897;102898;102899;102900;102901;102902;102903;102904;102905;102906;102907;102908;102909;102910;159614	1014	O43290	SART1	S448	-4.0236	-0.0974614	-0.346314	-0.352724	-0.413091	-0.129324	-0.0687149	-3.20807	0.275697	-0.777152	-1.58044	-0.227679	-2.89198	-0.969879	0.211367	-0.144773	-0.746962	-0.652258	-0.296725	0.423374	-0.999428	-1.387	-1.44376	-1.17901
103849;103850;103851;103852;103853;103854;103855;103856;103857;103858	1017	O43290	SART1	S598	-2.27694	-2.5268	-0.314261	-0.314261	-0.314261	-0.314261	-0.790435	-0.746442	-0.790435	-0.790435	-0.790435	-0.790435	-0.474959	-0.474959	-0.474959	-0.474959	-0.474959	-3.07811	-0.953636	-0.206037	-0.94218	-1.93831	-1.31755	-1.39724
75653;75654;75655;75656;75657;75658;75659;75660;75661;75662;75663;75664;75665;75666;75667;75668	1029	O43303	CCP110	S372	0.603409	-0.203194	-0.455761	-0.065219	0.118756	-1.39291	0.405162	-0.246046	-0.736488	-0.451937	0.405162	-0.497209	0.179185	-0.298512	-0.188975	-1.22136	-0.285383	1.00715	-0.644807	0.382682	0.184202	-0.292428	0.4561	-0.15859
18079;18080;18081;18082;18083;18084;18085;18086;18088;18089;18090;18093;18096;18097;18100;18101;18103;18104;18105	1031	O43306	ADCY6	S54	2.2519	1.86978	1.57432	2.14699	2.93847	2.49108	2.13376	1.22397	2.60731	2.62175	0.927718	2.86528	2.3704	1.47527	2.51911	2.16697	1.90493	2.33036	2.07273	2.90743	2.11114	1.43715	1.82075	2.6786
42932;42933;42934;42935;42936;42937;42938;42939;42940;42941;42942;42943;42944;42945;42946;42947;42948;42949;42950;42951;42952;42953;42954;42955;42956;42957;42958;42959;42960;42961;42962;42963;42964;42965;42966;42967;42968;42969;42970;42971;42972;42973;42974;42975;42976;42977;42978;42979;42980;42981;42982;42983;42984;42985;42986;42987;42988;42989;42990;42991;42992;42993;42994;42995;42996;42997;429…	1044	O43395	PRPF3	S619	1.03956	0.930655	1.14407	1.54882	0.826447	1.17095	-0.110147	-0.0061811	2.25	1.30353	0.877621	1.48275	-0.487355	0.53809	2.23963	1.77495	0.958237	0.392702	0.404199	2.25596	1.38347	0.389608	0.256897	1.13867
150406;150407;150408;150410;150411;150415	1050	O43426	SYNJ1	S1049	0.234235	-0.331644	0.234235	-1.70812	-1.32924	-0.800278	0.911046	0.268173	0.0648315	-0.683762	-0.683762	-0.607209	-0.170118	0.360932	-0.783557	-1.19957	-0.170118	-0.457745	0.210598	-0.99902	-0.62151	-0.0540392	-0.32027	-1.62039
133078;133080;133081;133082;133083;133084	1048	O43426	SYNJ1	S1391	-0.369547	-1.16801	-0.369547	-0.369547	-2.97176	-0.369547	-0.442944	-1.71927	-1.76492	-0.442944	-0.442944	-0.442944	-0.479998	-0.479998	-0.479998	-0.479998	-0.479998	-2.63554	-0.745427	-3.00135	-1.90189	-0.179331	-0.333159	-0.491729
11585;11586;11587;80285;80286;80287;80288;80289;80290;80291;80292;80293;80294	16475	O43426	SYNJ1	T1220	1.15299	2.15862	1.1442	2.03662	2.50491	2.72976	1.15327	1.15327	2.27087	1.74238	1.7139	2.49745	1.15015	1.01649	2.74986	1.52675	1.86392	2.40098	1.22215	1.51911	1.70204	1.79045	2.0192	2.91318
126221;126223;126224;126225;126226;126228;126229;126230;126231;126232;126233	1058	O43432	EIF4G3	S232	5.85932	5.10525	4.64288	5.07902	4.9632	5.39137	5.90477	4.0104	5.6898	5.06237	4.6164	5.33658	5.94241	4.87488	5.60997	5.71644	4.93774	4.32134	4.07758	5.29862	4.85285	4.73322	5.13374	5.88529
101766;101767;101768;101769;101770;101771;101772;101773;101774;101775;101776;127371;127372;127373;127374;127375;127376;127377;127378;127379;127380;127381;127382;127383;127384	1056	O43432	EIF4G3	S495	0.00274535	-0.611351	-0.776899	-2.11191	-2.34079	-2.52287	-0.822799	-0.33502	-2.37836	-2.42198	-0.260637	-2.29087	-3.43429	-0.496961	-1.95449	-2.2991	-0.111253	-1.43838	0.586927	-2.15112	-1.79048	-1.22566	-1.23687	-2.42363
81835;81836;81837;81838;81839;81840;81841;81842;81843;81844;81845;81846;81847;81848;81849;81850;81851;81852;81853;81854;81855;81856;81857;81858;81859;81860;81861;81862;81863;81864;81865;81866;81867;81868;81869;81870;81871;81872;81873	1059	O43463	SUV39H1	S391	0.181199	-0.690596	-2.77344	-1.46619	-1.50421	-1.14763	0.366777	-0.989163	-1.87192	-1.06419	-0.626005	-1.49712	-0.840639	-0.0813792	-2.77298	-2.58784	-0.206049	-1.19527	0.0295202	-1.39776	-1.3709	-1.19819	-1.21746	-1.83206
51270;51274;51275;51277	1062	O43474	KLF4	S254	2.02343	0.9634	0.897603	0.97639	1.22164	1.03794	0.501431	0.501431	2.14305	0.501431	1.7136	1.57417	-0.400719	0.803385	1.8516	1.43744	1.33298	1.43578	0.565889	1.50107	0.88672	0.635829	1.78617	1.72996
47638;47639;47640;47641;47642;47643;47644;47645;47646	1070	O43491	EPB41L2	S386	0.036628	-1.32079	0.036628	-1.31558	-1.5192	-1.70553	-0.351785	-1.09871	-1.90383	-0.730312	-0.351785	-0.351785	-0.468095	-0.81785	-0.468095	-0.468095	-0.468095	-1.53199	-0.357221	-2.62936	-0.873061	-0.504086	-0.627806	-0.851841
38657;38658;38659;38660;38661;38662;38663;38664;38665;38666;38667;38668;38669;38670;38671;38672;38673;38674;38675;38676;38677	1068	O43491	EPB41L2	S39	1.61067	2.25362	2.453	3.21177	2.13595	2.50757	1.27741	1.92111	2.91137	2.50447	1.12823	2.42498	1.7949	2.93793	2.67795	2.81354	1.08729	1.55205	1.6504	2.887	2.39457	1.54111	1.99765	2.70644
81233;81234;81235;81236;81237;81238;81239;81240;81241;81242;81243;81244;81245;81246;81247;81248;81249;81250;81251;81252;81253	1074	O43491	EPB41L2	S499	0.0932459	1.97488	1.89927	2.1055	3.82732	3.59625	1.56388	0.911326	2.75336	2.46609	0.97712	4.18888	1.94343	1.85809	2.15598	2.03677	1.49028	3.68893	1.96331	2.32795	1.98091	2.06789	2.23563	3.05738
52137;52138;52140;52141;52143;52144;52145;52146;52148;52149;52150;52154;52157;52158;52159;52161;52164	1073	O43491	EPB41L2	S58	2.60512	1.92086	0.0580371	1.51721	3.01466	2.25169	1.24771	0.738087	2.5803	1.6423	1.05807	3.15746	1.28999	1.45881	2.52703	2.15797	1.09008	2.27596	1.24261	2.35471	2.62371	1.68246	1.32336	2.72664
32051;32052;32053;32054;32055;32056;32057;32058;32059;32060;32062	1066	O43491	EPB41L2	S718	-0.583314	0.83177	-0.484701	0.0557424	2.04192	1.51617	0.599704	-3.95282	1.31407	0.935222	-0.126311	1.62185	0.102147	-0.512435	0.857297	0.432824	-0.303575	1.91949	-0.185802	2.07056	0.642912	-0.126606	0.34344	0.894094
140905;140906;140907;140908;140909;140910;140912;140913;140914;140916;140917;140919;140920;140921;140922;140923;140924;140925;140926;140927;140928;140929;140930;140931;140932;140933;140934;140935;140936;140937;140938;140939;140940;140941;140942;140943;140944;140945;140946;140948;140949;140950;140953;140954;140955;140956;140957;140958;140959;140960;140961;140962;140963;140966;140967;140970;140971	1076	O43491	EPB41L2	S87	0.676778	-0.991139	-1.57956	-1.7866	0.281235	-1.07416	0.689738	-3.09106	-0.94843	-0.476925	-2.25095	-0.520496	-0.45885	-1.38505	-1.36559	-0.312026	-2.97104	2.07967	0.296448	-1.66621	0.314064	0.0205484	-0.588493	-1.23095
143536;143537;143538;143539;143540;143542;143543;143544;143545;143546;143548;143550	1082	O43493	TGOLN2	S298	0.366146	-1.8268	-1.15324	0.366146	-2.22319	0.366146	-0.278384	-1.25271	-0.278384	-0.278384	-0.278384	-0.278384	0.0927401	-2.21497	-2.45729	0.0927401	0.0927401	0.0437283	1.33577	-1.76118	-0.61442	0.203724	-0.116077	-1.84076
24652;24653;24654;24659;24662;24666;131001;131008;131009	1079	O43493	TGOLN2	S71	0.0444411	2.77667	1.71801	2.65647	3.05426	2.72999	0.350186	1.64097	2.84437	2.96627	1.62662	3.51484	0.956132	1.49311	3.49913	2.38439	2.5402	1.61622	1.68531	3.10124	3.15482	1.1958	2.57545	2.08206
80681;80682;80683;80684;80685;80686;80687;80688;80689;80690;80691;80692;80693;80694;80695;80696;80697;80698;80699;80700;80701;80702;80703;80704;80705;80706	1097	O43583	DENR	S73	0.84588	1.21343	1.88414	0.309351	0.257032	0.569685	1.55251	1.58226	0.887173	0.947837	-0.467962	0.63935	0.795742	0.739377	1.69251	1.7071	1.62841	0.00228759	0.202029	1.13809	0.780432	0.659797	0.648764	1.39498
18376;18377;18378;18380;18381;18382;18383;18384;18385;18386	1101	O43639	NCK2	S90	1.80183	0.991786	0.671322	1.25735	1.74175	0.352526	0.644763	1.7418	1.37138	1.01594	0.644763	1.52681	1.47568	0.768483	1.05904	1.79914	0.68798	1.00756	0.20701	1.76978	0.717907	1.19332	1.21526	1.74603
91415;91416;91417;91418	1111	O43707	ACTN4	S656	-0.0177886	0.658994	0.677298	0.46624	-0.24638	0.441857	0.115764	0.467476	0.115764	0.618365	0.115764	-0.0222986	0.21244	0.21244	0.21244	0.21244	0.21244	0.13081	-0.295157	0.524515	0.047429	0.12138	0.485278	-0.31602
44392;44393;44394;97007;97008;97009;97010;97011	1121	O43719	HTATSF1	S481	1.15928	0.385527	0.0468427	-0.33173	-0.410072	0.0622496	-0.0102212	0.549455	0.242984	-0.0889578	-0.10739	0.045444	0.0545907	0.00889995	0.800232	0.579504	-0.000302409	-0.814581	-0.810157	0.939533	0.0223048	-0.619975	0.0224364	0.231925
36612;36613;36614;36615;36616	1117	O43719	HTATSF1	S494	-0.669886	1.61197	0.332576	1.53349	1.42843	1.39873	-0.0904559	0.338893	2.44292	0.625866	1.05366	1.35691	-0.855946	0.664971	2.43374	0.424183	1.17487	0.578321	0.475884	2.67442	1.12275	0.344036	0.529944	0.549035
36612;36613;36614;36615;36616;50337;50338;50339;50340;50341;50342;50343;50344;50345;50346;50347;50348	1118	O43719	HTATSF1	S498	-1.41078	1.0859	-0.0201831	0.597262	0.519006	0.530929	-0.255557	0.0842635	1.35539	-0.123485	0.0408376	0.369603	-0.0590007	0.805617	0.97926	0.0936734	0.204533	-0.576085	-0.742253	1.41428	0.167387	-0.43469	-0.0304913	0.094155
21764;21765;21766;21767;21768;21769;21770;21771;21772;21773;21774;21775;21776;21777;21778;21779;21780;21781;21782;21783;21784;21785;21786;21787;21788;21789	1112	O43719	HTATSF1	S579	-0.994787	-1.34823	-0.73237	-1.37364	-1.11313	-1.24363	-1.53812	-1.65312	-0.682868	-0.56885	-0.855091	-0.84836	-0.471836	-2.44303	-0.493102	-0.570517	-0.874363	-1.64659	-2.95312	-1.1489	-0.991141	-1.3091	-0.844245	-0.574143
32833;32834;32835;32836;32837;32838;32839;32840;32841;32842;32843;32844;32845;32846;32847;32848;32849	1114	O43719	HTATSF1	S597	-0.447197	-3.00347	0.464748	0.464748	0.0676829	0.464748	1.27545	0.503113	-0.746472	-0.0924725	-0.0924725	-0.593105	0.135037	-0.467187	0.135037	0.135037	0.135037	-0.391171	0.607664	1.6489	0.128508	-0.33623	-0.635161	-0.652717
32833;32834;32835;32836;32837;32838;32839;32840;32841;32842;32843;32844;32845;32846;32847;32848;32849	1115	O43719	HTATSF1	S600	-0.447197	-3.00347	0.464748	0.464748	0.0676829	0.464748	1.27545	0.503113	-0.746472	-0.0924725	-0.0924725	-0.593105	0.135037	-0.467187	0.135037	0.135037	0.135037	-0.391171	0.607664	1.6489	0.128508	-0.33623	-0.635161	-0.652717
156888;156889;156890;156891;156892;156893;156894;156895;156896;156897;156898;156899;156900;156901;156902	1132	O43719	HTATSF1	S616	0.947642	1.4937	2.01846	1.79929	1.12003	1.54766	1.36623	-2.21941	2.51238	2.04061	1.21817	2.11937	-0.0837995	0.710671	2.88045	2.53857	1.90759	0.609104	0.520602	2.55808	1.4269	0.543628	0.91532	1.95603
30334;30335;30336;30337;30338;30339;30340;30341;30342;30343;30344;30345;30346;30347;30348;30349;30350;30351;30352;30353;30354;30355;30356;30357;30358;30359;30360;30361;30362;30363;30364;30365;30366;30367;30368;30369;30370;30371;30372;30373	1113	O43719	HTATSF1	S624	-0.708178	-0.638915	-1.08759	-0.877725	-0.190775	-0.548204	-1.13008	-0.68133	-0.75885	-1.0252	-0.216422	-0.556935	-0.189365	-0.344216	-0.650009	-1.02482	-0.867835	-0.391365	-1.1435	-0.0899203	-0.762537	-0.826013	-0.593999	-0.277855
155384;155385;155386;155387;155388;155389;155390;155391;155392;155393;155394;155395;155396;155397;155398;155399;155400;155401;155402;155403;155404;155405;155406;155407;155408;155409;155410;155411;155412;155413;155414;155415;155416;155417;155418;155419;155420;155421;155422;155423;155424;155425;155426;155427;155428;155429;155430;155431;155432	1131	O43719	HTATSF1	S642	-2.70544	0.308547	-1.16417	-1.46629	-0.787328	-1.6249	-2.70255	-0.772628	-1.36437	-1.21971	0.198707	-1.22774	-0.96625	-1.12565	-1.26095	-1.22858	-2.25894	0.616281	-0.474313	-0.553476	-1.28284	-0.397632	-0.701893	-1.70439
71541;71542;71543;71544;71545;71546;71547;71548;71549;71550;71551;71552;71553;71554;71555;71556;71557;71558;71559;71560;71561;71562;71563;71564;71565;71566;71567;71568;71569;71570;71571;71572;71573;71574;71575;71576;71577;71578;71579;71580;71581;71582;71583;71584;71585;71586;71587;71588;71589;71590;71591;71592;71593;71594;71595;71596;71597;71598;71599;71600;71601;71602;71603;71604;71605;71606;716…	1125	O43719	HTATSF1	S702	-0.902375	1.09138	-0.259967	0.825872	2.62552	0.676214	-2.24606	-1.33325	1.99078	1.07765	0.304816	2.48371	-2.60567	-1.31682	2.12212	0.963303	0.281517	1.74529	0.437048	2.02543	0.831055	0.358835	0.175732	0.555236
71480;71482;71483;71486;71487;71489;71490;71491;71493;71495;71496;71498;71499;71501;71503;71505;71506;71508;71509;71510;71511;71512;71513;71514;71515;71516;71517;71518;71519;71520;71521;71522;71523;71524;71525;71526;71527;71528;71529;71530;71531;71532;71533;71534;71535;71536;71537;71538	1123	O43719	HTATSF1	S713	-2.08644	0.318293	-0.586898	-2.11118	2.22051	-0.186972	-1.55216	-0.552754	-1.43881	-0.363594	0.310422	1.67829	-2.79136	-2.1308	-0.0466694	-0.401938	0.405125	1.70401	0.118716	1.80942	-0.239224	-0.513393	-0.630495	-0.50913
71480;71481;71484;71485;71488;71492;71494;71496;71497;71498;71500;71502;71503;71504;71505;71506;71507;71511;71515;71516;71517;71518;71519;71520;71521;71522;71523;71524;71525;71526;71527;71528;71529;71530;71531;71532;71533;71534;71535;71536;71537;71538	1124	O43719	HTATSF1	S714	-0.768711	0.702986	-0.350848	-0.831246	2.26361	0.188346	0.542413	0.542413	-0.899748	-0.640372	0.542413	1.82659	-0.207206	-0.407436	-0.171269	-0.519677	0.652369	1.95585	0.723256	2.27099	0.480437	0.162821	0.00470433	0.177199
71466;71467;71468;71469;71470;71471;71472;71473;71474;71475;71476;71477;71478;71479	1122	O43719	HTATSF1	S721	-0.0459275	0.347306	-1.18211	-0.600757	1.14966	-0.914463	-1.0076	-0.35697	-0.0487446	-0.636231	-1.44262	0.98688	0.291746	-1.60387	0.117499	-0.333073	-1.38798	0.832345	-0.72983	0.915673	0.138398	-0.630265	0.144196	-0.195586
119948;119949;119950;119951;119952;119953;119954;119955;119956;119957;147659;147660;147661;147662;147663;147664;147665;147666;147667;147668	16492	O43765	SGTA	T81	0.482727	1.46594	-0.0689549	1.01512	2.36894	1.78021	0.61627	-1.15372	2.15047	1.12578	0.44843	2.40682	0.202563	0.990478	2.66159	1.03619	0.202563	1.51073	-0.0378214	1.08649	1.67637	0.960994	1.07103	2.03188
67831;67832;67833;67834;67835;67836;67837;67838	1137	O43768	ENSA	S109	0.112151	0.0872134	-0.0773274	-0.238109	-0.880168	-0.214545	-0.206656	0.506437	-0.0819942	0.0095875	-0.331367	-0.496499	-0.0163452	0.348994	-0.336625	-0.538771	0.275919	-0.823442	-1.19616	-0.237722	-0.212104	-0.261228	-0.174745	0.19447
25568;25569;25570;25571;25572;25573;25574;25575;25576;25577;25578;25579	1139	O43815	STRN	S376	-3.94797	-0.181403	0.257031	-1.86495	-1.05985	-1.31507	-0.39335	0.303032	-2.56296	-0.39335	-0.39335	-2.60797	-0.268724	-0.653209	-2.49962	-1.7875	-0.268724	-0.63998	0.283601	-2.23034	-1.16748	-0.447559	-1.10443	-1.50288
45543;45544;45545;45546;45547;45548	1144	O43823	AKAP8	S112	-2.11717	-0.235131	-0.298491	0.430923	-0.193035	0.213163	-0.268181	-1.22004	-0.259233	-0.268181	-0.268181	0.00994742	-0.210351	-2.47447	0.105444	0.725353	0.0261926	-0.658321	-0.810207	-0.335536	-1.47732	-0.899773	0.0682838	0.329573
110212;110213;110214;110215;110216;110217;110218;110219;110220;110221;110222;110223;110224;110225;110226;110227;110228;110229;110230;110231;110232;110233;110234	1145	O43823	AKAP8	S339	0.0697981	-1.70718	-1.92043	-1.22872	-0.387115	-0.718853	-0.041461	-1.82189	-0.577544	-1.13483	-2.31737	-0.408019	-0.0308831	-1.34881	-1.14119	-1.88626	-2.97901	-0.0676936	-0.555362	-1.76317	-0.380128	-0.281481	-0.738443	-1.88439
51170;51171;51173;51174;51177;51178;51181;51182;51183;51185;97386;97387;97388;97389;97390;97391;97392;97393;97394;97395;97396;97397;97398;97399;97400	1150	O43847	NRDC	S94	0.88044	1.05098	-0.454097	0.481541	1.97419	-0.11669	0.701432	1.71718	0.378321	-0.480574	0.788702	0.490986	0.502556	-0.767092	0.42374	1.18452	0.502556	2.55819	0.744631	1.49407	0.741578	1.26245	0.929172	0.384603
51172;51175;51176;51179;51180;51184	1151	O43847	NRDC	S96	0.838875	0.122889	0.838875	0.838875	2.01361	-1.15925	0.885766	0.885766	0.885766	0.0102447	0.885766	-0.267479	0.498056	0.498056	-0.393739	0.297043	0.498056	2.71818	1.00743	1.6611	1.12307	1.16662	0.757179	0.0698464
98944;98945;98946;98947;98948;98949;98950;98951;98952;98953;98954	1155	O43896	KIF1C	S1033	0.610597	-0.0263148	0.069059	0.477484	-1.36143	0.378525	0.601873	-1.02566	0.720197	0.48525	0.272229	0.0433881	-0.197696	-1.1244	1.17497	0.96247	-0.197696	-0.552456	-1.86279	0.847723	-0.39936	-0.930351	0.348781	0.458695
163823;163824;163825;163826;163827;163828;163829;163830;163831;163832;163833;163835;163836;163837;163838;163839;163840	16498	O43896	KIF1C	T1083	1.68136	1.48219	1.13862	1.48475	2.23273	2.32358	1.01983	0.545838	2.10364	2.12978	0.538064	1.95881	1.02175	0.134697	1.80488	1.53074	1.36248	2.12959	0.549191	1.32024	1.84251	1.81945	2.08013	2.26059
128394;128395;128396;128397;128398;128399;128400;128401;128402;128406;128409;128411	1157	O43933	PEX1	S1211	1.465	1.41558	-0.18086	1.11673	1.9691	1.61534	-0.550272	1.42056	1.81815	1.64754	0.622479	1.85773	-0.25757	0.0445488	1.50869	2.02458	0.811441	1.80894	1.18793	1.90142	0.254046	1.77027	0.856611	1.69131
73474;73475;73476;73477;73478;73479;73480;73481;73482;73483	1166	O60231	DHX16	S103	-2.1789	-0.222763	-0.495363	-1.17247	-0.57078	0.469202	-0.0609326	0.498753	-1.3957	-0.0609326	-0.0609326	-0.958607	-0.16476	-1.34271	-0.16476	-0.16476	-0.16476	0.353347	-0.306986	0.303605	-0.697421	-0.748379	-0.228642	-0.0840798
73475;73476;73477;73478;73479;73480;73481;73482;73483	1167	O60231	DHX16	S106	-2.1789	-0.222763	-0.495363	-1.17247	-0.57078	0.469202	-0.0609326	0.498753	-1.3957	-0.0609326	-0.0609326	-0.958607	-0.16476	-1.34271	-0.16476	-0.16476	-0.16476	0.353347	-0.306986	0.303605	-0.697421	-0.748379	-0.228642	-0.0840798
65687;65688;65689;65690;65691;65692;65693;65694	1173	O60244	MED14	S617	1.46624	1.2516	0.267496	0.89181	2.32094	1.05042	0.949531	1.76866	0.972122	0.0976697	0.878891	1.89162	0.809173	1.84244	1.48178	0.870353	0.405083	1.53612	0.951891	2.09878	1.67379	0.650795	1.04722	1.41287
30575;30576;30577;30578;30579;30580;30581;30582;30583;30584;30585;30586;30587;30588;30589;30590;30591;30592;30593;30594;30595;30596;30597;30598;30599;30600;30601;30602;30603;30604;30605;30606;30607;30608;30609;30610	1178	O60248	SOX15	S37	-1.1725	-1.35204	-3.75883	-3.25506	-1.3393	-2.35953	-3.27967	-1.10488	-1.64764	-3.40279	-0.485427	-2.15415	-3.59108	-0.926346	-2.00936	-2.88841	-0.572245	-1.65142	-1.31943	-1.45032	-2.53865	-2.10148	-1.51368	-3.02819
56263;56264;56265;56266;56267;56268;56269;56270;56271;56272;56273;56274;56275	1179	O60256	PRPSAP2	S227	4.47903	4.64916	3.37193	4.27174	3.65429	4.77892	4.89916	3.79872	3.86804	4.25408	5.70453	4.26306	4.6089	4.48506	4.12435	4.35962	4.90227	3.43343	2.90631	4.27608	4.26362	3.04573	4.56145	4.71052
148705;148706;148711;148712;148713;148718;148719;148722;148727;148728;148730;148731;148732;148734;148737;148741;148744;148749;148750;148754;148757;148759;148760;148764;148765;148768;148772	1182	O60264	SMARCA5	S116	-8.69246	-4.89585	-0.481499	-3.37777	-3.15441	-2.88636	-0.880239	-9.2965	-2.10427	-3.54875	-4.85179	-3.30208	-0.944771	-7.0057	-1.92346	-2.51163	-5.35979	-4.41061	-7.35329	-2.63438	-2.9431	-3.71383	-3.08515	-2.97313
148714;148720;148729;148742;148745;148751;148758;148761;148763;148766;148768;148769;148770;148771;148772;148773;148774;148775;148776	16500	O60264	SMARCA5	T113	-1.08619	1.00473	0.706841	0.567985	0.764104	0.603991	0.2701	-0.747428	1.01478	0.775864	0.174131	0.826968	0.421571	-0.859882	0.867626	0.679336	0.384546	0.302976	-0.610049	0.817419	0.324496	0.0189145	0.892089	0.795268
148708;148709;148710;148715;148746;148747;148748;148756;148762;148769;148770;148771;148773;148774;148775;148776	16501	O60264	SMARCA5	T115	-2.45376	0.224356	0.270506	-0.462781	-0.672337	-0.401667	-0.0193983	-1.9237	-0.106188	-0.286968	-1.59567	-0.526991	0.0932746	0.0932746	-0.535037	-0.955924	-3.31487	-1.65814	-2.0335	-0.114186	-0.604407	-1.01025	0.0948655	-0.296342
134406;134407;134409;134410;134411;134413;134414;134415;134416;134417;134418;134419	1185	O60266	ADCY3	S525	-2.40513	0.196313	-0.262501	0.0107866	0.675897	0.15714	-0.769746	-2.06436	0.474479	0.376117	0.241231	0.576349	0.206966	-3.13579	0.0510748	-0.406016	-0.518638	0.689091	-0.597364	-1.24759	0.733466	-0.275618	-0.199719	0.436947
104451;104453;104460;104462;104463;104466;104467;104468	1188	O60271	SPAG9	S730	0.626011	0.308511	-0.13106	0.271307	0.137903	0.268847	1.18722	0.299579	0.109903	0.377283	-0.103619	0.0741676	-0.314749	-0.219276	-1.03736	0.107535	0.731037	0.0823154	1.62202	-0.860522	0.352757	1.09985	-0.0358267	-0.465953
104452;104454;104455;104456;104457;104458;104460;104461;104462;104463;104464;104465;104466;104467;104468	1190	O60271	SPAG9	S733	0.257311	-0.596618	0.257311	-1.04699	-1.8917	-1.37643	-1.43639	0.317278	-1.92428	-1.71674	0.370074	-1.26253	-1.65061	-1.34811	-1.88229	-0.737268	0.2935	-0.0214602	1.17492	-2.15283	-0.402481	0.67127	-0.908184	-1.70364
100759;100760;100761;100762;100763;100764	1203	O60292	SIPA1L3	S1135	0.25587	-0.00853579	0.25587	-0.905937	-1.08273	-1.45053	-0.0739835	-0.0739835	-0.886124	-0.0739835	-0.0739835	-0.96286	-0.0346699	-0.403007	-1.98461	-0.0346699	-0.0346699	-0.00807172	0.417596	-1.02007	-1.06407	0.101265	-0.347535	-0.502207
39381;39382;39383;39384;39385;39386;39387;39388;39389;39390;39391;39392;39393;39394;39395;39396;39397;39398;39399;39400;39401;39402;39403;96728;96729;96730;96731;96732;96733;96734	1198	O60292	SIPA1L3	S1364	-0.218763	2.24474	0.593277	1.65658	2.0048	1.8486	0.805848	0.145386	2.16493	1.77421	0.174637	2.05488	0.853384	0.965485	2.49562	0.999737	0.231756	1.19418	0.307343	1.6883	1.30003	0.89307	1.64863	2.03284
109168;109170;109171;109172;109173;109174;109175;109176;109178;109180;109181;109182;109183;109184;109186	1221	O60293	ZFC3H1	S1046	-1.63511	-0.450225	-2.12761	-1.77055	-2.73584	-1.86277	-0.563927	-0.998721	-2.15167	-3.9991	-0.563927	-2.55355	-0.920479	-1.03341	-2.40676	-1.42565	-0.920479	-1.46596	-2.61731	-0.629491	-2.72479	-1.64592	-1.29413	-1.6095
35050;35051;35052;35053;35054;35055;35056;35057;35058;35059	1215	O60293	ZFC3H1	S194	-5.57833	-1.56078	-0.739882	-1.47938	-1.99536	-1.35747	-0.616176	-3.15879	-1.48355	-1.46486	-2.98782	-2.15132	-0.587616	-2.69563	-1.38499	-1.86702	-1.97695	-3.22459	1.39257	-2.89508	-2.68054	-3.28858	-2.98528	-2.83978
61965;97975;97977;97978;97979;97980;97981;97984	1216	O60293	ZFC3H1	S352	0.312039	-1.46431	0.312039	-1.37682	-1.84389	-2.92534	-0.329847	0.302585	-1.85985	-1.70918	-0.329847	-2.21052	-0.24393	-4.65409	-0.24393	-0.24393	-0.24393	-1.90082	0.558643	-1.64712	-1.41739	-0.196871	-1.5059	-1.998
113806;113808;131255;131256;131257;131258;131259;131261;131262;131263;131264;131265;131266;131267;131268;131269;131270;131271;131272;131273;131275;131276;131277	1224	O60293	ZFC3H1	S502	1.33131	0.760915	-1.28293	0.999887	1.07405	0.922532	-0.277843	-0.510794	0.976388	1.1772	0.61657	1.55289	-2.14377	1.03198	1.31725	1.29186	0.365573	1.34353	-0.744474	-0.14353	-0.329737	0.366958	1.75283	1.46988
4531;4532;4533;4534;4535;4536;4537;4538;4539;4540;4541;4542;4543;4544;4545;4546	1212	O60293	ZFC3H1	S655	-2.07831	-0.322254	-2.1245	-0.903327	-0.700008	-0.972703	-0.397335	-0.538577	-0.606518	-1.65608	-0.397335	-1.31605	-1.36858	0.0295933	-0.864988	-1.92655	-0.274949	-0.942191	0.0251212	-1.35003	-1.62366	-0.318121	-1.07447	-1.46895
70289;70290;70291;70292;70293;70294;70295;70296	1217	O60293	ZFC3H1	S948	-0.019039	0.876823	1.09037	1.1978	2.11336	1.35217	0.526636	0.526636	1.87754	1.57597	-0.289412	2.09629	0.525486	-0.0508315	1.68287	1.90797	0.661057	1.33594	0.446076	1.80174	1.1433	1.27935	-0.318677	1.81785
33879;33880;33881;33882;33883;33884;33885;33886;33887	16512	O60293	ZFC3H1	T766	0.209999	-0.593669	0.209999	-4.41739	-0.850049	-1.99213	0.600542	0.229203	-1.6671	-2.93865	-0.294819	-1.31156	-0.23562	-0.10773	-1.97574	-2.21023	-0.23562	-0.563359	0.0714448	-1.77545	-0.819935	-0.0298677	-1.32812	-1.32023
42195;42197;42199;42200	16514	O60299	LZTS3	T648	5.38577	3.17225	5.67028	4.78146	4.03982	3.58667	4.18975	3.18452	4.44273	5.63916	3.67744	4.9582	5.32958	4.31544	3.96258	5.91274	4.93332	3.0356	2.93045	4.15838	4.55351	3.98454	4.18153	5.62206
27760;27761;63776;63777;63778;63779	1235	O60318	MCM3AP	S300	1.18987	-0.247089	-1.11681	-0.338037	-1.33293	-0.6537	0.229716	-1.61635	-1.03232	-1.55295	0.229716	-1.3018	-0.154786	-0.509073	-1.04064	0.216472	-0.154786	-2.08347	-2.2762	0.123864	-1.26065	-0.313981	-0.833097	0.297864
108601;108602;108603;108605;108606;108609;108610;108611;108613	1241	O60318	MCM3AP	S430	-0.532879	-1.91991	-0.532879	-0.532879	-0.532879	-0.532879	-0.580902	-1.29717	-0.580902	-0.580902	-0.580902	-0.580902	-0.449422	-0.449422	-0.449422	-0.449422	-0.449422	-2.31776	-0.37705	-0.672066	-1.20418	-0.541531	-2.03854	-1.28398
65620;65621;65622;65623;65624;65625;65626;75257;75258;75259;75260;75261	1250	O60341	KDM1A	S166	-0.618359	0.0964348	-0.556464	-1.62003	-0.686699	-0.836107	0.00110375	0.405889	-1.46272	-1.2984	0.00110375	-1.32243	-0.140544	-0.847739	-0.140544	-0.140544	-0.140544	-1.18296	0.0108381	-1.2275	-0.717835	0.418632	-0.559073	-1.05526
13390;13391;13392;13393;13394;13395;13396;13397;13398;13399;13400;34881	1247	O60341	KDM1A	S69	0.00598986	-1.35953	-0.366537	-0.366537	-0.366537	-0.366537	-0.432734	-0.310828	-0.432734	-0.432734	-0.432734	-0.432734	-1.12616	-0.177917	-0.177917	-0.177917	-0.177917	-1.39412	-1.37626	-0.553492	-0.234767	-0.00479079	-0.840068	-1.16533
107363;107364;107365;107366;107367;107368;107369;107370;107371;107372;107373;107374;107375	1262	O60353	FZD6	S653	-0.249765	-1.587	-1.17477	-1.33128	-1.66966	-1.33124	-0.521207	-1.89306	-0.913887	-0.738741	-1.7922	-1.06599	-0.274909	-2.87891	-0.950569	-1.24014	-1.61565	-1.35287	-2.98762	-1.16711	-1.44947	-1.45746	-0.896816	-0.370193
46768;46769;46772;46777;46779;46783;46785;46786;164852;164853;164854;164855;164856;164857;164858;164859	1267	O60437	PPL	S14	-3.36088	-0.698941	-1.59499	-0.901163	-0.819029	-0.921117	-0.698194	-0.717102	-0.516582	-1.46517	-2.32652	-1.16799	-3.93375	-1.31122	-0.495841	-1.03846	-1.09611	-1.07176	-3.0799	-0.750557	-1.81803	-1.37128	-0.764254	-0.511241
86737;86738;86739;86740;86741;86742;86743;86744	1269	O60437	PPL	S887	0.197507	0.627994	-0.954029	-0.219771	0.558517	0.344606	0.371028	-0.979733	0.213476	-0.133598	0.371028	0.167812	0.0730943	0.836739	-0.148577	0.0106281	0.0730943	0.187749	-0.672831	0.221129	0.143	0.779603	0.0780725	-0.0359676
46766;46767;46770;46776;46778;46781	16518	O60437	PPL	T16	-0.872813	0.407125	-0.0243896	0.111907	0.690036	0.750601	0.481399	-0.275503	-0.0504208	-0.436166	-1.32329	-0.0511619	-0.149041	0.37822	0.441769	-0.200143	-0.434496	0.554157	-0.857263	0.26486	-0.638571	-0.578377	0.678563	0.656554
68666;68667;68668;68669;68670;68672;68673;68674;68676;68677;68679;68680;68681;68682;68683;68685;68686;68688;68689;68690;68691;68692;68693;68694;68695;160481;160482;160483;160484	16520	O60487	MPZL2	T214	0.502944	-1.6011	-1.49475	-2.44185	-1.68485	-1.78484	-0.103501	-1.94854	-2.11805	-1.93548	-0.103501	-1.64237	-0.234635	-1.92572	-2.73838	-1.68563	-0.234635	-0.763521	-0.0756496	-2.48755	-0.838226	-0.367594	-1.039	-2.4437
69646;69647;69648;69649;69650;69651;69652;69653;69654;69656;69657;69658;69659;69660;69661	1280	O60504	SORBS3	S530	0.27621	1.0557	0.27621	1.00724	1.9628	1.74023	0.69674	0.487972	0.989174	1.00545	0.69674	1.64997	0.691872	0.872483	-0.433834	1.14203	0.691872	2.56841	1.86227	0.906754	1.28203	0.968765	0.858983	1.02496
55600;55601;55602;55603;55604;55605;55606;55607;55609;55610;55611;55612	1279	O60504	SORBS3	S545	6.31038	4.70763	3.90789	4.9389	3.93961	4.66841	5.14529	4.07518	5.04045	4.75726	4.02778	4.76107	5.71633	5.41199	4.82657	4.9395	3.87893	3.79588	3.40656	4.52492	4.89798	4.30138	4.14061	5.63106
126445;126446;126447;126448;126449;126450;126451;126452;126453;126457;126458;126459;126460;126461;126462;126463;126464;126465	1283	O60508	CDC40	S43	-3.66994	-0.555086	-3.01637	-2.62134	-2.76983	-4.31504	-3.70641	-0.782467	-2.69916	-3.22607	-0.928414	-2.73016	-1.23922	-1.75451	-3.30396	-1.23922	-1.23922	-3.851	-2.72199	-0.726397	-3.43794	-3.14889	-2.7697	-2.67685
51414;51415;51416;51417;51418;51419;51420;51421	1291	O60551	NMT2	S38	0.75677	1.48858	0.273549	1.10555	3.58013	1.76374	0.76121	-2.58478	2.02952	2.46764	0.826508	3.33648	0.57643	0.57643	2.1878	1.09831	-0.842852	3.361	-1.12091	1.81321	1.64826	1.70278	2.51021	2.72434
64909;64910;64911;64912;64913;64914;64915;64916	1300	O60658	PDE8A	S359	0.484673	0.639127	-0.397554	0.30765	0.647404	0.656793	0.426603	-0.416073	0.641545	0.643564	0.381145	0.772652	0.403489	0.984425	0.473764	0.108322	0.281138	0.288689	0.0994401	0.539186	0.457899	0.220465	0.524708	0.689818
111859;111861;111862;111863;111864;111866;111867;111868;111869;111870	1303	O60673	REV3L	S1724	-0.172566	-1.70184	-0.172566	-0.172566	-0.172566	-0.172566	-0.158761	-1.7038	-0.158761	-0.158761	-0.158761	-0.158761	1.02999	-0.365166	-0.258856	-0.258856	-0.258856	-1.97321	0.969675	-1.35113	-1.09562	-0.490468	-0.206661	-1.1916
95318;95319;95320;95321;95322;95323;95324;95325;95326;95327;95328;95329;95330;95331	1309	O60683	PEX10	S261	0.349315	0.324502	0.355229	0.199703	-0.697543	1.30668	-0.22441	1.62098	-0.360838	0.177744	0.95592	-0.626926	0.442975	0.883932	-0.180937	-0.0327222	0.478027	-0.510085	-1.30773	0.0305351	-0.562928	-0.331168	0.578556	1.25651
56817;56818;56819;56820;56821;56822;56823;56824;56825;56826;56827;56828;56829;56830;56831;56832;56833;56834;56835;56837;56838;56839;56840;56841;56842;56844;56845;56846;56848;56849;56850;56851;56853;56854;56856;56857;56859;56860;56861;56862;56863;56864;56865;56866;56867;56868	1315	O60716	CTNND1	S230	-1.31776	-0.250565	-2.38647	-1.03746	-0.249073	-1.03063	-0.784779	0.268967	-1.41614	-1.93111	-0.07582	-1.61252	0.0310093	-0.365593	-1.3683	-1.56456	-2.45656	-0.504631	-1.21723	-1.96976	-0.725437	0.287945	-0.227069	-0.988232
164046;164048;164049;164050;164051;164052	1335	O60716	CTNND1	S244	3.03649	2.9479	2.11113	2.57501	2.07737	2.21604	3.1129	2.1849	2.71101	2.32228	2.49042	2.19634	2.05546	2.59195	2.84353	2.5259	2.39378	2.13555	1.87662	2.39242	2.35466	2.02016	2.84571	2.81282
10037;10038;10039;10040;10041;10042;10043;10044	1310	O60716	CTNND1	S252	2.11209	2.00039	1.32705	1.88563	2.30523	2.22927	1.19528	0.527434	2.59813	2.24873	1.45883	2.56678	0.913132	1.89271	2.18475	2.65719	2.56524	2.85702	1.07027	1.32983	1.96661	2.1695	2.60734	2.84515
155706;155708;155711;155715;155725;155729;155730;155731;155732;155733;155734;155735;155736;155737;155738;155739;155740	1332	O60716	CTNND1	S268	-0.316877	1.85055	0.421908	-0.248779	3.14724	1.3758	0.0787934	-0.332741	0.910455	2.08872	0.0787934	3.22626	0.698581	-2.88745	1.75288	0.88157	0.698581	2.60788	-0.447259	-0.108647	0.442281	1.90657	2.07232	2.90876
155704;155705;155707;155709;155710;155712;155713;155714;155716;155717;155718;155719;155720;155721;155722;155723;155724;155726;155727;155728;155729;155730;155731;155732;155733;155734;155735;155736;155737;155738;155739;155740	1333	O60716	CTNND1	S269	1.60221	1.9765	0.631801	0.983296	2.93022	1.39474	2.48522	2.02976	0.767676	1.57384	0.187695	2.7305	2.94368	1.96212	1.32637	1.07885	-0.130627	2.06304	0.670849	0.635687	1.16997	2.17448	2.59157	2.96788
118359;118360;118361;118362;118363;118364;118365;118366;118367;118368;118369;118370;118371;118372;118373;118374;118375	1323	O60716	CTNND1	S288	0.703529	0.455887	0.491479	-1.24602	0.316892	-0.207096	1.07236	-0.753346	-0.768795	0.35389	0.35389	0.301022	0.263979	0.740195	-0.9422	-0.150926	0.263979	0.707547	0.687398	0.145246	-0.454057	1.44636	-0.470568	0.00619259
50861;50863;50883;50898;50900;50903;50905;50908;50921;50925;50927;50941;50943;50950;50955;50962;50966;50969;50977;50979;50980;50981;50982;50987;50990;50995;50997;51002;51005;51008;51013;51022;51024;51029;51031;51035;51039;51050;51058;51063;51069;51070;51071;51072;51073;51074;51075;51076;51077;51078;51079;51080;51081;51082;51083;51084;51085;51086;51087;51088;51089;51090;51091;51092;51093	1312	O60716	CTNND1	S346	-4.7025	-2.27496	-2.76621	-2.60476	-2.76747	-2.29546	-4.83024	-3.91885	-3.00141	-3.16979	-0.620008	-2.859	-3.33376	-1.70801	-2.74968	-2.93981	-3.7293	-1.58236	-1.50311	-3.98016	-3.22116	-1.82008	-2.27589	-3.51886
50857;50858;50859;50860;50861;50862;50863;50864;50865;50866;50867;50868;50869;50870;50871;50872;50873;50874;50875;50876;50877;50878;50879;50880;50881;50882;50883;50884;50885;50886;50887;50888;50889;50890;50891;50892;50893;50894;50895;50896;50897;50898;50899;50900;50901;50902;50903;50904;50905;50906;50907;50908;50909;50910;50911;50912;50913;50914;50915;50916;50917;50918;50919;50920;50921;50922;509…	1313	O60716	CTNND1	S349	-2.78424	-2.12752	-4.00156	-2.77445	-3.00711	-2.39672	-2.63188	-1.756	-2.81522	-3.06367	-3.48647	-2.61225	-2.66496	-2.17177	-3.00493	-3.54071	-3.80656	-1.78098	-1.60691	-3.79578	-2.78358	-1.87504	-2.35939	-3.31928
50857;50858;50859;50860;50862;50864;50865;50866;50867;50868;50869;50870;50871;50872;50873;50874;50875;50876;50877;50878;50879;50880;50881;50882;50884;50885;50886;50887;50888;50889;50890;50891;50892;50893;50894;50895;50896;50897;50899;50901;50902;50904;50906;50907;50909;50910;50911;50912;50913;50914;50915;50916;50917;50918;50919;50920;50922;50923;50924;50926;50928;50929;50930;50931;50932;50933;509…	1314	O60716	CTNND1	S352	-2.30534	-1.29815	-2.69623	-1.93052	-2.10188	-1.55601	-1.8584	-1.60749	-2.12385	-2.22285	-2.54593	-1.88052	-1.37077	-1.6195	-2.2379	-2.38997	-2.59893	-0.957123	-1.02162	-2.79216	-1.94221	-1.08394	-1.63442	-2.35905
67546;105755;105757;105759;105760;105761;105764;105765;105767;105768;105769;105771;105772	1316	O60716	CTNND1	S847	-0.399698	-0.393613	-1.51875	-0.0994305	0.259522	0.844054	0.100733	-1.88409	-0.118307	0.861242	0.100733	0.0684205	0.427631	-1.31281	-0.539235	-0.458377	-0.585504	0.554001	0.106647	-0.96974	-0.462693	1.26685	0.265407	-0.325741
128911;128913;128915;128918;128924;128928;128930;128931;128932;128933;128934;128935;128936;128937;128938	1327	O60716	CTNND1	S864	0.291371	-0.232105	-1.27558	-0.122048	-0.210685	-1.7656	0.0327435	0.350961	-0.962714	-2.36189	0.0327435	-0.289722	0.0691432	-0.211597	-1.65378	-1.51066	0.0691432	0.138493	-0.231454	-1.05515	0.458368	-0.544168	-0.315263	-0.637479
128909;128914;128916;128917;128919;128922;128923;128926;128927	1328	O60716	CTNND1	S868	1.77763	1.3489	1.24155	0.138871	0.880987	0.736992	0.94447	0.0122581	0.94447	0.94447	0.94447	0.754933	0.526308	1.23302	1.02389	1.28198	0.526308	1.10877	0.740038	1.33451	0.888241	1.14332	0.506366	1.52788
114212;114217;114218;114221;114222;114223;114229;114230;114233;114234;114235;114236;114241;114242;114245;114246;114247;114251;114252;114254;114255	1321	O60716	CTNND1	S899	0.84255	0.987395	0.632386	1.16447	1.53364	1.19948	1.20279	-0.295525	1.17816	0.994502	0.809455	1.4278	1.01309	-0.122115	1.09586	1.19656	0.61553	1.10075	0.226892	0.787844	0.910813	1.73195	0.869949	1.53229
110399;110400;110401;110402;110403;110404;110405;110406;110407;110408;110409;110410;110411;110412;110413;110414;110415;110416;110417;110418;110419;110420;110421;110422;110423;110424;110425;110426;110427;110428;110429;110430;110431;110432;110433;110434;110435;110436;110437;110438;110439;110440;110441;110442;110443;110444;110445;110446;110447;110448;110449;110450;110451;110452;110453;110454;110455;…	1320	O60716	CTNND1	S920	-2.42467	-2.15016	-2.24604	-2.92581	-1.04032	-1.75732	-2.45979	-1.73339	-1.56671	-2.47662	-3.79775	-1.43263	-3.03578	-2.58534	-2.23173	-2.28353	-3.08656	-0.398339	-1.33212	-2.94442	-2.38354	-0.265314	-2.17968	-1.29409
102331;102332;102334;102336;102337;102338;102340;102342;102343;102345;102347;102348;102349;102350;144518;144519;144520;144521;144522;144523;144524;144525;144526;144527;144528;144530;144534;144535;144536;144537;144538;144539;144540;144541	16528	O60716	CTNND1	T310	-0.793396	0.668306	0.449714	0.502872	-0.977121	0.207301	-0.957654	1.47664	-0.209781	1.04685	0.330447	-0.721735	-0.231634	0.736163	-0.23179	1.42845	0.675816	-0.959766	-1.51561	0.0452154	-0.987112	-0.387617	0.92303	1.40001
128908;128909;128910;128912;128914;128917;128920;128921;128922;128925;128927;128929	16530	O60716	CTNND1	T869	1.69495	1.81441	1.81292	0.599954	1.55714	1.63802	1.13248	1.5641	1.99943	0.656196	1.06212	1.82947	2.01714	1.62984	1.94115	2.24537	0.487407	1.41907	0.990964	1.5767	1.42549	2.08239	1.12933	1.90922
114215;114220;114227;114228;114232;114239;114240;114244;114250;114253;114255;114256	16529	O60716	CTNND1	T906	1.78002	1.95552	1.46772	1.71265	2.19377	1.81714	0.721962	1.86822	1.60356	1.81224	1.17705	2.49675	1.06509	0.760855	2.18005	2.12592	1.69508	1.67976	1.0568	2.05097	1.49652	1.28898	1.88667	2.51359
164042;164043;164044;164045;164047	20220	O60716	CTNND1	Y241	2.63226	1.37063	0.660544	1.4829	0.613933	1.40812	2.02786	0.67142	0.0703016	1.73504	1.62038	1.14199	0.227279	0.75508	1.17946	1.90295	1.4934	0.903072	-0.240076	0.7604	0.388534	1.24252	1.53837	1.9933
114213;114214;114219;114225;114226;114231;114237;114238;114243;114248;114249	20218	O60716	CTNND1	Y904	0.608248	-0.415777	-0.349908	-0.984655	-0.246186	-0.0417147	0.852494	-0.20527	0.140185	-0.96228	-0.583582	-0.32539	-3.51625	0.012607	0.630488	0.435958	0.156575	-0.801331	-1.84235	0.27165	-0.688999	-1.0777	0.558868	0.461678
22041;22042;22043;22044;22045;22046;22047;22048;22049;22050;22051;22052;22053;22054;22055;22056;22057;22058;22059;22060;22061;22062;22063;22064;22065;22066;22067;22068;22069;22070	1337	O60763	USO1	S942	0.568798	-0.914228	-2.29613	-1.7781	-0.715461	-1.28043	-0.225428	-0.201613	-1.77257	-0.225428	-0.225428	-1.79996	0.0388517	-0.690272	-2.34728	-0.231046	-0.231046	-0.942071	0.195917	-1.8162	-0.451263	0.219028	-0.876463	-1.80772
5817;5818;5819;5820;5822;5823;5824;5825	1342	O60784	TOM1	S359	-0.0696507	0.56115	-0.0253527	0.408073	1.69882	0.458473	0.461679	-0.935311	0.947049	0.3108	0.461679	1.33605	0.424182	0.339224	0.743467	-0.540924	0.424182	1.26947	0.856507	1.45207	0.747907	-0.583775	0.692664	0.431794
222;224;225;226;75177;75178;75179;75180	1339	O60784	TOM1	S462	0.554995	-1.12048	0.554995	-2.17072	-1.60364	-1.4633	-0.173141	-0.173141	-1.13636	-0.173141	-0.173141	-1.75627	0.69348	-2.71732	-0.557969	-0.717188	-0.284218	0.418383	1.22601	-0.972593	-1.39731	-0.284777	-0.582646	-1.75367
87098;87101;87103;87106;98932;98933;98934;98935;98936;98937;98938;98939;98940	1348	O60825	PFKFB2	S466	0.315538	0.687173	0.250495	0.257473	0.916499	0.877503	0.333117	-0.585865	0.732971	0.561228	-0.151573	0.973995	0.480316	-2.10554	0.480316	0.480316	0.480316	0.670025	1.07908	-0.0723507	0.0212801	1.5467	0.288772	0.155445
88777;88778;88779;88780;88781;88782;88783;88784;88785;88786;88787	1349	O60825	PFKFB2	S483	5.27715	4.4466	4.05807	4.26027	3.65757	4.60085	4.01221	3.49479	4.40101	5.08282	4.14149	4.66144	5.02241	3.87847	4.82568	5.43113	4.50592	3.34624	3.42567	3.87771	3.95506	4.83616	3.76358	5.28194
87097;87099;87100;87102;87104;87106	16536	O60825	PFKFB2	T468	0.566946	-1.43557	0.566946	0.566946	0.149905	0.566946	0.537178	0.537178	-0.795542	0.537178	0.537178	-0.494819	0.242371	0.242371	0.242371	0.242371	0.242371	0.457775	1.28893	-0.525544	0.218203	1.76288	0.156882	-0.113067
36679;36680;36681;36682;36683;36684;36685;36686;36687;36688;36689;36690;36691;36692;36693;67403;67404;67405;67406;67407;67408;67410;67411;67412;67413;67414;67415;67416;67417;67418;67421;67422;67423;67424;67425;67426;67427;96417;96418;96419;96420;96421;96422;96423;96424;96425;96426;96427;96428;96429;96430;96431;96432;96433;96434;96435;96436;96437;96438;96439;96440;96441;96442;96443;96444;96445;964…	1354	O60832	DKC1	S451	-2.07537	-0.0250086	-3.57118	-1.52765	-0.962952	-2.00841	-5.68693	-0.0612274	-1.44063	-1.64548	-0.465525	-1.09045	-2.24628	-0.109546	-1.7017	-2.12755	-4.00696	-0.668248	-0.14832	-2.32233	-1.77442	-0.567654	-1.80173	-2.58004
36679;36680;36681;36682;36683;36684;36685;36686;36687;36688;36689;36690;36691;36692;36693;36694;36695;36696;67403;67404;67406;67407;67409;67410;67411;67412;67413;67414;67415;67416;67417;67418;67419;67420;67421;67422;67423;96422;96423;96424;96425;96426;96427;96428;96429;96430;96431;96432;96433;96435;96436;96437;96438;96440;96441;96442;96443;96444;96445;96447;96448;96449;96450	1355	O60832	DKC1	S453	-2.05737	-0.0316772	-4.61527	-2.0666	-1.20801	-2.52875	-5.6644	-0.0788222	-2.14215	-1.8368	-0.574548	-1.62068	-2.2741	-0.106249	-2.04352	-2.95212	-4.02422	-0.927385	-0.5304	-2.61691	-2.03984	-0.782497	-1.9804	-3.10313
5760;5761;5762;5763;5764;5765;5766;5767;5768;5769;5770;5771;5772;5773	1351	O60832	DKC1	S485	-0.210269	0.598985	0.126606	0.357339	1.31799	0.501677	0.15866	0.706228	0.773302	0.169753	0.15866	0.759093	0.509317	-0.202494	0.341644	-0.698857	0.509317	0.913535	-0.271185	0.663564	0.436651	0.0747793	0.740168	0.98429
5715;5716;5717;5718;5719;5720;5721;5722;5723;5724;5725;5726;5727;5728;5729;5730;5731;5732;5733;5734;5735;5736;5737;5738;5739;5740;5741;5742;5743;5744;5745;5746;5747;5748;5749;5750;5751;5752;5753;5754;5755;5756;5757;5758;5759;5760;5761;5762;5763;5764;5765;5766;5767;5768;5769;5770;5771;5772;5773;5774;5775;5776;5777;5778;5779;5780;5781;5782;5783	1352	O60832	DKC1	S494	-2.04034	0.326156	-0.982346	0.144871	1.1403	0.148601	-2.35673	0.321244	0.567082	-0.0140901	-1.7992	0.927586	-2.45453	0.70872	0.66554	-0.540234	-1.10687	0.620583	-0.936246	0.558025	0.226022	-0.355904	-0.411113	0.18648
7006;7007;7008;7009;7010;7011;7012;7013;7014;7015;7016;7017;7018;7019;7020;7021;7022;7023;7024;7025;7026;7027;7028;7029;7030;38950;38951;38952;38953;38954	1353	O60832	DKC1	S513	0.257867	-1.38882	-1.54043	-1.84168	-0.757614	-1.89135	0.0651705	-2.78394	-1.32697	-1.35003	-2.31457	-1.00228	-0.453857	-1.68429	-1.996	-1.15948	-0.453857	-0.102675	-0.790135	-1.55652	-1.87905	-1.22477	0.126072	-1.2376
67270;67271;67272;67273;67274;67275;67276;67277;67278;67279;67280;67281;67282;67283;67284;94062;94063;94064;94065;94066;94067;94068;94069;94070;94071;94072;94073;94074;94075;94076;94077;94078;94079;94080;94081;94082;94083;94084;94085;94086;94087;94088;94089;94090;94091;94092;94093;94094;94095;94096;94097;94098	1361	O60841	EIF5B	S113	-1.39182	-0.484354	-2.58566	-1.07821	0.0625967	-1.04868	-0.735674	0.423237	-0.823962	-1.84756	-2.97977	-0.683968	-2.24684	-0.110136	-1.89192	-1.12223	-0.1017	-0.0985767	-1.75089	0.291401	0.580987	-1.23407	-1.30183	-1.26355
58422;58423;58424;58425;58426;58427;58428;58429;58430;58431;58432;58433;58434;58435;58436	1359	O60841	EIF5B	S1168	0.440682	0.266418	-1.45805	-0.720369	0.53432	-0.812125	0.472923	-0.894384	-1.04073	-1.49035	0.472923	-0.463477	-0.0811005	-0.0811005	-0.850781	-0.0811005	-0.0811005	0.701856	-0.629127	0.948748	0.38275	-0.49499	-0.199241	-0.411323
154902;154903;154904;154905;154906;154907;154908;154909;154910;154911;154912;154913;154914;154915;154916;154917;154918;154920;154921	1364	O60841	EIF5B	S135	-0.0790851	-2.2677	-0.0790851	-0.0790851	-0.0790851	-0.0790851	0.14773	-0.257541	-1.6597	0.14773	0.14773	-2.27353	-0.0691503	-2.30264	-0.0691503	-0.0691503	-0.0691503	-0.190783	-0.907995	0.552879	1.04974	-1.44139	-0.364563	-1.52083
154902;154903;154904;154905;154906;154907;154908;154909;154910;154911;154912;154913;154914;154915;154916;154917;154918;154919;154920;154921;154922	1365	O60841	EIF5B	S137	1.86397	0.0240537	-1.16095	-0.144251	-1.34605	-1.21116	0.233534	-0.192339	-1.66578	0.233534	0.233534	-2.31081	-0.0133093	-2.32283	-0.0133093	-0.0133093	-0.0133093	-0.139082	-0.879061	0.69385	1.22882	-1.45336	-0.293952	-1.5389
68837;68838;68839;68840;68841;68842;68843;68844;68845;68846;68847;68848;68849;68850;68851;68852;68853;68854;68855;68856;68857;68858;161802;161803;161804;161805;161806;161807;161808;161809;161810;161811;161812;161813;161814;161815;161816;161817;161818;161819;161820;161821;161822;161823;161824;161825;161826;161827;161828;161829;161830;161831;161832;161833;161834;161835;161836	1362	O60841	EIF5B	S164	-2.80864	-0.112904	-1.68579	-0.797719	-0.278836	-1.03015	-2.58234	-0.684265	-0.400628	-1.37616	-2.59653	-0.0434178	-4.38911	-1.41777	-0.458035	-0.425673	-1.1285	-0.627632	-2.8027	-1.45803	0.847026	-1.30357	-1.02088	-1.13598
85503;85504;85505;85506;85507;85508;85509;85510;85511;85512;85513;85514;85515;85516;85517;85518;85519;85520;85521;85522;85523;85524;85525;85526;89316;89317	1363	O60841	EIF5B	S214	0.890349	0.663036	-1.11937	-0.599469	-0.145995	-0.373006	0.521145	0.690275	-0.722958	-0.789935	0.521145	-0.539816	0.388523	0.254855	-1.1757	-0.85151	0.388523	0.801989	-0.25175	0.986779	0.875552	0.517432	-0.18244	-0.401951
59273;59274;59275;59276;59277;59278;59279;59280;59281;59282;59283;59284;59285;59286;59287;59288	1367	O60885	BRD4	S1117	1.8798	2.86039	1.69095	2.59146	3.38668	2.51523	3.0065	2.1342	2.45523	2.24917	1.25405	3.3109	2.13788	2.44967	2.27591	1.85274	1.88571	3.08949	1.63097	2.56507	2.18256	2.2428	2.46387	3.57685
107772;107774;107775;107776;107777;107778;107779;107780;107781;107782;107783;107784;107785;107787;107788	1370	O60885	BRD4	S1126	0.328979	0.431531	0.330334	0.441596	-0.455841	-0.228913	1.65202	-0.128922	0.163261	0.995556	-0.314456	0.384512	-1.11831	-0.0475907	-0.147297	-0.0258559	-0.679936	0.652037	1.58478	-0.437643	-0.146631	0.510661	0.0332285	-0.55936
82722;82729;82744;82752;82758;82759;82762;82769;82770;82774;82777;82778	1369	O60885	BRD4	S470	0.62503	-1.38849	-0.294476	-0.294476	-3.40717	-0.294476	-0.384088	0.335986	-0.384088	-0.384088	-0.384088	-3.71718	-0.148086	-3.10812	-0.148086	-0.148086	-0.148086	-1.8396	0.948712	-1.62297	-1.17125	0.402047	-1.96604	-1.98986
113434;113435;113436;113437;113438;113439;113440;113441;113442;113443;113444;113445;113446;113447;113448;113449;113450;113451;113452;113453;113454;113455;113456;113457;113458;113459;113460;113461;113462;113463	1372	O60885	BRD4	S601	-2.34379	0.485657	-0.786157	-0.382584	1.53055	0.691563	-3.08438	0.931145	0.602013	-0.480378	-0.525262	1.14368	0.131646	0.421902	0.443185	-1.60592	-1.13703	0.4814	-1.01757	1.31025	0.526158	-0.916669	-0.242097	0.0212619
152188;152189;152190;152191;152192;152193;152194;152195;152196;152197;152198;152199;152200	1378	O60934	NBN	S343	-1.95806	-0.437057	0.374323	-2.43874	-1.05819	-2.86086	-3.24624	-0.373885	-1.86174	-1.48524	0.0817739	-1.72318	-2.90188	-0.238026	-2.67599	-0.304417	-0.304417	-0.979444	0.261554	-0.391257	-1.65689	-1.5197	-1.34538	-2.36646
60130;60131;60132;60133;60134;60135;60136;60137;60138;60139;60140;60141;60142;60143;60144;60145;60146;60147;60148;60149;60150;60151;60152;60153;60154;60155;60156;60157;60158;60159;60160;60161;60162;60163;60164;60165;60166;60167;60168;60169;60172;60173;60174;60175;60176;60177;60178;60180;60181;60182;60183	1375	O60934	NBN	S432	-1.40415	-0.532564	-1.99723	-2.27185	-1.82678	-2.20476	-1.44	-1.06494	-2.20744	-2.4965	0.0446914	-2.44076	-0.161673	-0.417934	-2.2635	-2.51006	-3.22883	-0.457667	-0.975083	-0.165529	-0.977273	-1.67866	-1.43303	-2.92886
104002;104003;104004;104006;104008;104009	1384	O75064	DENND4B	S736	-0.00674157	1.3518	0.551677	1.11228	1.58518	2.19549	0.198665	-0.41271	1.39304	1.27116	1.52308	1.72738	0.234948	0.234948	1.11762	1.99805	0.438547	1.49306	-0.0742161	0.646913	-0.0341872	-0.112795	2.13532	2.31025
6323;6324;6325;6326;6328;6329;6330;6331;6332;6333;6334;6335;6336;6337;6338;6339;6340;6341;6342;6343;6344;6345;6346	16539	O75113	N4BP1	T242	0.428262	2.38466	1.60768	1.41988	4.64758	1.76371	1.32444	0.542044	0.845459	2.68535	1.32444	3.99918	0.954258	0.954258	2.42179	2.149	0.954258	4.39077	1.0828	1.00215	2.514	2.46647	3.23987	3.06173
135280;135281;135282;135283	1392	O75122	CLASP2	S327	2.26829	1.4947	1.10479	2.00302	2.27368	1.68612	1.38031	2.14989	1.70843	0.995562	1.38031	1.69617	2.77866	1.72226	1.68589	0.935531	1.04195	1.81602	1.15859	1.92765	2.49198	2.18741	1.73603	1.82561
129844;129845;129847;129849;129850;129851	1391	O75122	CLASP2	S370	2.12265	2.92392	1.9239	2.4472	5.54009	2.09484	1.23761	0.66503	2.73356	3.6592	2.01212	5.30509	1.2976	0.555493	3.5875	2.89716	1.86178	4.61911	1.44366	3.15638	3.18472	2.57599	2.96734	3.6734
67814;67815;67816;67817;67819;67820;67821;67822;67823;67824;67825;67826;67827;132160;132161	1396	O75128	COBL	S235	-2.49705	-0.919551	-1.02795	-0.538854	-0.493863	-0.421239	-1.92898	0.381303	-0.525129	-0.859385	-1.10185	-0.678415	-0.373016	-0.373016	-1.31513	-0.373016	-0.851199	-1.41337	-1.82215	-0.599871	-2.29647	-0.840452	-0.535966	0.00669156
159797;159798;159799;159800	1399	O75128	COBL	S324	0.0471013	0.47137	-0.07458	-0.210048	-1.8966	-0.2207	-0.112126	0.932343	-1.23171	-0.695449	-0.112126	-1.54147	-0.15979	-0.15979	-0.15979	-0.15979	-0.15979	-1.58605	0.401492	-2.19605	-1.03504	0.0521588	-0.0223878	-0.424879
9051;9052;9053;9054;9055;9056;9057;9058;9059;9060;9061;9062;9063;95081;95082;95083;95084;95085;95086;95087;95088;95089;95090;95091;95092;95093;95094;95095	1393	O75128	COBL	S347	0.652181	0.599782	-1.07742	0.140889	1.2298	-0.152996	0.545938	0.992647	0.628979	-0.386609	-1.12523	0.336745	0.30504	0.620919	-0.16275	-0.91121	0.304306	1.07413	0.529012	-0.2588	0.00387022	0.941319	0.575647	0.00701996
76079;76080;76081;76082;76083;76084;76085;76086;76087;76088;76089;76090	1397	O75128	COBL	S815	-1.84545	0.157069	-0.961205	-1.10871	0.974066	-0.918427	-1.09467	0.670278	-0.559068	-0.947088	-2.10522	0.453066	0.0810193	-0.53986	-1.27393	-2.49372	0.0810193	0.379189	-0.489813	-0.701996	-1.22693	0.0840463	-0.33107	0.0973026
133581;133582;133583;133585;133586;133587;133588;133589;133590;133592;133593;133594;133595;133596;133599;133601	1402	O75131	CPNE3	S242	0.719642	-1.59302	-0.764068	0.719642	-1.22838	-2.0219	-0.0720149	-0.953693	-2.11134	0.356706	0.356706	-1.60261	-0.0797807	-0.0638998	-2.62092	-0.928469	-0.0797807	0.959684	0.591537	-1.55983	0.247808	0.620289	-0.168279	-1.79904
100324;100326;100328;100329;100331;100333;100336;100337;100338;100340;100343;100344;100345;100346;100347;100348	1421	O75151	PHF2	S1056	0.774936	-0.384423	0.634272	-0.60646	-0.76873	-0.903608	0.396931	-2.31698	-0.0346086	-0.820955	-0.374484	-0.0813487	0.793521	0.456252	0.190177	0.813687	0.451913	-1.56321	-1.04373	0.184526	-0.0550525	-0.682588	-0.731076	0.85146
29513;29514;29515;29516;29517;29518;29519;29520;29521;29522;29523;29524;29525;29526;29527;29528;29529;29530;29531;29532;29533;29534;29535;29536;29537;29538;29539;29540;29541;29542;29543;29544;29545;29546;29547;29548;29549;29550;29551;29552;29553;29554;29555;29556;29557;29558;29559;29560;29561;29562;29563;29564;29565;29566;29567;29568;29569;29570;32284;32285;32286;32287;32288;32289;32290;32291;322…	1416	O75151	PHF2	S474	-2.78167	-0.316584	-2.76501	-3.27708	-3.7643	-3.36786	-2.78282	-0.988178	-3.83826	-0.919583	-0.919583	-4.1269	-4.46668	-0.944997	-4.18801	-0.846578	-0.846578	-2.86701	-1.78968	-1.75234	-3.05532	-2.21535	-2.63977	-3.17676
36334;36335;36339;36341;36343;36345;36349;36353;36357;36360;36361;129565;129569	1418	O75151	PHF2	S539	0.566222	-0.217728	-1.22304	-1.20671	-1.68255	-2.34748	-0.44557	0.538281	-1.09527	-1.64978	-0.44557	-2.35234	-0.397982	0.194	-2.33987	-0.397982	-0.397982	-2.14747	-2.17545	0.0110102	-1.95156	-1.70669	-0.42681	-0.317702
122288;122289;122290;122291;122292;122293;122294;122295;122296;122297;122298;122299;122300;122301;122302;122303	1424	O75151	PHF2	S625	0.264223	0.965696	1.27529	0.591941	-0.482777	2.33241	0.903003	-0.849715	1.35246	0.252035	0.324847	0.403216	0.812202	0.812202	-0.587046	-0.0438876	-0.635875	-0.448058	-0.627806	0.78274	-0.585162	0.04623	1.03921	1.03405
7870;7871;7872;7873;7874;7875;7876;7878	1411	O75151	PHF2	S655	0.00410456	-1.0528	-1.92845	-0.993922	-2.10051	-0.0759247	-0.207236	-1.60319	-2.50846	-0.207236	-0.207236	-1.66455	-0.573548	0.0210355	-0.573548	-0.573548	-0.573548	-2.48739	-1.68914	0.320053	-0.955648	-1.47848	-0.811934	-2.00781
19893;19894;19895;19896;19897;19898;19899;19900;19901;19902;19903;19904;90236	1414	O75151	PHF2	S681	-3.11783	-0.11725	-2.27852	-1.46398	-1.90097	-2.25661	-1.56305	0.292047	-2.3473	-2.50728	-0.350212	-3.0491	-1.23326	-0.96455	-3.31168	-3.29319	-0.255407	-0.901241	-0.379056	-2.46265	-1.35589	-0.720152	-1.61011	-2.31809
22394;22395;22396;22397;22398;22399;22400;22401;22402;22403;22404;22405;22406;22407;22408;95675;95676;95677;95678;95679;95680;95681	1415	O75151	PHF2	S705	0.36647	-0.22722	0.500398	-0.283056	-0.99527	-0.221845	0.457293	-0.631367	-0.608736	-1.0595	0.103764	-0.797486	0.147216	-0.149696	-1.0529	-1.19794	0.147216	-0.679556	-0.978572	-0.173183	-0.491516	-0.769462	0.179062	-0.432751
64814;64815;64816;64818;64819;64820;64822;64823;64824;64826;64827;64828;64829;64830;64831;64832;64833;64834;64835;64836;64837;64838;64839;64840;64841;64842;98000	1419	O75151	PHF2	S899	-2.20198	0.742719	0.334363	0.460328	1.38578	0.732937	0.219809	0.202601	1.01851	-0.0166469	-1.20654	0.952347	-0.74739	0.135166	1.15919	0.257153	-0.0594536	0.384801	-0.616241	0.393	-0.0972196	-0.417721	0.866075	1.81434
50204;50205;50206;50207;50208;50209;50210;50211;64813;64817;64821;64825;64828;64829;64830;64831;64832;64833;64834;64835;64836;64837;64838;64839;64840;64841;64842;98000	1420	O75151	PHF2	S905	-0.680581	1.48873	0.0399389	0.246579	1.47037	0.624254	0.465007	-0.257341	1.258	0.505466	-1.05426	1.05139	0.497774	0.195846	1.31973	0.444089	-0.51614	0.583289	-0.380727	0.451672	0.00994295	0.00884438	1.01255	1.863
29546;29547;29548;29549;29550;29551;29552;29553;29554;29555;29556;29557;29558;29559;29560;29561;29562;29563;29564;29565;29566;29567;29568;29569;29570;32294;32295;32296;32297;32298;32299	16543	O75151	PHF2	T479	-1.8802	-0.216038	-2.75114	-2.80252	-4.13606	-3.14892	-4.18297	-1.15098	-0.904624	-0.904624	-0.904624	-4.62308	-3.61557	-0.532162	-4.0199	-0.743995	-0.743995	-3.09375	-1.13381	-2.00716	-3.02337	-2.00743	-2.4458	-2.85094
36332;36333;36336;36337;36338;36340;36342;36344;36346;36347;36348;36350;36352;36354;36355;36356;36358;36362	16544	O75151	PHF2	T541	-2.44574	-0.534322	0.195506	-3.36098	-2.91545	-3.10936	-3.52291	-0.830902	-0.678103	-1.1311	-0.678103	-3.33003	-0.723801	-1.19345	-0.723801	-3.62856	-0.723801	-2.6763	-1.51858	-1.55833	-2.63377	-2.01293	-0.918104	-2.4558
152556;152557;152558;152559;152560;152561;152562;152563;152564;152565;152566;152567;152568;152569;152570;152571;152572;152573;152574;152575;152576;152577;152578;152579;152580;152581	1432	O75152	ZC3H11A	S108	-2.06027	-2.11419	-1.73225	-1.0528	0.366466	-0.950886	-2.43173	-0.534373	-1.37203	-0.350062	-0.23538	-1.50189	-0.380753	-0.882113	-2.29363	-2.02715	-0.131074	-1.07855	0.0438763	-1.95143	-1.66311	-0.642037	-0.684669	-1.68562
79812;79813;79814;79815;79816;79817;79818;79819;79820;79821;79822;79823;79824;79825;79826;79827;79828;79829;79830;79831;79832;79833	1431	O75152	ZC3H11A	S132	0.658387	-0.0216662	0.161093	-0.763226	0.0690131	-1.16174	0.130967	0.20081	0.119001	-0.793189	-0.999121	0.177767	0.163456	0.163456	-0.502823	-2.13712	0.163456	0.161	-0.722446	0.341949	-0.181148	-0.137071	0.0660914	0.0384936
64400;64402;64404;64405;64408;64410;64412;64413;64415;64417	1426	O75152	ZC3H11A	S290	-1.65044	0.486032	-0.135502	0.0981161	0.137901	0.273423	-1.59367	1.18211	0.139414	-0.0588938	-0.403259	0.0912381	-0.196415	1.04417	-0.540946	-0.109338	-1.13875	0.755344	1.20034	-0.0376266	0.267785	-0.0410959	-0.525599	-0.533572
79028;79031;79036;98637;98639;98640;98641;98642;98643;98644;98645;98646;98647;98648;98649;98650;98651;98652;98653;98654;98655;98656;98657;98658;98659;98660;98661;98662;98663	1428	O75152	ZC3H11A	S758	-2.53445	-0.63501	0.21031	-2.85503	-3.21045	-2.68283	-1.4155	-0.375587	-2.59175	-2.26857	-0.633129	-3.03031	-0.495682	-0.322021	-2.69615	-4.72939	-0.616445	-2.57165	-0.958982	-1.75505	-2.54536	-1.76128	-1.8209	-2.37838
79018;79022;79035;79037;79038;79040;98638;98651;98659;98661	1429	O75152	ZC3H11A	S759	-0.684572	-1.74755	-0.684572	-0.684572	-3.99992	-0.684572	-0.597348	-0.50607	-3.21946	-0.597348	-0.597348	-3.39546	-0.686626	-0.660202	-2.50796	-0.686626	-0.686626	-2.78196	-0.880186	-3.90214	-1.02762	-1.09991	-1.04042	-1.96418
79020;79034;79036;79040;98649;98650;98651;98652;98653;98654;98655;98656;98657;98658;98660;98661;98663	1430	O75152	ZC3H11A	S761	-1.7334	-0.250359	-0.173175	-2.5569	-2.64991	-2.49509	-0.969845	-0.489044	-2.32375	-2.10553	-0.554251	-2.81892	-0.436756	-1.04061	-2.8057	-3.91142	-0.436756	-1.92188	-1.36789	-1.28934	-2.40812	-1.74876	-1.5728	-1.71153
11723;11724;11725;11726;11727;11730;11731;11732	1436	O75167	PHACTR2	S237	1.59456	1.48454	2.65307	1.36885	1.21639	1.15913	2.30072	2.15533	1.27674	1.28945	1.64964	1.37114	2.89886	1.83626	1.44407	2.84755	2.90344	0.218656	0.668133	0.697835	1.85774	1.74149	1.53503	2.77168
98622;98623;98624;98625;98626	1439	O75167	PHACTR2	S522	1.14537	1.48022	1.24887	1.21983	1.74919	1.70571	0.938221	-0.452894	1.79527	1.66841	1.58695	1.82734	0.292974	1.73672	1.30508	2.09823	1.75084	1.93619	1.01037	1.33572	2.78125	1.38071	1.3481	1.52552
80663;80664;80665;80666;80667;80668;80669;80670;80671;80672;80673;80674;80675;80676;80677;80678;80679;80680	1450	O75179	ANKRD17	S1709	3.51844	1.08324	3.27426	1.94263	1.11765	1.62885	2.09342	0.0121782	3.26255	2.1911	1.49742	1.83297	1.9198	1.02197	3.22639	3.0104	2.03217	0.769204	1.27367	3.55453	2.08692	1.16923	1.42042	1.67745
87459;87460;87461;87462;87463;87464;87465;87466;87467;87468;87469;87470;87471;87472;87473;87474;87475;87476;87477;87478;87479;87481;87482;87483;87484;87485;87486	1452	O75179	ANKRD17	S2067	0.918065	2.11954	0.300745	2.13258	2.4363	2.32898	0.968923	0.972848	2.8186	1.84262	1.31255	2.15893	0.953897	0.937061	2.82205	2.7186	0.953897	1.83628	1.15129	3.14266	2.02654	1.27147	1.32411	1.94713
54386;54387;54388;54389;54390;54391;54392;54393;54394	1459	O75190	DNAJB6	S277	0.99297	0.452394	-1.00671	-0.51565	-0.595338	-0.366067	0.251396	0.507073	-0.672753	-1.02855	0.251396	-0.799604	0.0519583	0.762937	-0.752588	-0.189403	0.0519583	-0.645939	-0.778033	1.02478	-0.105973	-0.759991	-0.301951	-0.442122
4876;4877;4878;4883;4884;4885;4886;4887;4888;4889;4890	1465	O75362	ZNF217	S407	0.0865654	0.488217	0.370292	0.675566	1.90518	0.638149	0.298856	-0.590342	1.03434	0.528091	0.298856	1.7834	0.473474	-1.50963	1.10691	0.863578	0.473474	1.14081	0.312214	1.6487	1.05919	-0.126409	0.121517	1.03186
43877;43878;43879;43880;43881;43882;43883;43884;43885;43886	1468	O75362	ZNF217	S441	-0.256205	-1.79652	-0.256205	-0.256205	-0.256205	-0.256205	-0.92537	-2.53573	-0.0827915	-0.0827915	-0.0827915	-0.0827915	-0.210156	-0.210156	-0.210156	-0.210156	-0.210156	-1.94507	1.12075	-1.51851	-0.741741	-0.463707	-0.600972	-1.46902
43877;43878;43879;43880;43881;43882;43883;43884;43885;43886	1469	O75362	ZNF217	S445	-0.256205	-1.79652	-0.256205	-0.256205	-0.256205	-0.256205	-0.92537	-2.53573	-0.0827915	-0.0827915	-0.0827915	-0.0827915	-0.210156	-0.210156	-0.210156	-0.210156	-0.210156	-1.94507	1.12075	-1.51851	-0.741741	-0.463707	-0.600972	-1.46902
151677;151678;151679;151680;151681;151682;151683;151684	1471	O75362	ZNF217	S848	1.00147	1.06908	1.83531	1.01713	0.786152	0.86963	-0.0736221	0.075524	1.66736	1.45125	1.33567	1.66948	-0.557048	0.799393	1.85868	1.5691	1.49265	0.745245	-0.353037	1.79695	0.9431	0.654043	1.13593	1.42496
1156;1157;1160;1161;1162;1163;1165;1166;1167;1169;1171;1172;1173;1175;1177;1178	1474	O75367	H2AFY	S170	-1.66037	-1.88558	-0.481267	-0.481267	-0.481267	-0.481267	-0.251888	-0.32273	-2.17345	-0.251888	-0.251888	-3.05192	-0.254072	-0.671316	-1.92245	-0.254072	-0.254072	-2.55188	-1.03835	-1.01188	-2.36117	-1.74862	-1.6947	1.36308
1156;1157;1158;1159;1161;1162;1163;1164;1165;1166;1167;1168;1169;1170;1171;1172;1173;1174;1175;1176;1178;1184;1186;1199;1204	1475	O75367	H2AFY	S173	-0.974661	-1.1938	-1.70235	-0.0428292	-4.11263	-3.3256	-0.864134	-2.30639	-3.11082	-0.864134	-0.864134	-0.864134	-0.560848	-3.06084	-2.31106	-0.560848	-0.560848	-2.57682	-0.481521	-0.795685	-1.97624	-1.39519	-1.46142	-4.61545
46637;46638;46639;46640;46641;46642;46643;46644;46645;46646;46647;46648;70465;70466;70467;70468;70469;70470;70471;70472;70473;70474;70475;70476;70477;70478;70479;70480;70481;70482;70483;70484;70485;70486;70487;70488;70489;70490;70491;70492;70493;70494;70495;70496;70497;70498;70499;70500;70501;70502;70503;70504;70505;70506	16555	O75367	H2AFY	T129	-2.89335	-2.06309	-3.59102	-3.42435	-2.95902	-2.95933	-0.865668	-2.07525	-0.865668	-4.4156	-3.87533	-4.82482	-1.73562	-2.45931	-4.53321	-4.21929	-0.71316	-2.59587	-0.922662	-4.25075	-2.49514	-1.72947	-2.36274	-4.72302
1158;1159;1164;1168;1170;1174;1176;1179;1181;1183;1185;1188;1190;1192;1194;1195;1197;1201;1203;1205;1207;1209;1211	16554	O75367	H2AFY	T178	-1.47733	-1.85718	0.18571	0.18571	-3.29643	-2.09414	-0.51247	-0.993948	-0.51247	-0.51247	-0.51247	-3.67028	-0.293333	-1.59626	-2.66808	-0.293333	-0.293333	-1.95206	0.702454	-1.53807	-1.47846	-1.01241	-1.69405	-2.34568
10153;10154;10155;10156;10157;10158;10159;10160;10161;10162;10163;10164;10165;10166;10167;10168;10169;10170;10171;10172;10173;10175;10176;10177	1476	O75369	FLNB	S2107	-1.60001	-0.759209	-2.44696	-2.07687	-1.809	-1.41133	-3.01506	-0.406389	-2.80905	-0.525435	-0.525435	-2.43527	-1.64086	-0.389153	-2.83266	-0.653245	-0.653245	-2.27807	-1.23068	-1.15355	-2.45315	-1.59244	-1.59965	-1.85057
70364;70365;70366;70367;70368;70369;70370;70371;70372;70373;70374;70375;70376;70377;70378;70379;70380;70381;70382;70383;70384;70385;70386	1478	O75369	FLNB	S983	0.06197	-0.494839	-2.53989	-1.47905	-2.63632	-2.36406	-2.475	0.45156	-2.19701	-2.11977	-0.470564	-2.08467	-0.105809	-0.0922169	-2.55186	-2.46018	-2.4033	-1.99269	-0.180091	-1.63779	-2.33435	-1.67785	-1.34768	-2.30312
10648;10649;10650;10651;10652;10653;10654;10655;10656;10657;10658;10659;10660;10661;10662;10663;10664;10665;10666;10667	1484	O75376	NCOR1	S1472	-1.72325	0.0293755	-1.38695	-0.119151	0.439324	-0.618416	-1.05825	0.252695	-0.683381	-1.34664	0.388054	-0.188124	0.138029	0.160566	-1.34333	-0.560979	-1.69009	0.99121	0.53359	-1.27222	-0.223637	0.897658	-0.160818	-0.724918
54642;54643;54644;54645;54646;54649;54650	1487	O75376	NCOR1	S158	0.624182	0.513468	0.624182	0.658392	1.63574	-0.17682	0.564188	0.174047	0.711688	0.564188	0.564188	1.43455	0.60816	0.60816	1.01302	0.241733	0.60816	0.752301	0.19234	1.6451	0.887439	0.47113	0.806585	0.563825
54642;54643;54644;54645;54646;54647;54648;54649	1488	O75376	NCOR1	S172	0.680712	0.572511	0.680712	0.714146	1.66932	-0.102114	0.619868	0.233884	0.765795	0.619868	0.619868	1.48095	0.660957	0.660957	1.06275	0.2973	0.660957	0.804009	0.304996	1.30746	0.510837	0.527794	1.17135	1.24078
162789;162790;162791;162792;162793;162794;162795;162796;162797;162798;162799;162800;162801;162802;162803;162804;162805;162806;162807;162808;162809;162810;162811;162812;162815;162817;162819;162821;162822;162823;162826;162829	1500	O75376	NCOR1	S1977	-0.111092	-1.46267	-0.111092	-0.111092	-4.09856	-0.111092	-0.328922	-0.316957	-0.328922	-0.328922	-0.328922	-3.79174	-0.386391	-0.725936	-0.386391	-0.386391	-0.386391	-2.65477	1.28722	-1.352	-1.08955	-0.0642048	-1.40834	-3.04125
162789;162790;162791;162792;162793;162794;162795;162796;162797;162798;162799;162800;162802;162803;162804;162805;162806;162807;162808;162809;162810;162811	1502	O75376	NCOR1	S1981	-0.173533	-1.94912	-0.173533	-0.173533	-0.173533	-0.173533	-0.383794	-0.369762	-0.383794	-0.383794	-0.383794	-0.383794	-0.0422643	-1.28551	-0.0422643	-0.0422643	-0.0422643	-1.85364	0.903517	-0.920684	-0.717738	-0.0230658	-0.836751	-1.93281
159939;159940;159941;159942;159943;159944;159945;159946;159947;159948;159949;159950;159951;159952;159953;159954;159955;159956;159957;159958;159959;159960;159961;159962;159963;159964;159965;159966;159967	1499	O75376	NCOR1	S2120	-1.72127	-2.23242	-2.44812	-2.21669	0.860527	-1.72903	0.315341	-4.25188	-2.50761	-3.32287	0.315341	-1.31766	-4.34088	-1.19489	-2.17963	-1.59424	-0.26691	1.23922	-1.12576	-1.24949	-1.05079	-0.822979	-1.091	-1.49706
91419;91420;91421;91422;91423;91424;91425;91426;91427;91428;91429;91430;91431;91432;91433;91434;91435;91436;91437;91438;91439;91440;91441;91442;91443;91444;91445;91446;91447;91448;91449;91450;91451;91452;91453;91454;91455;91456;91457;91458;91459;91460;91461;91462;100769	1503	O75381	PEX14	S232	1.76878	0.84819	0.590942	0.896443	0.783317	0.788022	0.796917	1.03583	0.42389	0.788706	0.796917	0.988313	0.733109	1.00371	0.317591	0.870261	0.733109	1.33793	1.00573	1.15303	0.92783	0.98554	0.477334	0.534688
96249;96250;96251;96252;96253;96254;96255;96256;96257;96258;96259;96260;96261;96262;96263;96264;96265;96266;96267;96268;96269	1506	O75382	TRIM3	S7	-0.531068	2.09523	1.63061	1.86135	3.11345	2.59306	0.404421	0.65507	2.64396	2.22554	1.54126	3.12793	0.607895	1.32283	2.33153	2.02926	1.47735	2.82206	0.887412	1.23521	1.99144	2.43566	2.00487	3.09737
85739;85740;85741;85743;85744;85745;85746;85747;85748;85749;85750;85751;85752;85753;85754;85755;85756;85757;85758;85759;85760;85761;85763;85764;85765	1516	O75396	SEC22B	S137	-0.0984268	-0.2587	-1.14266	-2.30411	-2.25904	-2.81341	-0.832464	0.346785	-0.70739	-1.89897	-0.70739	-1.77875	-0.371508	-0.815732	-3.30663	-0.371508	-0.371508	-1.44367	0.697429	-2.0736	-1.05009	-0.68829	-1.3577	-2.44857
48234;48235;48236;48237;48238;48239;48240;48241;48242;48244;48245;48246;48247;48248;48249;48250;48251;48252;48253;48254;48255;48256	1517	O75398	DEAF1	S176	-0.686788	-0.772622	0.0560742	0.0560742	-2.2903	-2.06965	-1.15393	0.477489	-2.01141	-2.1702	-0.0145404	-1.3473	-0.293176	-0.289236	-2.41465	-0.293176	-0.293176	-1.32125	0.759517	-1.68433	-1.27634	-0.666427	-0.837491	-1.86837
33947;33948;33949;33950	16563	O75398	DEAF1	T312	0.685253	0.768725	-0.293529	-0.238475	1.21503	0.715237	1.39607	1.45342	0.76549	-0.401734	0.0524883	0.767428	0.47217	1.21413	0.502243	0.15181	-0.923166	1.39714	0.363684	1.59916	0.380809	0.265481	0.824074	0.429749
34546;34547;34548;34549;34550;34551;34552;34553;34554;34555;34556;34557;34558;34559	1522	O75400	PRPF40A	S787	-1.10192	-0.863779	-0.0761109	-0.0761109	-0.0761109	-2.61707	-1.18509	-0.368814	-0.200391	-0.200391	-0.200391	-2.3802	-0.167527	-0.534372	-2.25309	-0.167527	-0.167527	-1.24661	0.408671	-1.55952	-1.25383	-0.599162	-1.16762	-0.738918
55314;55315;55316;55317;55318;55319;106363;106364;106365;106366;106367;106368;106369;106370;106371;106372;106373;106374;106375;106376;106377;106378;106379;106380;106381;106382	1524	O75400	PRPF40A	S888	0.851401	-0.415436	-0.468321	0.175561	-1.39669	-0.924508	-1.55822	-0.220922	-0.235226	0.664013	-0.402284	-0.85743	-2.14392	-1.36326	0.303334	0.619438	-0.161196	-0.767937	-2.59631	-0.00400795	-0.228916	-0.891589	-0.246834	-0.02985
91330;91331;91332;91333;91334;91335;91336;91337;91338;91339;91340;91341;91342;91343;91344;91345;91346;91347;91348;91349;91350;91351;91352;91353;91354;91355;91356;91357;91358;91359;91361;91362;91363	16568	O75400	PRPF40A	T373	0.448378	-1.88542	-2.36094	-1.55344	-0.960156	-1.5	-0.270681	-0.270681	-1.88463	-1.63487	-0.270681	-1.31812	0.0809522	-1.73664	-1.50285	-1.10546	-2.2619	-0.560781	-1.19076	-0.372362	-0.185846	-1.02463	-1.44539	-1.4348
74143;74144;74146;74147;74148;74150;74151;74153;74154;74157;74158;74160;74162;74166	1546	O75448	MED24	S862	-0.0406501	-2.18504	-0.0406501	-0.0406501	-2.3274	-0.0406501	-0.393752	0.494771	-1.39162	-0.314551	-0.314551	-1.91235	-1.34584	0.661014	-0.3168	-0.3168	-0.3168	-2.06438	0.677299	-0.756095	-0.899543	-0.782545	-0.64704	-2.32003
94197;94198;94199;94200;94201;94202;94203;94204;94205;94206;94207;94208;94209;94210;94211;94212;94213;94214;94215;94216;94217;94218;94219;94221;94222;94223;94224	1560	O75475	PSIP1	S106	-1.06664	-0.330035	-0.678965	0.139814	0.461958	-0.197486	-1.15057	-0.921525	0.343721	-0.250218	-0.904745	0.146427	0.541645	-0.00315681	0.00408077	-0.286833	-0.696166	-0.597945	-1.06332	0.235963	0.556064	-0.208433	-0.710582	-0.00415326
38478;38481;38482;38484;38486;38487;38489;38490;38491;38492;38493;38495;38498;38499	1554	O75475	PSIP1	S116	1.09019	0.403882	1.77217	0.922429	0.466221	1.03989	0.323961	0.0344575	1.0293	0.57797	-0.169117	0.796044	0.140929	0.435168	1.1653	1.24298	1.01673	-0.165876	-0.533664	0.900831	0.543901	0.0890761	0.61458	1.14406
38485;38486;38488;38492;38495;38498	1555	O75475	PSIP1	S118	-0.166103	-1.06515	1.76041	-0.0470211	0.150033	0.475363	1.00039	0.483393	0.241705	0.148061	-0.833297	0.252923	0.00924113	-1.669	1.07272	1.02582	1.01502	-0.263385	-1.25383	0.662161	0.185426	-0.422065	0.279828	0.987033
12927;12929;12931;12933;28055;28056;28057;28058;28059;28060;28061;28062;28063;28064;28065;28066;28067;28068;28069;28070;28071;28072;28073;28074;28075;28076;28077;28078;28079;28080;28081;28082	1552	O75475	PSIP1	S129	2.20058	1.4979	2.86493	2.52961	1.95918	2.72954	2.29373	1.11762	3.02849	2.51642	1.50958	2.77242	0.468249	2.22656	2.8604	3.18972	2.90846	1.67482	1.19335	3.05975	2.60917	1.60657	1.66588	2.84643
144606;144607;144608;144609;144610;144611;144612;144613;144614;144615;144616;144617;144618;144619;144620;144621;144622;144623;144624;144625;144626;144627;144628;144630;144631;144632;144633;144634;144635;144637;144639;144640;144641;144642;144643;144644;144645;144646;144648;144650;144651;144652;144653;144654;144655;144656;144657;144658;144659;144660	1562	O75475	PSIP1	S273	1.89899	1.09367	0.565876	0.98117	1.34787	1.45592	1.71943	1.22176	1.68763	1.21362	0.933896	1.42428	0.621954	1.68182	1.93928	1.01519	1.04081	0.776384	0.537351	1.75303	1.70219	0.921663	0.966801	1.55353
144606;144607;144608;144609;144610;144611;144612;144613;144614;144615;144616;144617;144618;144619;144620;144621;144622;144623;144624;144625;144626;144627;144628;144629;144630;144631;144632;144633;144634;144635;144636;144637;144638;144639;144640;144641;144642;144643;144644;144645;144646;144647;144648;144649;144650;144651;144652;144653;144654;144655;144656;144657;144658;144659;144660	1563	O75475	PSIP1	S275	1.32192	0.570231	-0.0813184	0.437831	0.834371	1.02621	0.288819	1.12892	1.21702	0.000202361	-0.344935	0.897586	0.0408588	1.22426	1.51174	0.479933	0.508535	0.213289	-0.160164	1.25999	1.2006	0.28879	0.34152	1.02694
65387;65388;65389;65390	1556	O75475	PSIP1	S514	-0.177841	-1.86774	-1.97084	-1.33511	-2.59902	-1.48777	-0.584714	-0.584714	-2.7133	-2.25481	-0.584714	-2.46768	-0.613939	-1.81715	-1.8679	-1.40114	-0.613939	-2.28365	-4.29536	-1.27765	-1.60914	-1.52047	-1.21269	-0.682635
37936;37937;37938;37939;37940;37941;37942;37943;37944;37945;37946;37947	1553	O75475	PSIP1	S522	-0.730975	-0.37099	-1.57432	-0.274727	0.222931	-0.211357	-2.86592	-1.44438	0.122486	-0.473397	0.113611	0.157164	-0.436124	-2.67777	0.270458	-0.962831	-0.976157	0.339456	-1.436	-0.591287	-0.156806	-0.264849	-1.09581	0.690013
28033;28034;28035;28036;28037;28038;28039;28040;28041;28042;28043;28044;28045;28046;28047;28048;28049;28050;28051;28052;28053;28054;28055;28056;28057;28058;28059;28060;28061;28062;28063;28064;28065;28066;28067;28068;28069;28070;38475;38477;38480;38484;38485;38487;38488;38489;38490;38491;38492;38493;38494;38495;38496;38497;38498;38499	16575	O75475	PSIP1	T122	0.806731	0.258227	1.59845	0.976987	0.488512	1.15035	0.475553	0.444762	1.37995	0.982631	0.0624799	1.07672	-1.11701	0.467183	1.35557	1.61172	1.33881	0.331789	-0.295342	1.57459	0.882459	0.0260942	0.539466	1.35744
16186;16187;16188;16189;16190;16191;16192;16193;16194;16195;16196;16197;16198;16199;16200;16201;16203;16204;16205;16206;16207;16208;16209;16210;16211;16212;16213;16214;16215;16216	16574	O75475	PSIP1	T141	-0.310574	-1.16339	0.0198242	-0.453958	-0.321051	-0.32155	-1.11836	-0.819711	0.501731	-0.160561	-1.53828	-0.0741405	0.0746221	-2.3922	0.412076	-0.807025	-1.32491	-0.328999	-1.53677	-0.168806	0.168832	-0.771075	-0.274274	-0.250647
129873;129876;129878;129881;129882;129887;129889;129890;129891;129892;129893;129894;129895;129896;129897;129898;129899;129900;129901;129902;129903;129904;129905;129906;129907;129908;129909;129910;129911;129912;129913;129914;129915;129916;129917;129918;129919;129920;129921;129922;129923;129924;129925;129926;129927;129928;129929;129930;129931;129932	1568	O75494	SRSF10	S131	1.38603	2.2509	1.791	2.04797	2.02647	2.76618	2.70819	1.70241	2.32408	1.65066	1.83608	1.9869	1.45531	2.02953	2.84057	2.07874	1.35911	1.96773	1.39065	2.74349	1.84515	1.85555	2.01889	2.36667
109038;109039;109040;109041;109042;109043;109044;109045;109046;109047;109048;109049;109050;109051;109052;109053;109054;109055;109056;109057;109058;129872;129874;129875;129877;129879;129880;129883;129884;129885;129886;129888;129890;129891;129892;129893;129894;129895;129896;129897;129898;129899;129900;129901;129902;129903;129904;129905;129906;129907;129908;129909;129910;129911;129912;129913;129914;…	1566	O75494	SRSF10	S133	-0.188898	-0.288496	-0.590882	0.0133758	-0.243743	0.585903	0.469971	-1.15908	-0.185635	-0.617097	-0.805364	-0.323259	-0.988114	-0.814722	0.199332	-0.318591	-0.702872	0.581348	0.293754	0.161798	-0.216049	-0.22412	-0.434903	-0.358593
130533;140135;140143;140145;140148;140149;140150;140151;140154;140156;140157;140158;140160;140162	1570	O75494	SRSF10	S253	-0.10882	-2.56581	-3.06315	-2.73912	-1.88501	-2.81454	-1.039	-1.039	-2.83991	-2.83704	-1.039	-2.30909	-3.33175	-3.67219	-2.06113	-1.64564	-3.352	-0.959322	-3.71108	-1.86199	-1.66727	-2.32878	-2.12529	-1.33991
140134;140136;140137;140138;140139;140140;140141;140142;140144;140146;140147;140150;140152;140153;140154;140155;140156;140157;140158;140159;140161;140162;140163	1571	O75494	SRSF10	S256	-0.171512	-3.00904	-4.07886	-2.66776	-1.88083	-2.44818	-0.479075	-2.9497	-1.89533	-3.29009	-2.98847	-2.27171	-0.654145	-0.654145	-3.43061	-3.37434	-3.87511	-2.38506	-4.3373	-3.16719	-1.78429	-1.97089	-1.59266	-1.51817
130532;130533;130534;140145;140146;140147;140148;140149;140151;140152;140153;140154;140155;140156;140157;140159;140160;140161;140162;140163	16578	O75494	SRSF10	T255	-5.30142	-2.09589	-2.93492	-2.03374	-1.34174	-1.71387	-0.7314	-0.7314	-2.51128	-2.94654	-4.64696	-2.22838	-0.731178	-0.731178	-2.93853	-3.0741	-4.06675	-1.85339	-4.19022	-3.31742	-2.08359	-1.66838	-1.355	-1.53268
70862;70863;70865;70866;70867;70868;70869;70870;70871;70872;70873;70874;70875;70876;70877;70878;70879;70880;70881;70882;70883;70884;70885;70886;70887;70888;70889;70890;70891;70892;70893;70894;70895;70896;70897	1574	O75509	TNFRSF21	S541	-2.03472	0.2251	-1.672	-2.64617	-2.56688	-2.63989	-1.09781	-0.583353	-1.83193	-1.308	-1.57846	-2.51239	-3.5983	-0.298815	-2.59425	-0.586836	-0.586836	-1.70426	-0.0582118	-2.19753	-1.86349	-1.68947	-0.990443	-2.75516
146161;146162;146163;146164;146165;146166;146167;146168;146169;146170;146171;146172;146173;146174;146175;146176;146177;146178;146179;146180;146181;146182;146183;146184;146185;146186;146187;146188;146189;146190;146191;146192;146193;146194	1583	O75533	SF3B1	S129	-1.54465	-2.2594	-2.67883	-2.18683	-0.97997	-1.41429	-4.79228	-3.36064	-1.12892	-1.74712	-3.22995	-0.618392	-0.328292	-4.38081	-1.99333	-2.33191	-4.00767	-0.0245733	-2.31365	-2.07187	-1.08492	-2.30955	-1.38687	-1.68544
161116;161117;161118;161119;161120;161121;161122;161123;161124;161125;161126;161127;161128;161129;161130;161131;161132;161133;161134;161135	1584	O75533	SF3B1	S194	1.60367	1.07455	0.616044	0.879832	0.772878	0.787345	0.186797	1.21726	1.30036	0.634973	0.0835258	1.02726	0.546204	1.06705	1.326	1.25294	0.635307	0.203318	-0.112109	0.897711	1.04671	0.909909	0.808187	1.35675
74178;74181;74182;74185;74187;74190;74192	1581	O75533	SF3B1	S488	-1.80142	-0.392728	0.218669	0.218669	-1.35645	0.218669	0.381986	0.720419	-1.19172	-0.148954	-0.148954	-1.95969	-0.255904	0.799738	-1.27522	0.228845	-0.255904	-1.09115	-1.9607	0.854728	-1.25204	-1.12416	-0.197027	0.854728
69974;69975;69976;69977;69978;69979;69980;69981;69982;69983;69984;69985;69986;69987;69988;69989;69990	16596	O75533	SF3B1	T142	-0.614405	0.234498	-3.86333	-2.48014	-2.9597	-1.67268	-0.395009	0.54706	-2.69478	-5.70767	-0.395009	-3.69062	-3.01257	-0.468679	-3.33938	-3.15991	-4.08576	0.335434	-0.377118	-3.46301	-1.61072	-0.125743	-1.34801	-3.36644
103111;103112;161854;161860;161863;161865;161867;161868;161872;161873;161874;161875;161876;161877;161878;161879;161880;161881;161882;161883;161884;161885	16599	O75533	SF3B1	T207	0.345869	-0.979384	-0.727815	-1.13426	-0.456474	-1.09296	-0.0389047	-1.867	-0.951858	-0.0926671	-0.0389047	-0.924396	-0.0278661	-0.931998	-0.854741	-0.511649	-2.0518	0.215249	-1.42199	-1.14233	0.136739	-0.820005	-0.191221	-0.276434
103107;103108;103109;103110;103111;103112;161855;161856;161857;161858;161859;161861;161862;161864;161866;161869;161870;161871;161872;161873;161874;161875;161876;161877;161878;161879;161880;161881;161882;161883;161884;161885	16600	O75533	SF3B1	T211	-1.94549	-0.317792	-1.69098	-0.375149	0.414317	-0.144394	-3.31694	0.115235	-0.282902	-0.442793	-1.93353	-0.0178007	-1.14352	-0.0913927	-0.551004	-0.631421	-2.62737	0.263635	-1.53884	-1.95062	-0.513232	-0.00727877	0.491683	-0.308011
65968;65969;65970;79578;79580;79581;79583;79585;79587;79589;79591;79592;79593;79594;79595;79596;79597;79598;79599;79600;79601;79602;79603;79604	16592	O75533	SF3B1	T223	-1.80793	0.40808	-1.51374	-0.468985	-0.500309	-0.864118	-1.95365	0.321065	-0.809371	-0.81251	0.0315581	-0.893602	-0.0267132	0.242582	-1.33405	-1.12994	-1.98852	0.0553049	-0.0299938	-1.12153	-0.775864	0.241853	-0.675532	-1.25722
65968;65969;65970;79577;79579;79582;79584;79586;79588;79590;79592;79593;79594;79595;79596;79597;79598;79599;79600;79601;79602;79603;79604	16593	O75533	SF3B1	T227	-0.423878	0.169753	-1.18188	-0.818834	-0.981259	-1.01238	-3.75821	-0.115171	-0.651135	-0.520298	0.011174	-0.687771	-0.285701	0.16344	-1.53313	-1.34446	-0.285701	-0.230985	-0.00717033	-1.0765	-0.822923	0.0940464	-0.758411	-1.15312
7042;7043;50414;50415;50416;50417;50418;50419;50420;50421;50422;50423;50424;50425;50426;50427;50428;50429;50430;50431;50432;50433;50434;50435;50436;50437;50438;50439;50440;50441;50442;50443;50447;50450;50451;50454;50455;50458;50459;50462;50463;50470;50471;50474;50475;50478;50479;50482;50483;50486;50487	16580	O75533	SF3B1	T244	-0.833121	-0.829684	0.155747	-0.402828	-0.668213	-0.393348	-1.07088	-1.5857	0.0112907	-0.115184	-0.122747	-0.094192	-1.51656	-2.01827	0.162895	0.357563	-0.0476318	-0.746225	-2.27724	-0.291488	-0.449954	-0.680843	-0.211926	0.0695714
50414;50415;50416;50417;50418;50419;50420;50421;50422;50423;50424;50425;50426;50427;50428;50429;50430;50431;50432;50433;50434;50435;50436;50437;50438;50439;50440;50441;50444;50445;50446;50448;50449;50452;50453;50456;50457;50460;50461;50464;50465;50466;50467;50469;50472;50473;50476;50477;50480;50481;50484;50485;50488;50489	16581	O75533	SF3B1	T248	-0.665527	-0.588185	-0.231015	-0.606661	-0.737701	-0.332795	-2.50756	-1.05266	-0.0102658	-0.132383	0.0762611	-0.182	-2.42834	-1.52868	0.18264	0.314606	0.0240254	-0.800894	-2.25985	-0.21333	-0.549869	-1.02313	-0.0901785	0.102079
62529;62530;62531;62532;62533;62534;62535;62536;62537;62538	16589	O75533	SF3B1	T257	0.580933	0.0259161	-1.03268	-0.849392	-0.665707	-2.9231	1.03705	-0.0468925	-1.38321	-1.49404	-0.290601	-0.673466	-1.57504	0.210932	-0.0878942	-1.77922	-0.0878942	-0.0820902	0.390705	-0.743473	-0.802761	-0.0147178	-0.872598	-1.07209
62520;62523;62524;62525;62529;62531;62532;62533;62534;62535;62536;62537;62538	16590	O75533	SF3B1	T261	0.487826	0.00828318	-0.90636	-0.747996	-0.58929	-2.53971	0.126616	0.146449	-0.512	-0.656516	-0.294191	-0.762265	-0.216908	0.697485	-1.15138	-0.892544	-1.02831	0.114123	-0.351177	-0.2872	-0.377041	-0.230816	-0.396403	-0.669595
86795;86796;86797;86798;86799;86800;86801;86802;86803;86804;86805;161800;161801	16598	O75533	SF3B1	T296	-0.407124	-0.365805	-1.34466	-0.337262	-0.371428	-0.0906179	-0.628769	0.130807	0.0453154	-0.274411	-1.29572	-0.205202	0.101416	-2.09904	-0.26524	-0.527042	-0.928227	-1.38552	-1.85485	-0.376881	-0.480375	-0.922426	-0.329669	0.222448
44785;44786;44787;44788;44789;44790;44791;44792;44793;44794;44795;44796;44797;44798;44799;44800	16587	O75533	SF3B1	T326	0.369079	-0.572567	-2.56115	-0.88022	0.458316	-0.250625	-0.0442914	-3.18826	0.17883	-0.498583	-0.0442914	0.32689	0.486431	-0.202972	0.00900059	-1.08412	-0.84322	-0.800736	-1.45464	0.619339	-0.399806	-0.84394	-0.371123	0.0899055
44785;44786;44787;44788;44789;44790;44791;44792;44793;44794;44795;44796;44797;44798;44799;44800;44801;44802;44803;44804;44805	16588	O75533	SF3B1	T328	0.359135	-0.583209	-2.57327	-0.891091	0.448438	-0.261029	-0.0535971	-3.20009	0.169704	-0.508253	-0.0535971	0.317882	0.359764	-0.247448	0.0963319	-1.20837	-0.967843	-0.626624	-1.46807	0.606446	-0.412965	-0.857216	-0.384275	0.076874
130974;130975;130977;130979;130987;161764;161783;161784;161785	16602	O75533	SF3B1	T350	0.234468	-0.957143	0.234468	-0.984375	-1.79545	0.234468	0.0987883	0.133419	-0.893531	-0.648631	0.0987883	-0.654472	-0.135162	0.117613	-0.135162	-0.135162	-0.135162	-0.794152	-0.380659	0.111175	-0.434652	0.216539	-0.599563	-0.406956
157085;157086;157087;157088;157089;157090;157091;157092;157093;157094;157095;157096;157097;157098;157099;157100;157101;157102	16605	O75533	SF3B1	T426	-0.245772	-0.481379	-0.557605	-0.978832	-1.31534	-2.09729	-0.353958	0.543767	-0.691584	-2.84102	-0.511926	-1.39232	-0.639071	0.454648	-1.24993	-0.419849	-2.84267	-2.13269	-1.3007	-0.842067	-1.27191	-0.622904	-0.881898	-1.34841
27845;27847;27848;27849;27850;27853;27855;27856;27857;27859;27860;27862;27863;27864;27866;27869;27870;27871;27873;27875;27877;27879;27880;27881;27882;27883;27884;27886;27887	1588	O75569	PRKRA	S18	0.600323	-1.64652	-2.46008	-0.669392	-0.572151	-1.45961	-0.754582	-0.426792	-1.96574	-1.78101	0.207447	-1.19162	-3.32123	-0.780291	-1.24408	-1.44925	0.0348162	0.0108525	-0.306999	-1.80631	-0.276231	-0.277317	-1.29895	-0.408273
118882;118883;118884;118885;118886;118887;118888;118889;118890;118891;118892;118893;118894;118895;118896	1609	O75626	PRDM1	S272	1.13552	0.464086	-0.223209	-0.530931	2.26142	0.244498	-0.85287	-1.26343	0.425693	0.544917	0.611065	1.96537	0.406684	-0.307743	0.435477	-0.398235	0.406684	1.74911	0.273314	0.911109	0.876019	0.142476	0.0235442	1.43296
132596;132597;132598;132599;132600;132601;132602;132603;132604;132605;132606;132607	1610	O75626	PRDM1	S341	-1.89872	0.132899	0.462242	0.321322	0.229511	0.362564	-0.0561181	0.657955	0.223621	-0.0260351	-0.569232	-0.273908	-0.299542	0.292572	0.344889	0.271657	-0.111987	0.158536	-1.23101	0.269169	0.0119794	-0.675798	0.397003	0.707827
28286;28287;28288;28289;28290;28291;28292;28293;28294;28295;28296;28297;28298;28299;28300;28301;28302;28303;28304;28305;28306;28307;28308;28309;28310;28311;28312;28313;28314;28315;28316;28317;28318;28319;28320;28321;28322	1611	O75643	SNRNP200	S225	-0.444684	-0.88591	-1.63968	-0.600374	0.345759	-0.423401	-1.33308	0.0792161	-0.350809	-0.714486	-2.14441	-0.169665	-0.135468	-1.45404	-0.497752	0.370111	-0.688557	0.0255748	-0.687692	0.318015	-0.0442418	-0.36559	-1.32834	-0.0805428
123925;123926;123927;123928;123929;123930;123931;123932	1617	O75665	OFD1	S669	0.942736	1.33036	0.277774	0.437969	0.417676	1.18451	0.400391	0.400391	1.33603	1.87735	0.400391	0.725372	0.631303	0.631303	0.631303	0.631303	0.631303	0.851914	0.395695	1.11594	0.163858	0.581364	1.64038	0.291979
85440;85441;85442;85443;85444;85445;85446;85447;85448;85449;85450;85451;85452;85453	1614	O75665	OFD1	S686	-0.813849	0.221914	1.31242	0.774559	-0.615299	0.796775	-1.72633	-2.3335	0.952354	1.33067	0.556066	0.756781	0.433195	-0.42333	0.842365	1.00189	0.0174993	-0.0139856	-1.59268	-0.0840865	-0.141993	-0.37657	0.927624	1.46453
27379;27380;27381;27382;27383;27384;27385;27386	1619	O75674	TOM1L1	S323	0.0235224	-0.087404	0.0235224	0.0235224	0.0235224	0.0235224	-0.0420276	0.631629	-0.0420276	-0.0420276	-0.0420276	-0.0420276	0.106512	0.485447	0.106512	0.106512	0.106512	-0.87006	0.498179	0.278816	-0.234922	-0.0556562	-0.529701	-0.601395
71000;71001;71002;71003;71004;71005;71006;71007;71008;71009;71010	1620	O75676	RPS6KA4	S343	1.60447	0.510419	0.472252	0.00606387	-0.279443	0.472252	0.603367	1.51736	-0.614146	0.548671	0.548671	-0.274619	0.288707	1.38308	0.288707	0.288707	0.288707	0.610178	1.76747	-0.330969	0.40313	1.2351	0.520972	-0.0723556
70990;70991;70992;70993;70994;70995;70996;70997;70998;70999;71000;71001;71002;71003;71004;71005;71006;71007;71008;71009;71010	1621	O75676	RPS6KA4	S347	0.802766	0.0242875	0.479536	-0.237647	-0.593563	-1.77997	-0.238238	1.3024	-0.87454	-1.43994	0.305036	-0.533343	0.0400667	0.931481	-1.83849	0.0400667	0.0400667	0.251243	1.19958	-1.18504	-0.21469	0.915341	-0.0698619	-0.95705
97452;97453;97454;97455;97456;97457;97458;97459;97460;97461;97462	1622	O75676	RPS6KA4	S745	3.48739	3.05809	2.83887	2.35214	1.78261	2.09144	3.60816	1.84933	2.70176	2.29466	2.34878	2.18242	3.15388	1.94329	3.01542	3.36107	2.44579	2.0725	1.1909	2.07136	1.83175	2.08263	3.01104	2.9619
33385;33386;33387;33388;33389;33390;33391;33392;33393;33394;33395;33396;33397;33398;33399;33400;33401;33402;33403;33404;33405;33406;33407;33408;33409;33410;33411;33412;33413;33414;33415;33416;33417;33418;33419;33420;33421;33422;33423;33424;33425;33426;33427;33428;33429;33430;33431;33432	1626	O75683	SURF6	S138	-4.61816	-0.3988	-3.6956	-1.35522	-3.79045	-3.91075	-2.90016	-3.63177	-4.22703	-3.54125	-0.242986	-4.03018	-7.06738	-2.98031	-3.23041	-2.27214	-3.75237	-1.39641	-3.03245	-2.46884	-1.66908	-2.98954	-3.25407	-3.94057
4109;4110;4111;4112;4113;4114;4115;4116;4117;4118;4119;4120;4121;4122;4123;4124;4125	1628	O75691	UTP20	S2601	0.514226	-0.633513	0.644994	-0.279621	-1.39951	-0.658073	-0.0671096	0.612606	0.00108456	-0.661271	-1.24669	-0.677105	0.0945986	0.161135	0.146819	0.304963	-0.33257	-1.63981	-1.6647	0.478824	-0.18037	-0.90347	-0.831091	-0.100461
115982;115983;115984;115985;115986;115987;115988;115989;115990;115991;115992;115993;115994;115995;115996;115997;115998;115999;116000;116001;116002;116003;116004;116005;116006;116007;116008;116009;116010;116011;116012;116013;116014;116015;116016;116017;116018;116019;116020;116021;116022;116023;116024	16616	O75691	UTP20	T1741	-2.07145	0.260277	0.140812	0.270376	0.702421	0.534533	-1.87161	0.309632	0.747016	0.250586	-0.881822	0.836724	-1.94721	-0.0793163	0.165497	0.388946	-0.796587	0.370994	-0.916602	0.829427	-0.245175	-0.308607	-0.318387	0.492345
1002;1003;1004;1005;1006;1007;1008;1009;1010;1011;1012;1013;1014;1015;1016;1017;1018;1019;1020;1021;1022;1023;1024;1025;1027;1028;1029;1030;1031;1032;1033;1034;1035;1036;1037;1038;1039;1040;1041;1042	1631	O75694	NUP155	S992	-1.25258	-0.0585773	-0.180424	0.441749	0.0694392	0.424006	-0.863358	-0.87598	1.13107	-0.225442	-0.0219274	0.124943	-0.283466	-0.175201	1.05853	-0.178772	-1.21577	-0.301271	-0.601353	0.897047	0.273626	-0.72906	-0.419498	-0.0266624
46892;46893;46894;46895;46896;46897;46898;46899;46900;46901;46902	1637	O75764	TCEA3	S115	0.0331484	-0.871681	-0.929666	-1.80761	-2.36021	-2.91168	-0.397874	-0.412635	-1.97114	-2.67454	-0.397874	-2.37896	-1.29514	-0.0685582	-1.99037	-1.90721	-2.15679	-1.02408	-0.768044	-1.02746	-1.73613	-0.930813	-1.65428	-2.28264
9066;9067;9068;9069;9070;9071;9072;9073;9074;9075;9076;9077;9078;9079	1638	O75781	PALM	S124	2.23973	0.0578151	0.339337	0.949422	0.555594	0.87462	1.23887	0.245407	1.67918	1.59597	1.02725	1.12216	0.197021	-0.49537	1.07288	0.885744	0.604933	0.355586	-1.47101	0.632457	0.387477	0.0958945	0.793043	1.02198
46399;46400;46401;46402;46403;46405;46406;46407;46408;46409;46410;46411;46412;46413;46414;46416;46418;46419;46420	1645	O75821	EIF3G	S42	-0.15542	-6.27903	-0.15542	-0.15542	-0.15542	-0.15542	-0.829385	-0.660224	-0.829385	-0.829385	-0.829385	-0.829385	-3.61511	-0.954154	-0.322887	-0.322887	-0.322887	-0.322887	-3.70745	-2.10974	-3.61127	1.0825	1.0825	1.0825
157497;157498;157499;157500;157501;157502;157503;157504;157505;157506;157507;157508;157509	16622	O75822	EIF3J	T109	0.380429	0.380429	0.380429	-1.42996	-1.97785	-1.47114	-0.058185	-0.058185	-0.058185	-1.89587	-0.058185	-0.058185	-0.141125	-0.141125	-0.141125	-0.141125	-0.141125	-1.15379	1.01689	-1.65	-0.0682832	0.526529	-0.265231	-1.52172
61981;61982;61983;61984;61985;61986;61987;61988;61989;61990;61991;61992;61993;61994;61995	1646	O75864	PPP1R37	S561	4.74008	4.56119	3.99058	5.11869	4.24708	5.04279	4.80761	3.35182	4.75142	5.8911	4.24298	4.63602	4.47597	3.75014	5.13446	5.31576	4.48807	3.72323	3.27945	4.29551	4.76651	4.13741	4.50769	5.48697
66948;66949;66951;66954;66956;66960;66962;66966;66968;66969;66970;66971;66972;66973;66974;66975;66976;66977;66978;66979;66980;66981;66982;66983;66984;66985;66986;66987;66988;66989	1655	O75909	CCNK	S324	0.870915	-0.219143	0.686951	-0.133086	-0.750812	-0.0823897	1.34339	-0.327354	0.188861	0.310921	-1.01055	0.0328138	0.2337	-0.283412	0.353939	0.529613	0.183942	-1.05862	-1.62418	0.152473	-0.109063	-0.61853	0.0483485	0.636845
66946;66947;66950;66952;66953;66955;66957;66958;66959;66961;66963;66964;66965;66967;66969;66970;66971;66972;66973;66974;66975;66976;66977;66978;66979;66980;66981;66982;66984;66985;66986;66987;66988;66989	1657	O75909	CCNK	S329	0.160979	-0.563924	0.568809	-0.659645	-1.08649	-0.552882	0.894695	0.446306	-0.333492	-0.638578	-1.09186	-0.703767	-0.144377	0.144914	0.0359559	0.0447535	-0.214517	-1.57061	-2.00513	-0.137671	-0.411083	-0.87436	-0.267326	0.295895
17251;17252;17253;17254;17255;17256;17257;17258;17259;17260;17261;17262;17263;17264;17265;17266;17267;17268;17269;17270;17271;17272;17273;17274;17275;17276;17277;95570;95571;95572;95573;95574;95575;95576;95577;95578;95579	1651	O75909	CCNK	S340	0.674565	0.0489599	1.81779	0.511166	0.0658019	0.687276	0.041699	-0.945694	1.68653	1.1786	0.457572	1.16825	-0.414645	-0.323858	1.5785	1.218	0.829086	0.0152677	-0.596383	1.45114	0.592584	0.183679	0.416702	0.859133
102284;102289;142514;142515;142516;142517;142518;142519;142521;142522;142523;142524;142525	1660	O75925	PIAS1	S488	0.437033	0.381685	0.437033	-0.169074	-0.159017	-1.49169	1.30489	-0.107197	-0.0354953	0.0302008	0.0302008	-0.580276	0.30697	0.102262	-0.731248	-0.56672	0.30697	0.372385	0.34396	0.323249	0.620143	0.0263463	-0.0640849	-0.62138
15503;15504;15505;15506;15507;15508;15509;15510;15511;15512;15513;15514;15515;15516;15517;15518;15519;15521;15522;15523;15524;15525;15526;15527;15528;15529;15530;15531;15532;15533;15534;15535;15536;15537;15538;15539;15540;15541;15542;15543;15544;15545;15546;15547;15548;15549;15550;15551;15552;15553;15554;15555;15557;15558;15559;15560;15561;15562;15563;15564;15565;15566;15567;15568;15569;15570;155…	1673	O76021	RSL1D1	S361	-1.29663	-1.61937	-4.58902	-5.80071	-4.40078	-4.5438	-3.57138	-1.34899	-6.65769	-1.45295	-1.45295	-5.99932	-3.55641	-1.05771	-5.04086	-1.05244	-5.01818	-4.70916	-3.98223	-0.716526	-4.0578	-4.59684	-3.30921	-5.23259
119870;119871;119872;119873;119874;119875;119876	1679	O76021	RSL1D1	S392	0.484998	0.0704645	0.977463	1.13113	-0.221083	0.462632	0.343527	-1.21651	1.40278	0.344939	-0.0123824	0.248166	-0.889099	0.805728	1.12152	1.0175	0.430563	-0.0155664	-0.591638	0.823619	-0.299496	-0.64034	0.984622	1.03664
119870;119874;119875;119876;122969;122971;122976;122978	1680	O76021	RSL1D1	S396	-0.274577	-0.710996	0.243888	0.405669	-1.01794	-0.298124	-0.329241	-2.10794	0.878485	-0.327631	-0.735038	-0.437969	-0.144989	-1.5743	-0.543049	-0.144989	-0.144989	-0.864564	-2.95969	-0.0221676	-1.45205	-1.10449	0.392489	0.41108
372;373;374;375;376;377;378;379;380;381;383;384;385;387;391;392;393;394;395;396;397;398;399;400;401;403;404;405;406;407;408;409;411;412;413;414;415;416;417;418;419;420;421;422;423;424;427;428;429;430;431;432;433;434;435;436;437;438;439;440;441;442;443;444;445;446;447;448;449;450;451;452;453;454;455;456	1672	O76021	RSL1D1	S427	-1.73307	-1.58723	0.194042	-2.90615	-2.61296	-2.76699	-0.756607	-0.0179974	-1.47198	-2.57763	-3.235	-2.15496	-2.33662	-0.0837912	-1.46224	-1.25603	-2.06447	-2.71954	-3.38071	-0.650288	-1.72149	-2.47366	-1.631	-1.23426
32537;32538;32539;32540;32541;32542;32543;32544;32545;32546;32547;32548;32549;32550;32551;32552;32553;32554;32555;32556;32557;32558;32559;32560;32561;32562;32564;32565;32566;32567;32568;32569;32570;32572;32573;32574;32575;32576;32577;32578;32579;125378;125379;125380;125381	1675	O76021	RSL1D1	S443	-4.40135	-4.02367	-2.31309	-3.97044	-3.61345	-3.75545	-5.27066	-3.10916	-2.71983	-3.40382	-4.47826	-2.78299	-5.00852	-2.97644	-3.12173	-3.13995	-3.51327	-2.8325	-6.04753	-3.1856	-3.47015	-3.69974	-2.97752	-3.02951
106136;106137;106138;106140;106142;106143;106145;106148;106149;106150;106151;106152;106154;106156;106159	1678	O76021	RSL1D1	S92	-1.41835	-2.23626	-0.503524	-0.503524	-3.441	-0.503524	-0.72976	-1.96365	-0.72976	-0.72976	-0.72976	-3.01006	-0.799267	-1.17716	-0.799267	-0.799267	-0.799267	-2.98467	-0.564367	-4.20062	-1.34719	-1.60122	-1.19399	-1.17678
35574;35575;35576;35577;64065;64066;64067;64068;64069;64070;64071;64072;64073;64074;64075;64076;64077;64078;64079	16632	O76021	RSL1D1	T340	-4.01	-1.01961	-1.58847	-1.65306	-1.81042	-1.19696	-1.84323	-1.23749	-1.42548	-1.4631	-1.05696	-1.99634	-1.38019	-0.506312	-1.53359	-1.62429	-3.22686	-2.65013	-3.45889	-1.06672	-2.38723	-1.86875	-1.2981	-1.28109
119872;119873;122968;122970;122972;122973;122974;122975;122977;122979;122980;122981;122982;122983	16636	O76021	RSL1D1	T401	2.45573	0.946594	0.825544	0.767652	0.619115	1.01951	0.00465062	-1.6328	2.34471	1.741	1.99299	2.00516	-1.2275	0.256004	1.85472	1.18137	0.952302	1.45566	-0.552873	1.03096	-0.199631	-0.182742	2.21693	2.28001
7650;7651;7652;7653;7654;7655;7656;7657;7658;7659;7660;7661;7662	16629	O76021	RSL1D1	T415	-0.582086	-0.794097	2.27445	0.0505195	-0.581221	-0.299821	0.377619	-1.25602	1.44568	-0.359863	-0.603406	-0.311621	-0.245766	0.56476	1.50176	0.719249	0.0716031	-1.1622	0.304302	1.11846	0.617271	-0.954931	-0.548917	-0.571774
382;386;389;390;402;410;425;426;447;448;450;451;452;453;454;455;456	16628	O76021	RSL1D1	T423	-1.32932	-0.963918	0.715346	-1.07566	-1.10656	-0.933775	-0.2477	0.246568	-0.43563	-1.33022	-1.6891	-1.12936	-0.698865	-0.26691	-0.296702	-0.29428	-1.11528	-0.958656	-1.88188	0.303513	-1.10988	-1.80739	-1.03358	-0.91824
40398;40400;40401;40402;40404;40409;40410;40413;40414;40416;40418	16633	O76021	RSL1D1	T464	-2.34156	-0.715619	-1.13583	-0.630311	-0.815741	-0.83792	-0.0129103	-0.0129103	-1.36082	-2.60534	-1.22494	-1.32478	-0.141924	-5.03226	-0.356879	-1.68425	-0.141924	-0.703284	-0.0943214	0.442518	-0.00194632	-2.22959	-1.25265	-2.49171
40399;40403;40405;40406;40407;40408;40411;40412;40415;40417;40419	16634	O76021	RSL1D1	T465	1.53069	0.116779	1.24088	0.31187	-0.0985249	0.55359	0.745349	0.745349	-0.312062	-0.0613588	0.745349	-0.458864	0.941404	0.832702	0.493581	0.251679	0.2897	0.0644982	1.02464	1.29655	0.985848	-0.165446	0.297987	-0.424019
152903;152904;152905;152906;152907;152908;152909;152910;152911;152912;152913;152914;152915;152916;152917;152918;152919;152920;152921;152922;152923;152924;152925;152929;152932;152937;152940;152942;152945;152946;152948;152950;152952;152953;152955;152956;152957;152960;152961;152962;152967;152968;152969;152970	1689	O76094	SRP72	S621	2.58073	3.66603	2.46272	4.13438	3.39012	3.63453	2.51827	2.02586	3.97356	3.9294	2.4336	3.75712	2.758	2.90352	4.02372	3.93497	3.3608	2.55372	3.21988	2.77578	3.10712	3.20673	3.0481	3.50331
152917;152918;152919;152920;152921;152922;152923;152943;152947;152949;152950;152953;152956;152959;152960;152962;152963;152965;152966;152967;152968;152969;152970	1690	O76094	SRP72	S625	1.62081	0.313289	0.880843	0.659818	-0.0907078	0.355511	0.901858	-0.16103	1.02928	0.977296	-0.274558	0.642404	0.891107	0.252077	0.627155	0.723352	0.624061	-0.440815	1.65042	-0.328048	0.250335	0.944417	0.184113	0.0522773
152942;152943;152944;152945;152946;152947;152948;152949;152950;152952;152954;152955;152957;152958;152959;152960;152961;152963;152964;152965;152966;152967;152969	16637	O76094	SRP72	T624	-0.362214	-0.731719	0.313162	-2.02458	-1.58558	-2.80499	-0.467932	-0.585335	-2.70649	-0.38112	-0.38112	-1.08388	-1.93626	-0.209512	-2.49344	-2.05505	0.0759402	-0.839264	0.736039	-2.28309	-1.47934	-0.217221	-0.991256	-1.69894
156101;156102;156103;156104;156105;156106;156107;156108;156109	1693	O94761	RECQL4	S251	-1.01858	0.169925	0.310689	-0.267522	-0.200089	-0.106382	-5.70215	-0.0727092	0.524349	0.859293	0.160493	0.0815292	-0.402506	-0.402506	0.940267	-0.464487	-0.370806	-0.61039	-1.83413	0.100288	-0.187464	-0.941658	0.631614	0.520889
165182;165183;165184;165185;165186;165187;165188;165189;165190;165191;165192;165193;165194;165195;165196;165197;165198;165199;165200;165201;165202	1698	O94762	RECQL5	S815	1.37767	1.74108	1.29668	1.55805	1.82314	1.75657	1.24383	1.6209	1.8963	1.95332	0.744327	1.81884	0.770529	1.41771	1.87837	2.31823	1.25574	1.51949	1.61892	2.33947	1.9705	1.08897	1.31139	1.14409
15654;15655;15656;15657;15658;15659;15660;15661;15662;15663;15664;15665	1703	O94782	USP1	S313	0.330859	1.45394	1.2668	1.62561	2.24302	1.15458	0.727137	0.571574	2.21017	1.5508	0.677186	2.11265	0.871437	0.320189	2.40971	1.15672	0.871437	1.60379	0.405549	2.29389	1.67016	0.919395	1.29522	1.43701
12001;12002;12003;12006;12008;12009	1702	O94782	USP1	S67	-1.10081	-1.64489	0.0765986	0.0765986	0.0765986	0.0765986	-0.101558	0.384496	-0.101558	-0.101558	-0.101558	-2.24107	0.0451679	-2.35497	0.0451679	0.0451679	0.0451679	-0.642832	0.939344	-1.74433	-0.125036	0.438865	-0.24746	-1.60822
129830;129831;129832;129833;129834;129835;129836;129837;129838;129839	1714	O94804	STK10	S417	4.50468	4.27138	3.3446	4.74836	4.24862	4.90421	5.04169	3.69921	5.43879	4.06562	4.1599	5.01659	5.72434	4.75136	4.66682	4.62667	3.75861	3.92701	3.4134	4.77661	4.571	2.70461	4.14803	4.30417
6869;6870;6871;6872;6873;6874;6875;6876;6877;6878;6879;6880	1718	O94811	TPPP	S160	4.27332	5.58778	3.9847	6.10352	5.54866	7.13995	4.99102	4.4269	6.01312	6.94509	5.7753	5.55557	5.56986	5.43895	5.58857	6.83067	5.03319	4.2074	3.48164	4.26503	4.79498	6.24814	6.41125	6.62607
12955;12956;12957;12958;12960;12961;12962;12964;12965;12966;12967;12968;12969;12970;12971;12972;12973;12974;12976;12977;12978;12979;12980;12981;12982;12983;12984;12985;12986	1723	O94826	TOMM70	S91	0.397836	-0.0140946	-0.567015	1.4087	-0.0421637	0.577806	-3.78273	0.0031946	0.948362	0.695249	-0.113097	0.772921	-0.0469571	0.659454	1.00308	0.513899	-1.13325	0.0306421	0.458902	-0.199512	-0.0958361	1.01873	-0.58959	0.204406
79697;79698;79699;79700;79701;79702;79703;79704	1728	O94842	TOX4	S182	-0.797621	-1.51496	0.339667	0.339667	-1.21365	0.339667	-0.0178923	-0.492379	-0.0178923	-0.0178923	-0.0178923	-1.06874	0.0623361	-0.659894	-1.63624	-0.539883	0.0623361	0.710215	1.03676	-1.28318	-0.259167	0.0660027	-0.0544612	-1.38933
18685;18686;18688;18689;18690;18691;18692;18693;18694;18697;18698;18699;18700;18701;18702;18703;18704;18705;18706;18707;18708;18709;18712;18713;18714;18715;18716;18717;63490;63491;63492;63494;63496;63497;63498;63501;63502;63503;63505;63506	1733	O94874	UFL1	S458	-0.861567	-0.555262	-2.4346	-0.852521	-1.0412	-0.492316	-0.603904	-0.128215	-0.75215	-1.40096	-1.30151	-1.53376	-3.99795	-0.505125	-0.625759	-0.191694	-1.19836	-1.01537	-2.95421	-0.0103786	-1.0053	-1.65705	-1.20967	-0.204575
67587;67588;67589;98044;98045;98046;98047;98048;98049;98050;98051;98052;98053;98054;98055;107730;107731;107732;107733;107734;107735;107736;107737;107738;107739;107740;107741	1738	O94875	SORBS2	S259	5.29736	4.78516	3.73741	5.99879	6.97091	5.86745	4.39295	3.36443	6.0498	6.3081	4.79072	7.15736	3.99699	4.08273	5.78714	5.16328	4.30837	7.03198	3.60737	4.50988	5.50462	5.64264	5.54341	6.88368
40606;40607;40608;40609;40610;40611;40612;40613;40614;40615;40616;40617;40618;40619;40620;40621;40622;40623;40624;40625;40626;40627;40628;40629;40630;40631;85485;85486;85487;85488;85489;85490;85491;85492;85493;85494;85495;85496;85497	1746	O94876	TMCC1	S382	-3.8294	-1.8191	-2.2141	-1.66708	-2.13057	-1.76623	-0.283787	-1.75639	-2.98407	-2.24187	-3.48505	-2.45591	-0.377611	-1.96475	-3.2019	-2.94537	-3.87139	-1.42833	-0.226629	-3.59497	-2.29377	-1.19177	-1.91585	-3.05903
7534;7536;7540;7542;7548;7549;7550;7551;7555;7556;7558;7559;7560;7562;7564;7566	1745	O94876	TMCC1	S414	-0.213964	-0.0264711	-1.3873	-1.16112	-2.27681	-0.470579	0.482859	0.884173	-1.62035	-1.28822	-0.530403	-1.50789	-2.07895	1.28183	-1.14745	-0.374499	-0.266579	-1.88443	0.424813	0.410243	-1.52565	-1.29229	-1.41519	-1.71868
86808;86822;86825;86831;86846;86848;86850;86852	1750	O94880	PHF14	S280	-0.0993547	-0.892444	-0.0993547	-0.0993547	-0.0993547	-0.0993547	-0.0450474	0.0357664	-0.0450474	-0.0450474	-0.0450474	-1.21838	0.0552916	-0.65136	0.0552916	0.0552916	0.0552916	-1.34938	0.458617	-0.416563	-0.232903	0.0687798	-0.768978	-1.18976
86806;86807;86809;86810;86811;86812;86813;86814;86815;86816;86817;86818;86819;86820;86821;86823;86824;86825;86826;86827;86828;86829;86830;86831;86832;86833;86834;86835;86836;86837;86838;86839;86840;86841;86842;86843;86844;86845;86847;86849;86851	1751	O94880	PHF14	S290	-1.45283	-0.75285	0.577844	-1.96024	-1.29874	-3.65493	-1.40381	0.177725	-3.69679	-0.215911	-0.215911	-2.6043	-2.89966	-0.468373	-3.85128	-0.145805	-0.145805	-0.918749	-1.03096	-1.806	-0.439505	-0.579943	-1.07428	-2.13717
118689;118690;118691;118692;118693;118694;118695;118696;118697;118698;118699;118700;118701;118702;118703;118704;118705;118706;118707;118708;118709;118710;118711;118712;118713;118714;118715;118716;118717;118718;118719;118720;118722;118725;118728;118733;118736;118737;118742;118746;118749;118751;118753;118756;118757;118760;118761	1756	O94880	PHF14	S298	-0.905522	-2.1623	-0.332922	-3.40722	-2.77001	-3.00128	-2.6008	-1.01815	-2.76742	-3.56066	-2.65925	-2.66482	-1.98709	-2.73788	-4.34938	-0.694117	-0.694117	-2.23104	-1.26451	-2.98752	-1.73791	-1.35821	-1.68035	-3.51118
118689;118690;118691;118692;118693;118694;118695;118696;118697;118698;118699;118700;118701;118702;118703;118704;118705;118706;118707;118708;118709;118710;118711;118712;118713;118714;118715;118716;118717;118718;118719;118720;118721;118723;118724;118726;118727;118729;118730;118731;118732;118734;118735;118738;118739;118740;118741;118743;118744;118745;118747;118748;118750;118752;118754;118755;118758;…	1757	O94880	PHF14	S302	-3.85445	-2.6476	0.503514	-3.9635	-2.86684	-3.1494	-0.0867093	-1.83018	-3.68519	-3.82199	-3.57492	-2.95433	-0.633191	-3.28439	-4.23031	-5.31483	-0.633191	-1.67047	-1.34155	-3.153	-2.16764	-1.67394	-2.23326	-3.88421
67512;67513;109964;109965;109966;109967;109968;109969;109970;109971;109972;109973;109974;109975;109976;109977;109978;109979;109980;109981;109982;109983;109984;109985;109986;109987;109988;109989;109990;109991;109992;109993;109994;109995;109996;109997;109998;109999;110000;110001	1749	O94880	PHF14	S835	-2.57038	-0.979891	-1.56152	-0.943981	-0.228026	-0.67004	-0.184602	-1.47524	-1.01346	-1.12743	-2.26096	-0.469603	-2.86887	-1.48126	-0.810012	-0.959533	-1.94267	-0.0967927	-0.692993	-0.236816	-1.1968	-1.5054	-1.84743	-0.848166
86806;86807;86808;86809;86811;86812;86813;86814;86815;86816;86818;86819;86820;86821;86822;86823;86824;86826;86827;86829;86832;86833;86834;86835;86836;86837;86838;86839;86840;86841;86842;86843;86844	16649	O94880	PHF14	T287	-2.21235	-0.616659	0.477696	-3.04987	-1.42845	0.477696	-0.392154	0.372106	-0.392154	-0.392154	-0.392154	-3.1723	-0.121514	-0.406719	-3.63185	-0.121514	-0.121514	-1.01537	-0.768785	-1.45181	0.171966	-0.43252	-0.459334	-1.72295
115807;115808;115809;115810;115811;115812;115813;115814;115815	1766	O94885	SASH1	S813	-1.1375	1.5595	0.914114	2.07733	1.73371	2.77467	2.10836	-1.2779	1.94906	2.69047	1.65084	2.34866	0.866662	0.866662	0.0640356	0.789744	0.866662	3.32254	2.59179	-0.0132816	2.00889	1.9238	1.9834	0.644821
143173;143174;143175;143176;143177;143178;143179;143180;143181;143182;143183;143184;143185;143186;143187;143188	1769	O94886	TMEM63A	S739	-0.140606	-0.240111	-1.30772	-2.10244	-0.965483	-1.60981	-0.231918	0.0548526	-2.10644	-1.40817	-0.231918	-1.43313	-0.290712	0.283296	-1.7574	-2.44585	-0.290712	-0.837026	-0.34287	-1.06706	-1.12852	-0.393982	-0.853295	-1.82057
24932;24940;24943;24945;24948;24949	1770	O94887	FARP2	S427	-1.0182	-0.413056	0.919652	-0.338558	-0.565954	-2.06381	0.476991	1.17267	-1.30369	-2.01714	-0.48391	-1.26906	-0.163267	0.675514	-0.163267	-1.81105	-0.163267	0.0412631	-0.252762	-2.01886	0.121208	1.19165	0.254078	-0.697947
24934;24935;24936;24938;24939;24941;24942;24944;24950	1771	O94887	FARP2	S428	0.0687791	0.0157376	0.631271	0.631271	-0.372428	-1.17403	0.474773	-0.388649	-0.391737	0.398268	0.474773	-0.496534	0.086361	0.793947	0.086361	-0.776354	0.086361	0.918408	0.0986143	-0.923333	0.464147	1.17229	0.528	-0.0198576
122947;122948;122949;122951;122953;122954;122956	1774	O94887	FARP2	S886	-0.341076	1.50277	0.293648	1.10149	1.67741	1.19719	-0.358924	0.861705	1.56207	1.51963	1.80532	1.11715	0.633518	-1.57845	1.64989	0.633518	0.633518	1.34353	-0.23916	1.26301	0.639767	0.593088	1.15135	1.92921
78956;78957;78958;78959;78960;78961;78962;78963;78964;78965;78966;78967;78968;78969;78970;78971;78972;78973;78974;78975;78976;78977;78978;78979;78980;78981;78982;78983;78984;78985;78986;78987;78988	16653	O94906	PRPF6	T266	-4.76393	-0.553763	-1.53349	0.206677	-1.3167	-0.993509	-2.82285	-0.113482	-1.94816	-2.07662	0.15399	-1.41217	-2.31243	0.182081	-2.86957	-2.33535	-0.14362	-0.239765	-1.10616	-1.26811	-0.833694	-0.713634	-1.16762	-1.52481
113714;113715;113716;113717;113718;113719;113720;113721	1781	O94913	PCF11	S370	0.225174	-0.237816	-0.848265	-0.649566	-0.103529	-0.338373	0.173784	-1.51228	-0.0728414	-0.340484	-0.981869	0.193868	-0.201256	0.668895	0.292736	-0.488936	-1.21363	0.0170102	-1.10235	0.0404499	-0.546682	-0.59281	0.0120112	0.154256
113714;113715;113716;113717;113718;113719;113720;113721	1782	O94913	PCF11	S372	0.225174	-0.237816	-0.848265	-0.649566	-0.103529	-0.338373	0.173784	-1.51228	-0.0728414	-0.340484	-0.981869	0.193868	-0.201256	0.668895	0.292736	-0.488936	-1.21363	0.0170102	-1.10235	0.0404499	-0.546682	-0.59281	0.0120112	0.154256
29726;29727;29728;29729;29730;29731;29732;29733;29734;29735;121049;121050;121051;121052;121053;121054;121055;121056;121057;121058;121059;121060	1779	O94913	PCF11	S705	0.352868	-1.23346	-2.61581	-2.02504	-2.04704	-1.63722	-0.164729	-2.19206	-2.21805	-2.37937	-0.164729	-1.82311	-0.20067	-2.14481	-2.51248	-2.84654	-0.20067	-1.37845	-0.988427	-1.32222	-1.97394	-1.33864	-1.67487	-1.03766
57886;57887;57888;57889;57890;57891;57892;57893;57894;57895;57896;57897;57898	16654	O94913	PCF11	T1530	-0.771872	-1.73935	-0.360487	-0.360487	-0.360487	-0.360487	-2.43595	-1.22907	0.0346468	0.0346468	0.0346468	-2.02194	-0.3168	-0.487702	-0.3168	-0.3168	-0.3168	-1.97943	1.05761	-2.12753	-0.728584	-0.247408	-0.793958	-1.78202
149982;149984;149985;149986;149987;149988;149989;149990;149991	1805	O94929	ABLIM3	S282	1.55977	1.496	0.278414	1.15533	1.66163	1.65594	0.74724	0.460952	2.50474	1.48394	0.682675	2.00659	0.882026	1.32852	1.66076	0.308172	0.736221	1.82006	0.279082	1.68438	1.34022	0.83136	1.57321	1.82531
14391;14392;14393;14394;14395;14396;14397;14398;14399;14400;14401;14402;14403;14404;14405;14406;14407;14409;14410;14411;14412	1799	O94929	ABLIM3	S373	-0.62253	-0.0511837	0.283927	0.461763	0.413858	0.0426207	-1.7125	0.0387673	0.763643	-0.234236	-0.908615	0.551488	-0.305799	0.192886	0.601298	0.300486	-0.257342	0.354438	-0.923803	0.758695	0.250823	-0.183378	0.0549549	0.466528
91820;91821;91822;91823;91825;91826;91827	1803	O94929	ABLIM3	S388	-0.200054	0.751584	0.168884	0.796343	1.18956	1.1273	0.256656	-0.713145	1.7467	0.777943	0.219557	1.25512	-1.04195	0.870675	1.34499	0.620993	-0.248855	1.16696	-0.616544	1.0945	1.13552	-0.115731	0.899335	1.27975
96850;96851;96852;96853;96854;96855;96856;96857;96858;96859;96860;96861;96862;96863;96864	1801	O94929	ABLIM3	S503	0.715145	1.47677	1.15582	1.37587	2.04829	2.04375	0.853835	1.9299	1.22644	1.25273	0.690826	1.69541	1.05033	0.545183	1.41097	1.19423	1.0244	1.62084	0.577582	1.48418	1.04621	1.18148	1.67972	2.16163
122834;122835;122836;122837;122838;122839;122840;122841;122842;122843;122844;122845;122846	1806	O94953	KDM4B	S622	0.170695	-1.55161	-0.644825	-0.355413	0.330403	-0.854857	0.0178568	0.0178568	-1.03776	-1.16502	0.0178568	-0.796436	0.0308136	-3.78464	-0.597717	-0.253187	0.0308136	0.206493	0.00434378	-0.0550862	-0.462628	-0.0872876	-1.21867	-0.511032
156868;156869;156870;156871;156872;156873;156874;156875;156876;156877;156878;156879;156880	1809	O94956	SLCO2B1	S320	-0.405256	1.95489	0.190365	0.687217	2.02521	1.18557	0.318909	1.44174	0.728087	0.714688	-0.0646768	2.00619	0.797137	0.17001	0.669265	0.522017	-1.07654	2.04697	0.14923	1.63114	0.868098	1.00796	0.308296	2.10878
161725;161726;161727;161728;161729;161730;161731;161732	1811	O94964	SOGA1	S1017	0.471831	-2.37331	-1.20011	-1.22314	-0.464263	-1.22624	0.195036	-2.71951	-1.13221	-0.823769	-1.15964	-0.743329	-0.00700432	-2.90676	-1.25245	-1.92612	-1.51238	0.611463	-1.2879	-0.317785	-0.440448	-0.819129	-0.874346	-1.13452
10006;10007;10008;10009;10011;10015;10017;10018;10019;10020;10022;10023	1810	O94964	SOGA1	S1303	4.68755	2.72268	4.4001	3.01709	2.82188	2.88259	3.28157	2.62042	4.15222	3.21128	2.8223	3.22692	4.1329	3.2238	4.01174	4.06033	2.96556	2.26092	2.22839	3.84686	3.42717	2.83795	3.01748	4.03641
10478;10479;10480;10481;10482;10483;10484;10485;10486;10487;10488;10489;10490;10491;10492;10493;10494;10495;10496;10497;10498;10499;10500;10501;10502;10503;10504;10505;10506;10507;10508;10509;10510;10511;10512;10513;10514;10515;10516;10517;10518;10519;10520	1812	O94979	SEC31A	S799	7.26708	6.62243	5.72848	6.86346	5.99441	6.97413	7.18976	4.99941	7.15925	7.50147	5.91388	6.97521	5.66227	5.18397	6.88996	7.02553	5.88153	7.34217	6.22636	5.32248	6.82283	6.70974	6.86076	6.84761
88510;88511;88512;88513;88514;88515;88516;88517;88518	1815	O94986	CEP152	S1461	-1.06039	-0.241032	-0.182093	0.182813	-0.714268	-0.0650672	-0.410754	-0.410754	0.027061	0.351721	-0.310135	0.567705	-0.166171	1.06316	-0.418655	-0.166171	-0.166171	-0.779777	-0.078435	0.0550757	-0.954606	0.0629358	-0.391358	-0.706291
101479;101480;101481;101482;101483;101484;101485;101486;101487;101488;101489;121277;121278;121279;121280;121281;121282;121283;121284;121285;121286;121287;121288;121289;121290;121291;121292;121293;121294;121295;121296;121297;121298;121299;121300;121301;121302;121303;121304;121305;121306;121307;121308;121309;121310;121311;121312;121313;121314;121315;121316;121317;121318;121319;121320	1819	O95049	TJP3	S164	-0.365167	-0.554498	-3.70549	-1.82745	-2.2591	-2.21593	-2.59457	-0.54233	-2.35311	-3.24274	-0.36202	-1.70732	-0.625108	-1.12397	-4.0681	-0.749613	-0.749613	-2.44284	-1.66072	-1.54409	-3.21918	-1.93693	-0.869247	-1.7424
101489;121306;121307;121308;121309;121310;121311;121312;121313;121314;121315;121316;121317;121318	1820	O95049	TJP3	S169	0.100001	-0.789232	0.100001	-1.88341	-2.45902	-1.61581	-0.807091	-0.870207	-0.807091	-0.807091	-0.807091	-0.807091	-1.43383	-1.02923	-0.632039	-0.632039	-0.632039	-0.632039	-1.99455	-2.39642	0.760818	-2.40505	-2.17481	0.760818
95748;95749;95750;95751;95752;95753;95754;95755;95756;95757;95758;101003;101004;101005;101006	1818	O95049	TJP3	S203	-0.317444	2.79023	1.28482	3.03067	3.53404	2.40754	1.42048	0.38076	2.61532	3.22421	1.33095	3.71553	-1.3269	1.42838	2.82266	2.62633	1.89478	3.09501	1.48935	1.34153	2.06441	2.41095	2.9776	2.75458
120538;120539;120540;120543;120544;120545;120547;120548;120549;120550	1821	O95049	TJP3	S319	3.82603	2.99397	1.22008	3.44078	2.81472	2.97662	1.93984	2.33688	2.93792	2.58176	1.93984	3.08031	4.22199	2.83455	2.77491	2.45095	3.1844	2.05419	2.19108	2.42281	2.57682	2.61012	2.76773	3.59407
144883;144884;144886;144887;144888;144889;144891;144892;144893;144894;144895;144896;144897;144898;144899;144900;144901;144902;144903;144904;144905	1827	O95049	TJP3	S346	2.08135	5.16108	4.00457	5.19817	4.69733	4.89359	4.68725	2.97652	4.9081	5.2659	4.05414	4.92013	3.92891	3.77135	5.24507	5.30661	3.98195	3.63176	3.69423	2.96864	3.85292	4.85782	4.7207	5.66782
158561;158562;158563;158564;158565;158566;158567;158568;158569;158570;158571;158573;158574;158575;158576;158577;158578;158579;158580;158581;158582;158583;158584;158585;158586;158587	1830	O95049	TJP3	S371	2.15737	3.98169	2.87628	4.11334	3.77918	3.61106	1.85671	2.74351	3.95644	4.21428	3.33909	4.12435	3.04973	2.98642	4.2597	4.0352	2.52707	3.12913	2.42662	3.00391	3.37772	2.53328	4.22983	4.36412
54012;54013;54014;54015;54017;54018;54019;54020;54021;54022;54023;54024;54025;54026	1817	O95049	TJP3	S378	-2.40605	-0.183977	0.466102	1.05209	0.39906	0.760219	-0.61144	-1.05134	0.537348	0.932045	1.06468	0.425498	-0.276247	-1.43475	0.998323	0.804112	0.76525	-0.260443	-2.45574	-0.37922	-0.121871	0.244886	0.969459	0.936721
129423;129424;129425;129426;129427;129428;129429;129430;129431;129432;129433;129434;129435;129436;129437;129438;129439;129440;129441;129442;129443;129444	1824	O95049	TJP3	S591	3.16989	2.52423	2.05992	2.01951	2.591	2.43244	3.14215	2.07777	2.42783	2.31839	1.37934	2.48705	3.11603	2.70832	2.29293	2.2444	1.53261	2.91117	2.0424	1.7824	2.47551	3.09559	2.68325	2.9062
131408;131409;131410;131411;131412;131413;131414;131415;131416;131417;131418;131419;131420;131421;131422;131424;131425;131426;131427;131428;131429;131430	1826	O95049	TJP3	S856	2.87641	3.04568	0.975631	3.74737	3.06303	2.78968	1.3317	1.83716	3.24761	4.11143	2.70058	3.26892	2.5066	3.01704	3.4146	3.36239	1.64493	2.06103	1.74999	1.81621	2.96373	3.05693	2.84381	3.96356
97944;97945;97946;97947;97948;97949;97950;97951;97952;97953;97954;97955;97956;97957;97958;97959	1836	O95071	UBR5	S1549	1.95458	1.25554	2.58141	1.62649	0.814514	1.15853	1.54073	0.0465512	2.35842	1.73903	1.59272	1.54635	0.256657	1.42794	2.34899	2.9092	1.69447	0.526619	0.715401	2.55194	1.39049	1.48989	0.801186	1.6398
66433;66434;66435;66436;66437;66438;66439	1840	O95104	SCAF4	S656	0.299843	-0.930498	0.299843	-2.71269	-0.989033	-2.55619	-0.160574	-0.395112	-1.77341	-2.53216	-0.160574	-1.11418	-0.10024	-0.0372264	-1.87688	-5.00602	-0.10024	-0.988171	-0.997587	-0.988644	0.0477281	-0.421913	-1.32308	-1.97781
66102;66103;66104;66106;66107;66109;66111;66114;66115;66117;66118;66119;66120;66121;66122;66123;66124;83272;83273	1855	O95171	SCEL	S10	-0.936898	0.347194	-0.263585	-0.334838	0.228793	0.196489	-0.782777	-0.109693	0.446077	-0.243178	-0.974549	0.229184	-0.903982	0.858693	0.370264	-0.0989328	-0.388936	-0.25832	-1.10845	0.33261	-0.419938	-0.592359	0.0807277	0.170072
34732;34738;34742;34746;34747;96346;96347;96349	1848	O95171	SCEL	S195	-1.13435	0.218241	-1.84486	-0.10574	-0.386822	-1.10222	0.0314354	0.203924	-1.4271	0.0314354	0.0314354	-1.71253	-0.210899	-0.111802	-0.182274	-1.46831	-0.210899	0.438123	-0.594144	-0.184809	-0.649341	-0.235523	-0.221262	-0.244595
34735;34736;34739;34741;34742;34743;34744;34745;34746;34747;96344;96348;96350;96351;96352;96353	1849	O95171	SCEL	S196	-2.59389	-0.105347	-0.552273	-0.930282	-0.456014	-0.880432	-0.249157	-0.245316	-1.31803	-1.06771	-0.249157	-0.968988	-1.49517	0.0826135	-1.97443	-0.759395	-0.145754	-0.383761	-0.219953	-1.0615	-1.40596	-0.102122	-0.772938	-0.981207
114654;114655;114657;114658;114659;114660;114661;114663;114664;114665;114666;114667;114668;114672;114674;114675;114676;114677;114678	1860	O95171	SCEL	S289	0.142169	-1.65012	0.142169	-1.88364	0.142169	0.00245253	-0.365261	-1.34354	-0.365261	-0.365261	-0.365261	0.979917	-0.414211	-1.40541	-0.414211	-0.414211	0.248906	1.0131	-0.917008	-0.815284	-1.65775	-0.585231	-0.626849	1.3973
46426;46427;46428;46429;46430;46431;46432;46433;46434;46435;46436;46437;46438;46439;46440;46441;46442;46443;46444;46445;46446;46447;46448;46449;46450;46451;46452;46453;46454;46455;46456;46457;46458;46459;46460	1852	O95171	SCEL	S312	-0.59996	-1.04263	-1.09299	-1.55735	-1.99829	-1.56063	-0.370829	-1.75537	-1.84173	-1.83797	-0.370829	-1.64656	-0.124684	-2.15053	-1.95778	-1.76579	-2.05928	-1.10077	-1.33576	-2.41486	-1.19245	-0.778394	-1.19403	-1.47095
101334;101335;101336;101337;101338;106938;106939;106940;106941;106942;106943;106944;106945;106946;106947;106948;106949;106950;106951	1859	O95171	SCEL	S347	-0.197173	0.545847	-0.820353	0.721717	0.802608	0.608726	1.14791	1.05976	-0.235922	-0.434279	0.139419	0.0812323	0.347927	0.347927	0.883607	-0.0391568	-1.19052	0.580434	-0.240033	0.512347	0.284263	-0.188352	0.455991	0.841401
49714;49715;49716;49717;49718;49719;49720;49721;49722;49723;49724;49725;49726;49727;49728;49729;49730;49731;49732;49733;49734;49735;49736;49737;49738;49739;49740;49741;49742	1853	O95171	SCEL	S389	-1.04507	-2.06333	-1.69424	-2.66859	-3.238	-2.18694	-0.601289	-4.00286	-3.03716	-2.26071	-0.477749	-2.60696	0.545637	-2.30262	-1.92826	-3.93389	-2.72492	-1.91596	-1.46877	-3.51243	-2.08126	-1.40527	-1.89452	-2.39662
131476;131477;131478;131479;131480;131481;131482;131483;131484;131485;131486;131487;131488;131489;131490;131491;131492;131493;131494;131495;131496	1863	O95171	SCEL	S475	-2.86138	-0.503311	-3.91214	-1.78888	-1.19633	-1.78875	-5.63445	-1.59094	-1.40984	-1.48513	-0.549301	-1.16753	-0.336648	-0.235938	-2.32258	-2.83061	-4.34252	-1.45383	-2.5483	-1.15616	-1.80782	-2.40044	-1.82055	-1.51403
55478;55479;55480;55481;55482;55483;55484;55485;55486;55487;55488;55489;55490;55491;55492;55493;55494	1854	O95171	SCEL	S68	-3.27269	-2.0141	-1.35961	-0.73867	-2.62123	-1.70684	-2.776	-0.397547	-2.20197	-1.37929	-1.26192	-2.39593	-0.383856	-1.55624	-2.14298	-0.77598	-1.84748	-3.04593	-6.77182	-1.20892	-2.13936	-1.80821	-0.849514	-0.971416
164935;164936;164938;164939;164940;164941;164942;164943;164944;164945	1864	O95171	SCEL	S91	-0.0179869	-1.48705	-1.49098	-1.52334	-1.93854	-1.05092	-0.70304	1.71253	-1.49957	-2.22519	-2.26218	-1.72677	-0.188448	-2.58363	-0.822617	-0.739157	-1.6949	-1.62805	-3.32553	-1.3021	-0.895656	-1.91435	-0.402127	-0.22761
136688;136689;136690;136691	16676	O95171	SCEL	T437	0.202661	-0.832728	-1.06035	-1.58658	-1.92501	-1.38962	-0.205684	-0.645291	-1.20868	-2.11053	-0.205684	-2.03666	-0.153508	-0.958596	-1.60241	-1.714	-0.153508	-1.67855	-0.378194	-1.60591	-2.07506	-0.309268	-0.523377	-1.63605
154766;154768;154769;154770;154771;154772;154773;154774;154775;154776;154777;154778;154779;154780;154781;154782;154784;154785;154786;154787;154788;154789;154790;154791	1870	O95197	RTN3	S229	-0.836497	-0.46435	-0.986842	-1.39477	-2.33604	-1.89032	-1.52567	-0.385153	-2.97513	-0.907935	-0.285807	-2.16009	-1.40413	-1.44053	-0.502872	-0.502872	-0.502872	-2.22014	0.0368819	-0.881282	-1.76222	-1.65466	-1.33993	-2.11162
29803;29804;29805;29806;29807;29808;29809;29810;29811;29812;29813;29814;29815;29816;29817;29818;29819;29820;29821;29822;29823;29824;29825;29826;29827;29828;29829;29830;29831;29832;29833;29834;29835;29836;29837;29838;29839;29840;29841;29842;29843;29844;29845;29846;29847;29848;29849;29850;29851;29852;29853;29854;29855;29856;29857;29858;29859	1874	O95218	ZRANB2	S120	-4.15095	-1.84116	-2.82466	-2.52187	-0.774892	-1.94396	-2.70038	-2.0076	-1.75375	-2.87229	-4.0487	-1.43804	-0.635418	-2.46011	-1.9306	-2.33706	-4.21286	-0.940191	-2.94061	-1.59426	-1.36819	-1.97569	-2.0508	-2.11004
36632;36633;36634;38890;38891;38892;38893;38894;38895;38896;38897;38898;38899;38900;38901;38902;38903;38904;38905;38906;38907;38908;38909;38910;38911;38912;38913;38914;38915;38916;38917;38918;38919;38920;38921	1875	O95218	ZRANB2	S153	0.404873	-1.85618	-3.57464	-3.02452	-0.828953	-2.86576	-1.26784	0.109511	-1.71416	-2.67943	-3.949	-1.45539	-0.301165	-0.742905	-2.65295	-4.38706	-0.508796	-1.92976	-3.21888	-0.570712	-1.41309	-2.05283	-1.74135	-1.3007
163360;163361;163362;163363;163364;163365;163366;163367;163368;163369;163370	1877	O95218	ZRANB2	S181	0.823107	-1.63106	-3.31282	-2.15912	-1.3242	-2.1135	-0.118142	-0.118142	-3.57747	-3.24422	-0.118142	-2.47772	-0.362818	-0.388275	-2.56902	-3.63722	-0.362818	-0.813003	-1.15493	-1.46534	-0.769366	-0.681256	-1.21895	-2.55972
163629;163630;163631;163632;163634;163635;163636;163637;163638;163639;163640;163641;163642;163643;163644;163645;163646;163647;163648;163649;163650;163651;163652;163653;163654;163655;163656;163657;163658;163659;163660;163661;163662;163663;163664;163665;163666;163667;163668;163669;163670;163671;163672;163673;163674;163675;163676;163677;163678;163679;163680;163681;163682;163683;163684;163685;163686;…	1878	O95218	ZRANB2	S188	-0.996405	-0.483186	-1.35243	-1.43637	1.41629	-0.665358	-2.99679	0.182484	-0.362073	-1.64244	-1.45303	0.644675	-1.94713	0.409469	-0.149065	-1.48057	-1.64424	0.307165	-1.60698	0.243093	0.0277705	-0.517402	-1.04918	-0.0783414
84900;84901;84902;84903;84904;84905;84906;84907;84908;84909;84910;84911;84912;84913;84914;84915;84916;84917;84918	1881	O95232	LUC7L3	S425	1.284	0.230089	0.0185662	-0.12169	0.959709	0.316443	-0.278993	0.196123	0.738407	-0.397186	0.499163	0.927055	0.521032	-0.732442	0.746685	-0.432975	0.521032	0.666455	-0.28644	1.40675	0.634038	0.119838	0.118934	0.636049
84900;84901;84902;84903;84904;84905;84906;84907;84908;84909	1882	O95232	LUC7L3	S431	-0.124135	0.339482	-0.129025	-0.645299	1.09047	0.529668	-0.15126	0.3023	0.427326	-0.85351	0.155896	0.745537	0.330606	-1.88741	0.687579	-0.669358	0.330606	0.562336	-0.782556	1.33072	0.333998	0.085514	-0.0569683	0.350981
67529;67530;67531;67532;67533;67534;67535;102317;102318;143189;143190;143191;143192;143193	16680	O95232	LUC7L3	T238	-0.36129	-4.63526	-3.69667	-2.8149	-5.63178	0.0892961	-2.76786	-0.794729	-3.87212	-1.26588	-2.56621	-3.07849	-0.507608	-3.79132	-5.29526	-2.36644	-0.507608	-4.00756	0.71967	0.71967	-4.45122	-5.62771	-4.18012	-3.89474
68044;68045;68046;68047;68048;68049;68050;147414;147415;147416;147417	16683	O95239	KIF4A	T1181	0.111503	0.0588885	0.108685	-0.0840424	-0.905769	-0.754426	0.32791	0.559796	-0.203176	-0.203176	-0.203176	-0.377115	0.977662	0.0687263	-0.201629	-0.201629	-0.201629	-0.0607119	0.103713	0.0238285	-0.717739	-0.557845	-0.705997	0.35938
143930;143931;143932;143933;143936;143938;143939;143944;143945	16684	O95239	KIF4A	T803	-0.00809566	-4.99878	-0.00809566	-0.00809566	-2.48697	-2.49563	-0.410789	-0.410789	-2.70311	-1.9834	-0.410789	-2.33606	-0.220668	-0.220668	-3.92201	-2.64252	-0.220668	-1.9302	2.15904	-2.18455	-1.54823	-1.61366	-2.33134	-2.8244
72284;72285;72286;72289;72291;72292;72295;72296;72297;72299;72301;72302;72303;72304;72305;72306;72307	16685	O95248	SBF1	T1137	-4.40318	-0.160299	-1.75041	-1.18797	-1.44648	-0.996346	-0.432993	-4.13506	-2.68157	-0.432993	-0.432993	-2.60905	-0.807821	-2.30413	-0.807821	-0.807821	-0.807821	-2.9564	-2.19665	-1.52551	-1.89276	-3.49289	-0.354504	-1.0049
87913;87914;87915;87916;87917;87918;87919;87920;87921;87922;87923;87924;87925;87926;87927;87928;87929	1903	O95251	KAT7	S124	2.04616	2.00404	1.60603	1.86202	1.06431	1.63836	2.56287	0.866571	2.03661	1.76335	1.43675	1.57222	1.79401	1.19063	1.74049	2.41024	1.79038	1.41068	0.849522	1.61025	0.782877	0.933541	2.21104	1.94401
78916;78917;78918;78920;78921;78924;78925;78926;78927;78928;78930;78932;78933;78935;78938;78939;78942;78943;78945;78946;78947;78949;78952;78954	1901	O95251	KAT7	S57	-0.110236	0.307888	2.04183	1.25116	0.701589	0.350162	0.372723	0.372723	1.42351	0.430609	0.372723	0.910264	0.295521	-0.78078	1.44552	2.29874	1.36579	0.0981999	-0.361049	1.48881	1.28739	0.436746	-0.100517	1.35029
128307;128308;128309;128310;128311;128312;128313;128314;128315;128316;128317;128318;128319;128321;128322;128323;128324;128325;128326;128327;128329;128330;128331;128333;128334;128335;128337	16687	O95251	KAT7	T88	0.872723	-0.0813706	1.5695	0.649423	-0.0158367	0.677013	-0.0588036	0.128819	1.6511	0.563283	0.44464	0.682423	0.0987636	0.190573	1.4862	1.1116	0.78375	-0.0825971	-0.307796	1.55215	0.680434	-0.106783	0.542395	0.618434
117274;117275;117276;117279;117280;117281;117282;117284;117286;117288;117289;117291;117294;117295;117308;117311;117312;117317;117318;117327;117328;117333;117334;117342;117343;117348;117349;117357;117358;117361;117362;117364	1908	O95292	VAPB	S156	-2.16352	-0.00612812	-1.68079	-1.38105	-0.96308	-2.02247	-0.250173	-0.250173	-2.16514	-2.48231	-0.250173	-1.6753	-0.278168	-3.43921	-1.78491	-1.7107	-0.278168	-0.157255	-1.4205	-1.08351	-0.911273	-0.641075	-1.16532	-1.54271
117281;117283;117290;117296;117313;117314;117322;117330;117336;117344;117345;117356;117359;117360	1909	O95292	VAPB	S158	-0.726861	-0.61571	0.445414	0.445414	-1.86971	-1.22417	0.128649	0.606981	-1.78537	-1.52778	0.128649	-1.14556	-0.300973	-0.300973	-0.300973	-0.300973	-0.300973	-0.332273	0.866875	-1.46119	-0.249328	0.590788	-0.723178	-1.59961
117272;117274;117276;117277;117278;117279;117284;117285;117286;117289;117290;117351;117355;117365	1910	O95292	VAPB	S159	0.557135	-0.565196	-2.41669	-1.25613	-0.756512	-1.40685	-0.0750582	0.310316	-2.39435	-1.80338	-0.0750582	-1.14111	-0.144862	-1.89496	-0.144862	-1.36442	-0.144862	-0.698246	-0.967113	-1.07347	-0.388729	0.0154791	-0.80639	-1.17605
117272;117273;117277;117278;117280;117282;117283;117285;117287;117288;117290;117291;117292;117301;117304;117306;117309;117315;117316;117320;117325;117326;117329;117332;117337;117338;117340;117341;117346;117352;117353;117356	1911	O95292	VAPB	S160	-1.29982	-1.25298	-1.71301	-3.12223	-0.386956	-1.72036	-0.329497	-0.404783	-2.11737	-1.84864	-0.329497	-1.57965	-0.346853	-1.76837	-3.06369	-0.346853	-0.346853	-1.10882	-0.364459	-1.59556	-0.816992	-0.45774	-1.61336	-1.70439
152662;152663;152664;152665;152666;152667;152668;152669;152670;152671;152672;152673;152674;152676;152677;152678;152679;152680;152681;152682;152683	1913	O95292	VAPB	S206	-2.26984	-0.418538	0.217017	-1.77412	-1.46412	-2.16509	-1.60496	0.0102728	-3.36217	-2.422	-0.0144655	-1.89362	-0.245769	-1.20324	-3.23785	-1.97803	-0.245769	-0.866973	-0.0679262	-1.66704	-1.47399	-0.949636	-1.51198	-1.63701
143620;143621;143622;143623;143624;143625;143626;143627;143628;143629;143630;143631;143632;143633;143634;143635;143637;143638;143639;143640;143641;143642;143643	16690	O95292	VAPB	T150	1.72872	-0.100629	1.65065	0.261704	-0.168638	0.119411	-1.13878	-1.08857	1.32996	1.03724	0.107306	0.888115	0.383897	0.242798	1.4741	0.678784	-0.631343	0.601851	-0.673307	0.693777	0.537782	0.0665414	0.42757	0.988475
8559;8560;8561;8562;8564;8565;8566;8567;8568;8569;8570;8574;8576;8577;8578;8579;8580;8581;8582;8583;8584;8585	1915	O95295	SNAPIN	S133	0.016788	-0.835115	-1.78194	-1.77927	-0.753725	0.519678	-2.31321	-0.761251	-1.09371	-1.33244	0.193599	-0.275577	-0.0237445	-0.883738	-0.0237445	-2.19681	-0.938647	-0.665554	0.513228	-1.85063	-0.936509	0.223411	-0.872489	-1.27416
26511;26512;26515;26517;26518;26519;26520;26523;26524;26526;26527;26531;26532;26533;26534;26535;26536;96193;96194;96195;96196;96197	1919	O95297	MPZL1	S210	-1.43912	0.507907	-1.20273	-0.433668	0.1379	-0.5031	-2.12436	0.332961	-0.303067	-0.123433	-1.9641	0.384267	0.0954199	-0.802788	-0.795504	-2.43976	0.0954199	0.154439	-0.750119	1.10333	-0.631659	-1.10969	-0.614171	-0.732749
67731;67733;67735;67738;67741;125011	1921	O95297	MPZL1	S221	-1.46298	1.482	0.285781	0.302574	1.06791	0.170511	0.77901	1.04884	0.0693616	-0.228535	0.0110769	1.01322	0.0214532	1.43329	0.603425	-0.344333	-0.506153	0.659694	-0.167778	1.34435	0.21581	0.596098	-0.140967	0.775898
108640;108641;108642;108643;108644;108645;108646;108647;108648;108649;108650;108651;108652;108653;108654;108655	20229	O95297	MPZL1	Y263	-2.96173	-1.09121	-1.35051	-0.486505	-0.863851	-0.297906	-0.0280738	-1.79207	-1.39573	-1.5272	-2.46265	-0.923215	-0.113022	-3.35498	-1.35828	-1.8538	-1.59606	-0.776832	-2.65931	-1.15814	-1.0474	-0.672215	-1.0002	-0.958252
159060;159061;159062;159063;159064;159065;159066;159067;159068;159069;159070;159071	1930	O95359	TACC2	S2226	4.84535	5.08638	5.40422	5.77887	4.65903	5.0058	5.96691	4.61132	4.98618	5.93994	4.44271	5.32031	6.03984	4.46491	5.56494	6.01182	5.30135	4.36819	4.07579	4.61704	4.59	5.1223	5.41383	6.09066
69932;69933;69934;69935;69936;69937;69938;69939;69940;69941;69942;69943;69944;69945;69946;69947;69948;69949;69950;69951	1924	O95359	TACC2	S2317	0.659163	-0.979665	0.659163	-2.52681	-1.97091	-3.0232	0.0144075	0.43831	-1.8385	-2.44469	0.0144075	-2.40928	-0.685845	0.067033	-3.54428	-2.543	0.020475	-0.0438836	1.01697	-2.71434	-0.862756	1.02813	-0.472849	-2.67229
69932;69933;69934;69935;69936;69937;69938;69939;69940;69941;69942;69943;69944;69945;69946;69947;69948;69949;69950;69951	1925	O95359	TACC2	S2321	0.659163	-0.979665	0.659163	-2.52681	-1.97091	-3.0232	0.0144075	0.43831	-1.8385	-2.44469	0.0144075	-2.40928	-0.685845	0.067033	-3.54428	-2.543	0.020475	-0.0438836	1.01697	-2.71434	-0.862756	1.02813	-0.472849	-2.67229
4765;4766;4768;4769;4770;4771;4772;4773;4774;4775;4776;4777;4778;4779;4780;4781;4782;4783;4784;4785;4786;4787;4788;4789;4790;4791;4792;4793;4794;4795;4796;4797;4798;4799;4800;4801;4802;4803;4804;4805;4806;4807;4808;4809;4810;4811;4812;4813;4814;4815;4816;4817;4818;4819;4820;4821;4822;4823;4824;4825;4826;4827;4828;4829;4830;4831;4832;4833;4834;4835;4836;4837;4838;4839;4840;4841;4842;4843;4845;4846…	1938	O95365	ZBTB7A	S337	1.86507	0.88458	1.83013	1.12718	0.451736	0.873767	0.440191	1.05121	1.71449	0.650947	0.500088	1.0024	1.53478	1.38686	1.69051	2.38244	1.05062	-0.0893317	0.0934417	1.32451	0.806889	1.3379	0.814603	1.90333
44724;44725;44726;44727;44728;44730;44731;44734;44735;44736;44737;44738;44739;44742;44744;44745;44746;44747;44748;44749;44750;44751;44752;44753;159249;159250;159252;159253	1942	O95365	ZBTB7A	S526	0.0139993	0.864381	0.161636	1.13818	1.03788	1.30399	-0.164683	0.0569955	1.26326	0.927815	0.339954	1.37553	0.828281	1.06384	1.06602	0.656934	0.383083	0.716988	0.153974	1.3292	0.801532	0.602072	0.659691	1.47564
80856;80857;80858;80859;80860;80861;80862;80863;80864;80865;80866;80867;80868;80869;80870;80871;80872;80873;80874;80875;80876;80877;80878;80879;80880;80881;80882;80883;80884;80885;80886;80887	1944	O95391	SLU7	S215	-0.94797	0.0822558	0.619877	-0.131945	-0.209852	0.167987	-1.00586	-0.545123	0.304944	0.176218	-0.294879	0.157837	0.0164746	-0.812003	0.175793	0.369371	0.186036	-0.521412	-1.13352	0.0846416	-0.117497	-0.460318	0.00204281	0.316131
137033;137034;137035;137036;137037;137038;137039;137040;137041;137042;137043;137044;137045;137046;137047;137048;137049;137050;137051;137052;137053;137054;137055;137056;137057	1945	O95394	PGM3	S64	0.930283	-0.562331	0.930283	-1.02452	0.283979	-1.96434	0.612194	-0.112662	-0.573002	-1.39144	0.612527	0.0663662	0.0606826	-0.319674	-1.14451	-0.095522	0.0606826	2.04262	1.88124	-1.31602	0.392018	1.50602	0.0123814	-0.548376
48541;48542;48543;48544;48545;48546;48547;48548;48549;48550;48551;48552;48553;48554;48555;48556;48557;48558;48559;48560;64715;64716;64717;64718;64719;64720;64721;64722;64723;64724;64725;64726;64727;64728;64729;64730;64731;64732;64733;64734;64735;64736;64737;64738	1947	O95400	CD2BP2	S195	-1.55025	-0.403413	1.42075	-0.360642	-0.702519	-0.240663	-0.886958	-1.1706	0.599322	-0.174941	-0.182523	0.0800326	-0.744475	-0.685825	0.591388	0.519844	0.421626	-0.928634	-2.0547	0.245545	-0.162538	-0.645912	-0.212062	0.121353
2751;2752;2753;2754;2755;2756;2757;2758;2759;2760;2761;2762	1948	O95402	MED26	S447	2.96401	2.90723	1.86707	2.3415	2.26694	2.53085	4.17446	0.134621	3.79999	3.66779	0.864344	3.3956	4.59656	2.53488	2.88884	3.0756	2.6284	1.42364	0.955498	2.94129	2.34917	1.80788	3.04146	3.56083
46855;46857;46859;46860;46862;46864;46865	1958	O95425	SVIL	S1225	-0.856839	0.218144	-0.856839	-0.856839	-0.856839	-0.856839	-0.499895	-3.13837	-0.513543	-0.173707	-0.173707	-1.189	-0.481813	-0.077851	-0.481813	-0.481813	-0.481813	-1.96317	-0.188327	-0.274797	-2.18166	-1.35843	0.33739	-1.90011
24782;24783;24784;24785;24786;24787;24788;24789;24790;24791;24792;24793;24794;24795;24796;24797;24798	1955	O95425	SVIL	S245	0.664342	0.625556	0.700792	0.81324	1.34957	1.19565	0.908654	0.292792	1.03485	0.620889	0.908654	0.908654	0.831748	0.775604	0.533269	0.422709	0.831748	1.35998	0.384092	1.43734	1.23494	0.972351	0.843872	1.19009
125064;125065;125066;125067;125068;125069;125070;125072;125073;125074;125075;125076;125077;125078;125079;125081;125082;125083;125084;125085;125086;125087;125090;125093;125094;125101;125102;125103;125106;125111;125114;125115;125122;125125;125126;125127	1962	O95425	SVIL	S261	-0.868424	0.128409	-1.64491	-0.230818	-0.034992	-0.490811	-0.0350453	0.712256	-0.719627	-1.00538	-0.0350453	-0.309227	0.0729574	-1.02766	-0.993971	0.0729574	0.0729574	0.100454	0.146815	-0.631805	-0.0626895	0.727669	-0.307364	-1.08788
125064;125065;125066;125067;125068;125069;125070;125071;125072;125073;125074;125075;125076;125077;125078;125079;125080;125081;125082;125083;125084;125085;125086;125087;125088;125089;125091;125092;125095;125096;125097;125098;125099;125100;125104;125105;125108;125109;125110;125112;125113;125118;125119;125120;125121;125123;125124;125128;125129	1964	O95425	SVIL	S270	0.183595	-0.0772869	-1.61485	-0.649126	-0.144425	-0.643006	-0.451051	0.891461	-0.36074	-0.904668	0.0314188	-0.804737	0.150256	-0.932111	-0.291815	-1.70135	0.150256	0.318466	0.282971	-0.507007	-0.131504	0.588976	-0.412248	-1.06363
86252;86254;86255;86257;86258;86259;86260;86261;86262;86263;86264;86265;86266;86267;86269;86271;86274	1970	O95453	PARN	S557	-1.0921	0.833052	0.229669	0.336244	0.69102	0.573355	0.361634	-0.841476	0.432226	0.411406	0.361634	1.10941	0.116016	0.47722	0.51787	0.35445	0.116016	0.935366	-0.0819627	0.878098	0.396137	0.115292	0.0938278	1.07675
33433;33434;33435;33436;33437;33438;33439;33440;33441;33442;33443;33444;33445;33446;33447;33448;33449;33450;33451;33452;33453;33454;33455;33456;33457;33458;33459;33460;33461;33462;33463;33464;33465;33466;33467;33468;33469;33470;33471;33472;33473;33474;33475;33476;33477;33478;33479;33480;33481;33482;33483;33484;33485;33486;64018;64019;64020;64021;64022;64023;64024;64025	1967	O95453	PARN	S619	-3.79239	-0.817121	-1.2064	-1.12645	0.0406204	-0.894798	-0.165845	-1.79397	-0.799269	-1.08499	-3.17319	-0.166239	-2.01989	-0.786369	-0.821365	-1.06854	-2.88663	-0.20292	-2.05641	-1.04377	-0.439905	-1.11273	-1.2281	-0.553748
44052;44053;44054;44055;44056;44057;44058;44059;44060	1973	O95466	FMNL1	S1031	4.11397	4.06905	2.54973	4.69097	5.02359	5.00248	4.70801	2.23148	5.85276	3.7466	3.65275	4.98058	1.10059	4.57069	5.07329	3.92631	3.92785	3.95054	3.67677	5.77191	4.58327	2.62885	3.89951	4.20438
85527;85528;85529;85530;85531;85532;85533;85534;85535;85536;85537	1974	O95466	FMNL1	S184	1.41544	0.564011	0.265346	-0.2689	2.1275	-0.21537	-0.852902	1.84752	0.280927	1.30256	0.945695	0.573774	0.441342	0.441342	0.0652993	1.26291	0.441342	3.11858	1.80916	0.995034	2.49475	1.1259	0.937413	-0.126166
95759;95760;95761;95762;95763;95764;95765;95766;95767;95768;95769;95770;95771;95772;95773;95774;95775	1975	O95466	FMNL1	S624	6.4776	5.73791	4.80793	6.57492	6.91664	6.24213	6.68975	3.93055	7.23248	5.68433	5.57161	7.11536	6.49297	6.09233	6.70916	5.26276	4.95996	6.3165	6.65948	7.18957	6.8038	4.98042	4.56099	5.91896
48084;48085;48086;48087;48088;48089;48090;48091;48092;48093;48094;48095;48096;48097;48098;48099;48100;48101;48102;48103;48104;48105;48106;48107;48108	1982	O95490	ADGRL2	S1430	-0.44542	-2.50184	-2.20978	-0.44542	-0.44542	-3.46112	-1.61954	-0.578782	-2.57347	-2.81265	-0.117143	-3.1985	-1.43336	-3.28681	-0.566921	-0.566921	-0.566921	-2.76437	-0.185861	-2.23852	-1.51663	-1.36875	-1.55158	-3.25249
73837;73838;73839;73840;73841;73842;73843;73844;73845;73847;73848;73849;73850	1984	O95503	CBX6	S301	0.571638	-0.904784	-0.243373	-0.243373	-1.94064	-0.243373	-0.242258	-0.710027	-0.242258	-0.242258	-0.242258	-1.14855	-0.0714393	-2.08966	-0.0714393	-0.0714393	-0.0714393	-1.25679	-0.723944	0.0337727	-1.2641	-0.177125	-0.0709605	-1.479
32520;32521;32522;32523;32524;32525;32526;32527;32528;32529;32530;90955;90956;90957;90958;90959;90960;90961;90962;90963;90964;90965;90966;90967;90968	1988	O95602	POLR1A	S1429	-1.74354	-0.434329	-0.772271	-1.2946	-0.388585	-0.66806	-0.542083	-0.595773	-0.838142	-1.01672	-1.76518	-0.517339	-0.244652	-0.154941	-1.1614	-0.985666	-0.244652	-1.12639	-1.32306	0.0935656	-0.41725	-1.21367	-1.15214	-0.687378
96451;96452;96453;96454;96455;96456;96457;96458;96459;96460	1992	O95613	PCNT	S1653	1.38538	1.76384	0.711625	1.25982	0.819035	1.12166	1.03946	1.33879	0.948132	1.24654	1.03946	1.04395	1.45169	1.38593	0.536173	1.1122	0.865787	1.95421	1.97044	1.0953	1.2419	1.77022	0.975044	0.751126
134250;134251;134252;134253;134254;134255;134256;134258;134259	1994	O95639	CPSF4	S202	1.00275	0.056754	-0.801068	-0.841227	-0.282433	-0.412568	0.228174	0.973858	-0.784406	-1.02263	0.0256424	-0.0678286	-1.66024	-0.0674283	-0.314582	-0.370187	0.276707	0.403597	0.26381	-0.607839	-0.242869	0.339937	-0.133504	-0.140425
42758;42759;42760;42761;42762;42763;42764;42765;42766;42767	1995	O95672	ECEL1	S32	-0.246793	0.437759	-0.0771849	-0.246793	-0.246793	-0.432003	-0.132286	0.805692	-0.939055	-0.132286	-0.132286	-0.132286	1.0465	0.267768	-0.201466	-0.201466	-0.201466	-0.820474	0.470881	-0.624041	-1.03286	0.194445	-0.439678	-0.304362
154212;154213;154214;154215;154216;154217;154218;154219;154220;154221;154222;154223;154224;154225;154226;154227;154228;154229;154230;154231;154232	1997	O95674	CDS2	S33	-0.0582051	-2.90565	0.114106	-1.82679	-1.52178	-1.87971	0.252334	0.536729	-1.8648	-2.05826	-1.35429	-1.96513	-3.93027	-1.44383	-0.325587	0.447689	-0.83817	-1.29733	-4.57351	-1.76391	-0.185972	-0.884783	-1.01709	-0.372715
32443;32444;32445;32446;32447;49485;49486;49487;49488;49489	2001	O95684	FGFR1OP	S156	0.388211	0.293563	-2.11108	-0.337339	-0.348813	-0.340991	0.208416	-0.28418	-0.365425	-1.19075	0.208416	-0.700437	0.200419	-0.792611	0.200419	-1.97341	0.200419	-0.409404	1.17173	-1.17032	-0.365277	0.853108	-0.588626	-1.07346
32443;32444;32445;32446;32447;49485;49486;49487;49488;49489	2002	O95684	FGFR1OP	S160	0.388211	0.293563	-2.11108	-0.337339	-0.348813	-0.340991	0.208416	-0.28418	-0.365425	-1.19075	0.208416	-0.700437	0.200419	-0.792611	0.200419	-1.97341	0.200419	-0.409404	1.17173	-1.17032	-0.365277	0.853108	-0.588626	-1.07346
115677;115678;115679;115680;115681;115682;115683;115684;115685;115686;115687;115688;115689;115690;115691;115692;115693;115694;115696;115697	2004	O95685	PPP1R3D	S74	6.34351	4.98974	4.80853	5.48624	4.87162	5.09888	5.94852	4.50126	5.80035	5.6653	4.69978	5.43502	5.95943	5.25786	5.79334	5.30967	4.89635	4.35726	4.30855	5.75391	4.91507	4.46205	5.14248	5.68876
115677;115678;115679;115680;115681;115682;115683;115684;115685;115686;115688;115689;115690;115693;115694;115695;115696;115697;115698	2006	O95685	PPP1R3D	S78	6.08216	4.91488	4.69469	5.39384	4.76532	4.95728	5.92429	4.50374	5.77885	5.6463	4.6986	5.42026	5.93946	5.24746	5.77563	5.29857	4.89088	4.35915	4.24902	5.67197	4.67646	4.53031	5.19233	5.72627
62395;62396;62397;62398;62399;62400;62401;62402;62403;62404;62405;62406;62407;62408;62409;62410;62411;62412;62413;62414	2010	O95696	BRD1	S128	-3.74325	-1.60507	0.626771	-2.19123	-0.804409	-1.81304	-0.317739	-2.61114	-2.2604	-1.88855	0.0955716	-1.65855	0.29984	-0.188624	-1.98589	-3.94045	-0.575527	-0.653557	-1.64964	-1.19054	-0.112499	-1.12492	-1.22469	-2.15899
130465;136521;136522;136526;136529;136531;136532;136535;136536;136538	2012	O95696	BRD1	S803	0.752207	0.772407	-0.725742	0.177179	0.973513	0.0736979	0.68182	-0.833063	1.18483	0.383316	0.572523	1.31829	0.354883	-1.28504	1.0649	0.800764	0.354883	1.06618	-0.516063	0.691395	1.56476	0.65646	0.17281	0.660444
130466;136537;136538;136539;136540;136541;136542;136543;136544;136545	2013	O95696	BRD1	S808	0.502982	1.54256	-0.0646312	1.61663	1.95899	1.5458	0.51581	0.329369	1.89921	1.69386	1.23381	2.01377	0.709757	1.31508	1.64733	0.852767	0.709757	1.46629	0.154934	1.89321	1.41242	0.881279	1.51645	1.41223
97724;97725;97726;97727;97728	16709	O95696	BRD1	T885	-3.00422	1.29224	0.00017703	0.370117	-1.01899	-0.35078	-0.506466	-1.83349	0.48992	0.0178088	1.16165	-0.606235	-0.353649	-1.37733	-0.645452	1.3915	0.272703	-0.824527	-2.67721	-0.0422331	-0.270946	-0.712762	0.429711	0.590526
59010;59011;59012;59013;59014;59015;59016;59017	2016	O95714	HERC2	S1588	-0.228231	-0.430398	-0.228231	-2.01851	-2.07289	-0.228231	-0.287657	-0.286132	-0.287657	-1.69136	-0.287657	-2.32775	-0.205014	0.0570509	-1.92776	-1.23476	-0.205014	-1.81952	0.153765	-0.620305	-2.21303	-0.865179	-0.903856	-1.3844
23749;23750;23751;23752;23753;23754;23755;23756;23757;23758;23759;23760;23761;23762;23763;23764;23765;23766;23767;23768;23769;23770;23771;23772;23773;23774	2021	O95758	PTBP3	S56	-0.313242	-0.567905	-0.339398	-0.630747	-1.47066	-1.302	-1.7668	0.864566	-0.777654	-0.429177	-1.56101	-0.926668	-1.47828	1.2072	-0.334766	-0.294764	-0.713038	-1.15486	-2.87075	-0.983353	-0.955405	-0.875513	-0.130636	0.156492
73606;73607;73608;73609;73610;73611;73612;73613;73614;73615;73616;73617;73618;73619;73620;73621;73622;73623;73624;73625;73626;73627;73628;73629;73630;73631	2025	O95772	STARD3NL	S193	-0.726666	-0.546846	-1.88592	-0.721886	-0.626209	-1.26052	-1.84184	-0.777279	-0.715738	-1.23431	-0.586185	-0.876032	-2.08752	-0.818941	-1.43965	-0.998513	-0.133856	-0.112901	0.233753	-1.67192	-0.79182	-0.296407	-0.913292	-1.47671
124324;124325;124326;124327;124328;124329;124330	2039	O95785	WIZ	S1017	-0.843862	1.13772	-0.446001	-0.193633	-0.927307	-1.17672	0.233313	0.234557	-0.648363	-1.68549	0.00328828	-0.759373	0.0969009	-0.131143	-0.643967	-1.13522	-0.64306	-0.14972	-0.916507	-0.691392	-0.512106	-0.065034	-0.353868	-0.187084
197;198;199;200;201	2029	O95785	WIZ	S1517	0.766586	-0.114579	-0.683403	-0.00549583	0.710757	0.12813	0.532652	0.532652	-0.170196	-0.501784	0.532652	0.262658	0.35155	0.734645	0.318806	0.453315	-0.822287	0.583253	-0.134882	1.04472	0.416351	0.219866	0.155151	0.62334
68032;68033;68034;68035;68036;68037;68038;68039;68040;68041;68042;68043;147150;147151;147152;147153;147154;147155;147156;147158;147159;147160;147161;147162;147163;147164;147165;147166;147167;147168;147169;147170;147171;147172;147173;147174;147175;147176;147177;147178;147179;147180	2036	O95785	WIZ	S996	-0.29973	0.279218	-1.36546	-1.11047	-0.918378	-0.91613	-0.785477	-0.335059	-0.998233	-0.571853	0.254985	-1.22658	0.0707677	0.222455	-1.13291	-1.00236	-1.63108	-0.0773136	0.771517	-1.03476	-0.441824	0.341771	-0.729767	-1.54416
36600;36601;36602;36603;36604;36605;36606;36607;71387;71388;71389;71390;71391;71392;71393	2043	O95793	STAU1	S176	0.051346	0.784518	0.578037	0.284408	0.856862	0.362781	0.758929	-0.169647	1.05864	0.803973	-0.348999	0.674278	0.451463	0.175892	0.762815	0.404218	-0.84403	1.19277	-0.0946597	0.570957	0.272053	0.406199	0.810792	1.16817
160599;160600;160601;160602;160603;160604;160605;160606;160607;160608;160609	2044	O95793	STAU1	S390	-0.003361	-0.83821	-0.003361	-0.003361	-2.04997	-2.42299	-1.215	-0.293556	-0.293605	-0.293605	-0.293605	-1.95519	-0.37597	0.612547	-2.20066	-0.37597	-0.37597	-1.31207	0.471873	-1.46586	-1.01419	-1.28631	-0.432853	-1.4468
134311;134312;134313;134314;134315;134318	2049	O95816	BAG2	S20	1.25466	-0.367275	-0.96902	-0.0721576	-1.58394	-0.601671	-0.771542	-0.771542	-0.326978	0.628943	-0.771542	-0.245955	-0.282341	-0.282341	-0.729211	0.0779478	-1.13926	-0.910852	1.48152	-1.56594	-1.27731	-1.96433	-1.17031	-0.831154
158278;158281;158283;158284;158286;158294;158295;158297;158298;158299;158300	2051	O95817	BAG3	S377	-0.431828	-1.107	0.239698	-1.83245	-2.79757	0.239698	-0.510348	0.0890315	-0.510348	-0.510348	-0.510348	-2.35866	-1.13684	-4.01601	-0.128775	-0.128775	-0.128775	-0.648947	0.805625	-2.20819	-1.16318	0.397814	-0.507011	-2.31233
95974;95975;95976;95977;95978;95979;95980	2061	O95819	MAP4K4	S639	0.19139	1.04043	0.19139	0.892443	0.649028	0.700705	0.53727	-0.548681	1.61007	0.0200431	0.53727	0.89141	0.312644	0.571148	1.61214	1.18236	0.312644	-0.159168	-0.0252083	1.55121	1.37501	-0.208056	0.615984	0.505197
31330;31331;31332;31333;31334;31335;31336;31337	16720	O95819	MAP4K4	T834	-0.575494	1.04174	0.680028	0.708119	1.6312	1.10717	1.25107	0.412403	1.2368	0.946416	-0.416385	1.53568	0.442639	0.82379	1.36606	0.935753	0.0224869	1.16037	-0.00558211	1.41393	1.36138	0.00503016	1.10567	1.1076
115962;115963;115964;115965;115966;115967;115968;115969;115970;115971	2064	O95831	AIFM1	S268	0.524352	1.02469	0.905494	1.44961	2.59766	1.24955	0.703298	0.703298	1.28475	2.26028	0.588863	2.365	0.987089	0.987089	1.57886	0.548963	0.427602	2.09437	0.654368	1.89161	1.00794	0.87242	1.32789	2.18053
139775;139776;139781;139784;139786;139787;139792	2068	O95835	LATS1	S244	4.9098	4.59504	3.48772	4.5795	5.3494	4.91191	5.15738	3.60595	5.36304	4.95303	4.05371	5.1319	5.89591	4.35173	5.17336	5.55793	4.86775	4.22132	3.97744	4.50758	4.18507	4.62721	5.05947	5.43276
159291;159292;159293;159294;159295;159296;159298;159299	2072	O95983	MBD3	S85	0.374457	0.993716	0.446687	0.739754	-0.272797	0.498708	0.0717626	0.0717626	0.899245	0.854318	-0.356479	0.625646	-0.679182	0.350236	0.738043	0.247959	-0.245868	0.0257658	-0.637716	-0.0713342	0.533421	-0.0173384	0.518062	0.924634
24601;95981;95982;95983;95984;95985;95986;95987;95988;95989;95990;95991;95992;95993;95994;95995;95996;95997;95998;95999	2077	O96013	PAK4	S104	-0.173611	1.02626	0.292689	1.49556	0.119286	1.24025	1.40029	0.622477	0.36521	1.20722	0.394957	0.32936	-0.0865778	0.331093	1.09467	1.26807	0.941619	-0.409984	-1.37133	0.0057616	0.457442	0.336626	0.828288	1.07035
21549;21550;21551;21552;99884;99885;99886;99887;99888;99890;99891;99892;99893;99894;99895;99896;99897	2076	O96013	PAK4	S181	-1.94982	0.473042	-1.40594	-0.337111	-0.131628	-0.517987	0.417806	-0.431239	-0.742786	-1.72879	-1.38268	-0.717086	0.0929851	0.441291	-2.45078	-1.27458	-1.46593	0.0693693	0.759361	-1.51519	-0.949427	1.03196	-0.525413	-1.39022
40004;40005;40006;40007;40008;40009;40010;40011;40012	2081	O96017	CHEK2	S260	0.350688	0.88182	2.06591	0.181712	1.03586	2.13533	0.695174	-0.255548	2.94983	0.405572	1.04555	1.24743	0.596172	1.44536	1.86179	0.343183	0.343406	1.48623	1.50919	2.84397	1.43341	0.00228155	0.967066	0.373141
59606;59607;59608;59610;59611;59612;59613;59614	2082	O96017	CHEK2	S379	0.109034	-0.983484	0.109034	-1.60537	-0.966268	-1.85391	-0.0918377	-0.644086	-1.43713	-1.2786	-0.0918377	-0.890169	-0.227463	-0.227463	-1.4726	-0.227463	-0.227463	-1.65915	-0.0516071	-1.06952	-0.45828	-0.956844	-0.622329	-1.644
31147;31148;31149;31150;31151;31152;31153;31154;31155;31156;31157;31158;31159;31160;31161;31162;31163;31164;31165;31166;31167;31168;31169;31170;31171;31172;31173;31174;31175;31176;31177;31178;31179;31180	2083	O96019	ACTL6A	S233	-0.348538	-1.17549	-1.21132	-1.38897	-0.977962	-1.52051	-0.0837081	-3.52615	-0.894882	-1.46823	-2.29331	-0.830436	-0.0116648	-2.64566	-1.16821	-1.06786	-1.93474	-1.11848	-2.1861	-0.732574	-1.14956	-1.29365	-1.09655	-0.512888
46255;46257;46260;46261;46264;46265;46268;46273;46274;46277;46278;46282;46283;46286;46287;46289;46291;46294;46295;46296;46299;46301;46302;46307	16732	O96028	NSD2	T110	0.103547	-0.826952	-1.90716	-1.35134	-0.26024	-2.22269	0.0823004	-1.72374	-1.47746	-1.69032	0.0823004	-1.29716	-0.0702225	-1.90019	-1.98204	-1.82453	-0.0702225	-0.108512	-0.942647	-0.0531468	-0.862376	-1.06324	-0.674344	-1.50979
46254;46256;46258;46262;46266;46269;46271;46275;46285;46288;46289;46290;46291;46292;46293;46296;46297;46298;46299;46300;46301;46303;46304;46305;46306;46307	16733	O96028	NSD2	T114	-2.48723	-0.749778	-1.49264	-0.707809	-0.293766	-0.601646	-0.0369217	-0.974239	-1.57957	-1.28165	-0.0369217	-1.02767	-2.28338	-1.33707	-1.32556	-0.759392	0.00532529	-0.0783747	-1.31738	0.0985238	-0.438318	-1.61231	-0.405064	-0.694136
46254;46259;46267;46270;46272;46279;46280;46281;46284;46288;46289;46290;46291;46292;46293;46294;46295;46296;46297;46298;46300;46302;46303;46304;46305;46306;46307;46308	16734	O96028	NSD2	T115	-0.151624	-0.494133	-1.07073	-0.478653	-0.465543	-0.892014	0.06736	-0.765426	-1.09501	-1.22964	0.06736	-0.898832	-1.65163	-1.48898	-1.37569	-1.01117	0.163097	-0.19589	-1.11241	0.494934	-0.244066	-1.04941	-0.555996	-0.841803
33613;33614;33615;33616;33617;33618;33619;33620;33621;33622;33623;33624;33625;33626;33627;33628;33629;33630;33631;33632;33633;33634;33635;33636;33637;33638;33639;33640;33641;33642;33643;33644;33645;33646	16739	P00533	EGFR	T693	-2.33834	-1.4664	-0.263504	-0.263504	-3.54078	-0.263504	-0.807836	-0.989088	-0.98486	-0.98486	-0.98486	-0.98486	-0.580971	-0.89501	-0.580971	-0.580971	-0.580971	-3.31738	-0.903478	-0.179423	-2.58644	-0.94154	-1.8348	-1.61983
52475;52476;52477;52478;52479;52480;52481;52482;52483;52484	20234	P00533	EGFR	Y1197	-2.85645	0.354089	0.404873	0.329108	0.514543	0.344191	-0.114117	-0.114117	0.276816	-1.04705	-0.0468881	-0.0309929	-0.0622506	-0.0622506	-0.400408	-0.105053	-0.0622506	-0.464044	-1.63861	0.415116	-0.307676	-0.810256	0.20112	0.867082
36993;36994;36995;36996;38500;38501;38502;38503;38505;38506;38507;38508;38509;38510;38511;38512;38514;38516;38517	2098	P01042	KNG1	S332	3.72079	5.31559	3.67244	3.85249	6.68608	4.82416	4.64109	2.68246	4.86959	4.67978	3.69195	6.8107	3.80873	3.63298	5.62392	4.44448	4.03422	5.98879	4.52607	6.17696	4.35474	4.57897	5.20266	3.33847
24295;63670;63671;63672;63673;63674;63675;63676;63677;63678	2099	P01106	MYC	S161	-0.420326	0.0833398	-0.0369533	-0.486971	0.0365136	-0.0773808	-1.41362	-0.380043	-0.0689641	0.424608	-0.203999	-0.00467752	-0.232564	0.165046	-0.139004	0.356305	-0.696611	-0.655864	-1.08883	-0.391432	-1.34433	-0.509511	0.152066	0.3695
40252;40253;40254;40255;40256;40257;40258;40259;40260;40261;40262;40263;40264;40265;40266;40267;40268;40269;40270;40271;40272;40273;40274;40275;64370;64371;64372;64373;64374;64376;64377;64378;64379;64380;64381;64382;64383;64384;64385	2100	P01106	MYC	S62	-0.904953	-0.937899	-2.25791	-1.05402	-2.27688	-2.14861	-1.74052	-0.101401	-2.10806	-3.21157	-0.516104	-2.06415	-1.12335	-0.861407	-3.51243	-2.90822	-0.3679	-1.87815	-2.14682	-0.513876	-2.1806	-2.48793	-1.45817	-1.42968
40268;40269;40270;40271;40272;40273;40274;64378;64379;64380;64381;64382;64383;64384;64385	16743	P01106	MYC	T58	-2.39648	-0.472944	-0.0107927	-0.589604	-1.67291	-2.3081	-1.02722	0.242867	-1.91205	-0.623189	-0.623189	-2.07186	-0.110891	-0.213956	-2.37641	-1.72715	-0.398461	-1.8613	-1.70097	0.336659	-1.76396	-2.33626	-1.07752	-1.08148
85376;85378;85380;85382;85384;85387	2104	P01130	LDLR	S820	-0.990032	-0.106895	-0.106895	1.3385	-0.93568	-0.106895	0.0628358	-1.51418	0.0628358	0.0628358	0.0628358	0.0628358	1.23599	0.744137	-0.213921	-0.213921	-0.213921	-1.39506	0.404039	-1.38526	0.00399353	-0.642998	0.330915	-0.236547
85375;85377;85379;85381;85383;85385;85386;85388	20236	P01130	LDLR	Y828	0.41409	-0.90182	0.41409	-0.777077	-0.783529	-0.779278	-0.236342	0.871486	-0.680527	-0.236342	-0.236342	-0.236342	0.0254736	0.0254736	-1.29332	0.0254736	0.0254736	-0.273895	0.536921	-0.426363	-0.727329	0.101159	-0.171034	-1.29555
88254;88255;88256;88257;88258;88259;88260;88261;88262;88263;88264;88265;88266;88267;88268;88269;88270;88271;88272;88273;88274;88275;88276;88277;88278;88279;88280;88281;88282	2108	P01833	PIGR	S673	5.0212	7.21259	5.43959	6.1588	8.24262	7.71278	7.3075	5.16367	7.32491	5.57709	5.61317	8.64038	6.73515	5.51374	5.9573	6.64266	5.08343	8.00396	5.28541	7.25662	6.41441	6.65836	6.05164	8.94294
101858;132107;132108;132109;132111;132112;132114;132115;132117;132123;132125;132127;132129;132131;132132;132134;132136;132137	2109	P01833	PIGR	S734	7.07289	10.3877	8.22632	9.4218	10.5184	11.2485	9.99192	7.59894	10.664	7.9781	8.72739	11.048	8.90807	8.10372	9.08282	10.1457	9.10051	10.4381	8.17847	9.63752	9.96097	8.83776	8.24115	11.0742
101848;101849;101850;101851;101852;101854;101855;101856;101857;101859;132105;132106;132109;132110;132114;132116;132118;132119;132121;132124;132126;132127;132128;132129;132130;132133;132135;132136;132138;132139	2110	P01833	PIGR	S735	2.42093	6.31022	5.01482	5.74571	6.53484	7.31617	6.54133	3.8929	7.22789	4.39441	5.27954	7.39222	4.47464	4.60594	4.83598	6.43148	4.68992	6.85198	4.46834	5.73129	5.97233	5.47638	4.17156	7.45037
76297;76298;76299;76300;76301;76302;76303;76304;76305;76306;76307;76308;76309;76310;76311;76312;76313;76314;76315;76316;76317;76318;76319;76320;76321;76322;76323;76324;76325	2142	P02545	LMNA	S107	-1.69695	-2.79967	-1.97408	-1.86321	-2.32814	-1.78834	-0.865494	-2.81999	-2.96913	-1.41897	-1.34201	-2.58149	-3.41201	-3.36829	-2.7505	-1.77449	-2.70002	-0.520344	-1.58471	-2.84486	-2.10599	-0.775482	-1.26108	-2.89701
110097;110098;110104;110105;110112;110113;110119;110123;110129;110130;110135;110144;110145;110150;110151;110157;110158;110165;110166;110172;110173;110179;110180	2149	P02545	LMNA	S12	1.13808	1.11201	1.34346	1.43159	0.999978	1.49437	1.52441	0.509074	1.64719	1.27193	-0.08316	1.45222	1.47067	1.13389	1.69989	1.57562	0.728833	0.745341	0.476644	1.54677	1.18247	1.05552	0.770822	1.6697
85465;85466;85467;85468;85469;85470;85471;85472;85473;85474	2146	P02545	LMNA	S212	0.177128	-0.340436	-0.813879	0.258144	0.318961	0.402197	-0.529618	-1.82804	0.65812	1.06206	0.158262	0.939277	0.284942	0.284942	-0.0906226	-0.398291	-1.39433	0.712953	-0.116948	-0.357102	-0.668997	0.236637	0.872972	0.285999
110092;110093;110094;110095;110096;110100;110101;110109;110110;110114;110115;110116;110117;110118;110120;110121;110125;110126;110132;110133;110136;110137;110138;110139;110140;110141;110142;110143;110147;110148;110153;110154;110161;110162;110163;110164;110168;110169;110176;110177;110182;110183;110184;110185;110186;110187	2152	P02545	LMNA	S22	-2.61778	-0.792222	-1.40781	-0.441751	-0.0407123	-0.454751	-5.31278	-1.92148	0.159639	-0.636452	-1.27758	0.0351982	-2.45752	-0.8172	0.215671	-0.436637	-1.99452	-0.72982	-1.52787	0.46893	-0.544419	-0.836001	-1.93456	-1.02206
69921;69922;69923;69924;69925;69926;69927;69928;69929;69930;69931	2141	P02545	LMNA	S277	0.0490116	0.346074	0.113092	0.457418	-0.143742	0.722205	-1.48402	-0.192648	0.18807	0.41237	0.23575	0.245433	-0.344668	0.386281	0.814886	0.860201	0.425412	-0.542701	-1.23373	0.535911	-0.546516	-0.513859	0.478707	0.632499
57738;57739;57740;57741;57742;57743;57745;57746;57747;57748;57749;57750;57752;57754;57755;57756;57759;57760;57761;57762;57763;60622	2134	P02545	LMNA	S301	1.31357	-0.594078	-0.0187044	-0.37765	-1.43171	-0.666131	0.949602	0.360806	-0.794501	-0.492241	-1.17509	-0.854518	1.08358	-0.00011289	-1.03447	-0.115031	-0.93065	-1.35971	-0.419755	-0.280164	-1.09909	-1.64713	-0.366863	0.80111
76846;76847;76850;76851;76852;76853;76854;76855;76856;76857;76859;76860;76861;76862;76863;76864;76865;76867;76868;76870;76871;76872;76873;76874;76875;76877;76878;76880;76881;76882;76883;76884;76885;76886;76887;76888;76889;76890;76891;76892;76893;76894;76895;76896;76897;76898;76899;76900;76901;76902;76903;76904;76905;76906;76907;76908;76909;76910;76911;76912;76913;76914;76915;76916;76917;76918;769…	2143	P02545	LMNA	S390	-3.15707	-2.34672	-2.60432	-2.65951	-0.416399	-1.45716	-4.18326	-5.16891	-0.738885	-1.49779	-2.13157	-1.07072	-6.44619	-1.58392	-0.783506	-1.30724	-2.20854	-0.790183	-3.31913	-0.640772	-1.62774	-1.72309	-2.01717	-2.01623
76845;76848;76849;76858;76866;76869;76876;76879;76885;76886;76887;76889;76891;76893;76894;76895;76898;76899;76900;76901;76902;76904;76907;76909;76910;76911;76912;76913;76915;76916;76917;76918;76919;76920;76921;78722;78724;78725;78727;78728;78729;78731;78732;78733;78737;78738;78740;78742;78743;78745;78746;78747;78748;78749;78752;78753;78755;78756;78757;78759;78761;78762;78765;78766;78770;78771;787…	2144	P02545	LMNA	S392	-0.015234	-1.93926	-0.175379	-1.35774	-1.48791	-1.13588	-3.84688	-3.76958	0.630858	-0.41621	-1.06568	-0.586238	-4.52081	0.00998202	0.627223	0.440017	-0.97352	-1.72712	-2.98334	0.257214	-0.642593	-1.24193	-1.14939	-0.754121
13956;14071;14123;49821;49822;49823;49824;49825;49827;49828;49830;49832;49833	2129	P02545	LMNA	S403	-0.00837839	-0.430615	-0.92241	-0.685521	-0.811442	-0.122222	-0.265263	0.0667536	-0.611123	-1.13553	-0.265263	-0.336274	-1.12126	0.172987	0.12349	0.528894	-0.677816	-0.323081	-2.11438	-0.474683	-0.239004	-0.432841	-0.31706	-0.297693
13949;13950;13953;13979;13983;13999;14002;14013;14020;14026;14028;14037;14039;14043;14045;14051;14052;14056;14061;14063;14064;14071;14076;14081;14082;14091;14097;14098;14105;14106;14112;14113;14116;14117;14119;14121;14127;14129;14132;14136;14138;14139;14141	2130	P02545	LMNA	S404	-1.65885	-0.913678	-1.89882	-1.41759	-1.35505	-1.35247	-1.51041	-0.459633	-0.616444	-1.05508	-0.875362	-1.23475	-0.60325	-0.317106	-0.950752	-0.80403	-1.01875	-1.34805	-2.176	-1.17098	-1.53161	-1.54823	-0.920539	-0.776984
13941;13947;13952;13954;13962;13965;13972;13977;13978;13982;13984;13990;13996;13997;13998;14001;14003;14006;14009;14011;14016;14019;14021;14022;14031;14032;14033;14034;14035;14036;14038;14040;14041;14042;14043;14044;14046;14047;14048;14049;14050;14053;14056;14057;14060;14062;14065;14066;14067;14068;14069;14070;14072;14074;14075;14076;14077;14079;14080;14083;14084;14086;14087;14088;14090;14092;140…	2131	P02545	LMNA	S406	-2.46829	-1.17612	-1.98264	-1.50885	-1.91746	-1.48359	-3.08041	-0.915431	-1.81295	-1.89638	-1.39792	-2.03419	-2.02739	-0.939657	-1.71181	-0.929708	-2.6436	-2.36777	-3.6275	-1.81039	-1.80653	-2.09365	-1.58905	-1.46765
13948;13958;13961;13966;13973;13986;13988;14005;14008;14025;14034;14035;14037;14038;14039;14040;14041;14042;14043;14044;14045;14046;14047;14048;14049;14050;14051;14052;14053;14054;14055;14056;14057;14058;14059;14060;14061;14062;14064;14066;14067;14069;14070;14072;14073;14074;14075;14076;14077;14078;14080;14081;14083;14084;14085;14086;14087;14088;14089;14090;14091;14092;14093;14094;14095;14096;140…	2132	P02545	LMNA	S407	-1.3089	-0.184292	-1.41195	-0.615627	-1.07159	-0.782407	-2.00793	0.115832	-0.571176	-0.760334	-0.712128	-1.06527	-0.777672	0.0254344	-0.829272	-0.125038	-1.55132	-1.63141	-2.54332	-0.962378	-1.09013	-1.14198	-0.530328	-0.330849
13944;13945;13946;13951;13955;13960;13969;13970;13976;13980;13981;13985;13994;13995;14004;14010;14017;14018;14023;14027;14030;14058;14065;14079;14130	2133	P02545	LMNA	S414	-1.2419	-0.405673	-2.3464	-0.532281	-0.888887	-0.473887	-0.302051	-0.361028	-0.783679	-0.347715	-1.60156	-1.34832	-2.4024	-0.624016	-0.485249	0.045672	-1.32598	-1.2129	-2.68872	-1.63486	-1.2511	-1.42324	-0.506125	-0.408869
131582;131583;131585;131586;131587;131588;131589;131590;131591;131592;131593;131594;131595;131597;131598;131599	2153	P02545	LMNA	S428	-1.01715	0.352278	-0.0939045	0.00871678	-0.698315	-0.0710192	0.584127	-0.569539	-0.0173	0.255911	0.0569675	-0.202312	-0.255779	-0.047126	-0.380552	0.123307	0.0237514	-0.331994	-1.43573	-0.777632	-0.882367	0.0810622	0.000788593	0.144248
85563;85564;85566;85568;85572;85573;85574;85575;85578;85579;118640;118641;118643;118646;118647;118648;118650;118651;118652;118654;118656;118657;118659;118660;118662;118664;118666;118667;118669;118670;118671;118674;118675;118676;118677;118678;118679;118681;118682;118683;118685;118686;118688	2147	P02545	LMNA	S458	-1.68283	0.1046	-1.00744	-1.48079	-0.474068	-1.27637	-0.163094	-0.242328	-1.75982	-1.88974	-0.163094	-1.23504	-0.251207	-0.532334	-1.34125	-1.1482	-2.87448	-0.095884	-0.928136	-0.604185	-1.0094	-0.693399	-0.707365	-1.34026
85562;85565;85567;85569;85570;85571;85576;85577;118642;118644;118645;118649;118653;118655;118658;118661;118663;118665;118668;118672;118673;118680;118684;118687	2148	P02545	LMNA	S463	-2.78372	-0.729277	-2.05854	-2.2125	-1.23143	-1.74292	-2.96795	-0.319078	-2.04441	-2.73064	-0.39839	-2.19935	-2.60618	-0.80332	-1.86555	-2.34773	-0.470657	-1.2361	-1.98086	-2.44277	-0.847902	-1.11805	-1.51423	-2.06996
141508;141509;141510;141511;141512;141513;141514;141515;141516;141517;141518	2159	P02545	LMNA	S533	0.506677	-1.37449	0.506677	0.506677	-1.05848	0.506677	1.09404	-1.07527	0.264771	0.264771	0.264771	-0.621647	0.535631	0.913433	-0.755417	-0.4512	0.0409541	0.655348	0.607197	0.0769033	-0.187732	0.622753	0.0656785	-0.292257
11648;11655;11664;11681;11687;11695;11700;11701;11706	2125	P02545	LMNA	S615	0.470368	0.179498	-0.90681	0.167322	0.444665	0.326791	-0.237476	0.657535	0.316044	-1.42652	0.2716	0.984709	0.342992	-0.783524	-0.767593	0.514091	0.342992	0.724657	-0.307406	0.470876	-0.39433	0.406557	0.2	1.11783
11645;11653;11658;11660;11662;11665;11678;11685;11691;11698;11704;11710;11711;11712;11713;11714;11715;11717;11719;11720;11721	2128	P02545	LMNA	S619	-1.22137	-0.121191	-1.47506	-0.222897	0.826667	-0.412681	-0.0338801	-0.376109	-0.766307	-1.34882	-0.0338801	-0.0387152	-0.6396	-0.214541	-0.308759	-2.58296	-1.26871	0.260445	-1.32379	0.0827178	-0.361285	-0.436561	-0.283089	0.094756
110099;110108;110124;110131;110146;110152;110159;110167;110175;110184;110185;110186	16750	P02545	LMNA	T19	0.491253	-0.481894	0.491253	-0.119748	0.324726	-0.437909	0.181042	0.181042	0.204228	0.181042	0.181042	-0.167159	0.245534	-1.10276	0.40083	0.585453	0.262935	-0.0815586	-0.0398348	0.933592	0.408203	0.0914479	-0.216615	-0.265616
76889;76892;76896;76897;76900;76903;76905;76914;78735;78764;78793;78795;78798;78799;78805;78807;78808;78811;78812;78814	16749	P02545	LMNA	T394	-0.310374	-0.614195	-0.364811	-0.395551	0.0352984	0.0700816	-0.107937	-0.107937	-0.107937	-0.107937	-0.107937	-2.30471	-2.4037	-1.46689	-0.440481	-0.869863	-1.91954	0.0390553	-1.25951	1.08591	-0.171561	-0.492372	-0.521254	-1.05022
14036;14044;14059;14063;14073;14078;14082;14086;14089;14103;14104;14114;49823	16747	P02545	LMNA	T409	-2.2158	0.552075	0.176732	0.575689	0.398861	0.728354	0.0429607	0.646327	0.448472	-0.528042	-0.615923	-0.358579	0.529294	-0.859188	0.642411	0.680462	0.524551	0.704651	-1.46845	0.372469	-0.368709	-0.507008	0.45459	0.681621
65483;65487;65497;65501;65503;71260;71261;71262;71265;71266	16748	P02545	LMNA	T424	-0.232119	-1.30826	-1.97022	-1.32439	-1.70726	-0.21564	-0.634664	-2.42109	-0.551476	-0.352882	-1.05387	-0.973764	-0.326528	-0.326528	-1.16377	-0.971481	-1.75886	-2.12301	0.846626	-2.86309	-1.32839	-1.83495	-1.21768	-1.58862
14741;14742;14743;14744;14745;14746;14747	2169	P02686	MBP	S26	-1.78796	-0.571769	-0.435684	0.00195501	-0.275683	-0.293878	0.851304	-1.50786	-0.671379	0.0229242	-0.517353	-0.517353	-0.864055	-1.27384	-0.366327	0.677049	0.600646	-0.921327	-2.70231	-0.127488	-0.166484	-0.65822	-0.537675	-0.0512889
56628;56629;56630;56631;56632;56633;56634;56635;56636;56637;56638;56639;56640;56641;56642;56643;56644;56645;56646;56647;56648;56649;56651;56652;56653;56654;56655;56656;56657	2176	P02794	FTH1	S179	0.811054	-0.122878	0.120677	-0.832463	0.594493	0.499525	-1.07683	0.632385	0.88217	0.856115	-0.708498	0.83139	-0.754435	-0.159978	0.846014	1.19819	-1.0224	0.546928	-0.941033	0.0488587	-0.523882	-0.208685	1.07275	1.46314
46326;46329;46333;46336;46340;46341;46344;46345;46347	2184	P04075	ALDOA	S39	1.18407	1.44778	1.18407	1.57745	0.536206	1.6031	1.00808	2.3319	0.496727	1.29192	1.00808	1.3926	2.52793	1.64557	0.7128	0.7128	0.7128	2.8867	1.72174	0.129563	1.80673	2.59333	1.57818	0.956888
42643;42644;42645;42647;42648;42649	2194	P04406	GAPDH	S210	-0.161301	-0.536911	0.931081	-0.171033	-0.681532	-0.232549	-0.443175	-0.443175	-0.0172144	0.460745	-0.443175	0.594906	0.14731	-4.40326	0.417301	0.572025	0.14731	0.359368	1.93298	-2.14146	-0.159223	1.04682	-0.114517	-1.2064
110733;110734;110735;110738;110739;110740;110743;110744;110745;110746;110747;110748;110750;110751;110752;110755;110756;110758;110760;110761;110764;110765;110768;110769;110770;110772;110773;110776;110777;110778;110779;110780;110782;110783;110784;110785;110786;110787;110788;110789;110790;110791;110792;110793;110794;110795;110796;110797;110798;110799;110800;110801;110802;110803;110804;110805;110806;…	2200	P04626	ERBB2	S1054	-2.16989	-1.85113	0.546376	-4.27317	-5.55366	-3.80851	-1.9403	-0.22275	-5.34525	-0.95258	-0.95258	-5.34859	-3.00671	-0.921861	-0.850051	-0.850051	-4.88257	-3.56242	-2.21345	-1.33753	-3.18102	-1.9742	-2.5168	-3.99611
110732;110736;110737;110741;110742;110749;110753;110754;110757;110759;110762;110763;110766;110767;110771;110774;110775;110781;110787;110788;110790;110791;110792;110793;110794;110795;110796;110797;110798;110801;110802;110804;110805;110808;110809	2201	P04626	ERBB2	S1066	-0.891448	-1.4319	0.0170917	0.0170917	-2.53208	-3.03259	-0.0833992	-0.246894	-2.98214	-0.525205	-0.525205	-2.05407	-1.11287	-0.902118	-0.0939093	-2.35292	-1.98034	-0.883646	-0.448692	-0.57278	-1.29641	-0.660422	-1.46237	-2.78281
122311;122312;122313;122316;122317;122319;122322;122324;122326;122330;122331;122333;122335;122337;122339;122340;122341;122342;122344;122346;122347;122348;122349;122350;122351;122353;122354;122355;122356;122358;122360;122364;122370;122371;122372;122373	2202	P04626	ERBB2	S1073	-2.95204	-1.49688	-0.505889	-3.65857	-0.505889	-0.505889	-1.18882	-1.68711	-1.18882	-1.18882	-1.18882	-1.18882	-0.58812	-1.14442	-0.58812	-3.30712	-0.58812	-3.23354	-2.65249	-0.205401	-2.13661	-0.988157	-1.29035	-3.30511
122310;122312;122314;122315;122318;122320;122321;122322;122323;122325;122327;122328;122329;122331;122332;122334;122361;122362;122363;122365;122366;122367;122368;122369	2203	P04626	ERBB2	S1078	-4.89954	-2.25579	-0.615403	-0.615403	-4.17072	-0.615403	-1.61114	-1.72179	-1.61114	-1.61114	-1.61114	-1.61114	-0.843991	-1.27249	-3.76375	-0.843991	-0.843991	-3.97497	-3.62283	-0.332852	-3.04352	-2.74306	-0.750661	-3.10664
122310;122311;122313;122314;122315;122316;122317;122318;122319;122320;122321;122323;122324;122325;122326;122327;122328;122329;122330;122332;122333;122334;122336;122338;122343;122345;122352;122357;122359;122361;122362;122363;122364;122365;122366;122367;122368;122369;122374;122375;122376;122377;122378	2204	P04626	ERBB2	S1083	-5.12605	-1.89415	-0.478586	-0.478586	-4.40397	-0.478586	-1.53204	-1.58642	-1.53204	-1.53204	-1.53204	-1.53204	-0.678597	-1.33479	-4.25097	-0.678597	-0.678597	-3.75307	-2.17348	-0.356819	-2.39772	-1.84003	-1.28096	-4.54829
47557;47559;47561;47565;47568;47571;47574	2196	P04626	ERBB2	S1100	1.31391	0.904571	0.732089	0.391708	0.501236	0.446761	0.556747	0.92012	0.59377	0.653161	-0.0219729	0.948507	0.636241	1.2744	0.150019	0.237905	0.429924	0.608309	0.242608	0.592121	0.641275	0.818972	0.799484	0.40228
31054;31055;31056;31057;31058;31059;31060;31061;31062;31063;31064;31065;31066;31067;31068;31069;31070;88878;88879;88880;88881;88882;88883;88884;88885;88886;88887;88888;88889;88890;88891;88892;88893;88894;88895;88896;88897;88898;88899;88900;88901;88902;88903;88904;88905;88906;88907;88908;88909;88910;88911;88912;88913	16764	P04626	ERBB2	T1166	0.864028	-1.75317	-1.62571	-1.33139	-1.72193	-0.968576	-1.75473	-1.16978	-0.495182	-1.13689	-1.81029	-1.04888	-0.251594	-3.11713	-0.745459	-0.964474	-1.76759	-1.47878	-2.72444	-1.52461	-1.58021	-0.827243	-1.02578	-0.506752
73924;73926;73927;73929;73930;73931;73932;73933;73934;73935;73936;73937;73938;73939;73940;73941;73942;73944;73945;73946;73947;73948;73950;73951;73952;73953;73954;73955;73956;73957;73958;73959;73960;73961;73962;73963;73964;73965;73966;73967;73968;73969;73970;73971;73972	16768	P04626	ERBB2	T701	-0.67515	-2.31185	-2.72084	-0.606945	-0.606945	-0.606945	-0.365766	-0.983732	-3.76893	-0.699137	-0.699137	-0.699137	-3.63693	-3.60946	-0.268999	-0.268999	-0.268999	-1.44204	0.120151	-0.168325	-2.045	-2.28276	-1.42066	-2.81454
157032;157033;157035;157036;157037;157038;157039;157041;157042;157044;157045;157046;157047;157048;157050;157051;157053;157054;157055	16741	P04626	ERBB2	T733	-0.530916	-0.28777	-1.59232	-0.161902	-1.34635	-1.32807	-0.460997	-0.339478	-1.79261	-1.14881	-0.193971	-1.05414	0.821396	-0.366612	-1.26752	-1.78966	-0.477853	-1.04479	-0.131508	-2.66431	-1.25333	-0.664028	-0.345482	-0.586222
53348;53349;53352;53353;53356;53357;53360;53361;53364;53365;53366;53367;53368;53369	20241	P04626	ERBB2	Y1248	-0.280916	-4.91629	-0.280916	-0.280916	-0.280916	-0.280916	-2.14124	-0.449327	-0.687275	-0.687275	-0.687275	-0.687275	-0.408128	-3.88232	-0.408128	-0.408128	-0.408128	-0.408128	-4.02121	0.891743	-3.45897	0.891743	0.891743	-2.14114
73426;73427;73428;73429;73430;73431;73432;73433;73434;73435;73436;73437;73438;73439;73440;73441;73442;73443;73444;73445	20242	P04626	ERBB2	Y877	-2.14237	0.0398622	-1.75707	-1.08377	-1.82724	-2.70032	-2.66352	-0.294072	-1.71609	-1.86238	-0.303836	-2.01339	-0.541674	-0.127519	-2.53056	-2.16703	-0.541674	-2.18751	-0.976171	-1.38324	-2.31374	-0.765254	-1.58331	-2.06884
7693;7695;7696;7697;7698;7699;7700;7702;7704;7706;7707;7708;7710;7712;7713;7714;7715;7716;7717;7719;7720;7722;7723;7724;7726;7727;7728;7730;7731;7732;7733;95075;95076;95077	2206	P04637	TP53	S315	-0.25026	0.363442	0.305441	0.297565	0.126743	0.236653	-1.36459	0.00372724	1.19853	0.852042	-0.625412	0.514267	0.129659	-0.270564	0.637784	0.696656	-0.0774691	-0.163258	-0.90921	1.42538	0.158647	-0.357666	0.0453803	0.030997
49416;49417;49418;49419;49420;49421;49422;49423;49424;49425;49426;49427;49428;49429;49430;49431;49432;49433;49434;49435	2207	P04792	HSPB1	S15	-0.347666	-0.62894	-2.09026	-2.49669	-2.90302	-2.82249	-0.843272	-0.843272	-2.81924	-2.2447	-0.843272	-2.58351	-0.273347	-2.93409	-2.87375	-2.43068	-0.564978	-2.31389	-3.52255	-2.48658	-1.9201	-1.3696	-1.35128	-1.35601
150881;150882;150884;150888;150890;150891;150893;150895;150897;150900;150902	2217	P04920	SLC4A2	S173	0.861048	1.88178	1.16969	2.0484	2.73554	1.96531	1.19075	0.689269	2.03057	1.52268	1.26292	2.19941	0.793247	1.35634	2.6238	1.93284	2.01762	2.02933	2.03747	1.81902	1.51522	0.523314	2.17078	2.18433
21684;162701;162702;162703;162705;162706;162707;162708;162709;162710;162712	2218	P05023	ATP1A1	S16	-0.978309	1.31178	-0.18928	0.756046	1.24275	1.71534	0.0537565	1.15044	1.46908	0.344873	-0.0395915	1.23524	-0.909227	1.15887	1.38529	0.872904	0.297003	1.04613	-0.300668	0.609806	0.593228	1.45104	0.407249	1.8571
74493;74494;74495;74496;74497;74498;74499;74500;74501;74502;74503;74504;74505;74506;74507;74508	2219	P05023	ATP1A1	S653	0.395072	0.465512	-0.216019	0.155152	-1.02282	-1.21935	0.373122	-0.367734	-0.703224	-1.18475	0.373122	-0.637194	0.0450061	0.212561	-0.649814	-0.50934	0.0450061	0.0256689	0.467461	-0.773836	-0.383538	0.283358	-0.0121142	-0.622406
68640;68641;68644;68645;68646;68648;68649;68651;68653;68655;68656;68659;68661;68663;98091;98092	2227	P05114	HMGN1	S7	-0.299042	-0.996168	-1.70184	-0.602331	-1.69131	-0.858803	-0.107547	-0.406123	-0.790387	-1.4411	-1.58757	-0.876544	-0.919875	-0.445643	-0.109494	-0.36006	-1.02301	-1.23196	-2.90519	-1.14421	-1.0873	-1.44962	-1.03215	-0.593827
68640;68642;68643;68645;68647;68650;68652;68653;68654;68657;68658;68659;68660;68662	2228	P05114	HMGN1	S8	-0.149118	-1.09547	-1.62074	-1.01369	-1.50379	-0.755987	0.648148	0.221352	-0.815991	-0.747225	-1.15475	-0.974185	0.0909943	-0.982245	-1.42699	-1.78946	-1.65239	-2.13564	-2.8994	-0.723143	-0.946618	-1.34532	-0.838411	-0.437919
143195;143196;143199;143200;143201;143203;143204;143205;143209;143210;143213;143214;143217;143218;143222;143223;143226;143227;143231;143232;143235;143236;143239;143243;143244;143247;143248;143249;143250;143251;143252;143253;143254;143255;143256;143257;143258;143259;143260;143261;143262;143263;143264;143265;143266;143267;143268;143269;143270;143271;143272;143273;143274;143275;143276;143277;143278;…	2230	P05114	HMGN1	S86	-1.32361	-1.91507	0.0502139	-1.1308	-1.40069	-1.3859	-2.39399	-2.14343	-0.19802	-0.560007	-2.90935	-0.616938	-3.18992	-2.00872	-0.322328	-0.237463	0.290277	-2.1348	-3.33229	-0.565212	-0.592065	-2.34426	-0.883273	-0.675605
143197;143198;143202;143206;143207;143208;143211;143212;143215;143216;143219;143220;143221;143224;143225;143228;143229;143230;143233;143234;143237;143238;143241;143242;143245;143246;143247;143248;143249;143250;143251;143252;143253;143254;143255;143256;143257;143258;143259;143260;143261;143262;143263;143264;143265;143266;143267;143268;143269;143270;143271;143272;143273;143274;143275;143276;143277;…	2231	P05114	HMGN1	S89	-0.600552	-1.61841	0.105174	-0.653654	-1.18016	-1.15334	-0.138525	-2.679	-0.17439	-0.393177	-2.65432	-0.521705	-2.50536	-1.48317	-0.0559146	-0.0787095	0.592154	-1.57562	-3.09413	-0.266765	-0.30362	-1.76117	-0.65855	-0.305212
73791;73792;73793;73794;73795;73796	2233	P05141	SLC25A5	S42	-0.202293	1.08542	0.578408	0.56143	-0.15669	1.26141	0.439615	0.342183	0.408535	0.706984	0.439615	0.886356	0.472116	1.42357	-0.382521	0.355769	0.451347	0.842915	1.04431	0.0439105	-0.012159	1.0189	1.17001	0.154632
53166;53167;53168;53169;53170;53172;53173;53174;53175;53176	16780	P05362	ICAM1	T530	1.79295	1.29647	0.463758	0.439895	1.79109	1.24021	0.82268	0.413372	1.22059	0.837938	0.710286	2.3341	0.598276	1.29589	1.22682	0.857979	1.12154	1.67569	0.342354	1.84752	1.70767	0.432473	0.863826	1.40729
29913;63839;63840;63841;63842;63843;63844;63845;63846;63847;63848;63849;63850;63851;63852;63853;63854;63855;63856;63857;63858;63859;63860;63861;63862;63863;63864;63865;63866;63867;63868;63869;63870;63871;63872;63873;63874;63875;63876;63877;63878;63879;63880;63881;63882;63883;63884;63885;63886;63887;63888;63889;63890;63891;63892;63893;63894;63895;63896;63897;63898;63899;63900;63901;63902;63903;639…	2237	P05387	RPLP2	S102	-0.584698	-0.982232	-2.7697	-3.24232	-3.66808	-3.85873	-1.16146	-0.599007	-3.73186	-4.48103	-0.766068	-3.53685	-1.49579	-0.87131	-3.62819	-1.02271	-1.02271	-5.3118	-2.63922	-0.19321	-2.54024	-2.81618	-3.26307	-3.47722
29912;29913;63839;63840;63841;63842;63843;63844;63845;63846;63847;63848;63849;63850;63851;63852;63853;63854;63855;63856;63857;63858;63859;63860;63861;63862;63863;63864;63865;63866;63867;63868;63869;63870;63871;63872;63873;63874;63875;63876;63877;63878;63879;63880;63881;63882;63883;63884;63885;63886;63887;63888;63889;63890;63891;63892;63893;63894;63895;63896;63897;63898;63899;63900;63901;63902;639…	2238	P05387	RPLP2	S105	-1.22868	-0.922628	-3.59739	-4.04723	-4.0468	-4.63391	-1.56748	-0.901357	-4.44618	-5.15961	-0.976514	-4.06724	-1.9628	-0.81437	-3.87891	-4.97001	-0.955361	-4.02804	-2.59737	-0.893537	-3.42489	-2.96881	-4.0049	-3.80968
69520;69522;69523;69524;69526;69527;69528;69529;69530;69531;69532;69533;69534;69535;69536;69537;69538;69539;69541;69542;69543;69544;69545;69546;69548;69550;69552;69553	2240	P05387	RPLP2	S79	-2.53227	-1.77734	-0.0146464	-0.0146464	-0.0146464	-2.33311	-0.309013	-1.56785	-3.36194	-0.309013	-0.497704	-0.309013	-0.338184	-2.14884	-0.338184	-0.338184	-0.338184	-2.43628	0.665108	-2.0382	-1.02238	-0.337776	-1.16783	-2.61552
69404;69405;69406;69407;69408;69409;69410;69411;69412;69413;69414;69415;69416;69417	2246	P05412	JUN	S73	0.259262	-0.949895	-1.13931	-1.15471	0.764306	-0.617443	0.110408	0.110408	-0.715645	-0.690446	-2.35764	0.300789	0.14951	0.14951	-0.582027	-1.31729	-2.13405	0.2332	-0.743774	-1.22312	-0.218598	-0.552939	0.16769	0.37425
40075;40076;40077;40078;40079;40080;40081;40082;40083;40084;40085;40086;40087;40088;40089;40090;40091;40092;40093;40094;40095;40096;145138;145139;145140;145141;145142;145143;145144	2248	P05455	SSB	S366	-0.343991	0.630208	0.596883	0.266136	1.75813	0.329763	0.965222	1.32264	0.666359	0.3286	-1.32991	0.822245	-0.182353	0.723448	0.691866	0.365032	-0.0361602	0.938591	0.563643	2.31105	1.10676	0.259835	0.235804	0.231067
125335;125336;125337;125338;125339;125340;125341;125342;125343;125344;125345;125346;125347;125348;125349;125350	2249	P05455	SSB	S92	-4.52855	-0.422217	-1.5449	-3.27352	-2.01837	-2.25621	-0.5887	-0.47406	-2.86054	-3.45345	-0.5887	-3.48884	-0.854853	-1.03313	-3.83442	-0.854853	-0.854853	-2.54749	-0.290038	-1.70293	-1.46778	-1.37472	-2.49831	-4.03822
114973;114977;114978;114981;114983;114984;114989;114990;114993;114994;114996;115000;115001;115004;115005;115009;115014;115018;115019;115024;115025;115029;115030;115033;115035;115039;115040;115045;115046;115050;115051;115053;115055	2266	P05783	KRT18	S15	0.570822	-1.29171	-2.89289	-1.00303	0.0601202	-0.688744	-0.267528	-0.267528	-1.32286	-1.51195	-0.267528	-0.289283	-0.000314881	-2.79965	-1.08998	-0.609383	-2.9285	1.34464	-1.68052	-1.84366	-0.916176	0.260128	-0.266102	0.573253
114972;114976;114982;114987;114988;114991;114992;114995;114998;114999;115002;115003;115007;115008;115010;115011;115012;115013;115016;115017;115022;115023;115027;115028;115032;115034;115037;115038;115043;115044;115048;115049;115053;115054	2267	P05783	KRT18	S18	-2.46659	-1.92812	-1.37495	-1.71289	1.02114	-0.879631	-1.94409	-3.24309	-0.89323	-1.13705	-2.95127	0.125316	-3.11769	-0.60422	-1.31272	-0.771276	-0.60422	1.30458	-1.23161	-2.83558	-0.538131	0.160373	-0.216516	-0.997269
114974;114979;114980;114985;114986;114997;115006;115015;115020;115021;115026;115036;115041;115042;115047;115052;115059;115061;115062;115063;115065;115066;115067	2268	P05783	KRT18	S23	-4.5263	-0.0416954	-0.801739	-0.258576	0.636352	-0.270377	-3.45494	-0.699464	-0.199947	-0.463216	-0.0657226	0.0800314	-1.77454	-0.614344	-0.378861	0.131643	-2.58939	0.49548	-1.44754	-1.71036	-0.791182	0.0393238	-0.00792589	-0.158322
90295;90300;90307;90314;90315;90338;90346;90351;90365;90366;90371;90379;90388;90409;90416;90422;90428;90430;90431;90432;90434;90436;90437	2258	P05783	KRT18	S30	1.80515	0.78182	-0.584714	0.371243	0.984877	0.485363	1.82173	1.4524	0.0267791	0.753168	0.22891	0.652369	1.70295	0.942083	0.274888	-0.135345	0.443036	0.96263	0.117413	1.17685	0.946855	0.310731	0.66163	1.26301
152632;152634;152636;152637;152639;152640;152642;152644;152645;152646;152648;152649;152650;152651;152652;152653;152654;152655;152656;152657;152658;152659;152660;152661	2273	P05783	KRT18	S305	1.07391	-0.503188	0.00143432	-1.45915	-2.37789	-1.7581	0.108581	-0.647745	-1.00391	-0.22464	-0.22464	-1.70582	-0.961061	0.0648602	-0.266943	-0.266943	-0.266943	-1.78445	-0.314419	0.685431	-1.35079	-1.09673	-0.925068	-1.09847
90298;90304;90307;90312;90337;90344;90346;90370;90388;90393;90394;90407;90414;90429;90433;90435;90437;90438;90439	2259	P05783	KRT18	S31	0.131838	0.14053	0.131838	-0.974763	0.620391	-1.48693	-0.0238267	-1.46725	0.103192	-0.0238267	-0.0238267	0.386234	0.205981	-0.92768	-0.123706	-1.6476	0.2264	0.186075	-1.04912	-1.02425	0.207731	0.0546364	-0.0525703	0.674358
90289;90292;90293;90296;90297;90302;90303;90306;90309;90310;90317;90318;90323;90326;90327;90328;90329;90332;90333;90334;90335;90340;90341;90342;90343;90347;90348;90352;90353;90358;90361;90362;90367;90368;90373;90374;90381;90382;90383;90387;90390;90391;90396;90399;90400;90402;90403;90405;90406;90410;90411;90412;90413;90417;90418;90423;90424;90429;90430;90431;90432;90433;90434;90435;90436;90437;904…	2260	P05783	KRT18	S34	-2.1202	-1.42217	-2.62812	-1.74239	-0.12751	-1.33877	-3.22704	-1.43116	-1.52229	-2.26466	0.0130003	-1.31863	-0.26183	-2.40287	-2.62381	-2.13582	-0.26183	-1.02358	-2.16114	-2.68522	-1.31949	-0.441191	-0.658016	-0.594441
90288;90294;90299;90305;90311;90319;90324;90325;90336;90349;90350;90354;90355;90359;90364;90369;90375;90376;90384;90385;90392;90395;90397;90401;90408;90419;90420;90425;90426;90442;90443;90444;90445	2261	P05783	KRT18	S42	-4.25868	-1.70542	-3.81632	-3.0508	-0.876242	-2.16691	-2.68192	-2.65514	-1.55101	-3.56959	-0.641671	-1.1039	-3.19864	-1.60803	-3.25151	-3.14464	-0.401323	-1.51737	-3.12499	-3.78296	-1.78755	-0.902358	-1.38892	-1.32438
161281;161286;161289;161290;161291;161293;161295;161296;161299;161302;161304;161305;161307	2275	P05783	KRT18	S420	0.0751266	0.525743	0.116238	0.86154	0.187512	0.873118	0.700472	-0.798868	1.11274	0.829343	-0.534743	0.666075	0.0255688	0.294005	0.812948	0.998318	0.136612	-0.195746	-0.908204	0.691996	0.218124	0.23832	-0.0543941	1.03927
45126;45127;45128;45129;45130;45131;45132;45133;45134;45135;45136;45137;45138;45139;45140;45141;45142;45143;45144;45145;45146;45147;45148;45149;45150;45151;45152;45153;45154;45155;45156;45157;45158;45159;45160;45161;45162;45163;45164;45165;45166;45167;45168;45169;45170;45171;45172;45173;45174;45175;45176;45177;45178;45179;45180;45181;45182;45183;45184;45185;45186;45187;45188;45189;45190;45191;451…	2253	P05783	KRT18	S60	-1.64014	-0.502252	-4.20635	-1.67876	-2.30876	-3.18232	-2.43198	-0.500205	-2.60704	-2.69202	-0.758283	-2.5995	-1.07289	-0.543792	-2.17929	-4.21886	-3.32386	-2.05268	-1.65662	-2.11797	-2.73647	-1.97042	-1.87787	-2.34564
136868;136869;136870;136872;136874;136875;136876;136878;136880;136882;136883;136885;136886;136888;136890;136891;136893;136895;136896;136898	2269	P05783	KRT18	S7	0.244249	-1.56455	-1.69119	-1.13546	0.214335	-0.748004	0.044305	0.044305	-0.834072	-1.42033	-2.89855	-0.08604	0.250105	-2.59541	-0.784533	-1.63451	-2.52029	0.353873	-1.6174	-2.50495	-0.104797	0.35254	0.0407264	0.0416973
69554;69555;69556;69557;69558;69559;69560;69561;69562;69563;69564;69565;69566;69567;69568;69569;69570	2254	P05783	KRT18	S93	0.296615	-1.31506	-2.73399	-0.929073	-1.97166	-1.9303	-0.162898	-1.98203	-2.39801	-1.39458	-0.162898	-2.03056	-0.389111	-0.389111	-2.53073	-2.8007	-0.389111	-1.12053	-1.00502	-2.57773	-1.06903	-0.627278	-0.96002	-1.6545
26128;26130;26131;26134;26135;26136	20245	P05783	KRT18	Y129	-1.02155	-0.167047	-0.00814791	-0.0698415	-1.42062	-0.473098	0.048614	-0.358979	-1.18981	-0.664952	-0.257709	-1.10749	-0.178098	0.321919	-0.949875	-2.06859	-0.178098	-0.915585	-1.28352	-0.946086	-1.14864	-0.985814	0.277714	-0.315887
20551;20552;20554;20556;20557;20558;20559	2276	P06241	FYN	S21	1.0146	2.61614	1.83022	2.84002	3.05114	3.14755	1.32503	2.00806	3.4557	2.41207	1.95846	3.1953	1.48426	2.11079	3.22054	3.01914	1.72015	2.02116	2.06925	3.47052	3.07146	1.68241	1.54413	2.39053
142463;142464;142465;142466;142467;142468;142469;142470;142471;142472;142473;142474;142475;142476;142477;142478;142479;142480;142481;142482;142483;142484;142485;142486;142487	2285	P06400	RB1	S249	0.218293	-0.152866	-0.718721	-0.582657	-0.0728418	0.2718	0.717945	-0.18631	-0.528515	-0.748193	0.399159	-0.227775	0.225529	-0.364056	-0.810984	-0.502949	0.268139	0.905742	0.081002	-0.880693	0.139799	0.915401	0.139166	0.0440838
127587;127589;127591;127592;127593;127594;127595;127596	2283	P06400	RB1	S788	0.462199	-1.46698	-1.25297	-1.25628	-1.88975	-1.85951	-0.220324	-0.220324	-1.82603	-2.01406	-0.220324	-2.05288	-0.245809	-1.20935	-1.43842	-2.42908	-0.245809	-0.614004	-0.466094	-2.55883	-0.969757	0.101006	-0.917719	-1.80823
60057;60058;60059;60060;60061;60062;60063;60064;60065;60066;60067;60068;60069;60070;60071;60072;60073;60074;60075;60076;60077;60078;60079;60080;60081;60082;60083;60084;60085;60086;60087;60088;60089;60090;60091;60092;60093	2281	P06400	RB1	S807	-0.609878	-1.22112	-1.62671	-2.95	-2.65579	-1.22419	-2.28297	-1.57261	-2.72942	-1.48869	-0.407231	-1.68073	-0.706716	-1.621	-3.84486	-0.706716	-0.706716	-2.5406	-2.51009	-1.8739	-1.56657	-1.7673	-1.03861	-2.12434
60088;60089;60090;60091;60092;60093	2282	P06400	RB1	S811	0.812485	0.114589	-0.559455	-1.27755	-0.956916	-0.0315728	-0.217329	0.163843	-0.217329	-0.217329	-0.217329	-0.926794	-0.123576	0.343355	-0.123576	-0.123576	-0.123576	-1.63825	-0.466689	-0.444087	-1.2449	-0.786925	0.188613	0.0699314
67622;67623;67624;67625;67626;67627;67628;118897;118898;118899;118900;118901;118902;118903;118904;118905;118906;118907;118908;118909;118910	16790	P06400	RB1	T373	-1.86452	0.721904	-1.05995	-0.410383	0.480838	-0.29776	-1.30251	-0.402469	-0.154435	-0.462468	0.223095	-0.165858	-2.2877	0.278195	-0.281773	-0.83886	0.0626192	0.600809	0.205425	0.253837	-0.462984	-0.461893	-0.324611	-0.66249
58805;58808;58809;58812;58813;58816;58817;58822;58825;58826;58829;58830;58833;58834;58836;58837;58840;58841;58844;58845;58848;58849;58851;58852;58855;58856;58859;58860;58863;58864;58865;58866;58867;58868;58869;58870;58871;58872;58873;58874;58875;58876;58877;58878;58879;58880;58881;58882;58883;58884;58885;58886;58887;58888;58889;58890;58891;58892;58893;58894;58895;58896;58897;58898;58899;58900;589…	16793	P06493	CDK1	T14	-2.06398	-1.8024	-2.71235	-3.29308	-2.70571	-3.31671	-1.44054	-0.460448	-3.1282	-3.07656	-4.36672	-2.96484	-0.664871	-1.31731	-3.17974	-3.65586	-4.57437	-1.58454	-1.16694	-1.3095	-2.10067	-2.11567	-2.30082	-4.82837
161717;161718;161719;161720;161721;161722;161723	16794	P06493	CDK1	T161	1.10938	0.378335	-0.762643	0.0530858	-0.21553	-0.753843	1.42683	0.271551	-0.531185	0.0467105	0.0163704	0.0348266	0.287012	-0.836399	0.287012	0.287012	0.287012	0.131389	0.350356	-0.000314523	-0.89568	0.827276	0.286072	-0.0602781
58804;58806;58807;58810;58811;58814;58815;58818;58819;58820;58821;58823;58824;58827;58828;58831;58832;58835;58838;58839;58842;58843;58846;58847;58850;58853;58854;58857;58858;58861;58862;58865;58866;58867;58869;58870;58871;58873;58874;58875;58876;58878;58879;58880;58881;58883;58885;58886;58887;58888;58890;58892;58893;58894;58895;58896;58897;58898;58899;58900;58902;58904;58905;58906;58908;58909;589…	20251	P06493	CDK1	Y15	-2.24489	-0.973527	-3.06511	-1.16152	-1.48756	-1.36107	-1.04677	-0.163213	-1.89346	-1.6379	-3.68722	-1.74359	0.151955	-0.37871	-2.37377	-2.62654	-3.08239	-0.67773	-0.803846	0.146562	-1.12821	-1.5978	-1.44287	-3.14971
58868;58872;58877;58882;58884;58889;58891;58901;58903;58907;58913	20252	P06493	CDK1	Y19	1.10127	-3.9998	-1.81181	-1.80693	-2.1192	-3.22689	-0.410976	-0.410976	-4.32472	-0.410976	-0.410976	-3.81516	-0.352248	-0.352248	-3.70419	-3.63974	-0.352248	-1.18084	-0.750051	0.28639	-1.16391	-1.53893	-1.35565	-4.36989
58283;58284;58285;58286;58287;58288;58289;58290;58291;58292;58293;58294	2287	P06733	ENO1	S419	5.83989	5.62795	5.85049	6.55467	6.1407	6.84036	6.88781	4.40868	6.64282	6.82414	5.21567	6.60698	5.59521	5.81254	6.83344	6.9572	6.15908	5.53174	4.99717	6.12685	6.264	5.65501	5.66177	7.30571
17767;17768;17769;17770;17771;17772;17773;17774;17775;17776;17777;17778;17779;17780;17781	2292	P06748	NPM1	S125	-3.53426	-0.250497	-0.598362	-2.64216	-1.17003	-1.7268	-0.683009	-0.813234	-0.683009	-0.683009	-0.683009	-3.65432	-0.818011	-0.193263	-3.7746	-0.523121	-0.523121	-1.92338	-0.878418	-0.989628	-1.54445	-1.05959	-1.90416	-1.93791
74065;74068;74069;74071;74074;74076;74077;74078;74080;74082;74086;74088;74089;74090;74092;74094;74095;74097;74100	2299	P06748	NPM1	S137	-1.71947	-0.678349	-1.58007	-1.1595	-1.88366	-1.24075	-0.0338533	-0.0338533	-2.22496	-2.27908	-1.60088	-2.70401	-0.216771	-3.81511	-2.23465	-2.65085	-0.216771	-0.512376	0.045041	-1.72502	-0.919885	-1.41681	-1.38796	-2.29212
74064;74065;74066;74067;74070;74072;74073;74075;74076;74079;74081;74083;74084;74085;74087;74088;74091;74093;74096;74097;74098;74099	2300	P06748	NPM1	S139	-0.224381	-1.33829	-0.224381	-1.72336	-2.1131	-2.21523	-0.056806	-0.056806	-2.18721	-1.88316	-2.73446	-2.17042	0.0558562	-1.99642	-1.74101	-3.89648	-2.03185	-0.677577	0.0210406	-1.54814	-0.858876	-1.33686	-1.59389	-2.57866
24350;24351;24355;24356;24359;24361;24364;24365	2295	P06748	NPM1	S218	-0.811025	-1.14922	-1.55271	-1.08294	-1.0348	-1.27059	-0.685604	-2.66811	-0.0484083	-1.2815	-1.55677	-0.575705	-0.741321	-0.0206425	-1.43352	-1.35411	-1.26392	-1.45009	-3.45822	-1.1601	-1.86107	-1.85352	-0.660775	-0.501094
49613;49614;49615;49616;49617;49618;49619;49620;49621;49622;49623;49624;49625;49626	2298	P06748	NPM1	S227	-0.367463	-2.38974	-2.48409	-2.50067	-2.34264	-1.91702	-0.825335	-2.08973	-1.63364	-2.39246	-2.60997	-1.49441	-0.557187	-1.86848	-1.80968	-2.62436	-2.53011	-2.51327	-4.01784	-1.65067	-1.86935	-2.44534	-1.78345	-1.43322
49380;49381;49383;49385;49391;49396;49399;49401;49406;49408	2296	P06748	NPM1	S242	0.52622	1.55568	1.06835	1.19049	1.6046	1.42269	0.697016	1.64569	2.02909	1.28236	0.811415	1.64935	0.914757	0.706488	1.53105	1.46676	0.777603	1.32619	0.529566	1.39625	1.42232	0.934007	1.38685	1.56176
49380;49382;49383;49384;49385;49386;49387;49388;49389;49390;49391;49392;49393;49394;49395;49397;49398;49400;49402;49403;49404;49405;49406;49407;49408;49409;49410	2297	P06748	NPM1	S243	-2.3654	-0.0432735	-0.134178	0.0288659	0.34459	-0.0543597	-0.209379	0.129848	0.533494	-0.287325	-0.743181	0.205801	-1.29403	-1.38063	0.509889	0.0179194	-0.80491	0.192292	-1.30177	-0.236204	-0.04924	-0.312233	-0.0605453	0.380379
82986;82987;82988;82989;82990;82991;82992;82993;82994;82995;82996;82997;82998;82999;83000;83001;83002;83003;83004;83005;83006;83007;83008;83009	2301	P06748	NPM1	S254	-0.990657	-0.627122	1.22127	0.0436324	-1.00559	-0.351212	-0.784077	-2.58034	0.755679	-0.0190416	-0.623416	-0.0749482	-2.52381	-1.58007	0.828891	0.159831	0.291113	-0.237218	-1.44	0.0114288	0.443153	-1.60727	0.0841871	-0.399469
19632;19633;19634;19637;19638;19640;19642;19643;19645;19646;19647;19648;19649;19652;19653;19654;19655;19656;19658;19659;19660;19661;19662;19663;19665;19667;19668;19670;19671;19672;19674;19675;19678;19679;19681;19682;19684;19687;19688;19689;19690;19691;19692;19693;19694;19695;19696;19697;19698;19699;19700;19701;19702;19703;19704;19705;19706;19707;19708;19709;19710;19711;19712;19713;19714;19715;197…	2293	P06748	NPM1	S70	-1.59427	-2.03239	-5.15322	-4.30747	-4.3224	-1.60949	-0.240376	-2.02529	-4.29749	-3.42181	-1.83256	-3.87632	-3.04196	-0.918697	-4.16512	-5.07334	-4.83381	-2.55748	-4.78973	-0.520551	-3.91287	-4.55561	-3.71025	-2.29388
112752;112753;112754;112755;112756;112757;112758;112759;112760;112761;112762;112763;112764;112765;112766;112767	16798	P06748	NPM1	T199	-1.03076	-1.0835	-0.00543271	-0.964246	-1.56717	-1.548	-2.70073	-0.747545	-0.148032	-0.459107	-0.831107	-0.644962	-0.199596	-1.91551	-0.914665	-0.864474	-0.639179	-2.0788	-2.28552	-0.141694	-1.21205	-1.89527	-0.771091	-0.85013
24348;24349;24353;24354;24358;24360;24363	16797	P06748	NPM1	T219	-0.785538	-1.8026	-0.921034	0.289562	-0.893485	-1.59014	-0.804811	-2.82199	-0.641646	-0.309087	0.543554	-1.12763	-1.07161	-1.9143	-0.54688	-0.190804	1.30548	-1.56626	-5.47806	-0.812886	-0.99084	-0.823963	-0.139603	-0.211005
19631;19635;19636;19639;19641;19644;19650;19651;19657;19664;19666;19669;19673;19676;19677;19680;19683;19685;19686	20253	P06748	NPM1	Y67	-0.534337	-2.03168	-0.534337	-0.534337	-7.15311	-5.91268	-2.92117	0.0887289	-5.183	-5.64571	0.00492728	-5.12311	-1.89511	-2.0455	-1.89511	-1.89511	-1.89511	-1.89511	-3.24721	0.000919679	-3.0953	-3.14073	-2.63966	-3.6085
146462;146463;146464;146465;146466;146467;146468;146469;146470;146471;146472;146473;146474;146475;146476;146477;146478;146479;146480;146481;146482;146483;146484;146485	2309	P07199	CENPB	S156	3.14951	0.308391	-0.229514	0.0687353	-0.0853468	-0.0160411	0.813157	2.49036	-0.976794	1.83543	0.0441559	-0.131718	0.397932	0.00316623	-1.3063	2.46113	0.397932	0.791561	-0.551217	1.20689	0.691894	0.859205	0.833311	0.594389
3361;3362;3365;3366;3367;3368;3369;3371;3373;3375;95039;95040;95041;95042;95043;95044	2312	P07355	ANXA2	S184	-0.0135564	-0.0433413	-1.05021	-1.59994	-0.0132647	-2.00075	-0.744851	0.365524	-0.77002	-1.98193	0.0287999	-0.918044	1.29421	-0.358079	-0.475512	-0.475512	-0.475512	-1.61865	-0.034366	-1.11275	-1.31609	0.374315	-0.300711	-1.47542
32757;32758;32759;32760;32761;32762;32763;32764;32765	2314	P07355	ANXA2	S85	0.450839	-0.522004	0.450839	-1.44429	0.00157701	-0.60679	0.208816	0.208816	-1.10902	-0.551148	0.208816	-0.417078	0.0411004	0.0411004	0.0411004	-2.03234	0.0411004	0.578366	-0.71685	-1.03529	-0.588088	0.581458	0.217819	0.827454
77791;77792;77795;77796;77799;77801;77803;77806;77807;77808;77810;77811;77812;77814;77815;77816;77818;77820;77821;77822;77826;77830;77831;77832;77834	16803	P07355	ANXA2	T19	-1.84632	-0.361889	-1.62389	-2.15273	-1.5987	-2.1343	-1.0847	-1.08296	-1.96207	-1.94369	-0.179078	-1.95133	-2.46534	-0.58601	-2.37652	-1.22209	-0.417477	-0.785759	-0.576051	-2.06224	-1.55164	-0.306815	-1.25662	-2.21308
77790;77794;77800;77804;77809;77813;77819;77825	20258	P07355	ANXA2	Y24	0.218204	-0.580321	0.218204	-1.84259	-1.15198	-1.74004	0.0102812	0.0102812	-1.45863	-2.41357	0.0102812	-1.39317	-0.0713239	-0.685243	-2.51326	-0.845497	-0.0713239	-0.508321	-0.998751	-1.50059	-1.47347	-0.295591	-0.215682	0.170728
17516;17517;17518;17519;17520;17521;17522;17523	20257	P07355	ANXA2	Y30	0.243408	-0.0439181	0.178697	0.9599	0.60813	0.470653	-1.13893	0.836041	1.10778	0.55497	0.348076	1.22539	0.319979	-0.0140959	0.511416	1.28249	-0.639714	0.790081	-0.276499	0.559961	0.151935	0.124156	0.461207	1.59201
61997;61998;61999;62000;62001;62003;62004;62005;62006;62007;62008;62009;62010;62011	2325	P07437	TUBB	S48	0.248967	-0.0578477	0.248967	0.248967	-0.861099	0.248967	0.182527	-0.638876	0.182527	0.182527	0.182527	0.182527	0.248003	-0.538073	0.248003	0.248003	0.248003	-0.354537	0.574146	-0.24889	0.274412	0.0207239	0.109924	-0.817956
39873;39874;39876;39877;39878;39879;39880;39882;39886;39887	2327	P07814	EPRS	S882	-0.000635645	-1.93998	-0.000635645	-0.000635645	-0.000635645	-0.000635645	-2.0971	0.420387	-1.03974	0.304508	0.304508	-1.46416	-0.0108094	0.333257	-1.9482	-0.0108094	-0.0108094	-0.401777	0.540558	-0.508367	-0.0819808	0.720383	0.00510261	-2.24726
21389;21390;21391;21392;21393;21394;21395;21396;21397;21398;21399;21400;21401;21402;21403;21404;21405;21406;21407;21408;21409;21410;21411;21412;21413;21414;21415;21416;21417;21418;21419;21420;21421;21422;21423;21424;21425;21426;21427;21428;21429;21430;21431;21432;21433;21434;21435;21436;21437;21438;21439;21440;21441;21442;21443;21444;21445;21446;21447;21448;21449;21450;21451;21452;21453;21454;214…	2331	P07900	HSP90AA1	S231	3.46197	2.9873	2.79765	3.03445	2.36063	2.79226	3.52422	1.74868	3.35249	2.99475	2.44941	3.07321	3.73299	2.61329	3.47063	3.62049	3.03057	1.92909	1.75504	2.82998	2.81704	2.88689	2.6684	3.65747
36518;36519;36520;36521;36522;36523;36524;36525;36526;36527;36528;36529;36530;36531;36532;36533;36534;36535;36536;36537;36538;36539;36540;36541;36542;36543;36544;36545;36546;36547;36548;36549;36550;36551;36552;36553;36554;36555;36556;36557;36558;36559;36560;36561;36562;36563;36564;36565;36566;36567;36568;36569;36570;36571;36572;36573;36574;36575;36576;36577;36578;36579;36580;36581;36582;89187;891…	2332	P07900	HSP90AA1	S263	-1.79331	0.508483	-0.211876	-0.406414	2.29049	0.0617734	-2.01514	0.48217	-0.00684447	-0.295656	0.89382	1.1241	0.13695	-0.080894	-0.180665	0.873449	-1.06758	2.9005	-0.0499657	1.26402	0.434371	0.573541	0.587888	0.870875
94044;94045;94046;94047;94048;94049;94050;94051;94052;94053	2346	P07910	HNRNPC	S162	-0.188557	-0.486293	-1.39574	-0.159875	-2.28688	0.390915	-3.26047	0.310053	-0.368494	0.520433	0.50477	-0.716208	0.133884	-1.33325	-1.16225	0.724176	0.763017	-1.6577	2.07156	-1.39494	-2.82309	-1.47947	-1.11304	-0.475106
84188;84189;84192;84193;84194;84195;84196;84197;84199;84203;84204;84205;84209;84210;84211;84212;84213;84215;84216;84218;84221;84222;84224;84225;84226;84228;84229;84230;84234;84235;84238;84239;84240;84241;84242;84243;84245;84246;84247;84249;84250;84251;84252;84253;84254;84256;84259;84261;84262;84264;84265;84266;84267;84268;84269;84270;84271;84272;84273;84274;84275;84277;84278;84279;84280;84282;842…	2340	P07910	HNRNPC	S233	-3.24029	-1.7041	-1.7662	-1.78926	-2.03146	-1.52739	-3.05714	-0.507986	-1.59121	-2.0369	-2.66001	-1.90754	-2.10389	-0.608398	-1.86726	-1.5996	-1.96104	-2.92191	-3.72662	-1.34741	-2.10585	-2.37469	-1.82431	-1.36111
84191;84202;84214;84217;84248;84249;84255;84257;84258;84260;84283;84287;107119;107146;107147;107148;107149;107150;107161;107165;107205;107213;107214;107216;107217;107218;107229;107231;107233;107234;107237;107239	2341	P07910	HNRNPC	S238	-3.93779	-0.515264	-0.91099	-0.600836	-0.362533	-0.522618	-1.85152	-1.53563	-0.692191	-0.867003	-1.99738	-0.592529	-3.788	-0.224827	-0.31921	-0.706265	-1.82164	-0.850905	-2.76275	-0.0846711	-1.40005	-1.42151	-1.31545	-0.935767
84220;84286;107079;107084;107085;107112;107113;107118;107136;107137;107154;107169;107178;107186;107200;107201;107219;107230;107236	2342	P07910	HNRNPC	S239	-0.0396966	0.0464525	-1.27845	-0.811848	-1.38426	-0.524245	-0.0834387	-2.76479	-0.157947	-0.516614	-0.829464	-0.0547149	-0.430273	-1.06895	0.283765	-0.380151	-0.191653	-0.789554	-1.34115	-0.182131	-0.600477	-0.712093	-1.02753	0.261975
84186;84187;84219;84223;84237;84248;84255;84258;84259;84260;84263;84283;84286;84288;107086;107089;107096;107101;107107;107110;107125;107129;107135;107152;107155;107160;107168;107213;107215;107217;107221;107235;107236	2343	P07910	HNRNPC	S240	-2.38149	0.296827	-0.602648	0.18949	0.28589	-0.00380019	-0.500607	0.0313046	0.0570046	-0.404998	-0.890422	-0.40992	-2.78284	0.0985554	0.829923	0.460412	0.268003	-0.293705	-1.26764	0.183872	-0.443855	-0.565591	-0.713856	0.455597
84201;84227;84247;84250;84251;84252;84253;84256;84257;84280;84281;84283;84284;84287;84289;84290;107073;107074;107077;107078;107082;107092;107093;107097;107106;107111;107116;107126;107141;107146;107147;107148;107149;107150;107151;107159;107164;107167;107173;107174;107175;107179;107180;107183;107184;107191;107197;107198;107199;107206;107207;107211;107214;107215;107216;107218;107219;107220;107222;10…	2344	P07910	HNRNPC	S241	-0.389884	-0.21459	0.502964	-0.0748472	-0.534779	-0.000855314	-1.49812	0.129019	0.152342	-0.233203	-1.0205	0.183261	-0.10344	0.524353	0.0939796	-0.327658	-1.16299	-0.743062	-1.05073	0.0166136	-0.257236	-0.123392	-0.668763	0.335693
82021;82022;82023;82024;82025;82026;82027;82028;82029;82030;82031;82032;82033;82034;82035;82036;82037;82038;82039;82040;82041;82042;82043;82044;82045	2339	P07910	HNRNPC	S260	-3.63329	-2.26938	-0.655778	-0.655778	-0.655778	-0.655778	-3.09287	-2.00871	-0.7287	-0.7287	-0.7287	-0.7287	-0.728669	-1.7382	-0.728669	-0.728669	-0.728669	-3.06406	-1.35452	-0.687263	-0.931922	-1.83399	-2.44968	-2.59164
46579;46582;46583;46584;46586;46589;46591;46592	2347	P07948	LYN	S11	0.852045	-0.33299	-0.373004	-1.29958	-0.177449	-0.989054	-1.41478	1.14235	-0.631748	-1.02986	0.284224	-0.656318	-0.00857932	0.596771	-0.742078	-0.880959	-0.00857932	0.24835	-0.137813	-0.372512	0.758128	0.303608	-0.996702	-0.188066
24410;24411;24412;24413;24414;24415;24416;24417;24418;24419;24420;24421;24422;24423;24424;24425;24426;24427;24428;24429;24430;24431;24432;24433;24434;24435;24436;24437;24438;24439;24440;24441;46580;46581;46585;46587;46588;46590	2348	P07948	LYN	S13	-1.63448	-2.06881	-2.52497	-2.27432	0.116713	-1.65305	-0.914511	-0.0303319	-1.75961	-2.69797	-0.0375232	-1.38055	-0.941536	-1.79299	-2.38851	-1.87872	-0.225592	0.721791	-0.717286	-1.17872	-0.212651	0.431575	-1.90822	-1.66425
156277;156278;156279;156280;156281;156282;156283;156284;156285;156286	20264	P07948	LYN	Y397	-1.21787	1.7651	1.03516	2.20625	2.34868	2.26643	-0.43015	0.942554	3.05927	1.72465	1.04787	2.35185	0.25097	1.69973	2.68596	1.39086	1.03831	1.24951	0.468874	2.4047	2.09897	0.780199	0.567235	2.02721
74017;74018;74019;74020;74021;74022;74023;74024;74025;74026;74027;74028;74029;74030;74031;74032;74033;74034	2349	P08034	GJB1	S258	0.687186	0.728532	0.554437	-1.01008	-0.48099	-0.523928	0.560589	0.295552	-0.72227	0.271145	-1.50468	-0.771944	1.43095	0.551766	-0.97626	-1.06581	-0.973735	0.0301173	-0.128754	-1.10199	-0.741312	1.06764	0.404299	0.338243
121901;121902;121903;121904;121905;121906;121907;121908;121909;121910;121911;121912;121913;121914	2350	P08034	GJB1	S266	0.484002	1.46063	2.15507	1.32099	1.56109	1.38017	1.52372	1.93929	1.84659	1.33385	0.642273	1.57163	2.11736	1.74226	1.563	2.59977	1.44983	0.747819	0.448321	1.53432	1.03136	2.06389	1.45094	2.08143
31890;31891;31892;31893;31894;31895;31896;31897;31898;31899;31900;31901;31902;31903;31904;31905;31906;31907;31908;31909;31910;31911;31912;31913;31914;31915;31916;31917;31918;31919;31920;31921;31922;31923;31924;31925;31926;31927;31928;31929;31930;31931;31932;31933;31934;31935;31936;31937;31938;31939;31940;31941;31942;31943;31944;31945;31946;31947;31948;31949;31950;31951;31952;31953;31954;31955;319…	2357	P08238	HSP90AB1	S226	4.92829	2.46157	2.57678	2.6714	2.07059	2.05608	1.24333	0.170923	4.19868	2.88325	2.47185	3.05841	0.13659	2.2207	3.8219	3.29422	2.43646	2.16101	2.62308	4.61019	2.49071	1.69972	2.09516	2.12627
57932;57933;57934;57935;57936;57937;57938;57939;57940;57941;57942;57943;57944;57945;57946;57947;57948;57949;57950;57951;57952;57953;57954;57955;57956;57957;57958;57959;57960;57961;57962;57963;57964;57965;57966;57967;57968;57969;57970;57971;57972;57973;57974;57975;57976;57977;57978;57979;57980;57981;57982;57983;57984;57985;57986;57987;57988;57989;57990;57991;57992;57993;57994;57995;57996;57997;579…	2358	P08238	HSP90AB1	S255	3.06372	2.71677	0.654226	2.04077	3.58423	2.61216	0.0159153	-0.0303175	4.09171	1.90572	2.1798	3.46033	0.178943	0.523633	3.9351	2.27211	1.365	2.65715	2.31919	4.29	2.28345	1.88885	1.30976	1.93264
58004;58117;58135;58162;58163;58164;58165;58166;58167;58168;58169;58170;58171;58172;58173;58174;58175;58176;58177;58178;58179;58180;58181;58182;58206;58250;58254;58255	2359	P08238	HSP90AB1	S261	2.67465	2.60012	0.448105	1.51918	3.07529	2.10276	0.133651	0.572772	3.64235	2.33103	0.834784	2.67098	1.07275	0.688447	3.39378	2.20179	0.0696032	2.04292	1.66124	3.58247	1.97711	1.30468	1.15973	1.8844
118015;118016;118017;118018;118019;118020	2361	P08238	HSP90AB1	S532	3.98296	2.24377	2.79175	2.47677	2.47582	2.2963	2.56483	1.54646	2.87907	2.49415	2.14938	3.15584	1.56162	2.10269	2.8977	2.56125	2.17326	2.91599	2.6046	3.07131	2.0358	2.29959	2.57649	2.70139
108499;108501;108502;108503	16810	P08473	MME	T11	0.181911	-1.22048	0.181911	-1.91894	-1.58964	-2.02603	-0.184475	0.286394	-1.49754	-3.10642	-0.184475	-1.85119	-0.205029	0.319446	-1.71479	-3.29779	-0.919961	-0.659913	0.373432	-1.48434	-1.12254	-0.0319361	-1.81255	-1.95479
163177;163178;163179;163180;163181;163182;163183;163184;163185;163186;163187;163188;163189;163190;163191;163192	2365	P08559	PDHA1	S232	-0.866971	2.29369	1.92936	2.22062	5.1813	2.72044	0.716648	1.25048	1.91037	3.75097	0.455315	5.47703	1.09981	0.656016	2.06719	2.06095	1.61278	4.45086	0.637259	0.732126	2.61688	2.16637	4.54054	4.41866
139400;139403;139404;139405;139407;139409;139410;139413;139414;139418;139420;139424;139425;139444;139445;139446;139447;139448;139449;139450;139451;139452;139453;139455;139459;139460;139464;139467;139473;139477;139478;139481;139483;139488;139489;139493;139494;139497;139498;139499;139500;139504;139505;139508;139509;139510;139511;139512;139515;139516;139517;139518;139519;139522;139523;139526;139527;…	2379	P08581	MET	S1000	-0.416673	-0.568908	-1.67815	-1.54252	-0.577453	-1.46214	-0.623133	0.225767	-2.12304	-0.177674	-2.33525	-1.30348	-4.11786	-0.142865	-2.17417	-0.183336	-0.195688	-0.284015	-1.65207	-0.77196	-0.148034	-1.13563	-0.804452	-0.957222
15225;15226;15227;15228;15230;15232;15233;15234;15237;15238;15239;15241;15242;15243;15245;15246;15248;15249;15253;15256;15257;15259;15260	2372	P08581	MET	S1016	-0.127426	0.05368	0.56568	-1.69311	0.215113	-0.116599	-0.369395	0.152385	-0.193869	0.050312	-0.0562149	0.464775	-1.64829	-0.336658	-0.784625	0.502419	0.175999	1.07937	0.154488	-0.102279	-0.580073	-0.000901345	0.729719	-0.167651
15225;15226;15227;15228;15229;15230;15231;15232;15233;15235;15240;15247;15254	2373	P08581	MET	S1020	-0.65194	-1.26441	0.412607	-2.3748	-1.50036	-1.58279	-4.14726	-1.65477	-1.08779	-1.68356	0.0680811	-0.551229	-0.560186	-1.76057	-0.560186	-2.21978	-0.560186	0.334743	-1.19105	-0.390454	-1.13331	-0.886978	-0.76673	-1.76541
39926;39927;39928;39930;39932;39933;39934;39938;39945;39946;39950;39952;39955;39957;39961;39962	2375	P08581	MET	S1236	-1.59739	-0.203385	-0.977566	-0.603585	-0.757264	0.0818617	-0.323719	-3.77785	0.123923	0.377744	-0.26268	-0.181491	-2.24125	0.0192509	-0.0545761	0.25511	-0.312174	-0.857255	-1.79278	-0.186798	-1.47245	-1.32941	0.229988	0.271721
22072;22073;22074;22075;22076;22077;22078;22079	2374	P08581	MET	S966	0.253033	-1.67879	-1.957	-3.18744	-1.69258	-1.38069	-0.653507	-0.653507	-2.90259	-0.653507	-0.653507	-2.69135	-0.265669	-2.35149	-2.41374	-3.71685	-0.265669	-1.25919	-2.04876	-1.92853	-0.782751	-1.0976	-1.33738	-1.95404
139399;139416;139430;139437;139440;139441;139443;139450;139457;139461;139465;139468;139469;139474;139475;139480;139482;139484;139485;139490;139491;139492;139496;139497;139498;139513;139515;139525;139526;139527;139534;139535;139537;139540	2377	P08581	MET	S990	-1.01224	-1.31167	0.157625	-2.45643	-1.30262	-2.48563	-0.0598023	-0.489193	-2.74313	-2.01395	-1.8737	-1.62559	-2.681	-0.0144341	-1.7784	-2.22874	-0.322778	-1.01236	-1.38085	-0.604624	-0.915187	-1.41533	-1.39485	-2.27126
139400;139401;139402;139407;139408;139413;139414;139415;139416;139417;139419;139421;139423;139424;139426;139429;139431;139435;139444;139445;139446;139448;139449;139450;139451;139452;139453;139454;139458;139472;139476;139486;139487;139493;139494;139495;139496;139499;139500;139501;139502;139503;139504;139505;139506;139507;139509;139510;139511;139512;139513;139514;139518;139519;139520;139521;139522;…	2378	P08581	MET	S997	-0.0674027	-0.469422	-2.68439	-1.46263	-0.573029	-2.00552	-0.864524	-0.182011	-2.50945	-0.921903	-0.124774	-1.66174	-1.73341	-0.351059	-2.49705	-1.67462	-0.105683	-0.227614	-1.89499	-0.937984	-0.370293	-1.35615	-0.365387	-0.89644
139402;139403;139404;139405;139406;139409;139411;139412;139417;139420;139422;139425;139432;139434;139436;139438;139442;139444;139446;139447;139448;139449;139451;139453;139456;139479;139495;139501;139502;139506;139507;139508;139514;139516;139520;139521;139524;139528;139531;139532;139533;139536;139538;139539	16811	P08581	MET	T992	0.180865	0.276062	-0.858661	-0.963616	0.340351	-0.38034	-0.526507	0.610747	-0.111714	0.198879	0.0292934	-0.625745	-1.33845	-0.468489	0.193587	0.170803	0.193587	0.132427	-0.721506	-0.124115	0.427966	-0.334488	0.32007	-0.141931
39925;39926;39927;39928;39929;39930;39931;39932;39933;39934;39936;39937;39940;39941;39943;39944;39948;39949;39951;39954;39959;39960;39964;39965	20265	P08581	MET	Y1234	0.422648	0.840678	-0.684915	-0.694033	-1.06583	-0.705513	-2.23184	1.49292	0.0448591	0.196514	-1.25742	-0.0984903	-0.213812	0.990264	-0.27184	-0.247096	-0.556139	-1.00283	-1.14407	-0.120611	-1.43207	-1.03685	0.877183	0.871581
89347;89348;89349;89350;89351;89352;89353;89354;89355;89356;89357;89358;162501;162502;162503;162504;162505;162506;162507;162508;162509;162510;162511;162512;162513;162514;162515;162516;162517;162518;162519	2382	P08621	SNRNP70	S226	-1.98318	-1.35974	-1.50556	-1.40067	-0.858012	-1.34955	-1.42838	-0.34293	-0.65585	-0.347175	-1.25645	-0.827078	-0.834773	-0.459889	-0.476839	-0.70008	-1.41485	-0.679293	-1.34038	-0.068043	-0.729063	-1.6459	-0.929969	-1.04379
44856;44857;44858;44859;44860;44861;44862;44863;44864;44865;44866;44867;44868;44869;44870;44871;44872;44873;44874;44875;44876;44877;44878;44879;44880;44881;44882;44883;44884;44885;44886;44887;44888;44889;44890;44891;44892	2381	P08621	SNRNP70	S410	-3.95662	-1.25928	-1.51208	-1.27865	-0.32924	-1.14605	-4.75877	-2.0583	-0.816997	-0.997678	-2.37324	-0.440405	-0.304041	-2.00347	-1.21466	-1.5026	-3.21931	-1.19298	-2.9416	-0.696416	-1.01067	-2.68896	-1.08146	-0.974579
88598;88599;88606;88608;88609;88612;88613;88614;88615;88617;88618;88620;88621;88623;88626;88627;88628;88639;88640;88642;88643;88644;88645;88646;88648;88649;88650;88651;88653;88656;88659;88661;88665	2392	P08651	NFIC	S322	-0.581356	-0.199612	-2.23894	-1.61646	-1.55448	-1.58971	-2.79766	-0.366401	-1.66428	-1.72299	-0.109858	-1.5637	-1.83461	-0.284587	-2.86954	-0.358414	-0.358414	-1.86605	-1.54426	-1.588	-0.376253	-1.15103	-1.33395	-1.63148
88598;88600;88601;88602;88603;88604;88606;88607;88608;88610;88611;88612;88615;88617;88618;88619;88621;88623;88624;88625;88626;88627;88629;88630;88632;88633;88634;88635;88636;88637;88638;88639;88641;88642;88643;88644;88645;88647;88648;88649;88651;88652;88653;88654;88656;88657;88658;88659;88660;88664;88665	2393	P08651	NFIC	S323	0.041862	0.258672	-1.95404	-0.85717	-1.41823	-1.33896	-0.154978	-0.31504	-1.63093	-1.25856	-0.154978	-1.48953	-2.12744	-0.179311	-1.56283	-1.45428	-0.0230763	-0.489816	-0.196007	-1.11727	-1.10718	-0.621797	-0.618956	-1.59074
67962;67963;121061;121062;121070;121072;121073;121076;121077;121081;121082;121083;121084;121087;121093;121094;121095;121096;121104;121105;121106;121107;121108;121109;121110;121111;121112;143461	2388	P08651	NFIC	S333	-0.852283	0.753642	0.908313	1.09283	1.34589	0.974111	0.639691	0.236887	0.999314	0.649912	-0.581701	1.47479	0.576865	1.19079	0.51521	0.464431	-0.482728	1.25035	0.0145315	0.489583	1.14663	1.41306	0.482981	1.11773
121063;121066;121067;121068;121069;121071;121074;121075;121079;121080;121085;121086;121089;121091;121092;121098;121101;121102;121103;121104;121105;121106;121108;121109;121111;121112;143461	2390	P08651	NFIC	S339	0.475129	0.448879	0.0273958	0.0143539	0.761605	0.464416	0.551999	0.861075	0.723272	0.0187618	-1.40382	1.02072	-2.78139	0.305468	0.346017	0.619747	-0.331772	0.8409	-0.222438	1.11705	0.337077	0.00194205	0.444161	0.557934
67553;67554;67555;67556;67557;67558;67559;67560;105821;105822;105823;105824;105825	2407	P08865	RPSA	S43	-1.42338	0.360212	-0.548711	-0.434526	-0.784488	-0.255718	-0.984136	0.318346	-0.673691	0.119931	-0.329306	-0.453685	-0.3243	-0.3243	-0.3243	-0.3243	-0.3243	-0.311597	-0.410555	-0.113791	-1.26171	-1.07507	-0.355287	-0.2884
109949;109950;109951;109952;109953;109954;109955;109956;109957;109958;109959;109960;109961;109962;109963	2413	P09382	LGALS1	S30	-0.162437	-0.306632	-1.82363	-1.19758	-1.92802	-1.03594	0.461503	-1.12531	-1.90945	-0.934401	-0.600603	-1.39096	-0.856922	-1.53786	-2.11058	-0.852499	-0.099217	-1.51282	-0.828716	-2.59118	-1.06133	-0.856283	-0.668174	-1.05085
138698;138699;138700;138701;138702;138703;138704;138705;138706	2414	P09496	CLTA	S236	-0.0557895	-0.712584	-0.650672	-0.445151	-1.37913	-0.515987	-0.0468768	-1.08373	-0.729342	-1.30287	-0.0468768	-0.856236	-0.279772	-0.433389	-0.279772	-0.279772	-0.279772	-1.61566	0.199597	-1.52562	-0.580801	-0.71909	-0.983986	-0.836061
111381;111382;111383;111384;111385;111386;111387;111388	2429	P09651	HNRNPA1	S199	-0.177771	0.0442836	-0.75016	-0.56394	-0.858072	-0.090684	-0.655487	-0.655487	-0.391443	-0.640178	-0.655487	-0.109258	-0.130842	-1.28317	-0.535865	-0.663144	-0.964572	-0.71881	-2.0827	-0.63772	-1.44078	-1.23766	-0.322417	-0.531397
131731;131732;131733;131735;131736;131737;131739;131742;131743;131745;131746;131749;131751;131755;131756;131757;131758;131759;131760;131766	2430	P09651	HNRNPA1	S337	-2.11962	-0.419227	-1.08702	-1.01725	-0.788221	-1.23165	-0.0665797	-1.33407	-1.33827	-2.27606	-0.0665797	-1.31896	-0.275744	-0.417709	-1.59739	-1.7393	-0.275744	-0.698992	-0.661691	-0.476568	-0.520239	-0.658947	-1.01837	-2.00628
131731;131734;131737;131738;131740;131741;131742;131744;131746;131747;131748;131750;131752;131755;131757;131758;131761;131762;131763;131764;131765;131768	2431	P09651	HNRNPA1	S338	-0.803163	0.0632001	-0.530547	-0.635013	-0.282962	-0.633465	0.260048	-0.362863	-0.804546	-1.25059	0.260048	-0.656835	0.634733	0.310811	-1.02493	-0.608522	-0.142147	-0.0375956	0.212292	-0.126394	-0.03868	-0.264574	-0.469867	-0.949966
108236;108247;108249;108259;108263;108272;108285;108286;108287;108289;108292;108296;108297;108299;108300;108301;108302;108303;108304;108305;108306;108307;108308;108309;108310;108311;108312;108313;108314;108315;108316;108317;108318;108319;108320;108321;108322;108323;108324;108325;108326;108327;108328;108329;108330;108331;108332;108333;108334;108335;108336;108337;108357;108358;108359;108360;108361;…	2426	P09651	HNRNPA1	S4	-1.44966	-0.143927	-1.6302	-0.652616	0.442015	-0.29486	-1.59812	-0.681567	-0.361683	-0.639831	-2.60641	0.810074	-2.76469	-1.79635	-0.183313	-0.84915	-2.95404	0.596351	-1.64631	-0.348214	-0.876008	-0.828752	-0.86473	0.241363
108237;108238;108239;108240;108241;108242;108243;108244;108245;108246;108248;108250;108251;108252;108253;108254;108255;108256;108257;108258;108260;108261;108262;108264;108265;108266;108267;108268;108269;108270;108271;108273;108274;108275;108276;108277;108278;108279;108280;108281;108282;108283;108284;108288;108289;108290;108291;108293;108294;108295;108298;108301;108302;108303;108304;108305;108306;…	2427	P09651	HNRNPA1	S6	-3.91522	-0.810825	-1.95889	-1.81387	1.00262	-1.03056	-3.64492	-2.49763	-0.707125	-0.778073	-4.312	1.11736	-2.70936	-2.34157	-0.286056	-1.61075	-3.75201	0.620147	-1.95663	-0.902668	-1.17008	-1.34163	-1.84876	-0.710868
29042;29043;29045;29046;29047	2434	P09874	PARP1	S179	0.692849	-0.506466	-1.32211	-1.26164	-1.99815	-2.80371	-0.362073	0.0786534	-1.76562	-1.95779	-0.362073	-1.35289	-2.12828	0.189345	-1.87888	-0.240222	-0.240222	-1.94335	-0.174973	-0.589974	-1.61594	-1.02805	-1.02892	-1.84312
55531;55532;55533;55534;55535	2438	P09874	PARP1	S75	1.03993	0.836127	-0.933041	0.0586257	-0.168195	-0.302041	0.285746	0.994628	-0.457142	0.0557194	0.285746	-0.238361	0.318019	1.02729	-0.236133	-0.296471	0.0985257	0.610374	1.03827	-0.521057	-0.316825	0.95869	-0.0613345	0.0358253
58649;58650;58651;58653;58654;58655;58657;58658;58660;58661;58662;58664;58666;58669;58670;58673;58677	16818	P09874	PARP1	T368	-0.379962	-2.45068	-0.379962	-3.15123	-3.99362	-0.379962	-0.487113	-0.587438	-2.88834	-2.24711	-0.487113	-4.14277	-0.817827	-1.78009	-0.817827	-0.817827	-0.817827	-4.28266	-1.82905	-0.43252	-3.15649	-1.40348	-1.75751	-2.58288
38132;38133;38134;38135;38136;38137;38138;38139;38140;38141;38142;38143;38144;38145;38146;38147;38148;38149;38150;38151;38152	2443	P0C1Z6	TFPT	S167	0.135331	-0.253475	-0.19954	0.354926	0.86786	1.80219	0.256862	-2.81072	1.48109	0.555135	-0.426696	1.53254	-2.46344	-0.555489	1.10174	0.513312	0.0778258	1.187	-0.747485	0.826431	0.363766	-0.611562	0.2088	1.80073
102355;102356;102357;102358;146513;146514;146515;146516;146517;146518;146519;146520;146521;146522;146523;146524;146525;146526;146527;146528;146529;146530;146531	2444	P0C1Z6	TFPT	S180	1.53987	1.05782	1.43115	1.48312	1.68584	1.0381	1.9896	0.144628	2.02053	0.91937	0.771155	1.96564	0.00236003	0.94081	1.98252	1.328	0.477284	1.88749	0.370987	1.84117	1.20119	0.904026	1.41911	1.99802
6037;6038;6039;6040;6041;6042;6043;6044;6045;6046;6047;6048;6049;6050;6051	16820	P0C1Z6	TFPT	T207	0.232419	-2.20654	-0.762471	-0.762471	-0.762471	-0.762471	-2.14363	0.0927418	-1.8454	-0.858141	-0.67254	-0.955161	-1.37898	-1.18691	-2.32209	-0.111395	-0.111395	-1.63296	0.232927	-1.03428	-1.5389	-1.49237	-1.28385	-1.51778
45550;45553;45555;45557	2459	P0DMV9	HSPA1B	S633	2.62611	1.01856	1.12738	2.12427	2.00652	1.005	0.837998	1.79525	2.1587	1.82431	1.86717	1.94598	1.19027	1.50226	1.91997	1.24832	1.19027	2.34626	1.04331	2.16013	1.26665	1.50496	2.18415	2.24711
121838;121839;121840;121841;121842;121843;121844;121845;121846;121847;121848;121849;121850;121851;121852	2463	P10075	GLI4	S86	1.21549	0.841712	-0.214179	0.130566	-0.104227	0.0696716	0.0138905	0.0138905	0.444404	-0.0657521	0.0138905	0.67124	0.283444	-2.03033	0.685005	0.416996	0.283444	0.142834	-0.856539	0.848781	0.0224462	-0.239603	0.374263	1.02605
96222;96223;96224;96225;96226	2465	P10244	MYBL2	S282	-0.342393	1.18087	-0.433476	0.951169	1.2695	1.16199	0.331497	1.01579	1.11747	-0.0498292	0.776597	1.27647	1.4162	0.693329	0.314979	0.580581	0.303819	1.24161	0.855282	0.608297	0.175701	1.03077	1.19226	0.708457
51772;51773;51774;51775;51776;51777;51778;51779;51780;51781;51782;51783	2471	P10398	ARAF	S257	7.72398	6.83298	7.14793	7.48796	7.10972	6.78793	6.57526	6.45023	7.51756	7.63081	7.08747	7.35202	7.13362	6.44829	7.53167	8.28003	7.29109	6.22621	5.98087	6.7491	7.0764	6.93126	7.30027	8.02091
104167;104168;104169;104170;104171;104172;104174;104175;104176;104177;104178;104179;104180;104181;104182;104183	2179	P10398	ARAF	S582	5.49884	4.97121	4.54579	5.40499	4.36677	5.38745	5.50287	4.05688	5.32396	5.90421	4.87454	5.25428	6.29296	5.25603	5.19759	5.44542	5.04316	4.16266	3.91072	4.92761	4.40389	4.45342	5.25647	5.71997
53047;53055;53057;53062;53066;53069;53070;53074;53078;53080;53083;53086;53087;53090	2475	P10412	HIST1H1E	S102	-2.33233	-0.501743	-0.507573	-0.0557959	0.02566	0.143175	-0.0628394	-2.83774	-0.277664	-0.640333	-0.124685	-0.210936	-0.386397	-2.44013	0.573328	-0.2404	0.109817	-0.463039	-2.51642	-0.605812	-0.449934	-0.752683	-0.179429	0.41222
53046;53048;53049;53050;53052;53053;53054;53056;53058;53059;53060;53061;53063;53064;53065;53067;53068;53071;53072;53073;53075;53076;53077;53079;53081;53082;53084;53085;53088;53089	2476	P10412	HIST1H1E	S104	-2.54318	-0.90142	-0.942556	-0.783415	-0.786872	-0.534283	-1.36043	-2.76708	-0.331137	-0.684208	-0.637613	-0.591468	-0.386284	-2.44078	-0.710848	-0.810258	-0.82153	-1.29611	-3.0924	-1.89891	-0.617	-1.06316	-0.813482	-0.297744
12166;12167;12168;12169;12170;12171;12172;12174;12175;12176;12177;12178;12179;12180;12181;12182;12183;12185;12186;12187;12188;12189;12190;12191;12192;12193;12194;12195;12197;12198;12199;12200;12201;12203;12204;12205;12206;12207;12210;63177;63178;63179;63180;63181;63182;63183;63184;63185;63186;63187;63188;63189;63190;63191;63192;63193;63194;63195;63196;63197;63198;63199;63200;63201;63202;63203	2472	P10412	HIST1H1E	S36	-0.65781	-1.31785	-3.00444	-2.5064	-2.65216	-2.69449	-2.75385	-0.138713	-2.84186	-2.96798	-0.296377	-3.56745	-2.01446	-0.866739	-2.91802	-2.9165	-4.14128	-0.791452	0.727535	-2.89086	-0.770515	-1.60306	-2.31378	-3.88794
12173;12184;12196;12208;63176	2473	P10412	HIST1H1E	S41	-0.510013	-2.26806	-0.510013	-0.510013	-0.510013	-0.510013	0.0922275	-1.17685	-1.91504	-2.65886	0.0922275	-1.93	-0.348266	-1.05249	-1.40201	-0.348266	-0.348266	-1.27387	0.799049	-1.43399	-1.10944	-0.41634	-0.824964	-2.53537
36092;36093;36094;36095;111985;111986;111987;111988;111989;111990;111991;111992;111993	2474	P10412	HIST1H1E	S55	0.468235	-0.178495	0.468235	-1.39389	-1.02477	-0.634183	0.283901	0.283901	-1.38869	-0.988081	0.283901	-0.846568	-0.723643	0.549676	-0.295761	-0.706956	-0.590799	0.710079	0.67967	-0.359186	-0.408029	0.136698	-0.343469	-1.02661
15278;15279;15280;15281;15282;15283;15284;15285;15286;15287;15288;15289;15290;15291;15292;15293;15294;15295;15296;15297;15298;15299;15300;15301;15302;15303;15304;15305;15306;15307;15308;15309;15310;15311;15312;15313;15314;15315;15316;15317;15318;15319;15320;15321;15322;15323;15324;15325;15326;15327;15328;63366;63367;63368;63369;63370;63371;63372;63373;63374;63375;63376;63377;63378;63379;63380;633…	16833	P10412	HIST1H1E	T146	-3.86568	-1.55835	-1.86285	-1.14666	-1.86771	-1.09779	-3.29005	-3.23072	-1.19991	-1.61739	-1.51908	-1.85193	-1.04445	-0.0905577	-1.66826	-1.93757	-2.11516	-2.46025	-4.39045	-2.12645	-2.0487	-2.50594	-1.32187	-1.28409
108665;108666;108667;108668;108669;108670;108671;108672;108673;108674;108675;108676;108677;108678;108679;108680;108681;108682;108683;108684;108685;108686;108687;108688;108689;108690;108691;108692;108693;108694;108695;108696;108697;108698;108699;108700;108701;108702;108703	16834	P10412	HIST1H1E	T18	-3.62501	-1.08672	-1.97522	-1.76307	0.965515	-1.29116	-4.42431	-0.0631011	-1.51833	-1.67215	-2.61548	-0.474911	-2.40062	-0.542338	-1.3567	-0.881104	-4.0364	1.20971	-1.9607	0.296352	-1.89177	-2.5641	0.404687	-0.82594
142973;142974;142975;142976;142977;142978;142979;142980;142981;142982;142983;142984	2483	P10644	PRKAR1A	S77	-2.53957	0.626372	0.602931	-0.397678	0.174097	-1.51655	0.330894	-0.485905	-1.26494	0.330894	0.330894	-1.32778	0.0873535	0.279729	-1.63448	-1.37042	-0.0371934	1.42892	0.769479	-1.24681	0.149836	0.678476	-0.094057	-0.791831
27523;27524;27525;27526;27527;27528;27529;27530;27531;27532;27533;27534;27535;27536;27537;27538;27539;27540;27541;27542;27543;27544;27545;27546;27547;27548;27549;27550;27551;27552;27553;27554;27555;27556;27557;27558;27559;27560;27561;27562;27563;27564;27565;142947;142948;142949;142950;142951;142952;142953;142954;142955;142956;142957;142958;142959;142960;142961;142962;142963;142964;142965;142966;1…	2482	P10644	PRKAR1A	S83	-2.239	0.54273	-2.05141	-0.689147	0.0753968	-1.341	-2.30269	0.573063	-1.57327	-1.56266	0.477405	-1.1825	-1.94734	-0.0369215	-2.04737	-0.00307902	-2.96125	1.7454	0.692091	-1.81823	0.141768	0.462911	-0.415971	-1.93084
45006;45007;45008;45009;45010;45011;45012;45013;45014;45015;45016;45017;45018;45019;45020;45021;45022;45023;45024;45025;45026;45027;45028;45029;45030;45031;45032;110576;110577;110578;110579;110580;110581;110582;110583;110584;110585;110586;110587;110588;110589;110590;110591;110592;110593;110594;110595;110596;110613;110614;110615;110616;110617;110618;110619;110620;110621;110622;110623;110624;110625…	2484	P10645	CHGA	S322	6.39307	6.04485	4.52761	6.94858	7.81094	9.42642	6.81611	4.45645	7.30049	7.73461	5.64268	8.95061	6.31091	5.95122	5.18332	7.86357	5.48179	8.80802	6.29976	3.56699	6.30714	8.37571	8.07944	8.54164
56723;56724;56725;56726;56727;56728;56729;56730;56731;56732;56733;56734;56735;56736;56737;56738;56739;56740;56741;56742;56743;56744	2236	P10696	ALPG	S111	0.0972944	-0.801743	-3.201	-2.7574	-1.90206	-1.61214	-0.556148	-0.420792	-2.31712	-3.47884	-0.556148	-1.8707	-2.6671	-0.752769	-2.44625	-3.13385	-0.11565	-1.57532	-0.771812	-1.80998	-2.46704	-1.14866	-1.42394	-2.05119
152486;152488;152489;152490;152491;152492;152493;152494;152495;152496;152497;152498;152499;152500;152501;152502;152503;152504;152505;152506;152510;152511;152512;152514;152515;152516;152517;152518;152520;152521;152522;152523;152526;152527;152528;152529;152530;152532;152533;152534;152535	2490	P10809	HSPD1	S70	-0.312886	-0.268871	-2.86442	-2.00548	-1.76215	-1.58194	0.716248	-0.732083	-1.70882	-2.24044	-0.738647	-2.4678	-0.879087	-0.26083	-2.67151	-2.10884	-2.40037	-1.07875	-0.856805	-1.03385	-2.42765	-1.37374	-1.2976	-1.62753
111918;111919;111920;111921;111922;111923;111924	16838	P11137	MAP2	T1605	0.686203	0.0985727	0.686203	-0.0787785	0.924443	-0.407695	0.393225	0.393225	0.883103	-0.347632	0.393225	1.02438	0.517656	-0.173468	0.288599	0.517656	0.517656	0.666881	0.286768	0.920771	0.466602	0.677704	0.638106	0.114615
21146;21147;21148;21149;21150;21151;21152;21153;21154;21155;21156;21157;21158;21159;21160;21161	2496	P11142	HSPA8	S254	0.988051	-1.36061	-1.04543	-0.483082	-2.11585	-1.38882	-0.341235	-1.91792	-0.840425	-0.955782	-1.65123	-1.63129	-0.323853	-1.51104	-1.20164	-0.782181	-1.34702	-2.14044	-3.78734	-1.06289	-1.33892	-1.27946	-0.837503	-0.645231
87200;87201;87202;87203;87204;87205;87206;87207;87208;87209;87210;87211;87212;87213;87214;87215	2497	P11142	HSPA8	S541	0.215784	0.155231	-0.710284	-1.23932	-0.469023	-1.52205	-0.625624	-0.724079	-0.0493777	-0.0493777	-0.0493777	-1.00416	-0.0168741	0.0947506	-1.09856	-1.19119	-0.0168741	-0.430749	-0.041428	-0.536869	-0.462921	-0.257302	-0.823618	-0.716776
91705;91707;91708;91709;91711;91713;91714;91715;91716;91718;91719;91722;146777;146779;146780;146782;146783;146785;146786;146788;146789;146791;146792;146793;146795;146797;146798;146799;146802;146804;146805;146806;146807	2500	P11166	SLC2A1	S490	-1.15136	-2.99115	-1.15136	-1.15136	-1.15136	-1.15136	-2.37275	-0.790296	-1.20313	-1.20313	-1.20313	-1.20313	-6.61271	-1.50035	-2.59149	-0.32313	-0.32313	-1.74253	-1.79891	-0.481782	-2.45431	-1.4559	-1.39815	-2.74668
91706;91710;91717;91720;91723;146776;146778;146781;146784;146787;146790;146794;146796;146800;146801;146803	16843	P11166	SLC2A1	T478	1.08395	-0.567819	-0.368488	-1.77287	-1.6137	-1.49313	-1.1154	-1.33784	-2.15314	0.127567	0.127567	-1.80997	0.00484577	-0.828621	-0.149243	-1.83537	-0.149243	-2.30958	-0.635302	-0.809091	-2.14758	-0.2658	-0.19853	-1.30432
20654;20655;20656;20657;20658;20659;20660;20661;20662;20663;20664;20665;20666;20667;20668;20669;20670;20671;20672;20673;20674;20675;20676;20677;20678;20679;20680;20681;20682;20683;20684;20685;20686;20687;20688;20689;20690;20691;20692;20693;20694;20695;20696;20697;20698;20699;20700;20701;20702;20703;20704;20705;20706;20707;20708;20709;20710;20711;20712;20713;20714;20715;20716;20717;20718	2502	P11169	SLC2A3	S485	-0.748473	-0.59762	-1.60387	-0.682165	-0.0303381	-0.616414	-0.0658371	-0.306343	-0.477923	-0.965698	-1.90902	-0.516854	-1.72681	-0.695404	-0.536613	-0.556085	-1.51514	0.0448639	-0.963602	-0.69111	-0.25907	-0.887601	-0.446923	-0.918681
113984;113985;113986;113987;113988;113989;113990;113992;113993;113994;124854;124856;124858;124859	2511	P11171	EPB41	S555	-1.91927	-1.53679	0.13074	0.13074	-2.99214	0.13074	-0.270044	-0.428693	-0.270044	-3.06246	-0.270044	-0.270044	-0.23196	-0.111416	-1.0955	-0.804506	-1.19865	-0.880809	-0.771886	-0.534931	-0.900486	-0.939668	-1.06531	-0.438417
56140;56141;56142;56143;56144;56145;56146;56147;56148;56149;56150;56151;56152;56153;56154;56155;56156;56157;56158;56159;56160;56161;56162	2505	P11171	EPB41	S664	0.573518	1.05489	-0.583835	0.314788	-0.163606	-0.360853	0.0618194	0.646838	-0.14598	0.130457	-0.590664	0.0036586	0.27035	1.01194	-0.622505	-0.0893899	0.27035	0.241844	1.00835	-0.515062	-0.0268676	0.694295	0.165201	-0.170713
71792;71793;71794;71795;71796;71797;71798	2506	P11171	EPB41	S85	0.0495374	-0.398682	0.145196	0.334898	-0.867767	1.05192	-0.147219	-0.147219	-0.389101	0.264397	-0.147219	0.324084	0.0288283	-1.24527	0.547655	0.0288283	0.0288283	-0.0457018	-1.43574	0.322736	-0.718324	-0.0576827	0.117265	0.524669
35931;69854;69855;69856;69857;69858;69859;69860;69861;69862;69863	20273	P11171	EPB41	Y660	-1.96119	-1.84079	-0.212074	-2.90581	-1.88931	-2.09784	-1.34984	-4.44163	-2.42753	-2.8915	-0.0908199	-1.82518	-0.557007	-0.557007	-3.35985	-4.01734	-0.557007	-2.50582	-2.29919	-2.87864	-1.39149	-1.76246	-1.2825	-1.69632
110392;110393;110394;110395;110396;110397;110398	2516	P11387	TOP1	S10	-0.671489	0.473899	-0.232133	0.473182	0.861947	0.860401	0.399696	-2.09835	0.844685	-0.152195	0.399696	0.591778	-0.330993	-0.2757	1.29329	0.936267	-0.00463687	1.13871	0.342079	0.279381	0.022292	0.5938	-0.0205565	0.41854
32386;32390;32398;34029;34030;34031;34033;34034;34035;34037;34038;34039;34040;34041;34046;34048;34049;34050	2514	P11387	TOP1	S111	-1.31158	-1.4483	-2.25178	-1.95676	-0.879111	-1.68428	-1.28349	-3.24464	-1.03277	-2.06512	-2.34149	-1.64586	-1.07277	-1.47865	-1.3166	-1.1194	-1.07277	0.0653642	-1.86693	-1.379	-0.914386	-1.28644	-1.46907	-2.02573
32387;32388;32389;32390;32391;32392;32393;32394;32395;32396;32397;32398;34027;34028;34029;34030;34032;34034;34035;34036;34038;34040;34041;34042;34043;34044;34045;34046;34047;34048;34049	2515	P11387	TOP1	S112	-1.26173	-0.71474	-2.73491	-1.86338	-1.40622	-2.26554	-2.45247	-0.586161	-2.41769	-3.09534	-0.219519	-2.26364	-1.60499	-1.06685	-1.91167	-2.52949	-0.574357	-0.571339	-1.50784	-1.53711	-0.966284	-1.33346	-1.59052	-2.25142
158454;158455;158456;158457;158458;158459;158460;158461;158462	2517	P11387	TOP1	S394	-0.865676	0.0539141	1.90628	0.340218	-0.33622	0.983088	-1.3438	-0.602543	1.33939	0.385989	0.145691	0.465388	-0.780783	0.512594	0.81746	0.927807	0.471308	0.152676	-0.898461	0.624658	0.100991	-0.143082	0.544335	1.08741
27176;27177;27178;27179;27180;27181;27182;27183;27184;27185;27186;27187;27188;27189;27190;27191;27192;158062;158063;158064;158065;158066;158067;158068;158069;158070;158071;158072;158073;158074;158075;158076;158077;158078;158079;158080;158081;158082;158083;158084;158085;158086;158087;158088;158089;158090;158091;158092;158093;158094;158095;158096;158097;158098;158099;158100;158101;158102;158103;158…	2518	P11388	TOP2A	S1106	-0.957945	-0.559744	-0.805629	-0.849754	-0.7397	-1.09618	-2.27075	-0.189356	0.128115	-0.944441	-1.42444	-0.525146	-1.48327	0.13118	0.0229833	-1.01347	-1.48344	-1.30802	-1.32491	0.855894	-1.15507	-1.54089	-1.11788	-0.860515
68076;68077;68078;68079;68080;68081;68082;68083;68084;149078;149079;149080;149081;149082;149083;149084;149085;149086;149087;149088;149089;149090;149091;149092;149093;149094;149095;149096;149097;149098;149099;149100;149101;149102;149103;149104;149105;149106;149107;149108;149109;149110;149111;149112;149113;149114;149115;149116;149117;149118;149119;149120;149121;149122;149123;149124;149125;149126;14…	2522	P11388	TOP2A	S1213	-0.97503	-1.38798	-2.52417	-1.8852	-1.86315	-2.07728	-2.78516	-2.63517	-1.26454	-1.52888	-3.28238	-1.45303	-3.7938	-1.80972	-1.594	-1.92503	-2.83967	-0.946841	-1.56614	-1.39401	-1.84403	-2.09548	-1.74216	-2.18944
59503;59504;59505;59506;59507;59508;84854;84855	2521	P11388	TOP2A	S1247	-3.09061	-0.204801	-0.897154	-1.74461	-1.12351	-2.61462	-0.669161	-0.839956	-0.669161	-0.669161	-0.669161	-3.17848	-0.910409	-1.23633	-0.674746	-0.674746	-0.674746	-2.17368	1.08332	-2.79585	-1.28007	-0.805294	-1.56656	-2.75641
142634;142638;142648;142649;142650;142651;142653;142654;142655;142656;142657;142658;142659;142660;142661;142662;142663;142664;142665;142666;142667;142668;142669;142670;142671;142672;142673;142674;142675;142676;142677	2527	P11388	TOP2A	S1351	-2.43439	2.04738	0.170108	-2.28367	-2.97705	-2.13768	-0.167044	1.07782	-2.36661	-2.00361	-0.167044	-2.73342	0.707955	0.0344719	-2.61138	-0.39239	-2.47107	-0.768547	-0.381377	-1.06808	-1.71924	-0.459175	-0.414654	-1.84366
142629;142631;142635;142639;142642;142644;142646;142649;142652;142653;142655;142656;142659;142666;142667;142668;142669;142670;142671;142672;142673;142674;142675;142676;142677	2528	P11388	TOP2A	S1354	-1.01603	-0.908046	0.563055	-0.824742	-1.41423	-2.58245	-0.292994	0.197209	-2.02701	-0.292994	-0.292994	-1.46719	0.374016	-0.191452	-2.01466	-0.241131	-1.89009	-0.41579	-0.549853	-0.262948	-0.936265	-0.581022	-0.353813	-1.81542
139814;139815;139818;139819;139823;139824;139831;139834;139835;139837;139838;139841;139842;139851;139852;139853;139856;139857;139860;139861;139870;139871;139872;139875;139876;139879;139880;139883;139886;139887;139888;139889;139890;139891;139892;139893;139894;139895;139896;139897;139898;139899;139900;139901;139902;139903;139904;139905;139906	2525	P11388	TOP2A	S1374	-2.27811	-1.24637	-2.72856	-3.02892	-4.22186	-2.37621	-1.88201	-0.895384	-3.3217	-3.31792	-0.732922	-2.89345	-1.01104	-2.11256	-4.34319	-1.01104	-1.01104	-2.71294	-0.449014	-2.56797	-2.38192	-2.01415	-2.48765	-3.80257
139810;139811;139812;139813;139816;139817;139820;139821;139822;139825;139826;139827;139828;139829;139830;139832;139833;139836;139839;139840;139843;139844;139845;139846;139847;139848;139849;139850;139854;139855;139858;139859;139862;139863;139864;139865;139866;139867;139868;139869;139873;139874;139877;139878;139881;139882;139884;139885;139886;139887;139888;139889;139890;139891;139892;139893;139894;…	2526	P11388	TOP2A	S1377	-1.67476	-2.29895	-4.46699	-0.43238	-4.8084	-4.44505	-3.16163	-2.65794	-4.30116	-4.76039	-0.310724	-3.88365	-3.37289	-2.5874	-1.37517	-1.37517	-1.37517	-4.88987	-3.08708	-3.55	-3.19072	-2.82657	-2.38717	-2.90484
52690;52691;52697;52698;52701;52703;52705;52706;52707;52709;52712;52713;52716;52717;52718;52719;52720;52721;52722;52725;52726	2520	P11388	TOP2A	S1393	-5.46581	-2.47553	-0.628732	-0.628732	-5.78309	-0.628732	-2.43494	-1.13593	-4.81098	-4.36138	-0.185228	-3.35019	-1.05885	-1.08255	-1.05885	-4.27369	-1.05885	-4.97325	-1.41423	-1.29101	-2.13966	-2.80546	-3.08774	-4.63608
142628;142630;142632;142633;142636;142637;142640;142641;142643;142645;142647;142648;142650;142651;142652;142654;142655;142657;142658;142660;142661;142662;142663;142664;142665;142666;142667;142668;142669;142670;142671;142672;142673;142674;142675;142676;142677	16851	P11388	TOP2A	T1343	-1.32261	1.61514	-0.0187987	-2.63461	-2.09753	-2.38559	-3.00145	0.724918	-1.30045	-2.42477	0.0546346	-1.32015	0.189249	0.0696009	-1.94445	-2.50946	-2.45046	-0.130186	-0.316147	-0.650939	-1.67004	-0.949781	-0.636489	-1.72729
81207;81208;81209;81210;81211;81212;81213	2538	P11717	IGF2R	S2484	2.52955	1.1026	0.796427	0.297827	0.315058	1.02751	0.152444	1.85187	1.7281	1.62098	0.152444	1.20133	-0.418877	0.632388	1.06919	1.82253	0.657525	1.09621	0.73824	1.72376	0.138716	0.324627	1.46076	1.22543
62362;62363;62364;62365;62366	20275	P11940	PABPC1	Y364	0.570421	0.195112	-0.341653	0.117308	-1.24597	-0.940462	0.309325	0.0234942	-1.2649	0.199614	-0.169917	-0.952816	-0.0244869	-0.545399	-0.0244869	-0.0244869	-0.0244869	-1.61881	-1.2212	0.311396	-0.711791	-0.459171	0.0790898	-0.797546
142721;142722;142723;142724;142725;142726;142727;142728;142729;142730	2557	P12270	TPR	S2155	0.486772	0.673649	0.777861	-0.227391	-0.308234	-0.526893	0.388082	-0.264996	-0.0630387	0.655572	0.388082	0.0159797	0.310017	0.425634	-0.124889	0.257483	0.310017	0.181768	1.02115	-0.480617	0.212101	0.373992	0.275851	-0.0857049
42606;42607;42608;42609;42610;42611;42612;42613;42614;42615;42616;42617;42618;42619;42620;42621;42622;42623	2552	P12270	TPR	S379	-3.61113	-0.761868	-0.528994	-0.528994	-2.59559	-0.528994	-0.991744	0.306592	-2.19747	-0.855775	-0.855775	-2.85362	-1.54259	-1.20202	-0.684035	-0.684035	-0.684035	-2.79215	-0.496913	-0.240814	-2.64096	-3.58149	-0.990964	-1.91813
46221;46223;46224;46226;46227;46228	16856	P12270	TPR	T1677	-1.3355	-0.54918	0.27988	-2.49312	-1.582	-2.431	-0.362704	-0.499043	-3.03458	-0.362704	-0.362704	-3.14848	-0.483225	-4.21991	-0.869745	-0.732663	-0.483225	-0.58887	0.23969	-1.61991	-1.83545	-0.505082	-1.43842	-2.6061
138264;138265;138266;138267;138268;138269;138270;138272;138273;138274;138275;138276;138277;138278;138279;138280;138281;138282;138283;138284;138285;138286;138287;138288;138289;138290;138291;138292;138293;138294;138295;138296;138297;138298;138299;138300;138301;138302;138303;138304;138305;138306;138307;138308;138309;138310	2560	P12694	BCKDHA	S347	-1.89347	-1.59358	-2.27851	-3.36274	-3.21277	-4.12038	-0.579137	-2.8284	-4.62847	-4.54233	-0.579137	-3.6727	0.194476	-0.982458	-4.12087	-3.91177	-4.14451	-2.6834	-2.87853	-4.51245	-1.3843	-1.55637	-1.98549	-3.71556
58984;58986;58987;58988;58990;58991;58995;58997;58998	16862	P12694	BCKDHA	T338	-0.341777	2.26343	0.116831	3.36549	2.73664	1.44026	0.214371	0.773038	1.6689	3.69828	1.39772	3.29282	0.933537	-0.298601	1.91585	2.00095	2.19617	1.27838	0.883192	0.42996	1.89556	2.23722	1.71535	2.70268
84360;84361;84362;84364;84365;84366;84368;84369;84370;84371;84372;84373;84374;84375;84376;84377;84378;84379;84380;84381	2564	P12830	CDH1	S793	-2.63798	-1.33001	-1.45782	-1.44816	-0.952109	-1.48503	-0.391854	-2.54224	-1.75708	-1.23789	-0.391854	-1.92602	-0.793902	-1.65156	-1.25679	-0.0206211	-1.47129	-1.0426	-0.515128	-2.91413	-1.34738	-0.77991	-1.16495	-1.83482
34813;34814;34815;34816;34817;34818;34819;34820;34821;34822;34823;34824;34825;34826;34827;34828;34829;34830;34831;34832;34833;34834;34835	16863	P12830	CDH1	T748	-0.47668	-0.893452	-2.79735	-2.46235	-0.996941	-2.59454	-0.199123	-3.40044	-1.80083	-2.50871	-0.199123	-1.5553	-0.541536	-5.02834	-0.541536	-2.03101	-0.541536	-0.878993	-1.75635	-2.08529	-1.38537	-1.01456	-1.04838	-1.77559
114572;114573;114574;114575;114576;114577;114578;114579;114580;114581;114582;114583;114584;114585;114586;114587;114588;114589;114590;114591;114592;114593;114594;114595;114596;114597;114598;114599;114600;114601;114602	2565	P12931	SRC	S17	-1.52841	0.206409	-1.90279	-0.33429	0.0239295	-0.555146	0.140137	0.18349	-0.598564	-1.59921	0.140137	-0.989237	0.125956	-0.875786	-1.5081	-0.744776	0.125956	0.165147	0.381507	-1.33712	-0.156354	0.869846	-0.0338557	-1.19451
72810;72811;72812;72813;72814;72815;72816;72817;72818;72819;72820;72821;72822;72823;72824;72825;72826;72827;72828;72829;72830;72831;72832;72833;72834;72835	20248	P12931	SRC	Y419	-0.243257	-0.327723	-0.148087	-0.394958	1.72035	0.486381	0.188357	-2.20299	0.544208	0.0431671	0.188357	1.39652	-1.03748	-0.807815	0.348375	0.000641104	-0.379362	1.14877	-0.546697	0.808088	0.834478	-0.23901	-0.239702	0.543757
59777;59778;59779;59780;59781;59782;59783;59784;59785;59786;59787;59788;59789;59790;59791;59792;59793;59794;59795;59796;59797;59798;59799	16865	P12956	XRCC6	T455	-2.1389	0.168587	-0.371782	-0.146504	1.54936	1.00561	-2.25596	-1.45827	0.9885	0.417631	-0.0509605	1.23013	-2.1907	0.083799	0.731393	0.0576486	-0.969645	1.17739	-0.992925	0.556813	0.120951	0.19508	0.351376	0.441456
55415;55416;55417;55418	2573	P13073	COX4I1	S58	-1.46974	1.00405	1.34549	0.253743	-0.110179	2.02647	-0.485074	0.195752	2.09985	0.806832	0.589406	0.454855	0.00681805	1.26306	0.136395	0.683917	0.315256	-0.240389	-0.843927	0.646254	-0.488572	0.00797766	0.877894	1.28515
36021;36022;36023;36024;36025;36026;36027;36028;36029;36030;36031	16867	P13498	CYBA	T147	3.49722	5.82722	4.86021	4.11933	8.34388	5.36222	5.68249	2.18749	4.92877	5.44055	4.05963	7.5262	3.04186	3.89428	6.54393	4.82196	4.0826	7.14375	5.1493	7.30108	6.83217	3.01192	3.87819	5.12006
142731;142732;142733;142734;142735;142736;142737;142738;142739;142740;142742;142743;142744;142745;142746;142747;142748;142749;142750;142751;142752;142753;142754;142755	2579	P13611	VCAN	S2941	5.02133	3.53565	3.40124	3.59784	3.04545	3.33739	4.85893	1.51356	4.55295	3.12043	2.60056	3.7956	2.5548	3.46737	5.21618	4.24476	3.24221	2.23324	1.86864	2.8115	5.55477	2.10354	2.89556	4.65298
41910;41911;41912;41913;41914;41915;41916;41917;41918;41919;41920;41921;41922;41923;41924;41925;41926;41927;41928	16870	P13639	EEF2	T57	15.8734	16.6712	15.8343	17.1149	16.1606	16.4777	17.4044	14.9832	16.8612	17.7077	15.9992	17.3138	16.1097	15.3799	17.1267	17.1907	16.5622	15.2209	14.8133	16.0336	16.1028	16.3931	17.0686	17.6676
41910;41911;41912;41913;41914;41915;41916;41917;41918;41919;41920;41921;41922;41923;41924;41925;41926;41927;41928;41929;41930;41931;41932	16871	P13639	EEF2	T59	15.9147	16.5561	15.7716	17.0143	16.0355	16.7654	17.3846	14.9684	16.8425	17.6872	15.9823	17.2942	15.9788	15.4402	17.0438	17.1872	16.4225	15.1199	14.7894	16.0091	16.0782	16.3684	17.0434	17.6421
43290;43291;43292;43293;43294;43295;43296;43297;43298;43299;43300;43301;43302;43303;43304;43305;43306;43307;43308;43309;43310;43311;43312;43313;43314;43315;43316;153328;153329;153330;153331;153332;153333;153334;153335;153336;153337	2591	P13861	PRKAR2A	S78	-1.67987	-0.379718	0.960224	-3.05391	-2.79376	-3.85972	-1.23968	-0.211654	-3.90943	-1.8139	-0.16212	-1.57372	-0.223641	-0.310827	-3.35636	-4.75846	-0.336758	-0.279425	0.309687	-3.68265	-1.38016	1.03608	-0.983756	-3.11004
43290;43291;43292;43293;43294;43295;43296;43297;43298;43299;43300;43301;43302;43303;43304;43305;43306;43307;43308;43309;43310;43311;43312;43313;43314;43315;153328;153329;153330;153331;153332;153333;153334;153335;153336;153337	2592	P13861	PRKAR2A	S80	-1.67987	-0.379718	0.960224	-3.05391	-2.79376	-3.85972	-1.23968	-0.211654	-3.90943	-1.8139	-0.16212	-1.57372	-0.223641	-0.310827	-3.35636	-4.75846	-0.336758	-0.279425	0.309687	-3.68265	-1.38016	1.03608	-0.983756	-3.11004
103069;103070;103071;103072;103073;103074;103075;103076;103077;103078;103079;103080;103081;103082;103083;103084;160402	2593	P13861	PRKAR2A	S99	-0.24813	0.410379	1.09055	-0.835488	0.969081	0.645487	1.22031	0.288007	-0.0466303	0.558592	0.558592	0.526202	1.03176	0.670701	0.0779917	-0.212511	0.311779	1.89723	1.03315	-0.376716	0.992096	1.99056	1.30823	0.0913281
56872;56873;56874;56875;56876;56877;56878;56879;56880	2594	P13984	GTF2F2	S248	1.23404	0.590926	0.774388	0.984651	0.196714	1.10641	2.01619	0.653794	1.18095	0.988395	-0.607008	0.907536	-2.06192	1.30022	1.21327	1.26796	0.747851	0.912749	-0.836371	1.35946	0.530925	-0.232071	0.919065	1.90721
33838;33839;33840;33841;33842;33843;33844;33845;33846;33847;33848;33849;33850;33851;33852	2597	P14209	CD99	S168	1.47049	1.67888	0.924666	1.86429	2.56189	1.79383	1.00989	1.19615	2.47293	2.236	1.62011	2.15941	0.714559	1.74623	2.04074	2.33805	1.06507	1.69171	0.825979	1.53245	0.968507	1.49877	2.01773	2.34267
69864;69865;69866;69867;69868;69869;69870;69871	2600	P14618	PKM	S37	0.367159	-0.912179	0.367159	-0.286494	-1.54493	0.367159	0.145498	0.239237	0.145498	-0.639191	0.145498	-1.32324	0.196167	0.47785	-1.04338	-1.30041	0.196167	-0.0573319	0.942674	-1.52757	-0.120886	0.662555	0.0218951	-1.04516
59850;59851;59852;59853;59854;59855;59857;59859;59860;59862;59864;59865;59866;59867;59869;59872;97808;97810;97812;97813;97814	2606	P14859	POU2F1	S448	0.661828	0.86055	0.0808847	0.481378	1.60014	0.715127	0.636776	-0.00122631	0.631062	1.22632	-0.797592	1.39596	0.137944	0.422408	0.702822	0.385295	0.949293	1.02755	0.340706	1.9734	1.19613	0.391888	0.463955	0.637247
146566;146567;146568;146569;146570;146571;146572;146573;146574	2615	P14866	HNRNPL	S101	2.93388	1.64077	1.95185	1.81518	1.3297	2.27343	3.04684	1.1162	1.94824	2.01632	1.56988	1.82273	2.18869	2.30941	1.92614	2.06018	0.750812	1.74718	1.44906	2.2403	1.63195	1.44368	1.94499	2.57042
165438;165439;165440;165441;165442;165443;165444;165445;165446;165447;165448;165449;165450;165451;165452;165453;165454;165455	2616	P14866	HNRNPL	S52	-0.980819	-0.388617	-0.0549464	-0.0403756	-0.894136	-0.173682	-2.83279	-2.71043	0.442392	0.812396	-0.0576218	0.242091	-0.199673	-4.17841	0.386788	0.146397	-0.129953	-0.290447	-3.0277	-1.10442	-0.642603	-0.921532	0.63683	0.796713
7588;7589;7590;7591;7592;7593;7594;7595;7596;7597;7598;7599;7600;7601;7602;7603;7604;7605;7606;7607;7608;7609;7610;7611;7612;7613;7614;7615;7616;7617;7618;7619;7620;7621;7622;7623;7624;7625;7626;7627;7628;7629;7630;7631;7632	2617	P14923	JUP	S182	-1.31645	-1.79413	-2.56193	-2.72168	-3.05485	1.59071	-0.913025	-1.75607	-3.00391	-3.07303	-0.307759	-0.583396	-2.09956	-3.89123	-0.441733	-0.441733	-0.441733	-2.07308	-2.10676	-2.83972	-2.2685	-2.06268	-1.90775	1.3609
99330;99331;99332;99333;99334;99335;99336;99337;99338;99339;101039;101040	2635	P15407	FOSL1	S101	2.88469	1.60766	1.17243	1.43979	1.24074	1.51729	1.74405	0.599423	2.08077	1.84047	1.12722	1.64073	0.60366	0.949255	2.13405	2.24931	1.57053	0.796152	0.293677	1.56353	1.02618	1.0792	1.70931	2.24959
89793;89794;89795;89796;89797;89798;89799;89800;89801;89802;89803;89804;89806;89807;89808;89809;89810;89811;89812;89813;89814	2634	P15407	FOSL1	S74	0.369276	-0.842168	-2.43733	-1.40556	-1.01652	-1.12408	-0.186308	-1.01842	-1.14876	-0.966188	-1.30142	-0.832471	-1.64303	0.213291	-2.45821	-2.1609	-0.208596	-0.211322	-0.580975	-0.976667	-0.944313	-0.555579	-0.556335	-2.10387
19818;19819;19820;19821;19822;19823;19824;19825;19826;19827;19828;19829;19830;19831;19832;19833;19834;19835;19836;19837;19838;19839;19840;19841;95631;95632;95633;95634;100990;100991;100992;100993;100994;100995;100996	2637	P15408	FOSL2	S120	1.14009	0.954848	0.112778	1.01169	1.08589	0.820743	0.518715	0.740826	1.53042	0.866987	0.553623	1.224	1.14446	0.780395	1.43001	0.615869	0.382086	0.534576	0.221092	1.38278	1.18482	0.309303	0.856672	0.795243
101506;101507;101508;101509;101510;101511;101512;101513;101514;101515;101516;101517;123075;123076;123077;123078;123079;123080;123081;123082;123083;123084;123085;123086;123087;123088;123089;123090;123091;123092;123093;123094;123095;123096;123097;123098;123099;123100;123101;123102;123103;123104;123105;123106;123107;123108;123109;123110;123111;123112;123113;123114;123115;123116;123117;123118;123119;…	2640	P15408	FOSL2	S200	-0.196545	1.30564	0.0433325	0.0174146	0.623494	0.213617	-0.0547857	0.646123	0.587349	0.38224	-0.752141	0.745598	-1.28826	0.383823	0.380169	0.471709	-0.69603	0.901661	-0.464333	0.410395	0.507736	-0.320649	0.835858	0.737824
91142;91143;91144;91145;91146;91147;91148;91149;91150;91152	2638	P15408	FOSL2	S230	-1.07953	-1.09098	0.747183	-1.2005	-0.20945	-1.10216	0.12031	-0.408096	-1.53112	0.12031	0.12031	-0.879894	0.030971	0.030971	-1.10096	-1.51671	0.030971	0.283262	-0.40822	-0.14628	0.476671	-0.774526	-0.30188	-0.761868
102100;102101;102102;102103;102104;102105;102106	2644	P15408	FOSL2	S320	-0.163426	-2.53146	-0.163426	-0.163426	-0.163426	-0.163426	-0.294468	-1.27869	-1.13593	-0.167173	-0.167173	-0.167173	-0.0789662	-1.58007	-0.0789662	-0.0789662	-0.0789662	-1.58146	-1.61589	-0.946364	0.750661	-1.65882	0.750661	-1.2295
13636;13638;13639;13640;13641;13642;13643;13645;13646	2646	P15822	HIVEP1	S1158	0.156461	-0.64475	0.156461	0.156461	-0.420098	-2.04829	-0.887968	-1.62821	-0.716722	-0.357022	0.436371	-0.427432	-0.0734068	-0.0734068	-0.0734068	-1.41529	-0.0734068	-0.073542	0.40225	-1.10076	-0.407568	0.306312	-0.164289	-0.853716
122760;122761;122762;122763;122764;122765;122766;122767	2653	P15822	HIVEP1	S65	0.456148	0.321089	-1.4056	-0.766785	-0.274359	-0.537725	0.488894	0.678322	-0.285436	-0.38433	-1.09741	-0.779441	0.210212	0.122193	-0.510873	-0.985741	-1.62955	0.310181	-0.769509	-0.234763	0.178572	0.12441	-0.168727	-0.532575
97333;97334;97335;97336;97337;97338	2650	P15822	HIVEP1	S779	-0.0776798	-0.366472	-0.600441	-1.2927	-1.32053	-0.891276	-0.509867	-0.744045	-0.198429	-0.253062	-1.23165	-0.546561	-0.241817	-0.241817	-0.98528	-0.481881	-0.989599	-1.18537	-1.99361	-0.682469	-0.926251	-0.800126	-0.749462	-0.213893
69371;69372;69373;69374;69375;69376;69377;69378;69379;69380;69381;69382;69383;69384;69385	2674	P15924	DSP	S1078	0.268221	-0.0399074	-0.150182	-0.385173	-0.250376	-0.438081	0.110981	-0.167049	-0.459727	-0.177958	0.110981	-0.247341	0.260667	-1.21427	-0.522099	-0.254946	0.260667	-0.253416	0.301841	-1.08732	-0.396519	0.592409	0.153366	-0.462715
138418;138419;138420;138421;138422;138423;138424;138425;138426;138427;138428;138429;138430;138431;138432	2681	P15924	DSP	S1127	-1.43761	0.700414	-0.313822	0.0364737	0.920245	0.458395	-1.50148	0.0825811	0.707687	0.269929	-0.582966	1.0752	0.227138	1.10501	-0.2256	-0.977081	0.227138	-0.287476	-0.750486	0.0912452	-0.338677	0.19595	0.519789	0.871286
44898;44899;44900;44901;44902;44903;44904;44905;44906;44907;44908;44910;44912;44913;44914;44917;44918;44919;44920;44921;44923;44924;44925;44926;44927;44932;44933;44934;44935;44936;44937;44940;44941;44942;44944;44945;44946;44948;44949	2663	P15924	DSP	S176	-2.98941	-0.854447	-3.24111	-2.98564	-1.94852	-4.08698	-0.939743	-0.751687	-3.62065	-3.00398	-0.939743	-3.99553	-1.06728	-1.442	-5.21909	-1.06728	-1.06728	-3.02669	-2.73386	-1.4683	-2.69017	-2.07093	-2.03186	-3.46838
4132;4133;4134;4135;4136;4137;4138;4139;4140;4141;4142;4143;4144;4145;4146;4147;4148;4149;4150;4151;4152;4153;4154;4155;4156;4157;4158	2661	P15924	DSP	S22	-5.53456	1.06488	2.07519	0.675504	0.443071	1.63805	-1.0395	1.99478	0.110036	0.827916	0.186858	0.323069	-0.217184	-3.32146	1.31289	2.45647	0.805199	-0.218851	-2.74409	-2.7748	-0.148095	1.56756	1.71168	2.81139
118495;118501;118505;118509;118525;118526;118527;118528;118529;118530;118531	2678	P15924	DSP	S2207	0.469808	-5.93044	-1.3214	-5.27821	-2.48458	-4.37471	-0.792513	-0.792513	-3.968	-5.34325	-0.792513	-4.10442	-0.427767	-0.427767	-4.25585	-3.85099	-5.78631	-2.49404	-3.3638	-4.39311	-3.11972	-0.906041	-1.97583	-2.04444
101428;101429;101430;101431;101432;101433;101434;118494;118495;118496;118497;118498;118499;118500;118502;118503;118504;118506;118507;118508;118510;118511;118512;118513;118514;118515;118516;118517;118518;118519;118520;118521;118522;118523;118524;118527	2679	P15924	DSP	S2209	-3.76687	-1.80936	-2.44564	-1.92094	-1.56745	-2.1858	-0.846601	-0.846601	-3.46312	-3.59082	-0.846601	-3.15486	-0.23299	-3.27634	-3.58753	-3.25357	-4.99747	-1.64565	-2.39025	-3.97748	-2.2495	-1.46406	-1.18458	-2.24164
73459;73460;73461;73462;73463;73464;73466;73467;73468;73469	2676	P15924	DSP	S2810	-0.10722	0.746282	-0.0707908	-0.0201753	0.143982	-0.0750274	1.6794	0.764313	-0.197713	0.229699	-0.0502037	-0.261934	-1.21442	1.1069	0.114202	0.201897	0.280574	0.357288	0.577258	-0.201054	-0.12948	0.578728	0.330703	0.176248
47372;47374;47376;47378;47380;47381;47387;47388;47390;47393;47394;47395;47396;47399;47401;47402;47404;47405;47406;47407;47408;47410;47414;47432;47442;47455;47460;47471;47496;47515;47519;47539	2666	P15924	DSP	S2820	-1.21388	-1.34006	-1.794	-2.09979	-1.32665	-1.61147	-0.99678	0.0498977	-1.59946	-1.61283	-0.731448	-1.40858	-2.12294	-1.84107	-3.00909	-1.96794	-0.0829799	-1.06171	-1.97969	-1.65397	-1.65508	0.425354	-1.67596	-0.590254
47370;47371;47372;47373;47374;47375;47377;47379;47380;47381;47382;47383;47384;47385;47386;47389;47391;47392;47395;47396;47397;47398;47400;47401;47402;47403;47405;47408;47409;47410;47411;47412;47413;47414;47415;47416;47417;47418;47419;47421;47422;47426;47428;47429;47434;47435;47436;47438;47439;47441;47446;47447;47448;47449;47450;47451;47458;47461;47462;47463;47464;47465;47466;47467;47468;47469;474…	2667	P15924	DSP	S2821	-2.64426	-1.98863	-3.00269	-2.93361	-2.12783	-2.55526	-2.17992	-1.34534	-2.35142	-2.47456	-3.65212	-2.23193	-2.37234	-1.62449	-2.89385	-2.42169	-4.20918	-1.47686	-2.84042	-3.39616	-2.65295	-0.808187	-2.08594	-2.06526
47370;47371;47372;47373;47374;47375;47376;47377;47378;47379;47380;47381;47382;47383;47384;47385;47386;47387;47388;47389;47390;47391;47392;47393;47394;47395;47396;47397;47398;47399;47400;47401;47402;47403;47404;47405;47406;47407;47408;47409;47410;47411;47412;47413;47414;47415;47416;47417;47418;47419;47420;47423;47424;47427;47430;47431;47440;47444;47445;47452;47454;47457;47459;47461;47462;47463;474…	2668	P15924	DSP	S2825	-2.23654	-1.87019	-2.8645	-2.49151	-1.68246	-2.11468	-1.8694	-1.38443	-2.01764	-2.3547	-4.81211	-1.96391	-2.65166	-1.8062	-2.38691	-2.2505	-4.54165	-1.15192	-2.81557	-3.14395	-2.69113	-0.163332	-2.27547	-1.48626
105158;105159;105160;105161;105162;105163;105164;105165;105166;105167;105168;105169;105170;105171;105172;105173;105174;105175;105176	2680	P15924	DSP	S7	-4.1729	-2.04046	-1.66983	-2.38897	-2.69526	-2.5375	-3.87609	-1.01463	-2.47154	-2.09001	-2.36466	-3.48385	-0.580643	-0.928074	-2.93119	-1.58838	-2.17426	-2.69102	-5.16797	-2.26033	-2.4276	-1.59895	-2.34407	-3.66348
165366;165367;165368;165369;165370;165371	2686	P15941	MUC1	S1227	1.95246	1.96714	0.611004	1.84816	2.86957	1.86491	1.23844	0.925285	2.31898	2.26965	1.26504	2.59831	1.21833	1.35713	2.4414	1.48601	1.28919	2.64004	3.02199	2.62836	2.55914	0.877805	1.87967	1.43154
66813;66814;66815;66817;66818;66819;66820;66821;66823;66824;66825;66827;66828;66829;66830;66831	2690	P16070	CD44	S697	-0.488669	0.0750747	-0.0426903	0.433142	0.278535	0.376623	0.403356	-0.957554	0.430255	-0.807139	-0.401572	0.0189215	0.0648258	0.198787	0.257951	0.614424	0.0819657	-1.04248	-0.435973	0.635224	-0.112324	-0.0328137	-0.415437	0.0561128
66831;127897;127898;127899;127900;127901;127902;127903;127904;127905;127906;127907;127908;127909;127910;127911;127912;127913;127914;127915;127916;127917;127918;127919;127920;127921;127922;127923;127924;127925;127926;127927;127928;127929;127930;127931;127932;127933;127934;127935;127936;127937;127938;127939;127940;127941;127942;127943;127944;127945;127946;127947;127948;127949;127950;127951;127952;1…	2692	P16070	CD44	S706	-6.95648	-3.74001	-4.36988	-2.62595	-0.747705	-2.23402	-5.70313	-2.71813	-2.21479	-3.96525	-5.08401	-1.70281	-5.87449	-2.53235	-3.24021	-3.06132	-6.23086	-0.587737	-3.15897	-2.14858	-2.73582	-2.23232	-3.80469	-3.76517
68086;68087;68088;68089;68090;68091;68092;68094;68095;68096;68097;68099;68100;68101;68102;149788	2696	P16104	H2AFX	S122	-0.849618	-1.54048	-3.66786	-0.96595	-0.920811	-1.35372	-0.520088	-0.676206	-1.76074	-1.7632	-4.02942	-1.70972	-0.557573	-1.74511	-1.34758	-1.61922	-2.10601	-2.04202	-4.44155	-0.540813	-1.81339	-1.95149	-1.5356	-1.04556
15636;15637;15638;15639;63403;63407;63409;63411;63413;63416;63418;63419;63421;63423;63424;63427;63428;63432;63435;63436;63437;63439;63441;63442	2695	P16104	H2AFX	S140	0.69268	-0.619902	-0.659343	-0.415742	-1.09378	-0.182543	-2.06051	-1.69703	0.380979	0.165478	-0.396068	0.0345849	-4.02734	-0.55201	0.138876	0.0541884	-0.46229	-0.345435	-2.18908	-0.142044	-0.986944	-1.30269	0.114048	0.652154
63402;63404;63405;63406;63408;63410;63412;63414;63415;63417;63420;63422;63425;63426;63429;63430;63431;63433;63434;63436;63437;63438;63439;63440;63441;63442	20281	P16104	H2AFX	Y143	-1.08497	-2.87951	-2.69872	-2.42614	-2.70211	-2.52241	-1.15466	-1.15466	-2.34122	-2.83969	-3.73372	-2.72607	-0.566113	-6.03073	-2.32235	-2.62948	-3.34754	-3.09863	-5.93656	-2.92744	-2.35453	-2.67164	-1.47627	-1.32906
25970;25971;25972;25973;25974;25975;25976;25977;25978;25979;25980;25981;25982;25984;25985;25986;25987	2697	P16144	ITGB4	S1000	-1.91563	-0.939567	0.0782396	0.0782396	0.0782396	0.0782396	0.856427	-1.15278	-0.438037	-0.0184874	-0.0184874	-1.90976	0.119775	-0.909326	-1.57689	0.119775	0.119775	-0.714405	0.273556	0.0863348	-0.764579	-0.252551	-0.380322	-1.38667
109916;109917;109918;109919;109920;109921;109922;109923;109924;109925;109927;109928;109930;109931;109932;109933;109934;109935;109936;109937;109938	2705	P16144	ITGB4	S1111	1.0335	-0.186508	-0.633222	-0.475736	-0.466687	-1.44239	-0.393664	-0.650491	-0.2768	0.145437	-0.393664	0.575903	0.241578	-0.805905	-0.926995	-1.37875	0.110151	0.266745	0.658588	-0.528372	-0.885151	-0.0551816	-0.377832	-1.29635
154057;154060;154065;154069;154074	2707	P16144	ITGB4	S1209	0.871185	0.380182	0.871185	0.871185	0.415684	0.871185	0.701344	0.462373	0.596771	1.28189	0.701344	0.715191	0.74668	0.74668	0.139588	0.74668	0.74668	1.04779	1.0171	0.763296	1.19064	0.952912	0.735346	0.485304
81736;81738;81739;81740;81741;81742;81743;81744;81745;81746;81747;81748;81749;81751;81752;81753;81754;81755;81756;81757;81758;81759	2702	P16144	ITGB4	S1457	0.825122	1.74835	-0.0520098	0.29581	0.0762858	0.548051	1.54924	1.4416	0.0647594	0.536614	0.303863	0.260216	-0.359729	1.54052	0.252202	0.581546	0.125585	1.14119	0.97781	-0.0372978	0.301339	1.76874	0.355647	0.575815
26425;26426;26427;26429;26430;26431;26433;26434;26435;26436;26437;26438;26439	2699	P16144	ITGB4	S1494	-0.745333	-0.279562	0.531047	-0.407455	-0.48939	0.781541	0.172234	-3.91744	0.781664	-0.0684914	-0.283199	0.389765	-0.368752	-0.368752	0.230721	1.16238	-0.17753	-1.01405	-2.43689	-0.502374	0.448561	0.28051	-0.151109	1.23723
154175;154176;154177;154178;154179;154180;154181;154183;154184;154185;154186;154187;154188;154189;154190;154193;154194;154196;154197;154199;154200;154201;154202;154203;154204;154205;154206;154207;154208;154209;154210	2708	P16144	ITGB4	S1696	1.0448	-0.862986	-1.6853	-0.0556165	-1.03903	-0.712961	-0.00311412	-0.00311412	-1.42365	-2.14166	-0.00311412	-2.57597	0.11099	-3.78129	-0.781401	-0.720502	-1.2188	-0.875756	-2.09326	-0.667441	-2.61473	-1.49979	0.636608	0.65608
157454;157455;157456;157458;157460;157461;157462;157463;157464;157466;157467;157468;157469;157470;157471;157472	16909	P16144	ITGB4	T1487	-0.114094	1.14536	0.369713	0.320659	1.74475	0.602338	-0.588396	0.55941	1.09923	0.55841	0.0653555	1.63346	-0.187323	0.744566	0.933658	0.713937	-0.505637	1.52092	-0.460289	0.546995	1.21757	1.15928	0.615072	1.61707
79868;79869;79870;79872;79873;79874;79876;79877;79878;79879;79880;79881;79882;79883;79884;79885;79886;79887;79888;79889;79890;79891;79892;79893;79894;79895;79896;79897;79898;79899	16900	P16144	ITGB4	T1530	-1.78847	-0.618179	-0.632487	-0.741742	0.599922	-0.470417	0.0290863	-2.60443	0.229614	-0.890827	-1.622	0.275294	-6.04567	-2.09061	-0.0753709	-0.11698	-0.280524	0.562438	-1.82212	0.0680102	0.147747	-0.791361	-0.333992	-0.725021
154054;154055;154056;154059;154062;154064;154066;154068;154071;154073	20282	P16144	ITGB4	Y1207	-3.05747	0.43042	0.800244	-0.201503	0.827255	-0.601187	0.330779	-0.561579	-0.974172	0.741325	-0.285605	0.631974	-0.0700258	-0.777024	-1.20397	1.17341	-0.0700258	0.347184	-0.909006	1.17746	0.691197	-0.609636	-0.032863	-0.708556
59708;59709;59710;59712;59713;59714;59715;59716;59717;59718;59719;59720;59721	2721	P16220	CREB1	S142	1.22655	0.687915	0.304894	-0.448739	-0.814395	0.0276299	1.3918	1.30385	-0.354402	-0.130743	-0.130743	-0.0842605	0.430145	0.301929	-1.28316	0.430145	0.194116	-0.0422249	1.35905	-1.11683	-0.126221	0.531618	-0.0477289	0.275041
141701;141702;141705;141708;141711;141712;141716;141718;141720;141725;141726	2724	P16220	CREB1	S271	-0.265697	0.844608	-0.265697	-0.42485	-0.265697	-0.265697	-0.85868	0.00724603	-0.0224608	-0.0224608	-0.0224608	-0.0224608	0.0687174	-0.268016	0.0687174	0.0687174	0.0687174	-1.34515	0.278855	-0.019978	0.059189	-0.0869158	-0.701659	-1.19631
36508;36509;36510;36511;36512;36513;36514;36515;36516;36517;96408;96409;96410;96411;96412;96413;96414;96415;96416	2732	P16383	GCFC2	S180	2.76947	3.38184	1.49839	3.62343	3.25811	3.49279	1.01628	2.47815	3.85905	3.4448	2.28544	3.71048	3.15875	2.81758	4.08584	3.50796	3.3728	1.01751	2.34435	3.65993	2.69588	2.63096	2.83774	3.25613
108743;108744;108746;108747;108749;108751;108753;108754;108755;108757;108758;108759;108760;108762;108763;108764;108765;108766;108768;108769	2736	P16401	HIST1H1B	S18	-0.219638	-0.351394	-0.587838	-1.1915	2.36093	0.0333894	0.0860738	1.04695	-0.91002	-1.57031	0.387009	0.714404	0.164609	0.0143381	0.173859	-0.368568	-1.2943	1.72661	-1.16291	0.699433	-0.248138	0.368118	0.268966	1.06981
108704;108705;108706;108708;108709;108710;108711;108712;108713;108715;108717;108718;108719;108720;108721;108723;108724;108727;108728;108729;108730;108731;108732;108735;108736;108737;108738;108739;108740;108741;108745;108748;108750;108752;108756;108761;108767;108770;108771;108772	16917	P16401	HIST1H1B	T11	-0.744919	0.176153	-0.0466313	0.0398488	2.61147	0.641887	0.0989674	0.0367144	0.902355	0.888652	-0.807025	1.87381	-0.00256267	0.579166	1.03018	0.581383	-0.818925	2.38374	0.176108	1.92783	-0.0855998	-0.440211	1.42137	1.6305
7044;7045;7046;66265;66266;66267;66268;66269;66270;66271;66272;66273;66274;66275;66276;66277;66278;66279;66280;66281;66282;66283;66284;88914;88915;88916;88917;88918;88919;88920;88921;88922;88923;88924;88925	16913	P16401	HIST1H1B	T138	-0.778899	-4.64432	-6.22695	-5.14605	-4.75407	-4.34069	-1.18289	-7.11827	-3.7131	-4.93598	-5.57489	-4.11641	-1.2232	-7.1778	-4.08224	-4.61398	-5.04204	-3.98331	-8.17356	-4.21012	-4.25665	-5.03995	-3.23444	-2.63939
63394;63395;63396;63397;63398;63399;63400;63401	16914	P16401	HIST1H1B	T39	-1.16848	0.58779	0.019319	-0.540636	-0.727709	-0.698791	-0.0774063	0.532713	-0.798918	-0.35605	0.0152685	-1.01014	0.301862	-0.0238933	-0.683678	-0.947476	-0.765392	-0.389461	0.745054	-0.797714	-0.689478	-0.279471	-0.211461	-0.719338
68263;68264;68265;68266;68267;68268;68269;68270;68271;68272;68273;68274;68275;68276;68277;68278;68279;68280;68281;68282;68283;68284;68285;68286;68287;68288;153477;153478;153479;153480;153481;153482;153483;153484;153485;153486;153487;153488;153489;153490;153491;153492;153493;153494;153495;153496;153497;153498;153499;153500;153501;153502;153503;153504;153505;153506;153507;153508;153509;153510;15351…	16918	P16402	HIST1H1D	T147	-3.61124	-3.82998	-2.63914	-3.21762	-3.17136	-3.01677	-4.57648	-4.10433	-2.20277	-3.04646	-4.28367	-2.2801	-4.71867	-5.05888	-2.38697	-2.3197	-2.72203	-3.22421	-5.58436	-3.69494	-2.99842	-3.07754	-2.90642	-2.19111
108773;108774;108775;108776;108777;108778;108779;108781;108782;108783;108784;108785;108786;108789;108790;108791	16920	P16402	HIST1H1D	T18	-0.755485	-0.248514	-2.76311	-1.66403	-1.5303	-2.44199	-1.00923	-0.508441	-2.25054	-3.06488	-0.41829	-1.54082	-0.51831	-0.451109	-2.2791	-2.71659	-0.51831	-1.76582	-0.496782	-1.56351	-1.9338	-1.39352	-1.12962	-2.68292
156835;156836;156837;156838;156839;156840;156841;156842;156843;156844;156845	16921	P16402	HIST1H1D	T180	0.11548	-2.04807	-3.37736	-2.59317	-0.959733	-1.55748	-0.386602	-0.386602	-1.84996	-2.29384	-3.23335	-1.43448	-0.329871	-0.329871	-2.59812	-2.41284	-2.83072	-1.3164	-3.16427	-1.36766	-1.6403	-1.99506	-0.893068	-0.618644
537;538;539;540;541;542;543;544;545;546;547;548;549;550;551;552;553;554;62719;62720;62721;62722;62723;62724;62725;62726;62727;62728;62729;62730;62731;62732;62733;62734;62735;62736;62737;62738;62739	16922	P16403	HIST1H1C	T146	-4.28347	-2.80581	-2.74182	-2.32163	-2.86283	-2.37548	-3.4512	-3.85463	-1.70578	-2.17989	-2.75664	-2.42883	-3.65794	-3.82453	-2.17899	-2.34728	-2.57765	-3.35937	-5.26753	-3.18053	-2.71237	-3.16005	-2.46306	-2.30042
42447;42448;42449;42450;42451;42452;42453;42454;42455;42456;42457;42458;42459	2738	P16455	MGMT	S201	2.92485	3.09924	4.95741	3.01385	3.29002	3.53731	3.14544	4.06707	3.39627	3.12209	4.07579	3.84192	5.03347	3.13189	3.53898	4.60276	4.30453	2.96465	2.67836	3.67191	2.27912	3.24723	3.99418	4.65727
30374;30375;30376;30377;30378;30379;30380;30381;30382;30383;30384;30385;30386;30387;30388;30389;30390	2739	P16615	ATP2A2	S663	1.04044	0.118634	-1.40107	-0.137968	-0.223596	-0.499122	0.831674	0.880448	-0.684108	-1.13138	0.358043	-0.640879	0.253543	-0.907906	-0.736356	-0.668987	0.253543	1.58907	-0.431171	-0.699299	0.915968	0.528114	0.157453	0.567837
95285;95286;95287;95288;95289;95290;95291;95292;95293	2741	P16949	STMN1	S16	0.89776	1.36095	0.0234506	0.992337	0.143581	0.49115	0.572801	1.05203	0.430441	0.0379469	0.572801	0.0503375	0.583057	1.29229	-0.411355	0.470247	0.450898	0.667847	0.397409	0.850024	-0.295087	0.54841	0.822237	0.750233
12224;12225;12226;12227;12228;12229;12230;12231;12232;12233;12234;12235;12236;12237;12238;12239;12240;12241;12242;12243;12244;12245;12246;12247;12248;12249;95291;95292;95293	2742	P16949	STMN1	S25	1.26907	0.0765709	0.0168465	-0.675226	-0.933428	-0.581609	1.32347	0.314589	-1.19378	-0.602354	-0.00581997	-0.541592	1.64423	0.730343	-0.529288	-1.00083	-0.248638	-0.231879	0.192618	0.215404	-2.06165	-0.0823118	0.755785	-0.0517641
37713;37714;37715;37716;37717;37718;37719;37720;37721;37722;37723;37724;37725;37726;37727;37728;37729;37730;37731;37732;37733;37734;37735;37736;37737;37738;37739;37740;37741;37742;37743;37744;37745;37746;37747;37748;37749;37750;37751;37752;37753;37754;37755;37756;113242	2744	P16949	STMN1	S38	-2.06527	-1.74669	-2.70817	-2.10305	-4.05825	-3.11836	-1.53905	-0.908384	-3.33852	-3.47807	-0.858353	-3.14852	-4.7789	-1.34196	-3.92626	-0.816621	-0.816621	-2.77342	-0.177357	-3.19535	-2.45011	-2.69686	-2.03687	-3.78888
113958;113959;113960;113961;113962;113963;113964;113965;113966;113967;113968;113969;113970;113971	2751	P17026	ZNF22	S49	1.09174	-0.255355	0.633785	-0.00034204	0.647867	0.912583	0.275426	-0.0344389	1.46964	-0.143577	0.619755	0.869266	-0.595091	1.13067	1.07333	-0.327718	0.190746	0.527404	0.0423706	0.928484	1.2175	-0.0830873	-0.365938	0.497016
27343;27344;27345;27346;27347;27348;27349;27350;27351;27352;27353;27354;27355;27356;27357;27358;27359;27360;27361;27362;27363;27364;27365;27366;27367;27368;27369;27370;27371;27372;27373;27374;27375;27376	2753	P17029	ZKSCAN1	S13	1.01133	1.22932	-0.047641	0.463777	2.10384	1.03061	0.640338	-0.180614	1.44807	0.723259	0.00374296	2.25314	0.645746	0.279881	1.87027	0.367757	-0.257888	1.34292	-0.16003	1.01963	0.899274	0.988748	1.46171	1.5351
7638;7639;7640;7641;7642;7643;7644;7645;7646;7647;7648	2752	P17029	ZKSCAN1	S208	1.33637	1.62975	0.194091	1.21575	1.23879	1.42889	2.20772	0.713826	1.96222	1.11077	0.394369	1.17642	1.14637	1.66554	1.61534	1.24779	-0.407173	1.99434	1.22816	0.95204	0.7434	1.78961	1.5398	1.19523
28655;28656;28657;28658;28659;28660;28661;28662;28663;28664;28665;28666;28667;28668;28669;28670;28671;28672;28673;28674;28675;28676;28677;28678;28679;28680;28681;28682;28683;28684;28685;28686;28687;28688;28689;28690;28691;28692;28693;28694;28695;28696;28697;28698;28699;28700;28701;28702;28703;28704;28705;28706;28707;28708;28709;28710;28711;28712;28713;28714;28715;28716;28717;28718;28719;28720;287…	2755	P17096	HMGA1	S102	-0.979914	0.198801	-1.93037	0.249276	-0.0608755	0.621779	-1.07313	-0.22479	0.461834	-0.838737	-0.263867	-0.110013	-2.49847	-1.381	0.558489	-1.3721	-1.23059	-0.223144	-1.23018	0.93155	-0.0418088	-1.83668	-0.542791	-0.0496732
28655;28656;28657;28658;28659;28660;28661;28662;28663;28664;28665;28666;28667;28668;28669;28670;28671;28672;28673;28674;28675;28676;28677;28678;28679;28680;28681;28682;28683;28684;28685;28686;28687;28688;28689;28690;28691;28692;28693;28694;28695;28696;28697;28698;28699;28700;28701;28702;28703;28704;28705;28706;28707;28708;28709;28710;28711;28712;28713;28714;28715;28716;28717;28718;28719;28720;287…	2756	P17096	HMGA1	S103	-0.979914	0.198801	-1.93037	0.249276	-0.0608755	0.621779	-1.07313	-0.22479	0.461834	-0.838737	-0.263867	-0.110013	-2.49847	-1.381	0.558489	-1.3721	-1.23059	-0.223144	-1.23018	0.93155	-0.0418088	-1.83668	-0.542791	-0.0496732
67199;67200;67202;67203;67206;67207;67208;67211;67217;67219;67222;67223;67226;67227;67228;67231;67232;67233;67234;93405;93406;93407;93408;93409;93410;93411;93412;93413;93414;93415;93416;93417;93418;93419;93420;93421;93422;93423;93424;93425;93426;93427;93428;93430;93431;93432;93433	2758	P17096	HMGA1	S36	-0.857443	-0.574444	-2.89779	-2.10893	-1.88057	-2.59183	-0.404979	-0.481572	-2.74211	-3.85899	-0.404979	-2.89957	-2.99388	-0.404303	-2.5999	-2.90523	-0.214096	-1.56016	-0.0927973	-0.848823	-0.848129	-2.02208	-2.57765	-3.39316
67197;67201;67204;67209;67213;67216;67220;67221;67224;67225;67230;67233;67234;93429;93435	2759	P17096	HMGA1	S44	0.509318	0.699265	-1.35004	-1.3806	-1.17776	-1.4421	0.821484	0.754158	-1.59664	-1.73123	-0.0535053	-1.6693	-0.044188	0.503227	-2.11982	-1.05043	-0.044188	-0.386777	0.287616	0.106155	-0.828118	-0.535783	-0.923804	-1.2178
133787;133788;133789;133791;133793;133794;133796;133797;133798;133799;133803;133804;133805;133806;133808;133809;133811;133812;133815;133816;133817;133818;133819;133821;133822	2760	P17096	HMGA1	S8	0.716056	0.212116	0.812425	0.622887	1.14539	1.07332	-0.425938	-0.207042	1.38603	0.72846	0.159956	1.16965	0.170663	0.659103	1.23415	1.36903	1.06983	0.263754	-0.98328	0.370482	-0.124807	-0.153594	0.870727	1.25125
133790;133792;133795;133800;133801;133802;133807;133808;133810;133813;133814;133820	2761	P17096	HMGA1	S9	-1.83707	-0.750019	1.06027	0.00380169	-0.432695	0.195974	-0.714304	-0.714304	0.851728	0.646334	-0.74654	0.36055	-0.154328	-1.88354	0.345787	0.817325	0.101884	-1.03431	-1.99013	-0.256006	-1.14839	-0.860195	0.480459	1.03873
67198;67205;67210;67212;67214;67215;67218;67229	16926	P17096	HMGA1	T39	0.275352	-0.78033	-1.20647	-3.85348	-2.40734	-2.50665	-0.822909	-0.202004	-1.60799	-1.88816	-0.822909	-1.64041	-2.3533	-0.191338	-3.26151	-2.15263	-0.118171	-1.36403	0.130954	-0.441053	-0.604158	-1.83488	-2.36172	-3.11028
34969;34970;34971;34972;34973;34974;34975;34976;34977;34978;34979;34980;34981;34982;34983;34984;34985;34986;34987;34988;34989;34990;34991;34992;34993;34994;34995;34996;34997;34998;35000;35001;35002;35003;35004;35005;35006;35007;35008;35009;35010;35011;35012;35013;35014;35015;35016;35017	16925	P17096	HMGA1	T53	-5.50985	-1.26704	-0.974523	-1.04919	-1.35556	-0.859143	-3.57609	-4.19196	0.972568	-1.92108	-2.80957	-0.86479	-4.90291	-2.13683	0.378405	-2.23039	-3.14559	-1.42727	-1.36052	0.610031	-1.10375	-3.71696	-2.41311	-2.79011
137097;137098;137099;137100	2765	P17252	PRKCA	S226	1.23772	0.619939	0.59301	0.0916209	-0.0508276	-0.807876	1.21434	0.556796	0.358998	0.318457	-0.119899	-0.292121	0.157833	0.157833	0.886383	0.157833	0.157833	-0.289474	-0.711917	-0.00627829	-0.38462	0.0257977	0.635434	1.15627
44955;44956;44957;44958;44959;44960;44961	2769	P17275	JUNB	S117	0.033357	-0.886816	-0.187852	-0.187852	-1.76631	-0.187852	-0.548242	0.558664	-0.548242	-0.548242	-0.548242	-0.548242	-0.130953	-1.05708	-0.130953	-0.130953	-0.130953	-1.802	0.250736	-1.77739	-1.26513	-0.248515	-0.110617	-0.930577
129253;129256;129259;129262;129264;129269;129271;129275;129284;129285;129286;129287;129288;129289;129290;129291;129292	2770	P17275	JUNB	S251	-1.29953	0.75353	0.155492	-0.0439494	0.578556	-0.032633	-0.3559	0.696531	-0.103492	0.0625976	0.0797631	0.288277	-1.49127	-0.0393427	-0.201572	0.138802	0.273622	1.01516	-0.405982	0.145045	-0.137203	0.494963	0.265607	0.494283
18405;18406;18407;18408;18409;18410;18411;18412;18413;18414;18415;18417;18421;18425;18429;18431;18433;18435;18439;18442;18443;18444;18445;18446;18447;18448;18449;18450;18451;18452;18453;18454;18455;129240;129241;129242;129243;129244;129245;129246;129247;129252;129254;129255;129257;129258;129260;129261;129263;129265;129266;129267;129268;129270;129272;129273;129274;129284;129285;129286;129287;12928…	2768	P17275	JUNB	S259	0.768155	0.647224	-1.55922	-0.207119	0.618062	-0.0915405	0.992253	1.17762	-0.13794	-0.895599	-0.0873274	-0.0706482	0.990881	0.431732	0.149179	-0.0797344	-1.86073	0.471091	-0.154629	0.315454	-0.223823	0.176775	0.219519	0.304627
18405;18406;18407;18408;18409;18410;18411;18412;18413;18414;18415;18416;18418;18419;18420;18422;18423;18424;18426;18427;18428;18430;18432;18434;18436;18437;18438;18440;18441;18442;18443;18444;18445;18446;18447;18448;18449;18450;18451;18452;18453;18454;18455;129240;129241;129242;129243;129244;129245;129246;129247;129248;129249;129250;129251;129252;129253;129254;129255;129256;129257;129258;129259;1…	16928	P17275	JUNB	T255	0.457566	0.717304	-1.33255	-0.0263007	0.711871	0.0909226	0.722951	0.808491	0.413432	-0.076418	-1.48045	0.517223	0.707099	0.401257	0.206127	-0.0334116	-1.67774	0.674318	-0.0757263	0.448432	-0.123896	0.0821124	0.209188	0.345633
46649;46650;46651;46652;46653;46654;46655;46656;46657;46658;46659;46660;46661;46662;46663;46664;46665;46666;46667;46668;46669;74986;74987;74988;74989;74990;74991;74992;74993;74994	2773	P17480	UBTF	S484	-1.77001	-1.29062	0.929183	-0.80276	-1.13619	-1.1516	-1.38014	-1.75453	0.455425	-0.986047	-1.51665	-1.03525	-2.26062	-2.16142	0.488671	-0.423135	-0.690562	-1.40616	-2.13204	-0.0461401	-0.876187	-0.814215	-1.16536	-0.16346
117069;117070;117071;117072;117073;117074;117075;117076;117077;117078;117079;117080	2776	P17480	UBTF	S638	-1.28202	-1.07869	-0.11266	-0.0851256	-0.956352	-0.418472	-0.109244	-1.92206	-0.256307	-0.264421	-1.054	-0.564596	-0.1129	-1.56604	-0.38337	-0.352254	-0.736702	-0.686743	-1.64811	-0.828278	-1.4338	-0.880513	0.148181	0.103481
68068;68069;68070;68071;68072;68073;68074;68075;149029;149030;149031;149032;149033;149034;149035;149036;149037;149038	2777	P17544	ATF7	S424	-0.195812	0.352113	-0.919955	0.143283	0.855574	0.230893	-0.988917	0.0286143	0.73469	0.240231	-0.755943	0.880543	0.310119	-1.93902	0.62093	0.121858	-0.911795	0.461636	-0.870506	0.644053	0.181784	0.214916	-0.002828	0.301624
27730;27732;27733;27734;27735;27736;27737;27739;27740;27741;27742;27744;27745;27747	2790	P17706	PTPN2	S304	0.418915	0.105705	-1.18956	-0.34911	-0.248025	-0.94618	-1.2172	0.802712	-0.495161	-0.862216	0.16944	-0.392419	0.184467	-0.0371825	-1.1635	-2.04052	0.184467	0.198082	-0.586713	1.48715	-0.346819	-0.303027	-0.528869	-0.669506
111760;111762;111766;111767;111768;111769;111770;111771;111772;111775;111777;111778;111779;111781;111782;111784;111785;111786;111787;111789;111790;111792;111794	2795	P17812	CTPS1	S575	0.332636	-2.19064	0.332636	-2.07531	-1.72045	0.332636	-2.09935	-0.54105	-1.91025	-2.16308	0.684026	-1.09257	-0.133131	-0.877265	-0.133131	-2.5739	-0.133131	-0.0246282	0.488936	-1.1258	0.466229	0.211791	-0.878355	-2.24423
33257;33258;33259;33260;33261;33262;33263;33264;33265;33266;33267;33268;33269;33270;33271;33272;33273;33274;33275;33276	2806	P18031	PTPN1	S295	-0.170768	0.56816	-1.59906	-0.472711	-0.418399	-1.29187	0.020754	-0.54147	-0.978106	-0.970339	0.020754	-0.799636	-2.54783	0.288268	-1.24327	-0.814666	0.00366091	0.0327291	-0.0150929	-0.736524	-0.863285	0.136973	-0.60502	-0.82207
51511;51512;51513;51514;51515;51516;51517;51518;51519;51520;51521;51522;51524;51525;51526;51527;51529;51531;51532;51533;51535;51536;51537;51538;51539;51541;51542;51543;51544;51546	2809	P18031	PTPN1	S352	-0.689164	-1.11826	0.207496	-1.65459	-1.7877	0.207496	-0.244849	-1.40997	-2.18877	0.0409715	0.0409715	-1.82699	-1.30909	-0.311861	-0.407079	-0.407079	-0.407079	-0.442629	-0.182905	-1.2714	-0.82841	-0.155044	-0.224775	-1.61946
161088;161089;161090;161091;161092;161093;161094;161095;161096;161097;161098;161099;161100;161101;161102	2811	P18031	PTPN1	S378	-0.755885	0.212583	0.629135	0.637244	0.41319	0.490561	-0.248915	-0.248915	1.16191	0.528812	0.523769	0.409292	0.069987	0.207382	0.766662	0.663304	-0.0635305	-0.630964	-0.789472	0.693816	0.371607	-0.560826	-0.0448617	0.511054
25809;25810;25811;25812;25813;25814;25815;25816;25817;25818;25819;25820;25821;25822;25823;25824;25825	2805	P18031	PTPN1	S50	0.288871	0.131944	0.000528392	0.513414	0.199945	0.455959	-1.76273	-1.15493	1.03327	0.823926	0.0196102	0.77282	-2.88334	-0.513325	0.813418	1.06165	0.374975	0.331067	-1.1217	0.811064	0.299404	-0.317965	-0.0783864	1.16495
23105;23106;23108;23109;23110;23111;23112;23113;23114;23115;23116;23117;23118;23119;23120;23121	2817	P18206	VCL	S290	1.76778	1.53027	2.75442	0.701634	5.63714	2.56528	1.22798	1.22798	2.76467	2.49912	2.04875	4.66902	1.35014	0.839743	3.12667	3.22029	1.1804	4.19055	1.47704	3.96125	4.25471	2.4533	1.91061	2.36196
49650;49652;49654;49655;49656;49657;49658;49659;49660;49661;49662;49663;49664;49666;49667;49668;49669;49670;49671;49672;49673;49674;49675	2819	P18206	VCL	S346	6.8497	3.35795	5.2175	4.37062	4.28363	4.46052	5.36462	3.71509	5.65135	4.00669	4.18163	4.60297	5.84566	4.91181	5.5632	6.11113	4.57524	3.4401	3.0736	5.47422	5.5984	3.70551	4.34519	5.0359
115159;115160;115161;115162;115163;115164;115165;115166;115167;115168;115169;115170;115171;115172;115173;115174;115175	2820	P18206	VCL	S721	0.72309	0.203968	0.0991035	0.0467654	-1.21551	-0.828378	0.490859	0.490859	-0.584798	-1.26333	0.490859	-0.921887	0.291789	-1.49375	-1.50543	-0.371068	0.291789	1.51943	1.55462	-1.31268	0.395673	1.4628	0.00960234	-1.3779
90514;90515;90516;90517;90518;90519;90520;90521;90522;90523;90524;90525;90526;90527;90528	2823	P18433	PTPRA	S189	0.87724	0.764548	-0.00353836	1.01384	0.518206	0.224429	0.192244	0.608298	0.198244	0.493222	-0.144197	0.326836	1.82749	0.325983	0.167287	0.70138	0.115068	-0.283923	-0.756799	0.267957	-0.454216	-0.259007	1.10573	1.16351
36430;36431;36432;36433;36434;36435;36436;36437;36438;36439;36440;36441;36442;36443;36444;36445;36446;36447;36448;36449;36450;36451;36452;36453;36454;36455;36456;36457;36458;36459;36460;36461;36462;36463;36464;36465;36466;36467;36468;36469;36470;36471;36472;36473;36474;36475;36476;36477;36478;36479;36480;36481;36482;36483;36484;36485;36486;36487;36488;36489;36490;36491;36492;36493;36494;36495;364…	2830	P18583	SON	S1697	-2.07648	-2.51436	-4.72758	-3.53717	-4.76237	-4.11184	-3.20076	-2.70222	-4.53694	-3.8191	-1.19822	-4.28136	-3.70669	-2.24567	-4.54475	-5.39225	-1.13609	-4.10276	-4.36889	-2.7922	-3.75525	-3.82177	-2.58007	-4.23305
103346;103347;103348;103349;103350;103351;103352;103353;103354;103355;103356;103357;103358;103360;103361;103362;103363;103365;103367;103368;103369;103370;103371;103372;103373;103374;103377;103379;103380;103382;103383;103384;103385;103387;103388;103390;103392;103393;103396;103399;103401;103402	2839	P18583	SON	S1769	1.88307	1.09124	1.23251	1.32452	1.22553	1.17664	1.68229	1.14908	1.42832	1.45131	0.458867	1.32737	1.53391	0.966427	1.70101	1.68686	0.999078	0.929689	0.643777	1.70285	1.39938	0.941316	1.2378	1.55983
103378;103386;103394;103395;103397;103398;103400	2841	P18583	SON	S1774	0.554398	0.376062	-0.584111	0.551826	1.4934	0.631288	0.619955	0.968005	0.673501	0.455688	0.177839	1.01221	0.622903	0.622903	0.826039	-0.572653	0.622903	0.459875	0.566022	1.19567	0.746792	0.736123	-0.171621	0.806266
17978;17979;17981;17982;17983;17984;17985;17987;17988;17989;17990;17992;17994;17996	2827	P18583	SON	S94	0.873487	-0.123403	0.0526586	-3.53862	-0.556303	-0.936297	0.682516	0.505245	-1.62245	-1.02286	-1.40381	-1.38542	2.31743	1.4608	-2.79617	-2.21807	-2.28894	-1.51544	0.318735	-0.373729	-0.155165	-0.742221	-0.939674	-1.86008
33697;33698;33699;33700;33702;33704;33705;33706	16939	P18583	SON	T1555	-2.61362	-0.891427	0.43591	0.43591	-0.855413	-1.11187	-2.03067	0.561249	-1.39806	0.0582451	0.0582451	-1.20379	-0.117568	0.64326	-1.12154	-2.20113	-0.117568	-0.415222	-0.223535	-0.334386	-0.581177	0.205093	-0.843591	-1.29615
138453;138454;138455;138461;138463;138465;138471;138472;138477;138481;138482;138483;138486	16941	P18583	SON	T282	-0.711171	-0.797039	1.20631	-0.0123585	-0.567714	-0.558751	-0.112823	-0.112823	-0.164278	-0.43756	-0.112823	-0.615239	-0.215586	-1.28675	0.288001	1.2471	0.370043	-1.43733	-1.74511	0.224153	0.112929	-0.359608	-0.720107	0.225087
112770;112771;112772;112773;112774;112775;112776;112777;112778;112779	2857	P18615	NELFE	S115	3.42965	1.6924	1.7903	1.75524	1.33478	1.19591	1.39076	1.39076	1.73984	0.725386	0.65223	1.96562	0.938218	1.63834	2.24806	1.93656	0.59846	1.70155	2.02151	3.05953	1.87423	1.17265	0.945681	1.45597
101266;101267;101268;101269;101270;101271;101272;106227;106228;106229;106230;106231;106232;106233;106234;106235;106236;106237	2853	P18615	NELFE	S251	4.31942	3.12976	3.25928	3.217	2.63579	3.03627	3.94548	1.71562	3.6932	3.7369	2.58933	3.41103	3.63038	3.13727	3.77751	3.39945	2.99937	2.44209	2.7881	4.03059	2.77267	2.42865	2.859	3.62514
101090;101091;101092;101093;101094;101095;101096;101097;101098;101099;101100;101101;101102;101103;101104;101105;101106;101497;101498;101499;101500;101501;101502;101503;101504;101505;123000;123001;123002;123003;123004;123005;123006;123007;123008;123009;123010;123011;123012;123013;123014;123015;123016;123017;123018;123019;123020;123021;123022;123023;123024;123025;123026;123027;123028;123029;123030;…	2863	P18754	RCC1	S11	-5.28578	-2.49137	-2.40372	-2.88891	-0.0777603	-1.97768	-4.91379	-3.145	-1.55698	-1.72693	-5.2766	-0.529781	-4.31439	-3.48534	-1.72474	-1.15511	-4.96807	-0.733283	-3.46117	-1.06626	-2.16178	-3.11691	-2.54655	-2.01123
19497;19500;19503;19507;19511;19514;19516;19519;19520;19524;19525;19526;19528;19531;19534;19537;63586;63592;63594;65307;65313	2864	P18827	SDC1	S285	0.52397	0.182704	-1.25509	-1.01029	0.477798	-0.159308	0.0874549	-0.0821388	-0.378003	-1.21508	0.322942	-0.0743969	0.331666	-1.13954	-0.458427	-1.00702	0.331666	0.187557	-0.38726	-0.119783	-0.18979	0.0529907	-0.418406	0.370886
19495;19496;19498;19499;19501;19502;19504;19505;19506;19508;19509;19510;19512;19513;19515;19517;19518;19521;19522;19523;19527;19529;19530;19532;19533;19535;19536;19538;63584;63585;63587;63588;63589;63590;63591;63593;63595;65300;65301;65302;65303;65304;65305;65306;65308;65309;65310;65311;65312	2865	P18827	SDC1	S287	-1.73703	-0.497648	-2.62021	-0.854202	0.0897116	-0.820384	-2.29349	0.0901121	-0.805954	-1.05961	-3.52679	0.146965	0.0932724	-1.81498	-1.06398	-1.36241	-2.59806	-0.0162816	-1.88278	-1.24255	-0.801965	-0.447017	-1.21338	0.399577
10669;10670;10671;10672;10673;10674	16945	P18847	ATF3	T162	1.05657	-0.29036	-0.314997	-0.627948	-1.42189	-1.07967	-0.319623	-0.192065	-0.319623	-0.308894	-0.319623	-1.35343	-0.414093	0.172906	-0.401078	0.385458	-0.414093	-1.67467	1.23224	-1.30646	-1.57057	-1.65387	-0.685478	-0.400804
144824;144825;144826;144827;144828;144829;144830;144831;144832;144833;144834;144835;144836;144837	2873	P18858	LIG1	S141	0.79928	-0.295315	0.200163	-0.713058	0.00464285	0.189636	0.372725	-1.24014	-0.591079	-0.0396887	0.372725	0.162726	0.0563946	0.271188	0.0563946	0.0563946	0.0563946	0.00597374	1.11661	-0.518001	-0.000339274	0.502387	-0.108672	-0.394264
156992;156993;156994;156995;156996;156997;156998;156999;157000;157001;157002;157003;157004;157005;157006;157008;157010;157011;157014;157015;157018;157019;157022;157023;157025;157027;157028;157030	2874	P18858	LIG1	S66	-1.52401	-0.808531	0.702734	-0.675117	-0.632941	0.702734	-0.0553508	0.196242	-0.0553508	-0.0553508	-0.0553508	-0.0553508	-1.27632	-0.211546	0.251593	-1.06578	0.251593	0.84388	0.64191	0.0861947	0.823922	0.402433	-0.0162343	-1.59143
156992;156993;156994;156995;156996;156997;156998;156999;157000;157001;157002;157003;157004;157005;157006;157007;157009;157012;157013;157016;157017;157020;157021;157024;157026;157029;157031	2875	P18858	LIG1	S76	-1.07316	-0.211484	1.01674	-1.1046	-0.55569	-1.62843	0.209236	0.201265	-1.91903	0.209236	0.209236	-1.13472	-1.13656	-0.149341	0.1194	-1.56146	0.1194	0.697203	0.310437	0.37717	0.769518	0.258186	-0.579128	-1.82382
30666;30667;30668;30669;30670;30671;30672;30673;30674;30675	16948	P18858	LIG1	T183	0.562122	-1.04996	-2.19025	0.562122	1.2588	-1.69145	0.218986	0.15456	-0.871468	-1.72957	0.218986	-0.147822	0.224691	-4.03067	-0.134955	-0.731162	0.224691	0.869183	-0.70281	1.05732	0.930505	-0.361363	-0.306108	-1.26096
59838;59839;59840;59841;150975;150977;150978;150980;150982;150984;150985;150986;150987;150989;150990;150991;150992;150993;150994;150995	2878	P18887	XRCC1	S226	-1.73671	-2.20006	-0.141866	-0.141866	-0.141866	-0.141866	-0.84866	-0.446164	-0.199476	-0.199476	-0.199476	-2.78176	-0.25499	-1.51214	-0.25499	-0.25499	-0.25499	-1.52227	0.605563	-1.13287	-1.31591	-0.679943	-0.865176	-1.35357
6657;6659;6660;6661;6662;6663;6664;6665;6666;6667;6668;6669;6670;6671;6672;6673	2876	P18887	XRCC1	S241	-0.705778	-0.361407	1.18655	0.302063	-0.497662	-0.382348	-2.22996	0.72971	0.799633	-0.730117	-0.356224	-0.105637	-0.757261	0.407833	0.863064	0.802725	-0.237074	-1.30402	-0.67302	1.24734	0.40499	-0.500595	-0.524809	-0.536131
68062;68064;68065;68066;147971;147972;147973;147974;147975;147976;147977;147978;147979	2880	P18887	XRCC1	S266	0.510286	0.420377	-1.40954	-1.12015	0.128279	-0.48975	0.346127	0.0844968	-0.862752	-0.631837	0.346127	-0.683628	0.141568	0.308976	-1.19595	-0.953828	0.141568	0.543325	0.0327881	0.445452	0.302985	-0.251383	0.0230965	-0.920626
145190;145191;145192;145194;145195;145200;145202;145203;145204;145205;145206;145209	2882	P18887	XRCC1	S446	0.594301	-0.257718	-0.228701	-0.621851	1.58744	-0.168519	0.459598	0.790138	0.0618042	-0.204892	0.0703223	1.21371	0.547983	0.213122	-0.273621	-0.912136	0.547983	0.716526	-0.224271	1.3666	0.493097	0.191925	0.259447	0.197171
145189;145190;145191;145192;145193;145196;145197;145198;145199;145201;145202;145203;145204;145205;145206;145207;145208;145210;145211;145212;145213;145215;145216;145217;145218;145219;145220;145221	2883	P18887	XRCC1	S447	-3.71926	-0.172279	-0.589508	-0.457866	1.25582	-0.172537	-0.696487	0.253816	-0.404776	-0.730489	-3.00416	0.980355	0.200393	-0.00994544	-0.497858	-1.20235	-2.78466	0.411929	-1.15098	0.779969	0.0088003	-0.730664	-0.449053	-0.638517
145189;145190;145192;145193;145194;145195;145196;145197;145198;145199;145200;145201;145203;145207;145208;145209;145210	16953	P18887	XRCC1	T453	-2.1694	0.0431891	-0.907554	-0.359456	1.42775	0.120971	0.227836	0.58512	-0.100345	-0.467375	-1.87418	1.0341	0.157146	0.160589	0.196875	-0.485969	-1.54778	0.627084	-0.708079	1.13944	0.0789422	-0.299173	-0.110798	-0.0910726
79613;79614;79615;79616;79617;79618;79619;79620;79621;79622;79623;79624;79625;79626;79627;79628;79629;79630	2884	P19021	PAM	S946	1.31361	1.61202	1.05679	1.46643	1.4515	1.91937	1.04839	0.888245	1.62963	1.4212	0.933192	1.50195	2.27034	1.42987	1.57682	1.6024	1.90552	1.52978	0.704715	1.4629	0.920839	1.11177	1.65747	1.87447
44479;44480;44481;44482;44483;44484;44485;44486;44487;44488;44489;44490;44491;44492;44493	2885	P19338	NCL	S619	-0.712176	-0.848114	-1.15698	-0.0209218	-2.32498	-1.12979	-1.55981	-0.11903	-1.22527	-0.266063	-0.266063	-1.92798	-0.453998	-0.0753864	-1.53553	-0.453998	-0.453998	-1.37787	-0.97059	-0.912548	-1.12981	-1.16538	-0.0387712	-1.65143
68762;68763;68765;68766;68768;68770;68772;68773;68777;68779;68780;68781;68782;68784;68786;68787;68790;68792;68797;68798;68799;68800;68803;68804;68805;68817;68818;161396;161397;161398;161399;161400;161401;161402;161403;161404;161405;161406;161407;161408;161409;161410;161411;161412;161413;161414;161416;161417;161418;161419;161420;161421;161422;161423;161424;161425;161426;161427;161428;161429;161430…	2887	P19338	NCL	S67	-6.52574	-5.16356	-0.745516	-3.78717	-4.2715	-3.53952	-4.59159	-5.4954	-1.85236	-4.53274	-5.30728	-4.56189	-7.01473	-3.20087	-1.77578	-3.47067	-3.40282	-5.23955	-7.45343	-3.25091	-2.24362	-5.13947	-3.47045	-3.97601
17143;17144;17145;17146;17147;17148;17150;17151;17152;17153;17154;17155;17156;17157;17159;17160;17161;17162;17164;17165;17166;17167;17169;17171	16958	P19338	NCL	T106	-0.191232	-0.2505	-1.52276	-0.948769	-1.03855	-1.46436	-0.284855	-0.629771	-0.872523	-1.16103	-2.65845	-1.19374	-3.38258	-1.03481	-0.611718	-1.06753	-0.89076	-1.31795	-2.0457	0.277362	-1.6541	-1.94563	-0.900153	-0.969367
8297;8298;8299;8300;8301;8302;8303;8304;8305;8306;8307;8308;8309;8310;8311;8312;8313;8314;8315;8316;8317;8318;8319;8320;8321;8322;8323;8324;8325;8326;8327;8328;8329;8330;8331;8332;8333;8334;8335	16956	P19338	NCL	T121	4.82216	2.47341	4.77608	3.58559	2.02462	3.22482	4.87419	1.2016	4.9741	2.96829	3.35577	2.5034	4.20279	2.50027	5.39374	3.26346	3.50256	1.65002	3.33999	4.61089	3.98793	1.97236	3.56459	2.25824
68760;68761;68762;68764;68767;68769;68771;68772;68774;68775;68776;68778;68783;68785;68788;68789;68790;68791;68793;68794;68795;68796;68801;68802;161415;161440;161453;161465;161485;161499;161500;161501;161502;161507;161509;161516;161524;161525	16963	P19338	NCL	T69	-8.19282	-5.51364	-1.49154	-3.56053	-4.28178	-3.58443	-8.03046	-5.5131	-1.49884	-5.58775	-6.11858	-4.67133	-6.31769	-6.19611	-1.76114	-3.45857	-2.50657	-5.71641	-7.15355	-3.4465	-3.32873	-5.14525	-4.20799	-4.04056
153972;153973;153974;153975;153976;153977;153978;153979;153980;153981;153982;153983;153984;153985;153986;153987;153988;153989;153990;153991;153992;153993;153994;153995;153996;153997;153998;153999;154000;154001	16964	P19338	NCL	T76	4.50541	1.61841	4.97885	2.63688	1.54135	2.34608	5.26266	2.29977	3.66868	2.37486	2.28203	1.59686	4.56761	1.94757	4.77085	3.38289	3.40062	1.22567	2.40713	4.1597	3.62294	1.39211	2.8917	2.17998
2234;2235;2236;2237;2238;2239;2240;2241;2242;2243;2244;2245;2246;2247;2248;62790	16954	P19338	NCL	T84	-1.61655	0.0653296	-0.035894	-0.186532	-0.382129	-0.181656	-0.786873	-0.355345	0.100391	-0.0253729	-0.375649	0.0780096	-0.148494	0.409298	-0.181327	0.372614	-0.448657	-0.986442	-1.52507	-0.0101499	-0.357271	-0.831449	-0.391965	0.091129
68255;68256;68257;68258;68259;68260;68261;68262	16962	P19338	NCL	T99	-0.299785	-1.69691	-0.760564	-2.17247	-1.5198	-1.26408	-0.593485	-1.07857	-0.708491	-1.55923	-2.14915	-1.06774	-0.48093	-1.12627	-0.281244	-1.74009	-1.84224	-1.96534	-3.32598	-1.039	-1.51937	-1.56021	-1.04727	-0.585342
96324;96325;96326;96327;96328;96329;96330;96331;96332;96333;96334;96335	2894	P19484	TFEB	S227	-1.8453	-0.276699	-0.598535	-0.447284	-1.08073	-0.237498	-0.867945	-0.888906	0.0538979	-0.195157	-0.178682	-0.887378	0.133879	-0.412959	-0.586213	-0.314398	-0.630697	-1.34393	-2.85601	-0.607599	-1.00395	-1.00812	-0.546898	-0.271761
1294;1295;1297;1299;1301;1302;1304;1306;1307;1308;1309;1312;1315;1317;1321;1324;1325;1326;1327;1328;1329;1330;1331;1332;1333;1334;1335;1336;1338;1339;1341;1342;1343;1345;1346;1347;1350;1351;1352;1353	2897	P19532	TFE3	S556	-1.88805	-0.699037	0.284646	-2.12323	-1.81602	-3.07267	-0.638305	0.0488145	-2.75996	-0.686472	-0.686472	-1.57582	-1.9659	-0.618966	-0.571682	-0.571682	-0.571682	-2.01471	0.144335	-2.43801	-1.38773	-0.758446	-1.09134	-2.17264
1296;1298;1300;1303;1305;1311;1313;1318;1320;1322;1323;1324;1326;1328;1329;1330;1331;1333;1335;1336;1338;1339;1341;1342;1343;1344;1345;1346;1347;1348;1350;1351;1353;1354	2898	P19532	TFE3	S560	-2.63774	-0.81658	0.170149	-1.86972	-1.38082	-2.83515	-0.59298	-0.313364	-2.58684	-0.66634	-0.66634	-1.97904	-2.24153	-0.344854	-0.485498	-1.93054	-0.485498	-1.61401	-0.632948	-2.33174	-1.62774	-0.943399	-0.830633	-1.82651
60213;60225;60226;60227;60228;60230;60232;60233;60234;60235;60236;60237;60238;60240;60241;60242;60243	2913	P19634	SLC9A1	S602	0.547227	1.1395	-0.871553	0.33487	-0.229007	0.124363	0.132951	1.41445	-0.146054	-0.369624	0.469279	-0.214771	0.308641	0.627954	-0.783659	0.206498	0.308641	1.11018	1.10043	-0.875691	0.166701	1.20625	0.709142	0.123798
60207;60208;60209;60210;60211;60212;60215;60216;60217;60218;60219;60220;60221;60222;60223;60224;60225;60226;60227;60228;60229;60230;60231;60232;60233;60234;60235;60236;60237;60238;60239;60240;60241;60242;60243	2914	P19634	SLC9A1	S605	0.391513	1.07665	-1.31105	-0.0112647	-0.680365	-0.397824	-0.755697	0.862261	-0.493072	-1.29147	0.440747	-0.573866	-2.30355	0.546766	-0.605187	0.0837748	0.141054	0.759053	0.986605	-1.54703	-0.342407	1.0244	0.3852	-0.503099
59848;59849;70153;70154;70155;70157;70158;70159;70161;70162;70163;70164;70165;70166	2911	P19634	SLC9A1	S693	2.17315	5.17157	3.59607	4.73674	4.97839	3.76936	3.42182	2.55113	4.13007	5.54218	3.52167	5.23175	2.2002	3.20405	5.19775	4.1393	4.04721	4.33029	3.11061	2.97707	4.10563	3.03005	5.79721	4.95686
59065;59066;59067;59068;59069;59070;59071;59072;59073;59074;59075;59076;59077;59078;59079;59080;59081;59082;59083;59084;59085;59086;59087;59088;59089;59090;59091;59092;59093;59094;59095;59096;59097;59098	2909	P19634	SLC9A1	S703	0.244529	-3.59338	0.244529	0.244529	-3.52088	-3.45873	-1.14398	-1.95698	-3.12158	-2.23398	0.556926	-2.37719	-0.693275	-2.20667	-0.693275	-2.29513	-0.693275	-0.260852	1.78441	-4.50846	-1.04572	-0.14004	-0.849621	-2.67263
38451;38452;38453;38454;38455;38456;38457;38458;38459;38460;38462;38463;38467;38469;113246;113247;113248	2906	P19634	SLC9A1	S785	1.00221	-0.558049	1.00221	1.00221	0.267668	-0.747824	1.72856	1.4434	0.322184	-1.14214	0.309002	0.588047	0.510007	0.151409	0.26525	-0.265027	0.510007	1.30084	1.02419	-0.866293	0.859869	1.71193	1.34725	0.0326389
132494;132495;132497;132499;132500;132502;132505;132506;132507	2924	P20020	ATP2B1	S1175	-1.69848	-0.236077	-1.65489	-1.23945	-1.60543	-1.44741	-2.79407	-1.22995	-1.04273	-1.27353	-0.1179	-1.26154	-0.309944	-2.10527	-0.866551	-1.25945	-1.45343	-0.31895	-0.522564	-1.72567	-1.00197	-0.660493	-0.918182	-1.63222
87707;87708;87711;87713;99086;99087;99088;99089;99092;99094;99095;99098;99099;99103;99104;99105;99106;99107;99108;99109;99110	2916	P20020	ATP2B1	S1215	0.270147	0.00580138	-0.306594	-0.108542	-0.86177	0.472691	0.622072	0.334038	-0.0992102	0.500414	-0.0710487	0.0688685	-0.409016	-0.830226	0.530463	0.602549	-0.538103	-0.107203	-0.797966	0.382757	-0.606358	-0.597784	0.146726	0.648179
87708;87709;87710;87711;87712;87713;87714;87715;87716;87717;87718;87719;87720;87721;87722;87723;87724;87725;87726;87727;87728;87729;87730;87731;87732;87733;87734;87735;87736;87737;87738;87739;87740;87741;87742;99086;99087;99089;99090;99091;99093;99095;99096;99097;99098;99099;99100;99101;99102;99103;99104;99105;99106;99107;99108;99109	2917	P20020	ATP2B1	S1216	0.163331	0.911696	0.272664	0.658762	0.277887	1.01493	0.944327	0.577042	1.02755	0.943276	0.067897	1.07505	-0.635582	0.613368	1.05884	1.10784	0.868301	0.676717	-0.242435	0.723092	0.0385964	-0.0445411	1.27695	1.20086
87707;87709;87710;87712;87714;87715;87716;87717;87718;87719;87720;87721;87722;87723;87724;87725;87726;87727;87728;87729;87730;87731;87732;99086;99087;99088;99089;99090;99091;99092;99093;99094;99095;99096;99097;99098;99099;99100;99101;99102;99103;99104;99105;99106;99107;99108;99109	2918	P20020	ATP2B1	S1220	-0.207326	0.968879	0.326384	0.661303	0.327662	1.07936	1.09506	0.437811	1.07527	0.950852	0.0932976	1.09217	-0.948828	0.570353	0.992654	1.01925	0.636572	0.814746	-0.328733	0.717066	-0.0262207	-0.129721	1.33715	1.24831
18304;18305;18306;18307;18308;18309;18310;18311;18312;18313;63488	2925	P20042	EIF2S2	S67	-0.407153	-2.65559	-0.816392	-0.816392	-0.816392	-0.816392	-1.9205	-0.176564	-2.22298	-0.28348	-0.28348	-2.4514	-0.647249	-2.76107	-0.647249	-0.647249	-0.647249	-0.647249	-2.59613	-1.11055	-1.75889	-2.80854	-1.39033	1.25918
129496;129497;129498;129499;129500;129501;129502;129503;129504;129505;129506;129507;129508;129509;129510;129511;129512	2931	P20340	RAB6A	S184	0.334262	0.675601	-0.646554	-0.977975	-0.564818	-0.570788	-0.375172	-1.02523	-0.048691	-0.0463165	-1.96042	0.0190607	-1.71214	-0.24773	-0.0841428	-0.497159	-0.759762	0.975164	-0.709871	-1.33074	0.105933	-0.297339	0.537489	-0.0777365
5529;5531;5532;5534;5535;5537;5540;5542;5544;5545;5547;5549;5550;5552;5554;5555;5557;5559;5560;5562;5563;5564;5565;5566;5567;5568;5569;5570;5571;5572;5573;5574	2933	P20700	LMNB1	S23	-2.35284	-0.338729	-0.635672	-0.327677	0.00569499	-0.0318508	-1.98171	-1.94023	0.358791	-0.368176	-0.614764	-0.0986709	-2.94778	-1.08056	0.101031	-0.355512	-0.861976	-0.310857	-1.19775	0.1848	-0.488707	-1.30586	-0.469574	-0.737262
69206;69207;69208;69209;69210;69211;69212;69213	2934	P20700	LMNB1	S375	-0.549481	0.307113	0.097154	0.212226	-1.1017	-0.765022	-0.0738206	-0.0738206	-0.0738206	-0.0738206	-0.0738206	-2.35726	-0.04194	0.194478	-1.67568	-0.04194	-0.04194	-0.968616	0.788751	-0.912088	-0.750372	-0.357331	-0.787261	-0.709418
5530;5533;5536;5538;5539;5541;5543;5548;5551;5553;5556;5561;5563;5564;5565;5566;5567;5568;5569;5570;5571;5572;5573;5574	16972	P20700	LMNB1	T20	-0.42902	-0.163559	-0.0485046	0.497137	0.500094	0.508844	-1.21097	-0.309565	0.735636	0.115724	-0.859243	0.461512	0.226932	-0.879719	0.733762	-0.400591	0.041952	-0.0884428	-0.412252	0.589565	0.271773	-0.591416	0.0376918	0.100743
15640;15641;15642;15643;15644;15645;89114	2943	P20749	BCL3	S374	3.99288	5.08453	3.02733	4.42559	4.66397	4.96617	5.1061	2.77353	5.39966	3.66714	3.77306	4.31008	3.83907	3.8615	6.0252	4.40585	3.97507	3.17421	3.11689	5.56242	5.13794	3.80619	3.67948	4.22023
9788;9789;9790;9791;9792;9793;9794;9795;9796;9797;9798;9799;9800	2942	P20749	BCL3	S41	7.45297	7.56114	5.74716	7.79333	7.40131	8.5034	7.41744	5.50963	8.8261	7.16443	6.62747	7.93251	7.51509	7.33928	8.87479	7.23629	6.25653	6.40808	6.7439	8.07907	7.64121	6.1814	6.9866	7.74061
22175;22176;22177;22178;22179;22180;22181;22182;22183;22184;22185;22186;22187;22188;22189;22190;22191;22192;22193;22194;22195;22196;22197;22198;22199;22200;22201;22202;22203;22204;22205;22206;22207;22208;22209;22210;22211;22212;22213;22214;22215;22216;22217;22218;22219	2950	P21127	CDK11B	S283	-2.31301	-2.38306	-0.224271	-0.224271	-3.39187	-0.224271	-0.589694	-1.67129	-3.50496	-0.589694	-0.589694	-0.589694	-0.522213	-0.690183	-0.594557	-2.34571	-0.594557	-2.38604	-2.51513	-0.796969	-1.26552	-1.30755	-0.904383	-1.8762
24377;24378;95891;95892;95893;95894;95895;95896;95897;95898;95899;95900;95901;95902;95903;95904;95905;95906;95907;95908;95909;95910;95911;95912;95913;95914	2951	P21127	CDK11B	S47	-1.74396	0.616068	1.06521	0.424404	0.317359	0.624786	0.0303677	0.0303677	0.702916	0.69045	0.0303677	0.420921	-1.35763	0.213107	1.09557	1.44518	0.6767	-0.13637	-0.73731	0.773432	0.382195	0.273553	0.361048	0.775681
39731;39732;39733;39734;39735;39736;39737;39738;39739;39740;39741;39742;39743;39744;39745;39746;39747;39748;39749;39750;39751;39752;39753;39754;39755;39756;39757;39758;39759;39760;39761;39762;39763;39764;39765;39766;39767;39768;39769;39770	2954	P21127	CDK11B	S589	-1.86904	0.0968818	1.22258	0.403994	0.326373	1.11782	-1.00038	-1.99533	1.72749	0.542957	-0.181336	1.14049	-3.66493	-0.753596	1.33363	0.870557	0.566119	0.360844	-1.43583	0.900118	0.102497	0.0671231	-0.146438	0.870802
27904;27905;27906;27907;27908;27909;96233;96234;96235;96236;96237;96238;96239;96240;96241;96242;96243;96244;96245;96246;96247;96248	2952	P21127	CDK11B	S72	0.854002	-0.272144	-0.829569	0.390819	-0.297762	-0.178856	0.194326	-0.370238	0.463732	0.0763891	0.0968238	0.091243	0.3373	0.127561	0.0111699	0.821458	0.388817	-1.8354	-1.84523	0.106192	-0.415039	-0.16427	0.38892	0.412645
53386;53387;53388;53391;53395;53397;53398;53401;53402;53403;53404;53405;53406;97621;97623;97624;97625;97626;97627;97629;97630;97632;97633;97634;97635;97636;97637;97638;97639;97640;97641;97642	2955	P21127	CDK11B	S752	-4.17077	-0.81538	-1.97551	-2.47171	-2.46042	-3.06737	-4.21508	-0.848085	-2.63049	-2.56848	-0.639132	-2.65517	-4.37005	-0.764826	-3.29618	-3.41541	-0.602566	-1.9788	-1.22184	-2.74907	-2.74063	-1.62551	-2.34692	-3.07773
58295;58296;58297;58298;58299;58300;58301	16977	P21127	CDK11B	T448	0.408521	-0.623801	0.408521	0.182893	-0.771681	0.408521	0.214996	0.214996	0.214996	0.214996	0.214996	-0.624039	0.269363	0.269363	-0.868274	-0.521639	0.269363	0.688974	0.729903	-0.563598	-0.229047	0.377107	0.164248	-0.0933025
53390;53393;53401;53402;53403;53404;53405;53406;97627;97628;97629;97630;97632;97633;97634;97635;97636;97637;97638;97639;97640;97641;97642	16976	P21127	CDK11B	T751	-2.75571	-0.545266	-3.76962	-1.3978	-1.58238	-1.74137	-3.25689	-0.515835	-2.30621	-2.85315	-0.345013	-2.18731	-0.520738	-1.3364	-3.14795	-3.41441	-0.520738	-2.00736	-0.70293	-2.03269	-2.39472	-1.26209	-1.74169	-2.96707
4486;4487;4488;4489;4490;4491;4492;4493;4494;4495;4496;4497;4498;4499;4500	2960	P21333	FLNA	S1084	0.757941	0.314512	0.263124	-0.194155	0.929415	0.459281	-0.0346152	0.632487	0.597096	-0.698573	0.562007	0.501999	0.555513	-0.526152	0.218644	-0.596397	0.555513	0.909333	0.394574	0.921235	0.896666	0.509837	0.0422735	0.0133395
10118;10119;10120;10121;10124;10126;10127;10128;10129;10131;10132;10135;10136;10137;10138;10139;10140;10141;10144;10147;10148;10149;10151;10152;95144;95145;95146;95147;95148;95149;95150;95151;95152;95153;95154;95155;95156;95157;95158;95159;95160	2961	P21333	FLNA	S2152	-0.231193	1.05099	-1.48959	-0.858982	-0.0145382	-0.244704	-0.425949	1.31243	-0.800923	-1.4394	0.635677	-0.66927	0.0411337	0.323321	-1.33824	-0.495382	0.0411337	1.86849	1.69059	-1.30015	0.565415	1.88329	0.0875459	-0.963069
10116;10117;10122;10123;10125;10130;10133;10134;10142;10143;10145;10146;10150;10151;10152;95159;95160	2962	P21333	FLNA	S2158	-3.11157	0.191452	-2.38113	-1.39651	-1.80067	1.61211	1.76397	0.316282	-3.18484	-0.0603446	-0.0603446	-3.84159	-1.19299	0.220254	-3.57685	-1.30662	-0.170478	1.68573	1.44211	-2.42108	-0.22999	1.4605	-1.12555	-2.29408
98801;98802;98803;98804;98805	16982	P21333	FLNA	T2336	2.06615	1.3291	1.23264	1.00878	0.289777	0.770568	0.816515	1.44176	1.35623	1.05068	0.816515	0.81898	0.994169	1.29344	0.581479	0.619402	0.994169	1.29608	2.64552	0.394125	1.17632	1.46071	0.809516	0.530641
114639;114640;114641;114642;114643;114644;114645;114646;114647	2969	P21580	TNFAIP3	S220	1.53642	0.515878	-0.275952	-0.483065	-0.568221	-0.690564	1.59653	2.04558	-0.249635	0.535877	-0.239504	-0.524917	3.03234	0.170415	-0.0200711	-0.0200711	-0.0200711	-0.249032	1.77899	-0.568056	-0.171285	0.952138	0.388535	-0.493055
75600;75601;75602;75603;75604;75605;75606;75607;75608;75609;75610;75611;75612;75614;75616;75617;75619;75620;75622;75624;75626;75627;75629;75630;75633	2973	P21709	EPHA1	S906	-0.366951	-2.44037	-0.366951	-0.366951	-3.44745	-0.366951	-0.285911	-3.51584	-1.49818	-0.285911	-0.285911	-1.87349	-0.369498	-4.99516	-0.369498	-0.369498	-0.369498	-1.97225	-0.5408	-1.35949	-1.50684	-1.15398	-1.40285	-1.77142
75600;75601;75602;75603;75604;75605;75606;75607;75608;75609;75610;75615;75618;75621;75625;75628;75631;75632	2975	P21709	EPHA1	S910	-0.577253	-3.7708	-0.577253	-0.577253	-0.577253	-0.577253	-0.458027	-2.84447	-0.458027	-0.458027	-0.458027	-2.1118	-0.349271	-4.85731	-0.349271	-0.349271	-0.349271	-1.91127	-1.16951	-1.00279	-1.18652	-1.63523	-1.02055	-1.44419
79970;79971;79972;79973;79974;79975;79976;79977;79980;79981;79982;79983;79984;79987;79989;79990;79993;79994;79995;79996;79998;80000;80001;80002;80003;80004;80005;80006;80007;80009;80010;80011;80012;80015;80018;80019;80020;80021;80022;80023;80024;80025;80026;80028;80029;80031;80032;80033;80035;80037;80038;80040;80042;80044;80045;80046;80047;80048;80049;80050;80051;80052;80053;80054;80055;80056;800…	2981	P21796	VDAC1	S104	-1.53519	-1.08409	-3.0148	-1.69739	-3.52646	-1.84047	-2.71387	-0.910332	-3.67066	-2.81644	-0.209222	-2.90593	-1.52097	-0.651091	-2.76336	-4.5815	-0.576341	-2.42847	-0.306461	-3.82477	-1.92491	-1.32844	-1.67615	-2.99665
79979;79986;79991;79992;79997;80016;80034;80039;80041;80058;80064;80066;80069;80072	16988	P21796	VDAC1	T107	-0.0961025	0.198276	-0.727659	-1.01408	-1.49918	-1.07121	-0.153328	0.561756	-1.33904	-1.58766	-0.207234	-1.06418	-0.111269	0.236151	-2.28174	-1.12684	-0.125069	-0.796327	0.635851	-0.994953	-1.45065	-0.723865	-0.49249	-1.1753
44203;44204;44205;44206;44207;44208;44209;44210;44211;44212;44213;44214;44215;44216;44217;44218;44219;44220;44221;44222;44223;44224;44225;44226;44227;44228;44229;44230;44231	2984	P21860	ERBB3	S686	-1.79149	-2.76846	-3.19392	-2.4692	0.444654	-2.44367	-1.67939	-0.847871	-2.83053	-2.00107	-1.54277	-1.50027	-4.50072	-2.00722	-2.24578	-0.968659	-0.258577	0.395083	-2.42152	-1.63181	-1.84469	-0.668909	-1.18073	-0.567459
82531;82532;82533;82534;82535;82536;82537;82538;82539;82540;82541;82542;82543;82544;82545;82546;82547;82548;82549;82550;82551;82552;82553;82554;82555;82557;82558;82560;82561;82562;82564;82565;82566;82567;82568;82569;82570;82571;82572;82573;82574;82575	2989	P22059	OSBP	S190	-1.02713	-1.12779	0.531539	-1.67506	0.903853	-2.50023	-3.66368	0.651556	-1.31241	-1.02188	-1.61011	0.221521	-1.65053	0.293385	-1.50261	-2.40421	0.0467421	0.557314	-1.19218	-0.532834	-0.154976	-0.0962155	-0.994314	-0.128152
82531;82532;82533;82534;82535;82536;82537;82538;82539;82540;82541;82542;82543;82544;82545;82546;82547;82548;82549;82550;82551;82552;82553;82554;82555;82556;82557;82558;82559;82560;82561;82562;82563;82564;82565;82566;82567;82568;82569;82570;82571;82572;82573;82574;82575;82576;82577;82578;82579	2990	P22059	OSBP	S193	-1.19415	-0.945333	0.484663	-1.63714	0.916264	-2.40516	-3.71742	0.565378	-1.09726	-1.09548	-1.67929	0.187226	-1.65	0.290312	-1.50236	-2.40229	0.0441266	0.553753	-1.2078	-0.490981	-0.110747	-0.190232	-0.928426	-0.187475
116348;116349;116350;116353;116354;116355;116356;116357;116358;116359;116360;116362;116363;116364;116365;116366;116367;116368;116370;116372;116373;116374;116376;116377;116378;116379;116380;116381;116382;116385;116386;116388;116391;116393;116396	2997	P22059	OSBP	S240	-0.97252	-0.639394	0.114766	-1.92282	-1.52554	-3.09951	-0.336878	-3.42196	-2.25197	-0.336878	-0.336878	-1.23097	-1.19491	-0.780715	-3.26031	-0.355668	-0.355668	-1.46453	-0.991389	-0.977399	-1.5489	-2.04437	-0.598869	-1.56436
116352;116375;116383;116384;116390;116392;116395	2998	P22059	OSBP	S244	-0.441485	-1.7689	-0.441485	-0.441485	-3.53111	-3.22136	-0.923656	-0.923656	-3.98443	-0.923656	-0.923656	-0.923656	-0.882239	-0.879622	-0.882239	-0.882239	-0.882239	-3.99462	-4.58796	0.0126129	-1.85448	-2.07343	-1.21485	-1.41709
102330;144310;144311;144312;144318;144320;144321;144324;144325;144329;144331;144334;144335;144336	2992	P22059	OSBP	S379	0.184879	-1.39716	0.184879	0.184879	0.184879	0.184879	0.126096	0.794975	0.126096	0.126096	0.126096	-1.88553	0.114917	-1.03865	0.114917	0.114917	0.114917	0.144366	1.24602	-1.09579	-0.246422	1.34385	-0.154565	-1.25739
34811;34812;59491;59492;59493;59494;59495;59496;59497;59498;59499	16993	P22223	CDH3	T694	-3.14298	-0.646424	-0.299484	-2.42753	-2.07408	-2.31121	-0.632899	-2.87641	-2.09181	-0.632899	-0.632899	-1.90999	-0.615933	-0.158266	-2.25588	-3.18168	-0.615933	-2.20072	-1.79477	-0.924658	-2.44626	-2.00332	-1.38942	-1.35003
39565;39566;39567;39568;39569;39570;39571;39572;145136;145137	3002	P22234	PAICS	S27	1.63375	-1.54084	-0.0929332	-0.0929332	-0.0929332	-0.0929332	0.0359729	0.0359729	-0.63324	0.0359729	0.0359729	0.0359729	0.331061	0.2461	-0.954594	-0.781262	0.331061	-0.465085	1.70033	-0.838102	0.368988	0.440807	-0.151033	-1.81645
144679;144680;144681;144682;144683;144684;144685;144687;144688;144689;144690;144691	3009	P22415	USF1	S186	-2.64009	-0.957237	-0.510206	-0.807634	-1.26327	-0.857196	-0.60068	-0.60068	-1.02974	-1.4181	-1.37787	-1.52046	-2.17011	-1.84865	-0.671739	-1.17577	-0.954767	-0.722371	-2.90602	-0.916065	-1.46226	-1.65954	-1.03388	-0.480613
44404;44405;44406;44407;44408;44409;44410;44411;44412;44413;44414;44415;44416;44417;44418;44419;44420;44421;44422;44423;44424;44425;44426;44427;44428;44429;44430;44431;44432;44433;44434;44435;44436;44437;44438;44439;44440;44441;44442;44443;44444;44445;44446;44447;44448;44449;44450	3015	P22626	HNRNPA2B1	S259	-1.40433	-1.51191	-3.95545	0.0842118	-2.30943	-5.24392	-2.26561	-0.00497827	-3.45904	-4.27192	-0.467274	-2.98028	-3.58888	-0.557481	-2.9617	-4.88288	-0.410916	-1.53711	-1.45972	-2.08605	-2.5278	-1.67707	-2.20331	-3.06479
50749;50750;50751;50752;50753;50754;50755;50756;50757;50758;50759;50760;50761;50763;50764;50765	3031	P22735	TGM1	S95	-2.54334	-1.35336	-1.86596	-0.448034	-0.860786	-0.689836	-2.71151	-2.71273	-0.582559	-0.388001	-1.38423	-0.707648	-0.512818	-0.512818	-1.29596	-1.86498	-1.22721	-1.97662	-3.42981	-2.27104	-1.3795	-1.16294	-0.601056	-0.186579
34560;34561;34562;34563;34564;34565;34566;34567;34568;34569;34570;34571;34572;34573;34574;34575;34576;34577;34578;34579;34580;34581;34582;34583;34584;34585;34586;34587;34588;34589;34590;64039;64040;64041;64042;64043;64044;64045;64046;64047;64048;64049;64050;65347;65348;65349;65350;65351;65352;65353;65354;65355;65356;65357;65358;65359;65360;65361;65362;65363	3034	P23193	TCEA1	S100	-0.305329	2.60465	0.783746	2.01497	3.37054	2.71088	-0.786372	0.0462707	3.32577	2.05258	1.71879	3.28843	-0.423509	1.56817	3.15567	1.56611	1.29736	2.43657	0.889116	3.05256	2.71226	1.18871	1.46891	1.9938
60763;60764;60765;60766;60768;60769;60770;60771;60772;60774;60775;60778;60779;107297	3038	P23246	SFPQ	S275	0.261633	-2.63265	-0.7551	-1.80132	-0.925878	-1.92642	-0.292821	-0.292821	-1.75323	-3.00166	-0.292821	-1.75638	-0.168278	-4.54536	-1.37553	-1.83215	-0.168278	-1.17743	-1.62367	0.0576245	-1.08395	-1.75172	-1.37121	-1.43518
123771;123772;123773;123774;123775;123776;123777;123778;123779;123780;123781;123782;123783;123784;123785;123786;123787;123788;123789;123790;123791;123792;123793;123794;123795;123796	3039	P23246	SFPQ	S33	0.117842	-0.18355	-1.20512	-0.000865907	0.364935	-0.602549	0.00512156	-1.93091	0.478796	0.0578387	-0.928149	0.237055	0.205683	-2.2158	0.390453	-0.198086	-1.08251	0.159265	-0.729883	0.74669	-0.266604	-0.881769	-0.0970503	0.132538
66553;66554;66555;66556;66557	3042	P23396	RPS3	S209	-0.948361	0.797284	0.403454	0.260101	-0.522646	-0.816405	0.0234261	1.22149	-0.596073	-0.344425	0.102051	-0.853996	0.842144	0.815142	-0.892356	-1.52389	0.162178	-0.276388	1.04613	-0.840611	-0.412027	0.657677	0.0245012	-0.680994
19546;19548;19550;19551;19552;19553;19554;19556;19557;19558;19559;19560;19561;19562;19563;19564;19565;19566;19567;19568;19569;19570;19571;19572;19573;19574;19575;19576;19577;19578;19579;19580;19581;19582;19583;19584;19585;19586;19587;19588;19589;19590;19591;19592;19593;19595;19596;19597;19598;19599;19600;19601;19602;19603;19604;19605;19606;19607;19609	17005	P23396	RPS3	T221	-3.07131	-3.10596	-5.62751	-5.983	-5.9307	0.907596	-1.12811	-3.1807	-1.12811	-6.68536	-1.12811	-6.38839	-5.56362	-4.20731	-5.79082	-6.1177	-0.0781993	-1.50014	-0.360683	-6.58238	-2.30735	-1.09542	-2.41438	-6.732
[truncated: 4,869 more rows]
