# Supplementary material for: Temporal dynamics from phosphoproteomics using endoscopic biopsy specimens provides new therapeutic targets in stage IV gastric cancer
Source: Sci Rep. 2022 Mar 25;12:4419. doi: 10.1038/s41598-022-08430-7 (PMC8956597; doi:10.1038/s41598-022-08430-7)
Supplement: Supplementary file 5 — Supplementary Table S4. [file 41598_2022_8430_MOESM5_ESM.xlsx]

## Sheet: Summary of contents
Table S4. Global proteomic data with bach correction
Item name	Contents
Evidence IDs	IDs of peptide(s) in Table S12 for identifying a particular protein
Protein ID	IDs of proteins in UniprotKB associated with identified peptide
Gene names	Names of genes associated with identified peptide
HER2-positive Patient 1 pre-treatment Tumor	Normalized intensity of each protein in the pre-treatment tumor of HER2-positive Patient 1
HER2-positive Patient 1 post-treatment Tumor	Normalized intensity of each protein in the post-treatment tumor of HER2-positive Patient 1
HER2-negative Patient 1 Tumor	Normalized intensity of each protein in the tumor of HER2-negative Patient 1
HER2-positive Patient 1 pre-treatment NAT	Normalized intensity of each protein in the pre-treatment NAT of HER2-positive Patient 1
HER2-positive Patient 1 post-treatment NAT	Normalized intensity of each protein in the post-treatment NAT of HER2-positive Patient 1
HER2-negative Patient 1 NAT	Normalized intensity of each protein in the NAT of HER2-negative Patient 1
HER2-positive Patient 2 pre-treatment Tumor	Normalized intensity of each protein in the pre-treatment tumor of HER2-positive Patient 2
HER2-positive Patient 2 post-treatment Tumor	Normalized intensity of each protein in the post-treatment tumor of HER2-positive Patient 2
HER2-negative Patient 2 Tumor	Normalized intensity of each protein in the tumor of HER2-negative Patient 2
HER2-positive Patient 2 pre-treatment NAT	Normalized intensity of each protein in the pre-treatment NAT of HER2-positive Patient 2
HER2-positive Patient 2 post-treatment NAT	Normalized intensity of each protein in the post-treatment NAT of HER2-positive Patient 2
HER2-negative Patient 2 NAT	Normalized intensity of each protein in the NAT of HER2-negative Patient 2
HER2-positive Patient 3 pre-treatment Tumor	Normalized intensity of each protein in the pre-treatment tumor of HER2-positive Patient 3
HER2-positive Patient 3 post-treatment Tumor	Normalized intensity of each protein in the post-treatment tumor of HER2-positive Patient 3
HER2-negative Patient 3 Tumor	Normalized intensity of each protein in the tumor of HER2-negative Patient 3
HER2-positive Patient 3 pre-treatment NAT	Normalized intensity of each protein in the pre-treatment NAT of HER2-positive Patient 3
HER2-positive Patient 3 post-treatment NAT	Normalized intensity of each protein in the post-treatment NAT of HER2-positive Patient 3
HER2-negative Patient 3 NAT	Normalized intensity of each protein in the NAT of HER2-negative Patient 3
HER2-positive Patient 4 pre-treatment Tumor	Normalized intensity of each protein in the pre-treatment tumor of HER2-positive Patient 4
HER2-positive Patient 4 post-treatment Tumor	Normalized intensity of each protein in the post-treatment tumor of HER2-positive Patient 4
HER2-negative Patient 4 Tumor	Normalized intensity of each protein in the tumor of HER2-negative Patient 4
HER2-positive Patient 4 pre-treatment NAT	Normalized intensity of each protein in the pre-treatment NAT of HER2-positive Patient 4
HER2-positive Patient 4 post-treatment NAT	Normalized intensity of each protein in the post-treatment NAT of HER2-positive Patient 4
HER2-negative Patient 4 NAT	Normalized intensity of each protein in the NAT of HER2-negative Patient 4

## Sheet: Table S4
Evidence IDs	Protein ID	Gene names	HER2-positive Patient 1 pre-treatment Tumor	HER2-positive Patient 1 post-treatment Tumor	HER2-negative Patient 1 Tumor	HER2-positive Patient 1 pre-treatment NAT	HER2-positive Patient 1 post-treatment NAT	HER2-negative Patient 1 NAT	HER2-positive Patient 2 pre-treatment Tumor	HER2-positive Patient 2 post-treatment Tumor	HER2-negative Patient 2 Tumor	HER2-positive Patient 2 pre-treatment NAT	HER2-positive Patient 2 post-treatment NAT	HER2-negative Patient 2 NAT	HER2-positive Patient 3 pre-treatment Tumor	HER2-positive Patient 3 post-treatment Tumor	HER2-negative Patient 3 Tumor	HER2-positive Patient 3 pre-treatment NAT	HER2-positive Patient 3 post-treatment NAT	HER2-negative Patient 3 NAT	HER2-positive Patient 4 pre-treatment Tumor	HER2-positive Patient 4 post-treatment Tumor	HER2-negative Patient 4 Tumor	HER2-positive Patient 4 pre-treatment NAT	HER2-positive Patient 4 post-treatment NAT	HER2-negative Patient 4 NAT
138047;138048;138049;138050;138051;138052;138053;138054;138055;138056;138057;138058;146262;146263;146264;146265	A0A075B6H9	IGLV4-69	2.3467	3.79409	1.80628	2.95297	3.09238	2.8441	2.29458	2.84556	3.38988	2.44099	2.01408	4.29574	2.2996	2.71485	3.75814	2.59449	2.28183	3.16069	3.52507	2.34653	2.77919	3.42256	2.50535	2.54107
34007;34008;34009;215070;215071;215072;215073;215074;330612;330613;431160;431161;431162;431163;431164	A0A0C4DH38	IGHV5-51	1.42491	2.38814	1.62591	1.6303	2.12196	1.93711	1.42709	2.00667	2.89236	1.49953	1.47207	1.79156	1.7975	1.73238	2.70119	1.83698	1.356	2.19309	2.42344	1.50444	2.11905	2.20715	1.72703	1.61124
241806;241807;241808;241809;241810;241811;241812;241813;241814;241815;241816;241817;241818;241819;241820;278890;411683;411684;411685;411686	A0A0C4DH72	IGKV1-6	0.954558	1.92149	1.19262	1.44528	1.60728	1.7706	1.0507	1.06395	1.45562	0.922454	1.41248	1.40647	1.24454	1.9599	0.931885	1.18543	1.32484	0.819198	1.62188	1.02552	1.53642	1.66887	1.37497	1.33418
79572;79573;79574;79575;79576;79577;79578;79579;79580;79581;79582;79583;79584;79585;91203;91204;91205;91206;91207;91208;91209;91210;91211;91212;91213;145081;145082;145083;145084;145085;145086;145087;145088;150784;230581;230582;230583;230584;230585;230586;230587;285012;295784;325700;325701;325702;325703;325704;325705;325706;325707;325708;325709;325710;349845;349846;349847;349848;349849;349850;3498…	A0AV96	RBM47	-1.30814	-0.7617	-1.33728	-0.948307	-0.908202	-0.895988	-0.915033	-1.00953	-1.2253	-0.922935	-0.644843	-1.03702	-1.04016	-0.719438	-1.1879	-0.828622	-0.806375	-1.05364	-0.827905	-1.62237	-1.04226	-0.889507	-0.764335	-0.826696
18927;18928;18929;18930;18931;18932;58350;162345;162346;162347;162348;162349;162350;184590;200717;200718;200719;200720;214821;214822;214823;214824;215263;215264;215265;215266;230086;230087;230088;230089;262083;272743;272744;285213;286052;299876;299877;299878;299879;321944;321945;349110;382371;382372;382373;382374;382375;382376;382377;382378;382379;411342;411343;411344;411345;411346;411347;411348;…	A0AVT1	UBA6	1.15676	1.29903	1.18546	1.15803	1.17629	1.26623	1.23696	1.20765	1.37123	1.10465	1.12139	1.24234	1.15091	0.995115	1.30084	1.38195	1.1314	1.35265	1.28062	1.38452	1.13436	1.11725	1.10842	1.17189
12344;20860;20861;20862;20863;20864;20865;20866;20867;32455;32456;32457;32458;32459;32460;32461;110342;112318;112319;112320;112321;112322;115077;115078;115079;118243;118244;118245;190774;190775;190776;204453;206532;206533;206534;206535;206536;206537;206538;206539;206540;206541;206542;206543;206544;206545;206546;206547;206548;206549;206550;206551;206552;206553;206554;206555;206556;229896;229897;22…	A0FGR8	ESYT2	-2.11036	-2.30485	-2.25234	-2.27784	-2.26038	-2.2423	-2.12799	-2.25139	-2.04215	-2.33708	-2.36688	-2.3174	-2.14157	-2.07075	-2.04159	-2.23543	-2.39604	-2.26223	-2.4434	-2.20143	-2.23802	-2.10832	-2.24915	-2.31115
107252;112560;112561;112562;112563;145080;193795;193796;193797;193798;193799;193800;193801;193802;193803;193804;201003;213504;213505;213585;213586;259323;259324;259325;259326;261229;332071;332072;332073;332074;362904;362905;362906;374872;374873;374874;374875;430384;430385;430386;430387;430388;430389;430390;430391;430392;430393	A0MZ66	SHTN1	1.45482	1.77396	1.95669	1.63322	1.56696	1.33931	1.61297	1.54317	1.4611	1.78855	1.87281	1.72634	1.59183	1.26165	1.75469	1.66147	1.82688	1.67804	1.75081	1.91592	1.55245	1.41209	1.79639	1.42968
4932;4933;4934;4935;4936;4937;4938;4939;4940;4941;4942;4943;4944;4945;4946;4947;4948;47970;61985;61986;61987;61988;61989;61990;61991;61992;109424;109425;109737;109738;109739;109740;109741;143588;143589;143590;143591;143592;143593;143594;143595;143596;143597;177398;177399;177787;177788;192257;200358;261040;277706;277707;277708;277709;277710;277711;277712;277713;277714;277715;277716;277717;277718;2…	A1L0T0	ILVBL	-1.88289	-1.66139	-1.61481	-1.62843	-1.72441	-1.39069	-1.569	-1.65095	-1.82161	-1.45146	-1.57451	-1.81516	-1.55251	-1.51889	-1.65329	-1.67672	-1.82032	-1.54635	-1.64521	-1.91244	-1.81069	-1.38195	-1.68817	-1.47255
97191;105804;105805;170262;170263;170264;170265;170266;170267;170268;235562;235563;239579;239580;241381;276332;276333;289933;289986;379331	A2RRP1	NBAS	-1.09821	-1.18648	-1.28949	-1.59038	-1.1091	-1.67474	-1.63084	-1.14616	-1.61208	-1.19662	-0.934141	-1.27493	-1.32596	-1.46031	-1.59702	-0.941817	-1.02353	-1.05178	-1.43192	-1.3273	-1.60783	-0.986521	-1.06073	-1.3655
55579;62159;73500;180220;189054;256165;260317;262220;262221;262222;262223;393236;393237	A3KMH1	VWA8	-2.72419	-3.11548	-3.25485	-3.10522	-3.13186	-3.17068	-3.05848	-3.01916	-3.12268	-2.42961	-3.03771	-2.67324	-2.63805	-2.055	-3.17107	-2.98542	-2.98369	-3.10788	-3.09625	-2.8798	-3.04744	-2.67268	-2.9626	-2.75882
49794;49795;49796;49797;49798;49799;49800;63385;63386;63387;78746;78747;78748;99670;99671;99672;99673;99674;149962;149963;194311;235950;235951;275889;284701;284702;284703;284704;331762;331763;331764;331765;336637;337259	A5YKK6	CNOT1	-0.329292	-0.52741	-0.163671	-0.560423	-0.737131	-0.478859	-0.474344	-0.529821	-0.623883	-0.778459	-0.12724	-0.321529	-0.486469	-0.0740653	-0.649652	-0.871987	-0.663334	-0.506903	-0.726668	-0.563668	-0.626397	-0.27411	-0.299959	-0.440927
28163;47372;47373;88650;88651;100903;101071;119769;119770;166093;166094;169016;169017;173310;242226;242227;257905;257906;257907;329572;329573;332765;332766;332767;332768;332769;332770;332771;364513	A6NHR9	SMCHD1	-1.32444	-1.72177	-1.6626	-1.74817	-1.64967	-1.34964	-1.12495	-1.80746	-1.3402	-1.94358	-1.55897	-1.51109	-1.66055	-0.273934	-1.57781	-1.7854	-2.20485	-1.71592	-1.65186	-0.994499	-1.77439	-1.37768	-1.63914	-1.87224
8461;13819;13820;23087;23088;23089;23090;23091;23092;23093;35965;35966;35967;35968;35969;35970;35971;35972;35973;35974;35975;35976;35977;35978;35979;35980;35981;35982;35983;35984;35985;47283;47284;47285;47286;47287;47288;47435;47436;47437;47438;47439;52331;52332;52333;52334;52335;53230;73253;73254;73255;136604;136605;136606;136607;136608;136609;136610;145071;145072;145073;145074;145075;145076;190…	A8K7I4	CLCA1	-0.287287	-0.286987	-0.308974	0.0257579	-0.632868	3.04468	-0.209357	-0.415572	1.93479	-0.160766	0.457946	0.141866	-0.352401	0.369027	-0.427383	0.215282	-0.144455	2.02703	-0.318184	-0.944136	-0.00795044	1.90123	-0.432652	2.00137
83034;83035;112117;318562;318563;318564;350155;353320;353321;353322;353323;353324	A8MXV4	NUDT19	-2.63623	-2.68847	-2.39242	-2.48883	-2.48037	-2.43506	-2.89466	-2.60739	-2.68669	-2.15474	-2.30518	-2.37057	-2.66368	-3.45089	-2.21909	-2.61308	-2.02462	-2.26675	-2.87864	-2.60484	-3.19713	-2.54099	-1.79994	-2.60059
6874;6875;6876;6877;6878;6879;6880;6881;6882;6883;6884;6885;16586;16587;16588;16589;16590;16591;16592;16593;16594;16595;16596;16597;16598;16599;16600;16601;16602;16603;16604;16605;16606;16607;16608;16609;16610;16611;16612;16613;28476;28477;28478;28479;28480;28481;28482;28483;28484;28485;28486;28487;28488;28489;28490;28491;28492;28493;28494;28495;28496;28497;28498;28499;28500;28501;28502;28503;285…	B9A064	IGLL5	2.38129	3.70688	2.13667	3.51524	3.35677	3.19615	2.48023	3.52501	3.71667	2.59882	2.32667	4.03777	2.9903	2.86239	2.95998	3.45919	3.17095	3.16273	3.65419	2.52767	2.92295	3.56946	2.89758	3.06654
30115;30116;30117;30118;30119;30120;30121;251689;251690;251691;251692;251693;251694;251695;251696;251697;251698;251699;251700;251701	C9JI98	TMEM238	-0.730709	-0.672555	-1.07226	-0.85863	-0.967613	-0.865502	-0.920301	-0.0552531	-0.96739	-0.97664	-1.0723	-1.10575	-0.632702	-0.372221	-0.775533	-1.0226	-1.09644	-0.962783	-0.914455	-0.878878	-0.912676	-0.69557	-0.690382	-0.879747
60068;60069;60070;60071;60072;60073;60074;60075;60076;60077;60078;60079;60080;60081;60082;60083;60084;60085;60086;60087;144098;186260;186261;186262;186263;186264;186265;186266;186267;186268;186269;186270;186271;186272;186273;186274;186275;186276;186277;186278;186279;186280;186281;186282;186283;186284;186285;186286;186287;186288;186289;186290;186291;287198;287199;287200;287201;287202;312737;312738…	E9PAV3	NACA	0.194865	-0.156294	0.329972	0.0600665	0.0122225	-0.135547	0.150991	0.18625	0.182886	-0.14008	-0.119518	-0.114683	0.156219	-0.353378	0.122065	0.239263	0.0641942	0.00813388	0.00418337	0.30362	0.0513576	0.148592	-0.0150177	-0.194628
23538;23539;23540;23541;23542;23543;23544;23545;153803;153804;153805;166148;288867;288868;288869	O00115	DNASE2	-1.02255	-1.05403	-0.58568	-1.00482	-0.872555	-1.15346	-0.735267	-1.19133	-1.22255	-0.572067	-0.802875	-0.862885	-0.965571	-1.07444	-1.09245	-0.91255	-0.545718	-1.1619	-0.281679	-0.41708	-0.557694	-1.22702	-1.2409	-1.32339
3970;3971;3972;3973;3974;3975;3976;3977;35072;35073;35074;35075;35076;35077;35078;35079;35080;35081;116167;116168;116169;116170;116171;116172;116173;116174;116175;116176;116177;116178;116179;116180;116181;116182;116183;116184;116185;118782;118783;118784;118785;118786;118787;118788;118789;123998;123999;125366;125367;125368;125369;125370;125371;125372;125373;125374;125375;131110;131111;131112;13111…	O00116	AGPS	-2.21428	-1.93742	-1.96967	-2.01226	-2.13996	-2.10774	-1.90172	-2.11118	-1.96952	-2.25848	-2.19467	-2.09862	-1.98245	-2.10715	-2.01288	-2.02901	-2.27287	-2.14386	-2.12834	-1.91275	-2.20482	-1.92244	-2.03938	-2.20674
19959;19960;19961;19962;19963;19964;53676;53677;53678;55580;55581;55582;55583;55584;55585;55586;55587;55588;55589;55590;55591;55592;55593;55594;55595;55596;55597;55598;61392;61393;61394;61395;61396;61397;61398;78818;78819;78820;78821;78822;78823;78824;78825;78826;78827;78828;78829;78830;78831;102665;102666;102667;102668;102669;102670;102671;102672;102673;102674;102675;102676;102677;102678;102679;…	O00148	DDX39A	-2.31742	-2.68894	-2.02668	-2.70053	-2.62177	-2.67811	-2.16438	-2.69821	-2.11555	-2.86449	-2.67273	-2.65536	-2.43221	-1.90854	-2.37582	-2.69721	-2.84111	-2.70867	-2.35612	-2.09513	-2.31253	-2.75398	-2.5558	-2.96213
2501;2502;2503;2504;2505;2506;2507;2508;2509;2510;2511;2512;2513;45925;45926;45927;45928;45929;45930;45931;45932;45933;45934;45935;45936;45937;45938;45939;45940;45941;45942;45943;45944;45945;45946;45947;55245;55246;55247;55248;55249;55250;55251;55252;55253;55254;55255;55256;55257;55258;55259;55260;55261;55262;55263;55264;115819;115820;115821;115822;115823;115824;115825;115826;115827;145440;145441…	O00151	PDLIM1	-0.441479	-0.699497	-0.749175	-0.765741	-0.691732	-0.480523	-0.506736	-0.593824	-0.504985	-0.770138	-0.531244	-0.966541	-0.529662	-0.584178	-0.719169	-0.421181	-0.628221	-0.877165	-0.641788	-0.9905	-0.62514	-0.4211	-0.544722	-0.509693
4019;37886;37887;37888;37889;37890;37891;37892;37893;37894;37895;37896;37897;37898;37899;37900;37901;37902;37903;37904;37905;37906;37907;37908;37909;197906;197907;197908;197909;244946;271098;271099;271100;271101;271102;271103;301043;301044;301045;301046;301047;301048;301049;301050;314715;317932;317933;317934;317935;317936;334370;334371;334372;334373;334374;334375;334376;334377;334378;334379;33438…	O00154	ACOT7	-1.02507	-1.23869	-0.691831	-1.20713	-1.2857	-1.17524	-0.951997	-1.03341	-0.768661	-1.42091	-1.32759	-1.44318	-0.837197	-0.693432	-1.15931	-1.06274	-1.3837	-1.40064	-1.17567	-0.936802	-0.755676	-1.09793	-1.2453	-1.41983
14922;14923;39406;39407;39408;39409;39410;39411;39412;39413;39414;39415;46178;46179;46180;46181;58537;58538;58539;58540;58541;58542;58543;58544;58545;58546;58547;58548;58549;58550;58551;58552;58553;58554;58555;58556;58557;58558;58559;58560;58561;58562;58563;66244;66245;66246;66247;66248;69744;69745;69746;69747;69748;69749;69750;69751;69752;69753;71310;71311;71312;71313;71314;71315;71316;77511;852…	O00159	MYO1C	-0.58752	-0.782123	-1.07774	-0.652788	-0.693864	-0.697709	-0.713217	-0.721163	-0.83032	-0.775131	-0.740568	-0.726737	-0.899571	-0.934422	-0.755949	-0.649831	-0.977655	-0.473742	-0.883042	-1.02854	-0.695322	-0.65467	-0.755565	-0.520904
17386;17387;17388;67882;67883;67884;67885;67886;67887;67888;67889;67890;87119;87120;87121;87122;87123;87124;87125;87126;87127;87128;87129;87130;87131;87132;87133;87134;87135;87136;87137;186461;186462;194913;194914;194915;194916;194917;194918;194919;194920;206087;206088;206089;206090;206091;206092;206093;206094;206095;361812;361813;361814;365171;365172;365173;365174;365175;365176;365177;365178;365…	O00161	SNAP23	-0.771636	-0.494431	-0.974709	-0.728752	-0.623434	-0.499162	-0.526299	-0.733044	-0.479438	-0.704699	-0.988762	-0.540568	-0.697665	-0.38073	-0.889793	-0.683021	-0.593933	-0.805273	-0.430406	-0.924993	-0.588866	-0.59409	-0.752803	-0.694462
17026;17027;42164;42165;42166;42167;42168;42169;96254;96255;96256;96257;96258;96259;96260;96261;96262;176607;176608;176609;181903;181904;181905;181906;181907;253331;387935;397283;397284;397285;397286;397287;397288;397289;397290;397291;397292	O00170	AIP	0.496946	0.558209	0.505167	0.497731	0.441894	0.477895	0.6793	0.447245	0.714573	0.21878	0.748981	0.465162	0.75826	0.292575	0.509336	0.708515	0.447514	0.410953	0.650753	0.770463	0.434013	0.399333	0.509361	0.319313
127494;127495;127496;127497;127498;127499;127500;127501;127502;127503;128478;128479;128480;128481;128482;128483;229712;229713;229714;229715;229716;229717;229718;229719;229720;229721;229722;229723;285309;285310;285311;285312;285313;285314;291722;291723;291724;291725;307302;307303;307304;307305;307306;329811;329812;329813;329814;329815;329816;329817;329818;329819;329820;329821;359538;381507;381508;…	O00182	LGALS9	1.17261	1.91249	1.35928	1.87874	1.72173	1.40329	1.56955	1.46269	1.5139	1.78092	1.77182	1.58853	1.59797	1.26521	2.00603	2.0862	1.76406	1.99206	1.70985	1.71826	1.60768	1.61377	1.76553	1.45681
26561;26562;26563;26564;26565;26566;26567;26568;26569;28750;28751;28752;28753;30157;30158;30159;38717;38718;38719;60934;178258;178259;178260;178261;187210;187211;187212;187213;187214;197400;197401;197402;197403;197404;197405;213442;213443;213444;213445;213446;221030;281704;312861;318664;318665;318666;318667;318668;318669;345921;345922;345923;345924;370781;370782;370783;370784;370785;398916;398917…	O00186	STXBP3	-1.63473	-1.40175	-1.59537	-1.37521	-1.39166	-1.37373	-1.47364	-1.33375	-1.59654	-1.38751	-1.44382	-1.4325	-1.52458	-1.39523	-1.39891	-1.45616	-1.70148	-1.27174	-1.35156	-1.54111	-1.64461	-1.32812	-1.25	-1.47824
116085;116086;116087;116088;198194;198195;198196;198197;198198;198199;198200;198201;261784;261785;261786;261787;319876;319877;319878;319879	O00193	SMAP	-2.31732	-2.31395	-1.53175	-2.32853	-2.10719	-2.6783	-1.41488	-4.84123	-1.80879	-2.18487	-1.71679	-1.84718	-2.25075	-2.93037	-2.28243	-2.27395	-1.52194	-2.15883	-1.43126	-1.66464	-1.37277	-3.08073	-2.47652	-2.95564
7653;7654;7655;7656;7657;40180;40181;40182;40183;40184;40185;40186;40187;40188;40189;40190;40191;40192;40193;40194;40195;40196;40197;132811;132812;132813;132814;132815;132816;132817;132818;132819;132820;132821;132822;239006;239007;239008;239009;239010;239011;239012;239013;239014;239015;239016;239017;239018;239019;239020;239021;269179;269180;269181;269182;269183;269184;269185;334946;334947;334948;…	O00194	RAB27B	0.575967	1.69483	0.193918	1.12235	1.06779	0.573178	1.00664	1.3651	0.317595	0.861867	1.40547	0.769153	0.43596	0.921209	1.05434	0.783058	1.11856	1.18253	0.849804	0.29005	0.846809	1.0144	1.50127	1.04535
51902;51903;51904;70657;70658;70659;85191;85192;85193;85194;85195;85196;85197;95966;98296;98297;158375;158376;158377;183399;188465;214098;214099;239829;239830;239831;243704;243705;265817;266250;276832;276833;276834;277761;277762;277763;277764;277765;277766;277767;277768;292381;292382;292383;292384;292385;306887;322796;322797;322798;322799;322800;322801;322802;322803;322804;322805;322806;326139;32…	O00203	AP3B1	0.658235	0.831636	0.392588	0.751851	0.776974	0.755595	0.689042	0.53285	0.767038	0.861018	0.645982	0.748117	0.737459	0.570944	0.702594	0.818944	0.579751	0.78347	0.705576	0.842156	0.756286	0.53124	0.761354	0.6906
111153;111154;111155;111156;111157;111158;111159;111160;111161;111162;111163;111164;111165;111166;111167;111168;111169;111170;111171;111172;111173;111174;165072;222464;222465;222466;222467;222468;222469;222470;222471;222472;222473;222474;222475;222476;222477;222478;222479;222480;222481;243045;317993;317994;317995;317996;317997;317998;317999;318000;318001;318002;318003;422107;422108;422109;422110;…	O00217	NDUFS8	-2.8484	-2.37492	-2.47215	-1.96689	-2.08471	-2.17824	-2.82904	-2.68208	-2.39876	-1.86019	-1.92643	-2.32188	-2.43831	-2.85739	-2.63526	-2.16817	-1.60318	-2.38384	-2.48782	-2.933	-2.54707	-2.25075	-1.87845	-1.93142
3008;3009;24084;24085;24086;32900;32901;47890;47891;47892;52806;61278;61279;61280;61281;61282;61283;61284;61285;61286;61287;61288;61289;61290;61291;114385;114386;114387;114388;114389;114390;114391;114392;114393;114394;114395;114396;114397;114398;114399;114400;114401;114402;114403;114404;114405;114406;114407;114408;114409;114410;114411;114412;114413;114414;114415;197408;197409;197410;197411;197412…	O00231	PSMD11	1.10376	1.03122	1.21526	1.00182	0.963048	1.03843	1.05896	1.07922	1.18829	1.03417	1.00884	1.02815	1.11518	1.08486	1.02213	1.05664	0.98386	1.08518	1.05644	1.05026	1.03844	1.01471	1.07067	0.869073
20071;20072;20073;20074;20075;20076;20077;20078;20079;20080;70652;70653;70654;82172;82173;82174;82175;82176;82177;82178;114018;114019;114020;114021;114022;114023;114024;114025;123868;123869;130393;130394;130395;130396;130397;130398;130399;168854;168855;168856;168857;168858;168859;168860;196716;196717;196718;196719;212574;213508;213509;213510;213511;213512;213513;219546;219547;222548;222549;222550…	O00232	PSMD12	1.91545	1.79258	2.10709	1.71606	1.73523	1.69109	1.93144	1.75198	2.06392	1.73171	1.67779	1.7393	1.90015	1.84636	1.97083	1.84345	1.7058	1.73242	1.87565	2.09342	1.93814	1.71739	1.75354	1.66678
67814;67815;67816;67817;67818;156579;156580;156581;156582;156583;156584;179573;211216;213854;213855;213856;213857;213858;213859;234467;234468;234469;234470;311774;322557;322558;322559;322560;322561;322562	O00233	PSMD9	1.27481	1.13609	0.865728	1.00063	1.07507	1.02715	1.02677	1.1666	1.1153	0.950598	1.05983	1.07035	1.05859	1.20314	0.769339	1.02274	1.19784	0.824149	1.20834	0.747842	1.14837	1.18278	1.04626	1.07811
382221;382222;382223;382224;382225;382226;382227;422088;422089;422090;422091;422092;422093;422094;422095;422096;422097;422098;422099;422100;422101;422102;422103;422104;422105;422106	O00244	ATOX1	1.2615	1.42044	1.53172	1.25391	1.40321	1.26488	1.10284	1.55371	1.2258	1.00426	1.12516	1.02527	1.19816	1.30679	1.22347	1.14413	1.44872	1.27945	1.19736	1.47513	1.44861	1.08896	1.20558	1.16741
54983;54984;54985;56382;56383;56384;56385;56386;56387;56388;56389;56390;56391;56392;84224;96205;96206;96207;96208;96209;96210;96211;127664;127665;141435;141436;141437;141438;141439;141440;141441;141442;141443;141444;141445;141446;141447;141448;141449;141450;141451;141452;141453;141454;141455;141456;141457;141458;141459;141460;147111;147112;147113;147114;147115;147116;158599;158600;158601;158602;1…	O00264	PGRMC1	-2.41669	-1.88002	-2.01354	-1.98537	-1.95688	-1.88007	-2.03469	-1.83442	-2.00362	-2.06041	-2.13601	-1.89252	-2.06518	-1.93481	-2.07079	-1.94888	-1.99902	-2.13177	-2.13263	-2.28912	-2.1708	-1.91555	-1.87424	-1.87841
50720;50721;50722;50723;50724;52352;52353;68188;68189;68190;68191;68192;68193;68711;68712;68713;68714;76588;85498;90158;90159;90871;90872;90873;90874;128524;128525;128526;128870;132149;132150;132151;132152;175587;175588;175589;235276;268077;333027;333028;333029;333030;343497;347818;393360;393361;393362	O00267	SUPT5H	0.0054122	-0.258089	0.0850316	-0.176193	-0.0774162	0.0622311	0.00501833	-0.113236	0.104383	-0.337724	-0.224547	0.127592	-0.0332989	-0.0558517	0.291951	-0.0457139	-0.408227	-0.00996355	0.0261491	0.206837	0.0872027	-0.205919	-0.257653	-0.302704
1688;1689;1690;1691;1692;1693;119186;139774;139775;251494;298457;298458;298459;298460;298461;298462;298463;298464;298465;309585;309586;309587	O00273	DFFA	0.703894	0.738474	0.955701	0.71439	0.739071	0.917279	0.84669	0.9349	0.631742	0.584862	0.590272	0.80155	0.788327	1.07289	0.644971	0.72433	1.0508	0.576131	0.73362	1.0193	0.716139	0.842665	0.583541	0.69883
16296;16297;16298;90395;90396;90397;90398;90399;90400;90401;90402;90403;90404;90405;90406;90407;90408;90409;90410;90411;90412;90413;90414;90415;90416;90417;90418;133405;133406;133407;133408;133409;133410;133411;133412;133413;133414;133415;133416;133417;133418;133419;133420;133421;133422;133423;133424;133425;133426;133427;133428;133429;133430;133431;133432;133433;133434;133435;133436;133437;133438…	O00299	CLIC1	3.1492	3.28695	3.44232	3.09342	2.90319	2.9465	3.38021	3.06905	3.19394	2.89493	3.29531	2.8933	3.119	2.90019	3.18257	3.26633	3.00546	3.20395	3.03897	3.26089	3.11796	3.07947	3.31435	2.99109
44497;44498;44499;44500;44501;134310;134311;134312;134313;134314;134315;134316;134317;190521;190522;190523;190524;190525;190526;235568;235569;235570;235571;235572;286676;315968;315969;351869;351870;351871;351872;351873;351874;351875;393824;393825;393826;393827;393828;393829;393830;393831;393832;393833;393834;393835;393836;393918;393919;393920;393921;393922;393923;393924;393925;393926;393927;39392…	O00303	EIF3F	-0.1451	-0.00884472	0.0589116	-0.162073	-0.208584	-0.188885	-0.2033	-0.0951482	-0.0640049	-0.0990728	-0.0717455	-0.171423	-0.128755	-0.110111	-0.26145	-0.0288016	0.014066	-0.106261	-0.110789	-0.251164	-0.219712	-0.0531436	0.0555243	-0.0814777
28154;28155;28156;28157;28158;28159;28160;28161;28162;157246;157247;157248;157249;160550;160551;160552;160553;160554;160555;160556;160557;160558;195612;195613;195614;195615;195616;195617;195618;195619;195620;195621;195622;195623;257401;257402;257403;257404;296672;296673;296674;296851;297037;305546;410222;410223;410224;410225;410226;413752;413753;413754;413755	O00330	PDHX	-1.55849	-1.52133	-1.62509	-1.27246	-1.4243	-1.58341	-1.63286	-1.62437	-1.73961	-0.942558	-1.21052	-1.52162	-1.62798	-1.863	-1.55945	-1.53151	-1.05884	-1.49001	-1.58923	-1.71803	-1.70733	-1.49751	-1.34799	-1.1994
18752;18753;18754;18755;18756;27446;27447;51647;134963;134964;134965;134966;134967;134968;134969;134970;134971;134972;134973;134974;171932;171933;171934;179968;179969;179970;179971;179972;179973;208220;208221;208222;208223;208224;208225;208226;208227;208228;208229;208230;208231;208232;208233;208234;208235;208236;208237;208238;208239;208240;208241;208242;208243;208244;208245;208246;208247;208248;2…	O00338	SULT1C2	1.09177	3.51499	1.21884	2.58276	2.54109	1.91466	1.81646	1.85802	1.85372	2.15006	2.54378	3.16469	1.55385	1.66533	2.35439	2.23224	2.502	2.95948	2.03267	0.974219	1.91392	2.62337	3.30576	2.66898
3515;20731;55909;55910;55911;55912;55913;55914;78924;78925;78926;78927;95827;95828;95829;103300;103301;103302;121993;121994;121995;121996;121997;121998;219408;219409;219410;219411;219412;219413;219414;219415;219416;219417;219418;219419;219420;219421;226821;226822;226823;226824;226825;226826;226827;226828;226829;226830;226831;286788;286789;286790;286791;286792;286793;286794;286795;286796;307596;30…	O00391	QSOX1	1.11195	2.48379	1.141	1.82775	1.85206	1.56575	1.56926	2.17082	1.17401	1.4522	1.93467	1.9422	1.15077	1.67536	1.8643	1.53197	1.76748	2.2188	1.78656	1.19973	1.55401	1.71253	2.28475	1.67468
84237;84238;84239;84240;84241;84242;86561;86562;86563;86564;86565;189407;367404;367405;367406;367407;367408;367409	O00400	SLC33A1	-1.29089	-0.996	-1.42658	-1.30291	-1.10221	-1.15488	-1.16601	-1.54469	-1.10592	-1.11195	-1.20293	-1.15148	-1.083	-1.04198	-1.32362	-1.33895	-1.33108	-1.22989	-0.897849	-1.08223	-1.27649	-1.35932	-1.32899	-1.16438
18627;18628;18629;18630;36223;94799;94800;94801;96476;96477;96478;110881;133871;133872;133873;133874;133875;133876;133877;133878;133879;133880;133881;133882;133883;133884;140746;140747;141374;141375;141376;176954;176955;176956;176957;176958;177409;177410;177411;178513;188671;205500;205501;205502;205503;205504;205505;220446;220447;220448;222524;226804;226805;226806;226807;244126;244127;244128;2441…	O00410	IPO5	0.11584	0.0707758	0.436622	0.0509083	0.0173202	-0.0546875	-0.0759274	0.139245	0.261986	0.136496	0.0471768	0.00195796	0.283532	0.119115	0.104197	0.184118	0.0705804	-0.00614318	0.151308	0.176487	0.0325873	0.0531335	0.235555	-0.0547341
30122;30123;30124;30125;30126;30127;30128;30129;30130;30131;100363;100364;100365;100366;100367;100368;100369;100370;100371;100372;100373;100374;123818;123819;123820;123821;123822;170192;211436;211437;211438;211439;212584;212585;212586;212587;212588;212589;212590;212591;212592;212593;212594;212595;212596;212597;212598;267919;267920;352059;352060;352061;352062;352063;352064;352065;352066;389967;389…	O00422	SAP18	-3.54805	-3.94508	-3.43868	-3.85768	-3.88599	-3.91692	-3.5616	-3.85654	-3.51949	-3.7973	-3.94553	-3.84014	-3.60178	-3.76517	-3.63801	-3.71804	-3.90528	-3.80643	-3.58028	-3.57573	-3.59308	-3.98482	-3.85364	-3.95177
18012;18013;18014;25127;25128;25129;72360;72361;109572;109573;109574;109575;109576;109577;109578;126019;126020;126021;126022;139121;139122;139123;139124;139125;139126;139127;139128;139129;139130;139131;139132;139133;139134;139135;139136;139137;139138;139139;163741;163742;163743;163744;183376;183377;183378;183379;183380;183381;183382;183383;183384;193557;193558;193559;193560;193561;193562;193563;2…	O00425	IGF2BP3	-3.38979	-4.04704	-3.75505	-4.10181	-3.95221	-3.89341	-3.15827	-4.03625	-3.62237	-4.10638	-3.94805	-4.03739	-3.24828	-3.6794	-3.66475	-4.09938	-4.25569	-4.11043	-3.16639	-3.1879	-3.92643	-4.06317	-4.28223	-4.36313
9679;9680;9681;9682;24993;24994;24995;24996;24997;24998;24999;25000;25001;25002;25003;60059;60060;60061;75929;75930;75931;75932;75933;75934;75935;75936;132761;174017;174018;188681;188682;188683;198796;198797;198798;198799;198800;198801;198802;198803;198804;198805;198806;233453;233454;233455;233456;233457;233458;235281;266427;266428;266429;266430;300419;300420;300421;300422;300423;300424;300425;31…	O00429	DNM1L	1.04975	1.19402	1.22534	1.15418	1.18884	1.18794	1.16285	1.32881	1.11944	1.13573	1.11827	1.02344	1.1176	1.33388	1.12145	1.22273	1.15477	1.08629	1.0877	1.06707	1.16229	1.31435	1.1634	1.21086
13723;13724;13725;13726;13727;13728;13729;13730;63100;63101;67778;67779;76583;76584;76585;76586;76587;153487;153863;153864;153865;153866;153867;153868;153869;153870;155227;216208;216209;216210;216211;216212;216213;216214;216215;216216;305988;315293;391322;391323;391324;391325;391326;391327;391328;391329;391330;391331;391332;391333;409918;409919	O00442	RTCA	1.39109	1.4858	1.32946	1.54797	1.39971	1.4568	1.33289	1.32024	1.40714	1.62384	1.25442	1.56379	1.34797	1.79878	1.4336	1.50977	1.44928	1.23318	1.79829	1.32003	1.50285	1.36449	1.34716	1.4428
4800;4801;17363;17364;69382;69383;69384;69385;69386;69387;69388;69389;69390;69391;69392;69393;69394;82107;82446;82447;82448;82449;82610;82611;82612;92411;92412;92413;92414;92415;99160;99161;119611;119612;119613;226092;226093;226094;226095;286761;286762;286763;286764;286765;286766;286767;297830;297831;297832;297833;297834;302266;302267;302268;302269;302270;302271;303249;303250;314528;314529;314530…	O00461	GOLIM4	-1.2379	-1.5535	-0.963236	-1.39595	-1.3797	-1.07578	-1.4067	-1.57454	-0.929751	-1.0851	-1.50798	-1.25826	-0.733919	-1.03083	-1.4678	-1.33438	-1.54381	-1.48452	-0.628588	-1.07415	-1.43869	-1.28799	-1.6803	-1.51073
698;699;700;701;702;703;704;705;706;19966;19967;19968;19969;19970;19971;19972;19973;23141;33948;71321;71322;81639;81640;111902;111903;111904;111905;130646;130647;130648;130649;130650;130651;130652;130653;143981;143982;143983;143984;143985;143986;143987;143988;152931;152932;157968;157969;157970;157971;188278;211679;211680;298505;316451;318882;324024;329351;329352;329353;329354;329355;337545;337546…	O00468	AGRN	0.835439	0.427618	0.469244	0.48339	0.468132	0.392449	0.564438	0.674353	0.394635	0.442633	0.461626	0.375767	0.56309	0.916303	0.5034	0.383946	0.257222	0.449177	0.520846	0.791728	0.630389	0.455902	0.338376	0.2268
6127;6128;10448;10449;50683;50684;50685;50686;50687;50688;50689;50690;50691;50692;50693;50694;50695;50696;50697;50698;50699;50700;50701;50702;50703;58036;58037;58038;58039;58040;58041;294893;294894;294895;294896;294897;294898;294899;294900;294901;294902;395595;395596;395597;395598;395599;395600;395601;395602;395603;395604;395605;395606;395607	O00479	HMGN4	-2.40513	-2.29202	-2.11645	-1.97704	-2.31901	-1.60624	-1.66767	-2.20432	-1.90533	-2.35614	-2.85403	-2.01136	-2.10201	-2.41428	-1.85568	-2.81114	-2.29802	-1.83333	-1.68025	-2.04686	-1.68172	-2.62148	-2.45423	-2.21909
141751;141752;141753;141754;141755;141756;141757;141758;141759;141760;141761;141762;141763;141764;141765;141766;141767;141768;141769;141770;141771;141772;141773;141774;141775;141776;141777;141778;141779;141780;141781;141782;141783;141784;141785;141786;219921;219922;219923;219924;219925;219926;219927;219928;219929;219930;219931;219932;219933;219934;219935;219936;219937;219938;219939;219940;219941;…	O00483	NDUFA4	-1.8491	-1.21495	-1.52635	-0.482603	-0.931615	-1.29639	-1.65505	-1.47428	-1.70776	-0.196432	-0.666027	-1.07244	-1.43485	-1.60766	-1.58977	-1.21938	-0.217203	-1.36767	-1.34601	-1.67384	-1.37871	-1.03393	-0.803199	-0.90195
32481;32482;32483;32484;32485;32486;32487;32488;32489;32490;247037;247038;247039;247040;247041;247042;247043;247044;247045;247046;247047;260882;338860;377438;391144;406435;406436	O00499	BIN1	1.64008	1.80948	2.12658	1.65987	1.68301	1.62033	1.73568	1.63341	1.8014	1.89435	1.88236	1.97496	1.87295	1.62587	1.52886	1.6951	2.11205	1.88209	1.70944	1.93054	1.79689	1.88288	1.63228	1.80449
11364;11365;32391;32392;32393;74397;74398;74399;74400;74401;74402;74403;74404;74405;74406;74407;74408;74409;74410;74411;74412;74413;74414;74415;74416;74417;74418;74419;74420;74421;82253;82254;82255;82256;146166;146167;146168;146169;187900;187901;187902;187903;244137;244138;244139;244140;244141;244142;244143;244144;244145;244146;244147;244148;244149;244150;293140;293141;293142;293143;293144;295993…	O00505	KPNA3	0.994654	0.854955	1.34854	0.883904	0.8542	0.911259	1.11175	1.18146	1.16958	0.802282	0.69795	0.915223	0.927243	0.98159	1.0569	0.98496	0.770428	0.992705	1.07129	1.18677	1.12278	0.802534	0.848918	0.813198
11462;11463;11464;11465;11466;11467;11468;11469;11470;35455;35456;35457;35458;35459;35460;35461;35462;36387;36388;36389;36390;36391;36392;36393;53480;53481;53482;53483;53484;53485;53486;53487;53488;79772;79773;89805;89806;89807;89808;89809;89810;89811;89812;89813;89814;89815;102703;102704;102705;102706;102707;102708;102709;102710;110647;110648;110649;110650;110651;160803;160804;160805;160806;1608…	O00515	LAD1	-2.59052	-2.61621	-2.68257	-2.58949	-3.04316	-2.52616	-2.48828	-2.23005	-2.7821	-2.74439	-2.58378	-3.02894	-2.51915	-2.86219	-2.80659	-2.4511	-2.54668	-2.7134	-2.41969	-3.0658	-2.93567	-2.40533	-2.52708	-2.75302
2455;2456;34293;34294;34295;78749;112383;118470;118471;118866;118867;140397;140398;140399;140400;140401;140402;140403;140404;140405;140406;245420;272462;272463;407600;407601;407602;407603;407604;407605;407606;432112;433106;433107	O00534	VWA5A	0.818704	1.46797	0.946346	1.44555	1.4692	1.57204	1.68831	1.24344	1.39622	1.08	1.00864	1.48156	1.32187	1.02294	1.34507	1.56246	0.814538	1.54844	1.15021	1.40493	1.28688	1.44333	1.104	1.64133
14688;14689;14690;14691;14692;17056;17057;17058;17059;17060;17061;48327;69032;69033;69034;84021;84022;84023;84024;84025;84026;84027;84028;84029;84030;103650;103651;103652;103653;134232;134233;134234;134235;158127;218186;218187;218346;218347;218348;218349;218350;218351;218352;220851;220852;220853;220854;220855;220856;220857;220858;220859;220860;220861;227903;227904;227905;227906;227907;227908;2279…	O00541	PES1	-3.80761	-3.99638	-3.43586	-3.94692	-4.06513	-3.89343	-3.63044	-3.97663	-3.65442	-4.04109	-4.13675	-4.08738	-3.56348	-4.10238	-3.85409	-3.89009	-4.09196	-3.97502	-3.84235	-3.67986	-3.76447	-3.90144	-4.03046	-4.15267
86864;86865;255189;258281;316458;316459;316460;343486;343487;343488;343489;343490;343491;343492;349863;349864;349865;349866;349867;349868;411085;411086;411087;411088;411089;411090;411091;411092;411093;411094;411095;411096;411097	O00566	MPHOSPH10	-3.52461	-3.7461	-3.15227	-3.66833	-3.76955	-3.73382	-3.40402	-3.65378	-3.40101	-3.88053	-3.81339	-3.49332	-3.62104	-3.30364	-3.60406	-3.57625	-3.61041	-3.67045	-3.40131	-3.67954	-3.46338	-3.66376	-3.79774	-3.61243
18770;18771;18772;18773;18774;18775;32109;32110;32111;61090;61091;61092;61093;84534;84535;84536;84537;84538;84539;84540;84541;84542;84543;84544;84545;84546;84547;84548;84549;84550;84551;84552;91953;91954;91955;91956;91957;92674;92675;92676;92677;92678;92679;92680;92681;92682;92683;92684;92685;93302;93303;93304;93305;93306;93307;93308;93309;93310;93311;93312;93313;93314;93315;93316;93317;93318;933…	O00567	NOP56	-2.96751	-3.02118	-2.70682	-3.0383	-3.07411	-2.94214	-2.7855	-2.98262	-2.87726	-3.04141	-3.00784	-2.8993	-2.87774	-3.06345	-3.02558	-2.92615	-2.98077	-2.91715	-2.91054	-3.02747	-3.00442	-2.9326	-2.98959	-3.03032
51295;51296;51297;51298;51299;51300;51301;51302;65107;65108;65109;65110;65111;65112;65113;65114;65115;65116;65117;65118;65119;65120;65121;65122;65123;65124;65125;65126;65127;65128;65129;65130;65131;65132;65133;65134;65135;65136;65137;65138;65622;65623;65624;65625;65626;65627;65628;65629;65630;65631;65632;72639;72640;72641;72642;72643;72644;72645;72646;72647;74009;74010;74011;74012;74013;74014;744…	O00571	DDX3X	-1.91818	-2.21054	-1.91902	-2.24617	-2.29391	-2.31177	-2.0764	-2.09239	-2.04394	-2.22895	-2.27208	-2.36646	-2.13861	-2.36674	-2.1671	-1.95835	-2.33377	-2.12054	-1.92102	-2.09226	-2.17292	-2.24966	-2.2052	-2.361
65433;65434;65435;65436;65437;65438;65439;65440;65441;70724;70725;70726;70727;70728;103448;103449;103450;103451;103452;103453;103454;103455;103456;103457;103458;103459;103460;103461;103462;103463;103464;103465;103466;103467;103468;103469;103470;103471;103472;103473;103474;103475;103476;237352;237353;296649;332400;332401;332402;332403;348097;348098;348099;348100;348101;348102;348103;348104;348105;…	O00584	RNASET2	-0.374126	0.518058	0.303761	0.303252	0.501222	0.191153	0.4242	0.531564	0.276689	-0.214639	0.178614	0.382719	0.0305693	-0.249406	0.185914	0.0514644	0.569005	0.767513	0.114615	0.15854	-0.157655	0.329118	0.394618	0.6806
58858;58859;58860;58861;58862;58863;58864;114350;114351;114352;114353;114354;114355;114356;114357;114358;114359;114360;181016;181017;181018	O00625	PIR	0.555327	1.08984	0.917184	0.929458	0.986845	0.205173	0.59555	1.23797	0.673399	0.556693	0.56611	1.20941	0.695882	0.982751	0.864198	0.261616	0.769285	1.11814	1.41833	0.878167	0.673396	0.347386	0.947477	0.635535
82253;82254;82255;82256;146166;146167;146168;146169;187422;187423;187424;187425;187426;187427;187428;187429;187430;187431;244137;244138;244139;244140;244141;244142;244143;244144;244145;244146;244147;244148;244149;244150;266802;266803;280260;280261;280262;280263;293040;293041;293042;293043;293044;295993;314085;407221;407222;407223;407224;407225;407226;407227;407228;407229;407230	O00629	KPNA4	-1.27947	-1.41898	-1.50776	-1.43649	-1.54753	-1.38344	-1.29493	-1.43215	-1.2464	-1.53273	-1.55543	-1.48817	-1.24314	-1.33318	-1.49869	-1.54719	-1.35019	-1.50299	-1.1344	-1.46404	-1.61451	-1.41374	-1.50936	-1.48897
6960;6961;6962;6963;6964;30807;85307;85308;85309;85310;85311;85312;85313;85314;85315;85316;85317;85318;91157;91158;126315;126316;126317;126318;139112;139113;139114;139115;139116;139117;139118;139119;139120;143819;200856;200857;200858;200859;200860;200861;200862;200863;235001;235002;235003;235004;235005;235006;235007;235008;235009;235010;235011;235012;235013;235014;271336;271337;271338;271339;2713…	O00748	CES2	0.551428	1.02619	0.722431	1.06284	0.718815	3.04614	0.693366	1.81917	1.86716	0.589837	1.44079	0.742504	1.22115	0.827146	0.589669	2.15328	0.403493	1.9721	1.04477	0.168614	0.508138	2.21619	1.08252	2.34128
58342;58343;64185;108087;108088;108089;108090;108091;108092;108093;108094;108095;108096;108097;108098;128105;133512;133513;179269;179270;179271;179272;249823;249824;249825;249826;249827;249828;249829;249830;249831;249832;249833;249834;249835;251250;251251;303266;303267;303268;337978;337979;337980;337981;337982;339896;339897;339898;339899;339900;339901;339902;339903;339904;339905;373862;418307	O00754	MAN2B1	0.608933	0.819043	0.581147	0.79727	0.942488	0.490852	0.86477	0.487956	1.01544	0.529319	0.386891	0.797152	0.439637	1.04668	0.684295	0.69011	0.675216	0.598211	0.913792	0.955489	0.714551	0.643629	0.442648	0.583541
19554;19555;209422;209423;209424;209425;209426;209427;209428;209429;209430;209431;209432;209433;209434;209435;209436;209437;209438;209439;209440;216644;365789;370165;370166;405191;405192;405193;405194;405195;405196;405197;405198;405199;405200	O00757	FBP2	1.31891	2.2785	1.03479	1.91883	2.0094	2.50186	1.65087	1.59991	1.42924	2.1706	2.19594	2.12985	1.78873	1.0523	1.84998	1.71597	1.90176	2.40977	1.72436	1.01774	1.7575	2.093	2.45545	2.75085
31063;31064;31065;31066;31067;31068;31069;31070;31071;31072;31073;31074;31075;31076;167605;167606;167607;167608;167609;167610;167611;167612;167613;167614;167615;167616;167617;167618;167619;167620;176138;176139;176140;176141;180035;180036;180037;180038;190950;190951;190952;190953;190954;190955;190956;190957;190958;190959;190960;190961;264690;264691;264692;287354;287355;316022;316023;316024;316025;…	O00764	PDXK	1.03335	0.849744	0.772856	0.977372	0.833844	0.946611	0.780398	0.785347	0.950217	1.00716	0.961474	0.992271	0.783154	0.959712	0.963052	0.826615	1.02724	0.755553	0.886263	0.726634	1.01795	0.766576	0.740663	0.874748
52451;52452;52453;52454;169751;169752;169753;169754;169755;169756;229594;229595;358113;358114;358115;358116;358117	O00767	SCD	-4.92142	-5.42725	-5.21525	-5.55581	-5.9023	-6.02386	-5.28539	-5.31327	-4.77182	-5.81496	-5.985	-5.83569	-5.14713	-5.18434	-5.45902	-5.30235	-5.9122	-5.78973	-5.50989	-4.87114	-5.43222	-5.4041	-5.92438	-5.80303
318047;318048;318049;352835;417450;417451;417452;417453;417454;417455;417456;417457;417458;417459;417460;417461;417462;417463;417464;417465	O14493	CLDN4	-2.06153	-2.48335	-1.92641	-2.39603	-2.54276	-1.8857	-1.8017	-1.85777	-2.08532	-2.47089	-2.56205	-2.33705	-2.29953	-1.87616	-2.01728	-2.22899	-2.23203	-2.26345	-2.45326	-1.91052	-2.44811	-1.69152	-2.22043	-1.81807
6900;6901;6902;6903;6904;6905;6906;6907;137935;137936;160853;160854;160855;160856;259389;259390;259391;259392;259393;259394;259395;259396;259397;259398;259399;259400;259401;259402;259403;259404;259405	O14548	COX7A2L	-1.82094	-1.27497	-1.50291	-0.991675	-1.04783	-1.0636	-1.58562	-1.49231	-1.65185	-0.606782	-0.925174	-1.20114	-1.59814	-1.81518	-1.44044	-1.20194	-0.700622	-1.24566	-1.56014	-1.7642	-1.48837	-1.10147	-1.03083	-0.790054
244910;244911;244912;244913;244914;244915;244916;244917;244918;244919;244920;244921;244922;244923;244924;244925;244926;244927;244928;244929;244930;244931;244932;244933;244934;244935;244936;244937;244938;244939;244940;244941;244942;244943;256813;401250;401251;401252;401253;401254;401255;401256	O14561	NDUFAB1	-7.32507	-6.72997	-7.21021	-6.77009	-6.88387	-7.24477	-7.29545	-7.08097	-7.58983	-6.74544	-6.33477	-6.99753	-6.84245	-6.93656	-7.42009	-7.26612	-6.39986	-7.18126	-7.13672	-8.15132	-7.17383	-6.90265	-6.47408	-6.66786
30044;30045;30046;30047;30048;30049;30050;30051;44122;44123;44124;44125;44126;44127;44128;73703;73704;73705;73706;73707;77628;77629;109698;109699;109700;109701;109702;131904;131905;250606;250607;250608;250609;250610;250611;250612;250613;250614;250615;250616;250617;250618;250619;256424;262303;262304;262305;269301;277202;328924;328925;328926;328927;418520;418521;418522;418523;418524;418525;418526;4…	O14579	COPE	1.73983	1.75854	1.3948	1.53758	1.55118	1.46348	1.47278	1.40652	1.54817	1.78641	1.67545	1.57836	1.66227	1.54094	1.79738	1.4054	1.2337	1.84641	1.43609	1.54691	1.50509	1.76465	1.70905	1.62014
43908;43909;43910;43911;43912;43913;43914;81078;81079;81080;81081;81082;81083;81084;81085;81086;81087;81088;81089;81090;87375;87376;87377;87378;87379;87380;87381;87382;87383;87384;87385;87386;87387;87388;87389;87390;87391;87392;87393;87394;87395;87396;158265;158266;158267;158268;158269;158270;158271;158272;158273;158274;158275;158276;226017;226018;279965;279966;279967;279968;279969;279970;279971;…	O14602	EIF1AY	0.0449253	0.0698929	0.555617	0.059705	-0.185062	-0.0532013	-0.107404	-0.0184978	0.256408	0.296697	-0.161703	0.162878	-0.0741695	-0.377122	0.0521598	0.268517	0.430028	0.10488	0.565258	-0.0494283	0.180718	0.0161403	-0.140464	0.0938291
10483;10484;10485;10486;10487;10488;10489;10490;10491;10492;10493;10494;21485;21523;21524;21525;21526;21527;21528;21529;21530;21531;21532;21533;21534;21535;21536;21537;21538;41233;41234;47456;47457;47458;47459;66606;66607;66608;66609;112557;180746;180747;180748;180749;195135;212199;212200;226466;226467;226468;226469;230496;230497;230498;230499;230500;230501;230502;230503;230504;230505;240955;2409…	O14617	AP3D1	1.41173	1.67284	1.51509	1.62398	1.54757	1.5617	1.46453	1.6149	1.56113	1.56276	1.52968	1.59324	1.53621	1.64038	1.66472	1.68443	1.47401	1.6758	1.59688	1.64213	1.71156	1.45786	1.50407	1.53409
162302;162303;162304;162305;205612;218562;218563;318921;318922;333400;333401;333402;333403;333404;333405;333406;333407;333408	O14618	CCS	1.22412	0.958789	0.47878	0.656727	0.874771	1.07682	0.581312	0.525028	0.993377	0.853496	1.35085	0.896344	0.831209	1.36491	0.627441	0.637412	0.789753	0.72951	0.668386	0.773786	0.857487	0.812715	0.883043	0.941693
103915;103916;103917;109871;109872;109873;109874;109875;109876;109877;109878;109879;109880;202882;202883;202884;202885;202886;202887;202888;202889;202890;202891;202892;214761;214762;216926	O14647	CHD2	-4.04239	-4.1029	-3.19358	-3.91269	-3.98977	-3.79922	-3.42624	-4.21745	-3.30538	-4.15637	-4.24386	-3.73701	-4.01183	-4.35114	-3.36775	-3.78257	-4.29498	-3.58305	-3.47354	-3.88759	-3.26621	-4.23429	-4.20634	-4.04109
17961;17962;17963;17964;42645;42646;42647;42648;42649;42650;42651;42652;47414;47415;47416;47417;53429;53430;53431;53432;53433;53434;55095;55096;55097;55098;55099;55100;55101;55102;103279;109998;109999;110000;110001;136502;136503;136504;136505;136506;136507;136508;136509;155167;155168;155169;181361;181362;249091;260747;260748;260749;260750;266191;268202;268203;286743;291061;299236;299237;299238;29…	O14672	ADAM10	-1.73669	-1.51686	-1.7738	-1.38453	-1.52227	-1.59377	-1.65514	-1.60772	-1.79285	-1.32963	-1.51063	-1.546	-1.66694	-1.57571	-1.6689	-1.64915	-1.60645	-1.50334	-1.70809	-1.7106	-1.64833	-1.55899	-1.33718	-1.68647
12543;12544;12545;12546;12547;12548;12549;12550;12551;12552;12553;12554;12555;177799;177800;177801;177802;177803;177804;177805;177806;177807;177808;177809;177810;177811;177812;177813;177814;177815;322040;322041;322042;322043;322044;322045;322046;322047	O14684	PTGES	-6.6101	-7.8346	-7.8019	-7.85024	-7.83585	-7.41291	-6.9732	-7.76115	-7.15411	-8.01817	-8.27059	-7.60568	-7.59499	-6.86879	-7.12807	-7.80286	-8.22898	-7.76853	-7.38664	-6.76973	-7.39173	-7.84419	-8.23341	-7.71325
24388;24389;24390;24391;24392;130671;130672;130673	O14735	CDIPT	-0.605488	-1.13847	-0.448556	-0.730167	-0.680124	-0.742692	-0.681356	-0.918314	-0.615115	-0.361886	-0.916901	-0.798301	-0.675352	-0.218516	-0.828247	-0.78989	-1.14371	-0.840318	-0.484926	-0.559675	-0.511753	-1.01803	-1.15353	-0.774659
40156;40157;40158;40159;40160;40161;177697;177698;177699;177700;177701;177702;177703;177704;217312;217313;217314;217315;219060;219061;219062;255582;290096;290097;290098;290099;290100;290101;290102;290103;408515;408516;408517;408518;408519;408520;408521;408522;409707;409708;409709;409710;409711;409712;409713;409714;409715;409716;409717;409718;425170;425171;425172;425173	O14737	PDCD5	1.61364	1.49791	2.13908	1.61504	1.53205	1.77866	1.67275	1.51847	2.03432	1.64678	1.5432	1.61168	1.57301	1.55022	1.67823	1.59354	2.15213	1.378	1.77428	1.54286	2.06864	1.51874	1.62809	1.3999
2428;2429;2430;2431;2432;2433;2434;52328;52329;52330;65709;65710;65711;65712;72604;72605;72606;72607;79711;79712;79713;256029;289765;289766;302321;405301;405302;405303;405304;405305;405306;405307;431297;431298;431299	O14744	PRMT5	-0.348551	-0.327483	-0.26963	-0.520272	-0.439481	-0.541671	-0.466425	-0.389495	-0.445829	-0.481818	-0.236788	-0.364249	-0.260419	-0.534041	-0.505372	-0.23431	-0.474811	-0.309108	-0.711904	-0.448453	-0.461633	-0.244883	-0.262985	-0.424486
15000;15001;15002;15510;15511;15512;15513;15514;15515;15516;31391;31392;31393;31394;31395;31396;31397;31398;31399;31400;31401;31402;31403;31404;83998;83999;84000;84001;84002;84003;84004;84005;84006;84007;84008;84009;84010;84011;84012;84013;84014;84015;84016;84017;84018;84019;84020;117714;117715;117716;117717;117718;117719;117720;117721;118171;118172;118173;118174;118175;118176;118177;118178;11817…	O14745	SLC9A3R1	0.673631	0.732054	1.03582	1.06322	0.87722	1.52958	0.758007	1.16396	0.978376	1.54179	0.89238	0.770231	0.964622	0.927671	0.687213	1.25245	1.48951	0.947111	1.06972	0.682593	0.788066	1.3097	0.820668	1.49757
44250;44251;44252;44253;44254;44255;44256;44257;44258;44259;44260;44261;44262;44263;44264;44265;44266;44267;196267;196268;196269;196270;196271;230528;230529;230530;266093;266094;266095;266096;266097;266098;266099;266100;266101;266102;266103;266104;296783;296784;296785;296786;296787;296788;296789;296790;296791;296792;296793;296794;296795;403449;403450;403451;403452;403453;403454;403455;403456;4034…	O14773	TPP1	1.3465	1.51658	1.64976	1.52101	1.57708	1.6046	1.67325	1.42957	1.61344	1.38987	1.21268	1.66758	1.36616	1.75338	1.58401	1.48493	1.37226	1.44405	1.88104	1.54575	1.43301	1.34656	1.31964	1.3746
20019;20020;24002;24003;24004;37186;37187;37188;37189;37190;37191;37192;39878;39879;62537;84171;84172;84173;84174;84175;84176;84177;84178;84179;92605;93953;115395;115396;115397;115398;115399;138634;165236;165237;165238;165239;165240;165241;238229;238230;238231;363193;363194;363195;363196;363197;363198;427488;427489;427490;427491;427492;427493;428242;428243;428244;428245;428246;428247;428248;428249	O14776	TCERG1	-1.17169	-1.54933	-1.03409	-1.51526	-1.46574	-1.43289	-1.48379	-0.871937	-1.30735	-1.64663	-1.52792	-1.45339	-1.01224	-1.29354	-1.39818	-1.3949	-1.59547	-1.492	-1.20129	-1.1969	-1.33088	-1.53079	-1.4245	-1.65735
29492;53844;53845;84863;84864;84865;84866;84867;84868;84869;84870;84871;84872;154824;154825;154826;154827;154828;154829;154830;154831;280801;280802;280803;280804;280805;318099;318100;318101;318102;318103;318104;318105;318106;318107;318108;318109;346562;346563;346564;346565;346566;346567;346568;367802;386758;386759;386760;389643;389644;389645	O14815	CAPN9	0.484329	2.19503	0.579029	1.38957	1.30712	1.09931	0.953196	1.36393	0.427934	1.20889	2.06036	1.04271	0.579058	1.26972	1.53463	0.701872	1.2022	1.74713	1.09535	0.446568	0.985702	0.987852	2.18226	1.32259
19868;19869;19870;19871;19872;19873;19874;23765;23766;23767;23768;23769;23770;23771;23772;23773;23774;23775;23776;23777;23778;23779;23780;23781;23782;23783;23784;23785;62067;62068;62069;62070;62071;62072;62073;62074;62075;62076;62077;62078;62079;62080;62081;62082;62083;62084;62085;62086;62087;62088;62089;62090;62091;62092;62093;62094;62095;62096;62097;62098;62099;62100;101965;101966;101967;101968…	O14818	PSMA7	1.55398	1.66444	1.87934	1.64131	1.68321	1.61777	1.74959	1.59291	1.86087	1.5534	1.62268	1.64069	1.71406	1.50936	1.80591	1.75173	1.60382	1.6918	1.80874	1.59887	1.73727	1.62045	1.60471	1.61443
32593;32594;32595;32596;32597;32598;32599;32600;32601;32602;32603;32604;112100;112101;112102;112103;112104;112105;112106;112107;112108;209880;209881;209882;209883;209884;209885;214186;214187;215731;215732;294086;294087;294088;294089;294090;294091;294092;294093;294094;294095;313106;313107;313108;313109;313110;313111;313112;313113;313114;313115;349407;349408;349409;349410;349411;349412;349413;34941…	O14828	SCAMP3	-1.96833	-2.4704	-2.38805	-2.35207	-2.48684	-2.5182	-2.27087	-2.25604	-2.22946	-2.38791	-2.67116	-2.6827	-2.19199	-2.45432	-2.12996	-2.4408	-2.56221	-2.53295	-2.12265	-2.11383	-2.31827	-2.5754	-2.51296	-2.69029
183832;183833;183834;183835;183836;183837;183838;183839;183840;183841;183842;183843;183844;183845;183846;183847;183848;183849;183850;183851;183852;183853;183854;327486;327487;327488;327489;327490;327491;327492;327493;327494;327495;327496;327497;327498;327499;327500;327501;327502;327503;327504;327505;327506;327507;388344;388345;388346;401151;401152;401153;401154;401155;401156;401157;401158;401159;…	O14880	MGST3	-0.431743	0.024798	-0.569361	-0.121913	-0.314626	0.650285	-0.131762	0.0226373	-0.326599	-0.0321241	0.188145	-0.254245	-0.207771	-0.62318	-0.141976	0.0671331	-0.483693	0.526428	-0.22542	-0.76877	-0.386037	0.0287668	0.127449	0.635309
42515;42516;42517;158147;317371;317372;317373;317374;317375;317376;317377;408450;408451;408452;408453;408454;408455;408456;408457;408458;408459;408460;408461;408462;408463;408464	O14907	TAX1BP3	0.792923	0.981862	1.05656	0.799077	0.93603	0.622332	0.629726	1.28604	0.728993	0.713349	1.20372	0.749866	0.582223	0.376488	0.920393	0.897053	1.21656	1.11477	0.832882	0.388524	0.747325	1.06574	1.23073	1.15149
75531;75532;182444;182445;210242;210243;210244;210245;211606;287522;287523;287524;287525;287526;287527;318896;318897;318898;318899;318900;341084;382942;382943;382944;382945;382946;382947;382948;382949;382950;382951;382952;382953;382954	O14908	GIPC1	-1.64221	-1.51105	-1.41399	-1.72797	-1.89357	-2.00626	-1.63996	-1.06549	-1.8848	-1.76821	-1.70798	-1.82297	-1.52023	-1.9209	-1.71016	-1.57654	-1.70343	-1.85786	-2.08428	-1.65306	-1.94082	-1.7008	-1.34683	-1.75668
237846;245421;253321;303779;303780;303781;317895;383211;383212;383213;383214;433782;433783;433784;433785;433786;433787;433788;433789;433790;433791;433792	O14929	HAT1	-0.0181223	-1.18937	0.0586343	-0.45445	-0.334639	-0.900305	-0.103376	-0.617541	-0.119893	-0.692925	-0.513163	-0.967198	-0.347917	-1.17817	-0.220568	-0.248663	-0.479787	-0.44953	-0.448182	0.0886867	-0.529366	-0.576382	-0.637655	-0.752699
6121;6122;6123;6124;6125;6126;31671;31672;100894;100895;100896;100897;100898;100899;100900;100901;100902;118087;118088;118089;118090;118091;118092;118093;118094;144744;179461;206636;206637;206638;206639;206640;288215;288216;288217;288218;288219;288220;288221;365580;365581;365582;390521;390522;390523;390524;390525;390526;390527;390528;390529;390530;390531;390532;421598	O14936	CASK	0.450097	0.264746	0.311225	0.240959	0.241299	0.54951	0.161974	0.263353	0.100349	0.710507	0.491769	0.470142	0.674974	0.400588	0.148391	0.352502	0.0754946	0.355731	0.139461	0.1184	0.260944	0.519391	0.441122	0.522372
44273;44274;44275;44276;44277;44278;44279;44280;44281;94215;94216;94217;94218;94219;94220;94221;94222;94223;94224;94225;157161;157162;157163;157164;157165;157166;157167;157168;157169;157170;157171;157172;157173;157174;157175;181719;181720;181721;181722;214539;214540;214541;214542;214543;214544;214545;214546;214547;287312;287313;287314;287315;287316;287317;287318;287319;287320;287321;287322	O14949	UQCRQ	-2.78845	-2.14171	-2.44779	-1.7603	-1.91303	-1.99826	-2.48748	-2.47322	-2.54121	-1.42112	-1.80573	-2.12237	-2.41791	-2.63444	-2.54028	-2.00202	-1.66897	-2.02975	-2.35963	-2.44812	-2.30728	-1.91553	-1.87132	-2.11194
1281;1282;1283;1284;1285;5747;5748;11562;11563;11564;11565;11566;11567;11568;11569;25044;25045;25046;54756;54757;115436;115437;115438;115439;115440;115441;215709;215710;215869;215870;287941;313662;313663;314108;345835;345836;345837;345838;345839;382126;382127;386553;386554;386555;386556;386557;386558;386559;386560	O14964	HGS	1.27717	1.50372	1.38902	1.43166	1.25429	1.30876	1.43347	1.46969	1.26901	1.32187	1.24111	1.42117	1.40737	1.93989	1.26283	1.32057	1.27168	1.20333	1.48378	1.50213	1.20306	1.44503	1.53246	1.08919
53648;75145;75146;75147;75148;75149;75150;75151;115815;118461;118462;118463;118464;118465;118466;118467;118468;118469;119031;119032;119033;119034;119035;119036;119037;119038;176078;176079;176080;187522;187523;187524;187525;187526;187527;187528;187529;187530;202433;206473;206474;206475;210613;211848;211849;221426;221427;221428;221429;221430;221431;264697;264698;264699;264700;265371;265372;265373;2…	O14974	PPP1R12A	0.437706	0.324278	0.00712483	0.241698	0.281121	0.345569	0.427548	0.359387	0.408425	0.222801	0.107577	0.112772	0.0677925	0.442632	0.209195	0.398865	0.168666	0.326723	0.162615	0.122193	0.463303	0.33785	0.370145	0.226466
50145;50146;50147;50148;50149;50150;50151;50152;50153;50154;50155;53243;53244;53245;53246;54314;54315;54817;54818;54819;54820;54821;54822;54823;193343;210548;210549;210550;210551;210552;275362;276755;276756;276757;276758;276759;370874;370875;370876;370877;370878;370879;370880;370881;378337;378338;378339;383248;383249;383250;383251;383252;383253;383254;383255;383256	O14975	SLC27A2	-3.20335	-3.44343	-3.27859	-3.44053	-3.49553	-2.84156	-3.15546	-2.95509	-3.36278	-3.55293	-3.43043	-3.43307	-3.53587	-2.978	-3.21921	-3.13819	-3.40746	-3.31015	-3.4598	-3.29068	-3.35638	-3.34823	-2.79709	-3.37356
2144;2145;26185;26186;26187;26188;26189;26190;26191;26192;26193;26194;26195;27386;27387;27388;27389;27390;42466;43216;43217;43218;72257;72258;82932;82933;82934;84934;115765;146617;146618;146619;184132;184133;184134;184135;184136;184137;184138;184139;184140;239966;239967;239968;239969;244080;244081;244082;244083;367575;367576;367577;367578;367579;367580;381190;387364;387365;387366;387367;408507;40…	O14976	GAK	1.28926	1.82549	1.45234	1.73634	1.83745	1.67398	1.60802	1.80488	1.47109	1.56977	1.76174	1.82201	1.52997	1.66806	1.7401	1.67413	1.53076	1.82705	1.78624	1.81525	1.83991	1.56602	1.60988	1.47489
48616;48617;48618;66951;66952;66953;66954;66955;66956;124426;124427;124428;124429;124430;124431;124432;124433;124434;124435;124436;124437;124438;124439;124440;124441;124442;124443;124444;124445;124446;124447;124448;124449;150953;150954;150955;150956;150957;150958;150959;150960;150961;150962;150963;150964;150965;150966;150967;150968;150969;150970;150971;150972;150973;150974;150975;150976;150977;15…	O14979	HNRNPDL	-2.76403	-3.3782	-2.78609	-3.24196	-3.30567	-3.21051	-3.04366	-3.1549	-2.84241	-3.47725	-3.29491	-3.03521	-3.00231	-3.48806	-3.23468	-3.0351	-2.95166	-3.08364	-2.93114	-2.78732	-3.03105	-3.35988	-3.35439	-3.29371
18713;18714;18715;40667;40668;40669;40670;40671;55200;55201;55752;55753;55754;55755;65259;65260;65261;65262;65263;65264;65265;65266;65267;65268;65269;75357;75358;75359;75360;75361;75362;75363;75364;75365;75366;75367;75368;75369;75370;93796;93797;93798;93799;93800;93801;93802;93803;93804;93805;93806;93807;93808;93809;93810;98969;98970;99139;111445;111446;111447;111448;111449;111450;111451;118639;1…	O14980	XPO1	0.794843	0.310964	0.86672	0.31106	0.408721	0.391729	0.593046	0.452837	0.676581	0.204429	0.537553	0.400943	0.680671	0.477749	0.532209	0.553774	0.193652	0.57852	0.524034	0.826185	0.437685	0.331697	0.493509	0.38559
21076;21077;22953;22954;22955;22956;22957;24992;27606;49942;66957;66958;67133;67134;67135;67136;67137;67138;67139;67140;67141;67142;67143;67144;67145;67146;67147;67148;67149;67150;67151;67152;67153;67154;67155;67156;67157;77372;77373;90077;92979;101098;101099;101100;101101;101102;101103;101104;101105;101106;101107;101108;101109;107893;107894;107895;107896;119616;119617;119618;119619;119620;119621…	O15020	SPTBN2	-1.87831	-2.09822	-2.0663	-2.1469	-2.14253	-2.28035	-2.13854	-1.8603	-1.93912	-2.11234	-2.23857	-2.03588	-2.03605	-1.79463	-2.05261	-2.07241	-2.09415	-2.1802	-1.84878	-1.9652	-1.9313	-2.17981	-2.12865	-2.25158
28740;28741;28742;50460;97769;99183;102166;126733;126734;126735;126736;126737;131437;131438;131439;131440;131441;158543;230160;230161;230162;243369;243370;243371;243372;243373;243374;243375;288344;288345;288346;296525;296526;303461;303462;303463;309846;309847;316554;316555;316556;337715;337716;337717;337718;337719;337720;337721;365918;375136;375137;375138;375139;385264;425061;430631;430632;432561…	O15027	SEC16A	-0.829171	-0.369423	-1.00616	-0.720374	-0.707111	-0.945466	-0.858086	-0.932156	-0.938777	-0.488404	-0.610345	-0.697397	-0.350931	0.0157213	-0.942654	-0.962265	-0.818619	-1.02265	-0.694258	-1.02143	-0.695537	-0.720948	-0.598239	-0.820795
3230;3231;3232;3233;27598;27599;27600;27601;27602;27603;27604;27605;56802;56803;56804;67319;67320;67321;76373;76374;85298;85299;85300;85301;85302;85303;85304;85305;85306;163151;163152;165966;165967;165968;165969;165970;176414;179578;179579;179580;201385;201386;201387;201388;201389;201390;201391;201392;201393;231962;231963;231964;231965;231966;231967;231968;249804;249805;251805;252595;252596;25259…	O15031	PLXNB2	-2.22178	-1.96287	-2.39543	-2.09821	-2.18803	-2.33542	-2.11761	-2.01769	-2.42582	-2.12393	-2.00029	-2.31334	-2.2092	-2.58132	-2.16383	-2.34438	-2.23919	-2.13576	-2.23805	-2.31862	-1.99868	-2.1167	-2.26343	-2.31737
62358;62359;62360;90825;92329;92330;100931;129142;129143;129144;129145;129146;129147;129148;129149;131492;131493;131494;131495;131496;131497;131498;131499;133888;133889;211493;211494;211495;211496;214471;215113;215114;215115;265847;265848;265849;265850;265851;265852;265853;265854;265855;266248;283316;283317;284785;284786;284787;284788;288202;288203;288204;331441;336551;336552;336553;336554;336555…	O15042	U2SURP	-3.21235	-3.54121	-2.88748	-3.36974	-3.50775	-3.4185	-3.0995	-3.42186	-3.06539	-3.53414	-3.60638	-3.39296	-2.99397	-3.19776	-3.28948	-3.4719	-3.67425	-3.35889	-3.33183	-2.93057	-3.18082	-3.48589	-3.48389	-3.58666
239626;239627;412234;412235;412236;412237;412238;412239;412240;412241	O15050	TRANK1	-1.29239	-1.21448	-1.0007	-1.24187	-1.33926	-1.29807	-1.27615	-1.30039	-1.12596	-1.05442	-1.51683	-1.20301	-1.19829	-1.5279	-1.16744	-1.0865	-1.35949	-1.25379	-1.09771	-1.30074	-1.08144	-1.25518	-1.40769	-1.29034
81077;119480;119481;119482;119483;122669;122670;169367;169368;169369;169370;223094;250169;250170;250171;250172;250173;250174;257426;257427;308827;308828;308829;308830;308831;318733;318734;318735;318736;318737;318738;318739;368933;378018;378019;378020;378021;378022;378023;378024;378025;378026;386257;386258;386259;386260;386261	O15061	SYNM	2.27906	2.13961	2.07093	2.06022	2.39799	2.59662	2.44237	2.1911	2.3047	2.23454	1.68274	2.58743	1.93129	2.13716	2.05345	2.56234	2.03505	2.76604	2.06346	1.80704	2.20438	2.50757	2.38715	2.5431
13536;78771;78772;78773;78774;78775;78776;78777;78778;107369;107370;107371;107372;107373;137452;166876;172242;190542;254730;392293;392294;392295;392296;392297;392298;392299	O15067	PFAS	-0.306782	-0.315143	0.0337496	-0.378585	-0.295977	-0.025589	-0.213937	-0.308831	-0.097118	-0.363358	-0.0734434	-0.415715	0.0903899	0.198689	-0.163802	-0.0596173	-0.445923	-0.20669	-0.127319	-0.0496421	-0.117581	-0.145111	-0.330975	-0.338194
11234;11235;11236;11237;11238;11239;11240;11241;11242;228574	O15078	CEP290	-5.26535	-5.88934	-4.86326	-5.66734	-5.63403	-5.60089	-5.0167	-6.11122	-5.16028	-5.79545	-5.71509	-5.48599	-5.2484	-6.19246	-5.27739	-5.45611	-5.45829	-5.53157	-5.40865	-5.1237	-5.2739	-6.24273	-5.42755	-5.5145
69120;69121;69122;77343;77344;94341;94342;94343;94344;94345;94346;94347;94348;251340;320659;320660;320661;320662;428712;428713;428714	O15118	NPC1	-2.62858	-3.25383	-2.66388	-2.93142	-2.89182	-3.04617	-2.70048	-3.10998	-2.59838	-2.95582	-3.02734	-3.04286	-2.5923	-2.9391	-2.80257	-3.04483	-2.90477	-3.15165	-2.61555	-2.6786	-2.64271	-3.26841	-3.05417	-3.24819
32605;32606;32607;32608;32609;32610;32611;70940;70941;98891;98892;98893;109171;109172;109173;293128;293129;293130;293131;293132;293133;296829;296830;317003;317004;317005;368238;371921;371922;371923;371924;371925;371926	O15126	SCAMP1	-1.59372	-1.74467	-1.99618	-1.72007	-1.82666	-1.91462	-1.60696	-1.80457	-1.83005	-1.6569	-1.88585	-1.9032	-1.68556	-1.47994	-1.75699	-1.85533	-1.8459	-1.81216	-1.60527	-1.4513	-1.70174	-1.67534	-1.89529	-1.91643
1383;1384;1385;1386;1387;4374;4375;4376;4377;4378;4379;4380;107008;107009;107010;107011;107012;107013;107014;107015;308368;308369;308370;308371;308372;308373;308374;308375;308376;308377;308378;308379;308380;308381;308382;308383;358027;358028;358029;358030;358031;358032;358033;358034;358035;358036;358037;358038;358039;358040;358041	O15127	SCAMP2	-2.94779	-2.83724	-3.07479	-2.88336	-3.04802	-3.02846	-2.88362	-3.05568	-2.98206	-3.00014	-2.93098	-2.99109	-2.89972	-3.02269	-2.91879	-3.25791	-2.8803	-2.87352	-2.92856	-3.31372	-2.97336	-2.95932	-3.05412	-2.9043
35470;47573;114999;115000;120840;120841;120842;120843;120844;120845;126766;126767;126768;126769;126770;126771;126772;126773;126774;126775;126776;126777;126778;126779;137374;137375;137376;137377;137378;137379;188644;188645;188646;188647;188648;188649;188650;208395;208396;208397;208398;208399;208400;208401;278069;278070;278071;278072;278073;278074;278075;278076;278077;278078;278079;278080;278081;27…	O15143	ARPC1B	1.88262	1.65899	1.73863	1.58645	1.73527	1.92036	1.93844	1.71984	2.21128	1.442	1.54153	1.79183	1.47379	1.98068	2.0292	1.90045	1.34804	1.83394	1.82038	2.07239	1.95072	1.65053	1.45657	1.64885
33582;33583;33584;33585;33586;33587;33588;33589;33590;33591;33592;33593;33594;33595;33596;34630;34631;40868;40869;40870;40871;44093;51915;51916;51917;51918;51919;51920;51921;51922;51923;51924;51925;51926;51927;51928;51929;51930;51931;51932;51933;51934;51935;52068;52069;52070;52071;52072;52073;52074;52075;52076;52077;52078;52079;52080;52081;52082;52083;52084;52085;52086;52087;52088;52089;52090;520…	O15144	ARPC2	2.08777	2.11487	1.96547	2.11596	2.16537	2.02887	2.31232	2.15072	2.26946	1.98891	1.9006	2.0429	1.9839	1.90099	2.33248	2.13581	1.96656	2.19675	1.97251	2.16552	2.30257	1.87936	2.04879	2.00521
28711;44222;44223;44224;44225;44226;44227;44228;44229;44230;44231;44232;44233;44234;44235;44236;44237;44238;75305;75306;75307;75308;75309;75310;75311;75312;75313;75314;75315;75316;75317;75318;75319;75320;75321;75322;75323;75324;75325;75326;75327;236873;236874;236875;236876;236877;236878;236879;236880;236881;236882;236883;236884;236885;236886;236887;236888;236889;236890;236891;236892;236893;236894…	O15145	ARPC3	1.97106	1.93981	1.89047	2.02966	2.17965	1.99522	2.22594	2.01472	2.10767	1.85185	1.85604	2.03142	1.931	1.81965	2.30051	1.98286	1.92304	2.22193	1.97688	2.11697	2.13768	1.8719	2.02729	1.87588
238933;238934;238935;238936;238937;238938;238939;238940;238941;238942;238943;334750	O15155	BET1	-1.54979	-0.865327	-1.18929	-0.935157	-0.455547	-1.35256	-1.37257	-1.52244	-1.33622	-0.708933	-0.513159	-0.748793	-1.08852	-1.02092	-1.1377	-1.18675	-0.488869	-1.40283	-1.36128	-0.786522	-1.53365	-1.17386	-0.771995	-0.799262
138577;195346;195347;195348;195349;233780;233781;233782;233783;233784;233785;243174;243175;243176;243177;243178;243179;243180;288861;288862;288863;288864;288865;288866;401146;401147	O15160	POLR1C	-1.81364	-1.86588	-1.51981	-1.82992	-1.74459	-1.74108	-2.63487	-1.6293	-1.6293	-1.6293	-1.6293	-1.6293	-1.66031	-1.63573	-1.80828	-1.9396	-1.89035	-1.84382	-1.6752	-1.58971	-1.9033	-1.53956	-1.9629	-2.25033
50082;50083;50084;50085;50086;50087;50088;50089;50090;50091;50092;50093;50094;50095;50096;50097;50098;50099;54979;54980;54981;54982;56214;56215;56216;56217;56218;56219;56220;56221;56222;56223;56224;56225;56226;56227;56228;56229;102326;102327;123882;123883;123884;123885;123886;123887;123888;123889;123890;123891;141420;141421;141422;141423;141424;141425;141426;141427;141428;141429;141430;141431;141…	O15173	PGRMC2	-3.38088	-2.7204	-3.35057	-3.04722	-3.02103	-2.96655	-3.09444	-2.93734	-3.46858	-3.17217	-2.6351	-3.05655	-3.40762	-3.66373	-3.25735	-2.96706	-2.63264	-2.81905	-3.10011	-3.36988	-3.21005	-3.0123	-2.82811	-2.84653
30848;30849;30850;30851;31875;31876;31877;31878;40659;40660;85756;85757;85758;85759;85760;85761;85762;85763;85764;85765;95607;95608;95609;95610;113708;123494;123495;123496;123497;123498;123499;123500;123501;123502;146411;146412;146413;146414;146415;146416;146417;146418;154019;158541;158542;169314;169315;169316;169317;169318;169319;169320;169321;175931;175932;175933;175934;175935;175936;181829;209…	O15195	VILL	0.288793	1.30582	0.411051	0.901154	0.872377	0.535868	0.811996	0.696229	0.542673	0.650099	1.41132	0.911153	0.773357	1.25189	0.572282	1.1418	0.711206	0.97957	0.804382	0.269499	0.537602	0.967926	1.21898	1.01902
91374;91375;91376;91377;91378;91379;91380;91381;91382;91383;91384;91385;91386;91387;91388;91389;91390;91391;91392;91393;91394;91395;91396;118367;118368;118369;118370;118371;118372;214152;226104;226105;226106;226107;226108;241497;241498;241499;241500;241501;241502;241503;241504;241505;241506;241507;251341;251342;251343;251344;251345;251346;300608;300609;300610;300611;315580;315581;315582;315583;31…	O15212	PFDN6	0.93871	0.803594	1.24733	0.941094	0.946332	0.835228	1.08677	0.792632	1.18217	0.87328	0.835353	0.911362	1.0833	0.87397	0.9384	0.943179	1.27273	0.811096	1.02966	1.17665	1.00126	0.839539	0.763263	0.847557
20362;172176;177465;177466;177467;184469;184470;184471;184472;229625;229626;229627;324064;324065;324066;324067;324068;324069;324070;433380	O15213	WDR46	-2.39465	-2.64488	-2.02603	-2.7119	-2.62292	-2.48734	-2.56193	-2.45794	-2.3354	-2.64886	-1.60208	-2.17259	-2.3319	-1.66385	-2.68999	-2.54182	-1.736	-2.70109	-2.54195	-2.14084	-2.53175	-2.42699	-1.55102	-2.62547
50596;50597;60093;60094;60095;67404;107926;107927;300103;318644;366744;366745;369569;389466;389467;422654;422655;422656;422657;422658;428286;428287;428288;428289	O15226	NKRF	-3.47041	-3.45362	-2.97567	-3.62787	-3.54496	-3.60215	-3.27061	-2.84783	-3.05467	-3.66089	-4.03726	-3.48249	-4.19396	-3.27982	-3.1113	-3.32678	-3.59058	-3.07815	-3.23629	-3.60102	-3.56133	-3.27287	-3.6494	-3.04471
14275;14276;14277;14278;14279;17304;17305;17306;17488;25188;25189;25190;39003;39004;39005;39006;39007;39008;39009;39010;45194;45197;45198;47243;47244;47245;47432;47433;51838;64193;64194;64195;64196;64197;75784;85015;85016;85017;85018;136433;166328;166329;182301;218431;296828;338391;338392;357353;357354;362462;363688;363689;363690;363691;406702;406703;406704	O15230	LAMA5	0.907417	0.398407	0.37137	0.41228	0.465389	0.648767	0.511257	0.624243	0.636237	0.292398	0.508298	0.307006	0.250846	0.881072	0.434491	0.299205	0.343147	0.67694	0.364793	0.986054	0.43752	0.488421	0.407731	0.354079
29923;29924;29925;29926;29927;29928;29929;29930;29931;29932;62790;62791;62792;62793;62794;62795;62796;62797;115420;115421;115422;115423;115424;125453;125454;143336;154779;154780;154781;154782;154783;154784;154785;158309;158310;158311;169574;169575;169576;169577;215267;215268;215269;215270;215271;310347;310348;310349;310350;310351;310352;317750;317751;317752;317753;317754;322772;337090;337091;3370…	O15231	ZNF185	-3.66537	-4.16138	-4.15592	-4.13732	-4.17156	-4.11381	-4.06241	-2.72101	-4.1878	-4.15699	-4.42389	-4.21069	-4.03357	-3.51682	-4.20704	-4.06779	-4.20632	-4.17791	-3.87076	-4.20526	-4.00163	-3.68242	-4.52044	-4.14454
234397;234398;234399;234400;234401;234402;234403;234404;234405;234406;234407;234408;234409;234410;234411;234412;234413;234414;234415;307209;315789;315790;323505;323506;384600;384601;384602;384603;384604;384605;384606;384607;384608;384609;426134;426135;426136;426137;426138;426139;426140;426141	O15258	RER1	-2.38526	-2.17897	-2.41661	-2.32286	-2.24254	-2.31982	-2.22366	-2.36745	-2.36124	-2.35186	-2.23649	-2.24619	-2.24806	-2.16145	-2.34568	-2.33934	-2.46942	-2.35421	-2.33549	-2.37533	-2.31772	-2.32418	-2.27547	-2.31626
166946;166947;166948;166949;166950;166951;166952;166953;166954;166955;166956;166957;166958;166959;166960;166961;166962;166963;166964;166965;166966;166967;166968;166969;166970;166971;166972;166973;166974;166975;222554;222555;222556;222557;222558;222559;222560;222561;222562;222563;222564;222565;222566;222567;222568;222569;222570;222571;222572;222573;222574;222575;222576;222577;222578;222579;222580;…	O15260	SURF4	-1.28837	-0.751547	-1.1847	-0.824004	-0.882317	-1.21366	-1.22064	-0.664797	-1.11266	-0.906203	-1.02987	-1.10307	-1.32785	-1.19249	-0.708912	-1.25824	-1.02419	-0.667095	-1.37783	-1.14085	-1.34044	-1.09578	-0.941775	-0.528205
322;323;324;325;326;327;328;329;25005;25006;59344;59345;59346;59347;91758;91759;91760;91761;91762;91763;101952;112838;112839;112840;112841;112842;112843;112844;112845;112846;112847;112848;161150;243614;243615;243616;326153;326154;326155;329095;329096;329097;329098;329099;329100;329101;329102;329103;416670;416671;416672;416673;416674;416675;416676;416677;416678;416679;416680;416681;416682;416683;4…	O15269	SPTLC1	-1.97978	-2.17271	-2.1104	-2.22369	-2.3288	-2.29791	-1.87197	-2.0176	-2.13309	-2.30211	-2.25872	-2.235	-2.1454	-1.66205	-2.16786	-2.21667	-2.38979	-2.32533	-1.99233	-2.07445	-2.10304	-2.12741	-2.22212	-2.56858
44239;86569;86570;86571;86572;86573;99695;99696;99697;99698;99699;99700;99701;100585;100586;100587;100588;100589;100590;100591;100592;104997;254847;282225;282226;282227;282228;282229;282230;282231;282232;282233;282234;282235;282236;282237;291327;291328;291329;291330;291331;325688;325689;397163;397164;397165;397166;397167;397168;397169;397170;397171	O15270	SPTLC2	-1.87282	-1.53132	-2.0705	-1.61968	-1.68319	-2.01601	-1.59885	-1.57778	-1.81247	-1.96779	-1.70649	-1.69494	-1.83356	-1.75433	-1.5689	-1.755	-1.84006	-1.61426	-1.82719	-1.80827	-1.87851	-1.62353	-1.33793	-1.56039
4461;4462;4463;4464;4465;4466;4467;124875;169794;191861;191862;207827;263805;301501;378291	O15294	OGT	-1.00644	-1.31818	-0.912827	-1.29161	-1.18296	-1.14278	-1.04802	-1.14854	-0.799606	-1.26816	-1.40867	-1.24528	-1.00282	-1.29978	-0.937844	-1.14632	-1.44468	-1.13513	-1.06332	-0.961431	-0.871199	-1.276	-1.34355	-1.24615
108552;108553;108554;108555;108556;108557;108558;108559;181516;181517;181518;181519;181520;181521;181522;181523;186722;186723;186724;186725;186726;186727;186728;186729;186730;186731;186732;365963;365964;365965;365966;365967;365968;365969;365970;365971;366107;406699;406700;406701;422633;422634;422635;422636;422637;422638;422639;422640;422641;422642;422643;422644;422645	O15305	PMM2	1.06263	1.39948	1.26065	1.05244	1.06341	1.24571	1.04511	1.13309	1.24156	1.31634	1.23286	1.18296	1.07031	0.80661	1.10715	1.31685	1.30658	1.22299	1.05099	0.875379	1.20801	1.28587	1.21599	1.24703
13279;13280;13281;13282;13283;13284;13285;13286;13287;13288;49958;49959;49960;63745;63746;63747;71144;71145;71146;71147;71148;71149;71150;71151;71152;71153;85471;85472;85473;85474;85475;85476;85477;114668;127099;127100;127101;127102;127103;214219;305852;305853;305854;323478;323479;323480;337067;337068;362175	O15320	MIA2	-1.33293	-1.03483	-1.48507	-1.26159	-1.30393	-1.2089	-1.22512	-1.38973	-1.31716	-1.10789	-1.37916	-1.23729	-1.61503	-1.13764	-1.26029	-1.26227	-1.22809	-1.23192	-1.31706	-1.52255	-1.02959	-1.22	-1.09212	-1.34498
14598;14599;14600;14601;14602;14603;14604;14605;14606;14607;14608;192151;192152;286691;334751;429037	O15321	TM9SF1	-1.9244	-1.93331	-2.36772	-2.21162	-2.05253	-2.30123	-2.35185	-2.19029	-2.22344	-2.14768	-2.04666	-1.97062	-2.01	-2.55304	-2.21591	-1.97151	-2.23304	-1.92768	-2.18033	-2.29893	-2.2903	-1.77295	-2.07646	-2.14858
70601;210759;210760;210761;210762;210763;210764;213134;214572;214573;214574;214575;214576;214577;214578;287795;287796;287797;287798;287799;287800;287801;287802;287803;330955;345021;345022;345023;345024;345025;345026;345027;345028;345029;345030;345031;345032;345033;345034;345035;345036;345037;345038;345039	O15347	HMGB3	1.27348	0.528608	1.50192	0.65583	0.566487	0.783649	1.2184	0.977074	1.01	0.520285	0.748307	0.590093	0.759614	0.635381	1.31614	0.945499	0.753643	0.499429	0.885598	1.47837	0.817026	0.771978	0.514655	0.56218
18501;18502;18503;21948;21949;21950;21951;21952;21953;21954;21955;21956;21957;47525;47526;47527;47528;48209;54306;54307;54308;54309;54310;54311;54312;54313;92586;92587;92588;92589;92590;92591;92592;92593;92594;92595;92596;92597;103034;103035;103036;103037;118952;118953;165200;165201;165202;170421;170422;170423;170424;170425;170426;170427;170428;170429;285294;285295;285296;285297;285298;291040;291…	O15355	PPM1G	1.39394	0.792747	1.41153	0.807142	0.831388	0.777504	1.23738	0.774788	1.33988	0.669457	1.08687	0.919849	1.31356	1.26777	0.990519	0.964978	0.825562	0.678165	1.02691	1.07192	1.29148	0.882239	0.920035	0.862055
69427;69428;69429;69430;69431;69432;69433;69434;69435;69436;69437;69438;69439;74581;74582;74583;92278;92279;92280;92281;92282;92283;92284;92285;92286;92287;92288;92289;92290;92291;92292;92293;135203;144734;144735;144736;144737;176671;176672;176673;188436;232282;232283;232284;232285;232286;232287;232288;232289;232290;235265;279740;279741;279742;279743;279744;279745;279746;286442;364335;364336;3643…	O15371	EIF3D	-0.0770124	-0.0489981	0.193142	-0.120726	-0.164368	-0.1532	-0.083876	-0.0494659	-0.0941946	-0.0198227	0.0480465	-0.112661	-0.0703683	-0.346229	0.105682	0.0198275	-0.0791486	0.260962	-0.0612933	-0.0690797	-0.00269726	-0.142327	0.143802	-0.12312
56236;56237;56238;56239;56240;56241;95104;95105;95106;95107;95108;95109;95110;95111;95112;95113;95114;95115;95116;95117;98399;98400;98401;98402;98403;98404;98405;98406;98407;98408;98409;98410;98411;98412;98413;98414;98415;98416;98417;149880;149881;149882;149883;149884;149885;149886;149887;149888;149889;149890;149891;149892;149893;149894;149895;149896;154955;154956;154957;180680;180681;180682;1806…	O15372	EIF3H	0.368742	0.307277	0.547465	0.279408	0.265025	0.108418	0.323585	0.188575	0.54676	0.307296	0.198043	0.234164	0.23167	0.439527	0.383944	0.392049	0.102504	0.191591	0.418296	0.520085	0.271628	0.22379	0.381173	0.0974534
39299;99635;99636;99637;173445;173446;173447;173448;173449;234819;234820;285875;378218	O15381	NVL	-0.232647	-0.26498	-0.430338	-0.238567	0.0162581	-0.00424916	-0.394351	-0.0618109	-0.305584	-0.262599	-0.243372	-0.0992797	-0.232141	-0.00743357	-0.119627	-0.503458	-0.220452	-0.139937	-0.370366	0.0313704	-0.26168	-0.25078	-0.23289	0.0171036
1025;1026;22165;43638;43639;43640;43641;43642;43643;43644;79882;79883;79884;79885;101198;101199;101200;101201;101202;215104;215105;215106;215107;215108;222581;222582;233161;233162;233163;233164;284636;297060;297061;297062;310016	O15382	BCAT2	-0.932272	-0.841254	-0.85972	-0.124772	-0.344233	-0.872771	-0.857509	-0.944267	-1.09502	0.0610059	-0.381457	-0.577132	-0.656648	-0.861751	-1.00587	-0.816233	-0.137541	-0.671208	-0.863119	-1.15413	-0.819002	-0.500064	-0.654476	-0.121439
1067;1068;1069;1070;1071;1072;94262;94263;94264;94265;94266;94267;94268;94269;94270;94271;94272;94273;94274;94275;204446;204447;204448;204449;204450;204451;204452;260481;260482;260483;260484;260485;260486;260487;260488;260489;260490;260491;260492;260493;260494;260495;286117;286118;286119;286120;304854;304855;304856;308754;308755;308756;308757;308758;308759;308760;308761;308762;308763;308764;30876…	O15400	STX7	-1.04864	-1.02182	-1.07898	-0.956325	-0.873608	-0.799287	-0.813771	-0.782687	-0.916893	-1.28823	-1.18316	-0.863805	-1.11822	-1.0017	-0.935844	-1.06831	-0.893225	-0.885379	-0.762051	-0.960409	-0.854374	-1.14863	-1.09773	-0.973082
42728;42729;42730;42731;42732;112156;112157;112158;112159;112160;112161;112162;120893;120894;120895;120896;152933;152934;152935;152936;152937;152938;152939;152940;152941;152942;152943;152944;152945;235477;239628;239629;239630;239631;239632;239633;239634;239635;239636	O15427	SLC16A3	-2.52499	-3.44875	-3.33749	-3.45494	-3.45466	-3.46495	-2.66775	-3.34135	-3.15563	-3.85363	-3.6309	-3.54524	-3.18476	-3.44272	-3.00014	-3.13412	-3.538	-3.44824	-3.22789	-2.62742	-3.26229	-3.65429	-3.70651	-3.5638
43454;56742;56743;56744;56745;118228;171858;269335	O15439	ABCC4	-1.42931	-1.41788	-1.62977	-1.45761	-1.61801	-1.33882	-1.48155	-0.960359	-1.36931	-1.40377	-1.23681	-2.4361	-1.7528	-0.620524	-1.5476	-1.97222	-1.31902	-1.33667	-1.50907	-2.14412	-1.73717	-1.17946	-1.0441	-1.34607
111300;111301;111302;111303;111304;111305;111306;111307;111308;111309;155916;170510;170511;170512;170513;170514;273492;309064;319190;387519;387520;387521;387522;387523;387524;400152	O15446	POLR1G	-4.07521	-4.039	-3.93597	-4.40041	-4.51815	-4.86855	-4.03048	-4.11879	-4.22651	-4.15425	-4.24615	-4.53128	-4.10856	-4.27241	-4.5259	-4.06297	-4.28873	-4.14498	-4.44762	-4.29698	-4.55549	-3.69518	-4.17589	-4.50387
30559;30560;30561;30562;30563;99002;312468;312469;312470;328004;328005;338789;338790;338791;338792;384287;397172;397173;397174;397175	O15479	MAGEB2	-2.49078	-2.49846	-2.6584	-2.62154	-2.87635	-2.39409	-2.46463	-2.53821	-2.28142	-2.57287	-2.87546	-2.29	-2.57117	-2.39148	-2.26083	-2.41359	-2.61194	-2.4929	-2.79358	-2.00146	-2.59076	-2.49182	-2.52941	-2.49463
42735;42736;53730;53731;53732;74263;74264;74265;74266;74267;153473;155580;171796;171797;171798;171799;171800;218564;218565;218566;389911;389912;397657;397658;397659;397660;397661;397662;397663;397664;397665;432803;432804	O15484	CAPN5	-0.339451	0.678632	-0.208082	0.0656027	0.139943	0.221062	0.203589	0.611254	-0.230787	-0.0203763	0.311234	0.209527	0.116355	-0.343092	0.298492	0.368553	-0.0258455	0.432375	0.495108	0.658614	0.0373952	0.189968	0.112679	-0.134444
82450;223401;223402;223403;223404;223405;325223;325224;325225;325226;379198;379199;379200;379201;379202;379203;379204;396579;406315;406316;406317;406318;406319;406320;406321;406322;406323	O15498	YKT6	1.15187	1.27984	1.53627	1.279	1.07654	1.04508	1.29788	1.32767	1.39919	1.38744	1.00451	1.12879	1.44833	1.11997	1.38756	1.16126	1.1067	1.33241	1.15707	1.47033	0.990526	1.30544	1.38565	1.25805
16315;16316;16317;16318;16319;16320;16321;16322;16323;16324;16325;16326;16327;16328;16329;20574;20575;20576;20577;20578;20579;20580;20581;20582;20583;20584;20585;20586;20587;20588;20589;20590;20591;20592;20593;20594;20595;20596;20597;20598;27829;27830;42518;42519;42520;42521;42522;42523;42524;42525;42526;42527;42528;42529;42530;42531;139838;139839;139840;139841;139842;139843;139844;139845;139846;…	O15511	ARPC5	2.88415	2.6355	2.6483	2.73238	2.73786	2.6445	3.03968	2.67899	2.91462	2.48918	2.57334	2.58155	2.61241	2.4025	2.9304	2.69268	2.74273	2.73995	2.69273	2.94218	3.00533	2.46705	2.66231	2.55003
23290;23291;143946;143947;143948;143949;143950;143951;143952;143953;143954;143955;143956;143957;143958;143959;143960;143961;143962;154539;154540;409234;409235;409236;409237;409238;409239;409240;409241;409242;409243;418317;418318;418319;418320;418321;418322;418323;418324;418325;418326;418327;419345	O15533	TAPBP	-1.20895	-0.601161	-0.712976	-1.10964	-0.878452	-0.963448	-0.550723	-1.02278	-0.690072	-1.3411	-1.24369	-0.818004	-1.26417	-0.281712	-0.965682	-0.932943	-0.824345	-1.00885	-0.987099	-0.556639	-0.64762	-1.18105	-1.19302	-0.998978
26431;26432;26433;35742;35743;35744;35745;35746;35747;35748;35749;35750;35751;35752;35753;35754;35755;35756;35757;35758;35759;35760;35761;35762;35763;72694;72695;80751;80752;80753;80754;80755;80756;80757;80758;81505;81506;81507;81508;81509;81510;84511;84512;84513;84514;84515;84516;84517;120349;120350;120351;120352;120353;120354;120355;120356;120357;120358;120359;120360;120361;120362;120363;120364…	O43143	DHX15	-1.52252	-1.66081	-1.28639	-1.71825	-1.66525	-1.65188	-1.46926	-1.46873	-1.50853	-1.78824	-1.67978	-1.66603	-1.52507	-1.65111	-1.39531	-1.62874	-1.84897	-1.57101	-1.54979	-1.31497	-1.57764	-1.59192	-1.70714	-1.73172
35916;35917;51519;51520;51521;51522;61792;93926;93927;93928;213265;213266;226126;226127;226128;226129;226130;346883;346884;346885;346886;346887;346888;346889;346890;346891;346892;346893	O43148	RNMT	-1.44059	-1.87154	-1.27774	-1.7735	-1.73437	-1.8717	-1.43767	-1.75856	-1.47407	-1.9295	-1.68766	-1.76136	-1.20819	-1.97055	-1.7675	-1.7403	-1.89232	-1.59668	-1.49602	-1.22266	-1.74444	-1.8748	-2.05024	-1.79432
108344;108345;108346;108347;134336;134337;134338;134339;134340;134341;134342;134343;166549;166550;166551;166552;166553;166554;166555;166556;166557;166558;166559;166560;166561;166562;166563;166564;166565;166566;166567;166568;166569;166570;166571;166572;227197;227198;227199;227200;227201;227202;227203;313607;313608;313609;313610;417466;417467;417468;417469;417470;417471;417472;417473;433893	O43169	CYB5B	-3.77002	-3.58617	-3.41523	-3.88335	-3.85501	-3.58208	-3.57879	-3.60446	-3.50303	-3.66581	-4.04014	-3.83693	-3.8564	-3.10433	-3.31939	-3.95586	-3.22567	-3.66456	-3.61085	-4.05349	-3.348	-3.62794	-3.7054	-3.52673
23023;23024;23025;23026;23027;23028;23029;23030;23031;23032;23033;23034;23035;23036;23037;23038;23039;23040;28923;78533;78534;78535;78536;78537;78538;129137;129138;129139;133977;264888;264889;264890;264891;264892;282601;282602;282603;282604;303983;303984;345737;345738;345739;362500	O43172	PRPF4	-1.70733	-1.96996	-1.85421	-1.99699	-2.01354	-1.96142	-1.79478	-2.02894	-1.8096	-1.98323	-2.04516	-1.95438	-1.97292	-1.80782	-2.10014	-1.95019	-2.02646	-1.9631	-2.08121	-1.769	-2.07867	-1.90397	-1.97469	-1.94379
16363;16364;16365;16366;16367;16368;16369;16370;16371;16372;16373;25130;25131;25132;25133;26144;26145;26146;65996;65997;65998;65999;66000;66001;66002;66003;66004;66005;91757;153944;153945;153946;153947;153948;153949;153950;171163;171164;171165;171166;171167;171168;171169;196037;196038;196039;196040;196041;196042;196043;196044;196045;277243;277244;277245;277246;277247;277248;277249;277250;277251;2…	O43175	PHGDH	-0.271712	-0.762965	-0.982865	-0.77883	-0.5393	-1.12308	-0.71214	-0.455586	-1.04914	-0.660004	-0.514044	-0.893154	-0.774657	-1.15856	-0.85062	-0.806672	-0.360699	-0.537277	-1.01701	-1.21783	-0.745788	-0.621216	-0.467431	-0.515071
86838;86839;86840;86841;86842;86843;86844;86845;86846;86847;86848;86849;86850;86851;86852;86853;86854;86855;86856;86857;86858;86859;86860;86861;188917;224132;224133;224134;224135;224136;224137;224138;224139;224140;224141;224142;224143;224144;224145;287028;287029;287030;287031;287032;287033;348566	O43181	NDUFS4	-2.14661	-1.65875	-2.12362	-1.16266	-1.27787	-1.60462	-2.25366	-1.82582	-2.10985	-0.914378	-1.22356	-1.42556	-1.86562	-2.18913	-2.01368	-1.66909	-0.600207	-1.86306	-1.90798	-2.21725	-1.91973	-1.38946	-1.30183	-1.17562
34121;34122;34123;34124;34125;34126;34127;45028;46847;50930;50931;50932;50933;50934;50935;50936;50937;50938;50939;50940;50941;50942;50943;50944;56110;56111;102353;102354;102355;102356;102357;102358;214846;214847;214848;214849;214850;214851;214852;251303;251304;251305;251306;251307;251308;251309;282625;282626;282627;282628;282629;282630;282631;282632;282633;282634;282635;307735;307736;307737;30773…	O43237	DYNC1LI2	1.21495	1.41005	0.914264	1.22754	1.20441	1.18139	1.52767	1.08293	1.35315	1.12896	0.958997	1.07196	1.02392	0.913489	1.27112	1.23617	1.24137	1.39117	1.09752	1.33106	1.43539	1.09459	1.02031	1.0815
20343;20344;20345;20346;21576;21577;21578;21579;21580;21581;21582;21583;21584;21585;21586;21587;30214;30215;30216;30217;30218;42452;42453;42454;42455;42456;42457;42458;42459;42460;42461;63964;63965;63966;63967;63968;63969;63970;89129;89130;89131;89132;89133;89134;89135;89136;89137;89138;89139;89140;89141;89142;89143;89144;103589;103590;103591;108900;108901;108902;108903;112154;112155;114174;11417…	O43242	PSMD3	0.740781	0.594838	0.924541	0.612951	0.597806	0.506203	0.659558	0.679548	0.78028	0.579391	0.411957	0.565275	0.62622	0.450296	0.773646	0.825029	0.543791	0.658548	0.797513	0.811996	0.693678	0.528646	0.494342	0.778892
43625;43626;43627;43628;67674;145467;145468;145469;152452;152453;152454;152455;152456;152457;152458;284434;287672;287673;352296;352297;352298;352299;352300;352301;353533;353534;353535;353536;353537;353538;378363	O43252	PAPSS1	0.330241	0.100634	-0.0494521	0.131245	0.105001	-0.123681	0.131366	-0.15277	0.129282	0.274254	0.469519	0.240617	0.0822244	0.15782	0.335002	0.0703689	0.198024	0.259086	0.148042	0.112441	0.37843	-0.0415255	0.202625	0.0468342
27273;27274;27275;27276;27277;27278;27279;27280;27281;34214;74910;74911;74912;74913;74914;205110;205111;205112;217835;252733;252734;252735;252736;252737;252738;252739;252740;254189;262186;305680;305681;305682;305683;305684;306201;306202;306203;307322	O43264	ZW10	-0.743222	-0.571683	-1.09817	-0.819282	-0.504949	-0.671302	-0.73038	-0.451388	-0.776782	-0.91276	-0.588577	-0.978083	-0.685112	-1.30589	-0.817529	-0.666807	-0.582992	-0.648107	-0.758744	-0.791161	-1.37359	-0.566422	-0.478401	-0.667296
43484;77584;77585;77586;77587;77588;77589;77590;89899;89900;139741;139742;139743;139744;139745;139746;155595;155596;155597;180122;180123;210765;210766;210767;286835;286836;286837;286838;286839;310791;326195;326196;326197;326198;326199;326200;326201;326202;326203;326204;326205;326206;326207;326208;407278;407279;407280;407281;407282;407283;407284;420344;420345;420346;420347;420348;420349;420350;420…	O43278	SPINT1	-2.29362	-2.70684	-2.67555	-2.71511	-2.83611	-2.79448	-2.55959	-2.43905	-2.59828	-2.88301	-2.65273	-2.81537	-2.51017	-2.67804	-2.58264	-2.65433	-2.85254	-2.69786	-2.5269	-2.6499	-2.73155	-2.87229	-2.53532	-2.69081
6324;6325;6326;6327;6328;6329;6330;52336;81924;81925;81926;81927;81928;81929;81930;81931;81932;81933;92686;92687;92688;92689;92690;92691;92692;92693;92694;92695;92696;92697;92698;92746;92747;112384;112385;112386;112387;152507;158362;158363;158364;160317;160318;160319;174728;174729;174730;213222;213223;213224;221236;221237;221238;221239;221240;221241;221242;221243;221244;221245;221246;221247;25045…	O43290	SART1	2.7803	2.42601	1.69888	2.48775	3.34445	2.64178	3.24669	2.14683	2.67061	2.5398	1.90342	2.76041	2.20587	2.39953	2.322	2.87094	2.77616	2.82661	1.7908	2.57084	2.93326	3.02266	2.83476	2.35968
44780;44781;276780;276781;276782;276783;276784;276785;276786;276787;276788;276789;276790;289885;323177;323178;323179;376711;376712;376713;376714;376715;376716	O43291	SPINT2	-4.75595	-5.02503	-4.44245	-5.03479	-5.27901	-5.19679	-4.13075	-5.01024	-4.66799	-5.21554	-5.16175	-5.23237	-4.5582	-4.96167	-4.58754	-4.75345	-5.28163	-5.22682	-4.6313	-5.19407	-4.64199	-4.79048	-5.2676	-4.5405
33866;33867;33868;33869;33870;33871;55690;56782;56783;56784;56785;56786;158670;158671;158672;158673;168826;168827;168828;168829;168830;168831;168832;168833;168834;168835;168836;168837;168838;168839;168840;168841;168842;168843;173845;173846;173847;294469;294470;294471;294472;294473;294474;294475;294476;294477;314120;315294;381065;381066;381067;381068;381069;381070	O43294	TGFB1I1	2.95166	2.14923	1.91716	2.02026	2.34256	2.3419	2.57658	2.17133	2.7072	2.0124	1.93902	2.23203	2.10132	2.22304	2.39724	2.58283	1.77133	2.75514	1.88812	2.07324	2.61552	2.47119	2.10689	2.40454
20035;20036;20037;20038;65827;65828;65829;65830;65831;65832;65833;65834;65835;65836;124731;124732;124733;124734;124735;124736;124737;124738;124739;124740;124741;124742;124743;266650;266651;266652;266653;278782;278783;278784;278785;278786;430666;430667;430668	O43324	EEF1E1	0.112528	0.287621	0.311543	0.249954	0.275004	-0.0682494	0.187811	0.206908	0.27032	0.081012	0.470071	0.0145883	-0.0268337	-0.0516494	0.309091	0.337324	0.485523	0.262948	0.221787	0.550416	0.174914	0.0637017	0.258139	0.030648
6914;6915;6916;6917;6918;6919;6920;6921;6922;6923;6924;6925;16048;16049;16050;16051;16052;16053;16054;16055;16056;16057;16058;16059;16060;16061;16062;16063;16064;16065;16066;26751;26752;26753;26754;26755;26756;26757;67635;67636;67637;67638;67639;67640;67641;67642;67643;67644;67645;67646;67647;67648;67649;67650;67651;67652;67653;67654;67655;67656;67657;67658;67659;67660;67661;67662;67663;67664;676…	O43390	HNRNPR	-2.80707	-3.16853	-2.77027	-3.14644	-3.14831	-2.97309	-2.80491	-3.19845	-2.8286	-3.20732	-2.99126	-2.98095	-2.77492	-3.20351	-2.92917	-3.00067	-3.2464	-2.90667	-3.02752	-2.72547	-2.9666	-3.07857	-3.14538	-3.08278
1001;1002;17074;17075;17076;17077;17078;17079;17080;72358;72359;78624;78625;78626;99878;121207;121208;121209;121210;121211;128819;128820;128821;128822;128823;128824;128825;128826;128827;128828;128829;128830;128831;214194;220031;230287;230288;230289;233851;233852;233853;233854;248597;248598;285703;306326;306327;368452;368453;397987;397988;397989;397990;397991;397992	O43395	PRPF3	-1.2436	-1.4207	-1.33057	-1.53532	-1.68392	-1.4596	-1.73181	-1.63418	-1.12179	-1.60261	-0.946896	-1.65483	-1.35717	-1.09534	-1.41631	-1.5949	-1.73396	-1.52924	-1.21163	-1.18178	-1.25074	-1.68795	-1.69837	-1.73197
14427;14428;14429;14430;87332;137068;137069;137070;137071;137072;137073;137394;137395;137396;145166;145167;145168;145169;145170;145171;175748;175749;175750;175751;175752;175753;175754;175755;175756;185580;185581;185582;185583;185584;188452;188453;188454;188455;188456;188457;188458;204981;204982;204983;204984;204985;204986;204987;204988;204989;204990;204991;204992;204993;204994;204995;303188;32459…	O43396	TXNL1	2.58569	2.37582	2.4424	2.40003	2.39988	2.35631	2.4833	2.58652	2.38832	2.53301	2.45974	2.44159	2.37747	2.33281	2.52345	2.41614	2.46841	2.47796	2.38204	2.56902	2.35739	2.4542	2.44914	2.33666
110006;160517;160518;160519;160520;160521;160522;160523;160524;160525;160526;160527;160528;160529;160530;160531;160532;160533;176649;176650;176651;176652;216619;216620;232855;232856;233931;233932;233933;233934;233935;233936;233937;233938;233939;233940;233941;233942;233943;233944;233945;233946;233947;233948;233949;233950;233951;233952;233953;233954;233955;233956;233957;233958;233959;289860;367268;…	O43399	TPD52L2	1.00553	0.644407	0.901968	0.626584	0.748015	0.510163	1.04526	0.671468	1.00813	0.455423	0.625767	0.82811	0.90219	0.450934	0.928177	0.844326	1.19678	0.878552	0.932445	1.09686	0.97583	0.564771	0.755697	0.625706
50665;50666;50667;50668;50669;50670;50671;50672;182588;275884;275885;275886;279176;279177;279178;279179;348541;348542;429591;429592	O43402	EMC8	-4.32434	-4.17146	-4.35521	-4.43129	-4.4735	-4.41092	-4.27501	-4.29836	-4.3667	-4.2542	-4.40263	-4.36947	-4.36962	-4.89376	-4.45084	-4.25	-4.23233	-4.30712	-4.12115	-4.6581	-4.16491	-4.44469	-4.58865	-4.18214
55844;55845;55846;164538;164539;164540;164541;164542;164543;181874;181875;181876;181877;181878;181879;181880;181881;181882;181883;181884;181885;187144;187145;187146;187147;187148;187149;187150;187151;187152;187153;187154;187155;187156;187157;187158;187159;187160;187161;191428;191429;191430;191431;191432;191433;249875;349923;349924;349925;349926;349927;349928;349929;349930;349931;349932;349933;349…	O43447	PPIH	-0.810779	-1.09058	-0.710364	-1.07575	-0.912019	-0.956563	-0.921117	-0.870204	-0.768705	-1.16325	-0.869742	-0.75958	-0.771822	-0.783317	-0.725051	-1.10283	-1.04957	-0.868495	-1.02828	-0.670272	-1.00508	-1.12193	-0.67093	-0.926983
111855;111856;111857;111858;111859;111860;111861;243978;341002;341003;341004;341005;341006;341007;341008;341009;341010;341011;369647;369648;394402;410478;410479	O43464	HTRA2	-0.476947	-0.624984	-0.21921	-0.678754	-0.661906	-0.724103	-0.762017	-0.794763	-0.365863	-0.346654	-0.509556	-0.621625	-0.688068	-0.821766	-0.443284	-0.731361	-0.0307187	-0.371878	-0.513771	-0.270102	-0.760536	-0.655071	-0.573851	-0.439317
24788;24789;24790;24791;24792;24793;24794;24795;24796;24797;24798;24799;24800;24801;24802;24803;28510;130192;130193;141251;141252;141253;141254;141255;141256;141257;141258;141259;141260;141261;141262;141263;141264;141265;141266;141267;141268;141269;141270;141271;141272;141273;141274;141275;141276;141277;141278;235596;235597;235598;235599;235600;267750;267751;267752;267753;267754;267755;311928;311…	O43488	AKR7A2	1.79961	2.09026	1.60502	2.09457	2.02329	2.34924	1.73838	2.07005	1.75257	2.08984	2.24318	2.10175	1.7314	1.87942	1.88103	2.07788	2.08652	2.3544	1.82675	1.54826	1.86389	2.16193	2.08284	2.42158
12156;12157;56049;56050;56051;73326;73327;73328;73329;73330;73331;74513;74514;74515;74516;74517;74518;74519;74520;74521;74522;74523;74524;74525;74526;80446;80447;80448;80449;80450;80451;80452;80453;80454;80455;80456;80457;89571;89572;89573;89574;89575;89576;89577;89578;89579;89580;92606;92607;92608;92776;92777;92778;92779;101358;101359;101360;101361;101362;101363;101364;101365;101366;101367;10136…	O43491	EPB41L2	-0.136164	-0.195915	0.384561	-0.130813	-0.0446063	0.128739	0.03356	-0.0880519	0.16051	-0.114982	-0.0769208	0.0233692	-0.00393822	0.123888	-0.0874785	-0.0510422	-0.19761	0.198868	0.163494	-0.0787944	0.0889135	-0.073083	-0.0202903	-0.0667222
8160;8161;8162;8163;8164;8165;8166;8167;8168;8169;59410;59411;59412;59413;82528;82529;98448;98449;98450;98451;98452;98453;98454;98455;98456;98457;191085;191086;191087;191088;191089;191090;191091;191092;191093;191094;274533;274534;274535;274536;274537;274538;274539;274540;274541;274542;326354;326355;326356;326357;326358;326359;326360;326361;326362;326363;326364;326365;326366;326367;326368;326369;3…	O43493	TGOLN2	-1.40381	-1.55592	-1.06546	-1.46005	-1.58507	-1.38554	-1.40733	-1.41636	-1.1021	-1.25531	-1.61185	-1.61781	-1.25432	-1.27551	-1.49063	-1.22987	-1.33693	-1.76617	-1.28609	-1.1404	-1.14308	-1.57421	-1.59762	-1.54758
64717;64718;64719;64720;64721;64722;65233;88837;88838;88839;88840;88841;142497;142498;142499;142500;142501;142502;301318;301319;301320;301321;301322;301323;301324;338342;338343;338344;338345;338346;338347;369482;369483;369484	O43520	ATP8B1	0.112284	-0.00449676	-0.196783	-0.447036	-0.382546	-0.06618	-0.412431	-0.106086	-0.444227	0.149536	0.206193	-0.0957115	-0.165691	-0.388112	-0.19246	-0.0347229	-0.202154	0.188829	-0.495063	-0.369421	-0.438866	0.144204	0.223648	0.0451952
223086;223087;223088;223089;223090;223091;223092;259886;259887;259888;259889;259890;259891;259892;259893;259894;259895;259896;259897;259898;280872;280873;280874;280875;280876;280877;300003;300004;300005;300006;300007;300008;419511;419512;419513;419514	O43583	DENR	0.699717	0.886476	0.811862	0.766475	0.853524	0.806024	0.84572	0.872302	0.779763	0.856412	0.721556	0.743263	0.841269	0.703383	0.734022	0.861327	0.930374	0.838062	0.876987	0.725721	0.909096	0.709112	0.856166	0.790128
21092;21093;21094;21095;28696;28697;66165;66166;66167;66168;66169;66170;66171;66172;221151;221152;221153;221154;221155;221156;221157;221158;221159;401093;401094	O43592	XPOT	0.785547	0.657582	0.805726	0.449264	0.564745	1.16684	0.698152	0.667899	0.587506	0.362232	0.957669	0.826082	0.943814	1.20626	1.09075	0.614347	0.0551479	0.616714	0.365905	1.11425	0.530079	0.920762	0.897055	0.731121
131810;131811;131812;131813;131814;131815;131816;148484;148485;148486;148487;148488;148489;148490;148491;148492;148493;149846;149847;149848;149849;149850;149851;193987;324824;324825;324826;324827;324828;399892;399893;399894;399895;423914;423915;423916;423917;423918;423919;423920;423921;423922	O43598	DNPH1	2.62311	1.98658	2.07176	1.80457	1.84682	1.89994	1.68368	1.84494	2.14201	2.01246	2.06897	2.11207	1.87745	1.8206	1.89141	2.03379	2.23314	2.06706	1.89341	1.77095	1.72549	2.09462	2.04558	2.21393
23132;23133;23134;25358;25359;25360;71341;71342;71343;71344;98530;98531;98532;98533;98534;98535;98536;98537;98538;98539;99675;99676;99677;110442;110443;110444;110445;110446;110447;116283;116284;150616;150617;150618;150619;150620;150621;150622;150623;150624;150625;150626;150627;151951;151952;151953;151954;151955;151956;151957;151958;151959;151960;151961;151962;151963;151964;151965;194073;194074;19…	O43615	TIMM44	-3.21006	-3.00737	-2.87113	-2.8523	-2.92576	-3.01951	-2.89005	-3.1603	-2.91099	-2.77228	-3.05938	-2.91595	-3.05056	-3.16029	-2.91702	-2.99165	-2.77407	-2.97004	-2.91247	-3.09916	-2.87685	-3.01404	-3.01786	-2.98924
80253;80254;80255;80256;80257;80258;146368;146369;236441;236442;236443;236444;236445;236446;236447;236448;236449;315329;315330;315331;315332;315333	O43617	TRAPPC3	1.21434	1.17306	1.12859	1.15733	1.23848	1.14772	1.32315	1.30471	1.37053	1.24051	1.18759	1.23165	1.08198	1.3295	1.23012	1.19476	1.32827	1.18433	1.11483	1.18263	1.20317	1.30932	1.12736	1.25327
28094;28095;28096;28097;28098;28099;28100;28101;28102;28103;209813;209814;209815;209816;209817;209818;216566;216567;216568;302894;302895;302896;304363;304364;304365;304366;304367;336907;336908;336909;336910;336911;336912;336913;336914	O43633	CHMP2A	0.57902	0.743668	0.631194	0.742657	0.588128	1.00913	0.88794	0.697525	0.747851	0.713909	0.566298	0.665606	0.626388	0.52803	0.669471	0.704912	0.905634	0.834821	0.76934	0.335344	0.729918	0.736157	0.600359	0.846804
40681;40682;40683;40684;40685;40686;40687;40688;40689;40690;40691;40692;40693;40694;40695;40696;40697;40698;40699;40700;40701;40702;40703;40704;40705;40706;40707;40708;40709;40710;40711;40712;40713;40714;40715;145416;145417;145418;145419;145420;145421;145422;145423;145424;145425;145426;145427	O43653	PSCA	1.08338	2.07697	0.624833	2.93872	2.42036	0.788592	1.17292	1.81697	0.419525	2.50321	2.4297	1.85711	0.904771	0.758676	1.98444	0.98012	2.56613	2.424	2.90098	0.248464	1.19855	1.34168	2.84358	1.83995
86955;86956;86957;86958;244228;264729;273648;273649;273650;273651;273652;273653;273654;273655;273656;273657;313414;313415;313416;313417;313418;350813;350814;350815;350816;350817;350818;350819;359385	O43660	PLRG1	-3.45042	-3.92368	-3.36386	-3.93901	-3.99265	-3.8717	-3.55602	-3.51146	-3.758	-4.0035	-3.90596	-3.75282	-3.45088	-4.13886	-3.79736	-3.75496	-4.02271	-3.71021	-3.47469	-3.6767	-3.70497	-3.83138	-3.98605	-3.9333
55094;118202;118203;118204;118205;118206;118207;118208;118209;118210;118211;118212;118213;118214;118215;195211;236976;236977;236978;236979;236980;236981;236982;295005;352752	O43670	ZNF207	-0.794353	-0.991002	-0.543579	-0.994365	-1.20071	-0.891928	-0.910773	-0.691178	-0.954777	-0.957847	-1.08875	-0.837372	-1.23279	-0.48697	-1.03763	-0.907805	-1.08102	-0.952248	-0.911974	-0.595033	-0.822323	-0.891678	-1.04086	-1.10598
104985;104986;104987;104988;104989;104990;104991;104992;104993;104994;104995;104996;146351;146352;146353;146354;146355;146356;231819;281153;281154;281155;281156;281157;281158;281159;281160;281161;281162;281163;281164;281165;281166;365919;365920;365921;365922;365923;365924;365925;365926	O43674	NDUFB5	-1.69982	-1.37404	-1.35253	-0.959527	-1.17823	-1.31018	-1.63278	-1.48659	-1.52073	-0.752594	-1.0933	-1.13742	-1.02416	-1.31484	-1.40865	-1.40743	-1.10641	-1.57105	-1.22391	-1.71506	-1.4381	-1.20229	-1.12983	-1.15278
186929;186930;186931;186932;186933;186934;186935;186936;186937;186938;186939;186940;186941;186942;186943;186944;186945;186946;186947;186948;186949;186950;186951;268902;268903;268904;268905;268906;268907;268908;268909;268910;347550;347551;347552;347553;347554;347555;347556;347557;347558;347559;347560;347561;347562;347563;347564;347565;347566;347567;347568;347569;347570	O43676	NDUFB3	-1.96362	-1.47695	-1.77045	-0.911876	-1.0681	-1.38165	-1.9216	-1.62284	-1.90867	-0.696626	-1.00384	-1.19522	-1.64277	-1.93863	-1.93045	-1.25839	-0.585059	-1.54452	-1.69859	-1.76044	-1.61791	-1.44642	-1.02461	-1.09076
22572;22573;22574;22575;22576;22577;22578;28406;28407;28408;28409;28410;28411;28412;28413;28414;28415;28416;28417;28418;28419;28420;28421;28422;28423;28424;28425;28426;86503;86504;86505;86506;86507;86508;86509;86510;86511;86512;86513;210164;210165;210166;210167;210168;338252;338253;338254;338255;338256;338257;338258;338259;338260;338261;338262;338263;338264;338265;420700;420701;420702;420703;4207…	O43678	NDUFA2	-1.67197	-1.07695	-1.59583	-0.746188	-0.912152	-1.19725	-1.67053	-1.26673	-1.61832	-0.509084	-0.864557	-0.956158	-1.52638	-1.32467	-1.5715	-1.18162	-0.419028	-1.22171	-1.33379	-1.66104	-1.41893	-1.09059	-0.920433	-0.765583
227168;227169;227170;227171;227172;227173;227174;227175;227176;227177;227178;227179;227180;237517;237518;237519;237520;242995;242996;242997;242998;242999;243000;243001;248691;248692;248693;248694;248695;248696;248697;248698;347540;403473;403474;403475;403476;403477;403478;403479;419007;419008;419009;427022;427023;427024	O43681	GET3	-0.147382	-0.238233	-0.242134	-0.329853	-0.16509	-0.265641	-0.183187	-0.182353	-0.292261	-0.399875	-0.120846	-0.215953	-0.0632675	-0.0680367	-0.325187	-0.483144	-0.180287	-0.195062	-0.399958	-0.0941824	-0.451872	-0.14067	-0.185952	-0.152365
222698;222699;222700;222701;238331;238332;238333;238334;238335;247048;247049;247050;247051;247052;247053;247054;247055;247056;247057;247058;247059;247060;247061;247062;247063;265318;265319;265320;265321;270876;286415;312715;312716;312717;312718;312719;312720;359044;381554;381555;381556;381557;401139;417988;417989	O43684	BUB3	-1.67235	-1.74815	-1.53848	-1.78825	-1.75283	-1.73288	-1.66791	-1.82571	-1.69359	-1.90378	-1.87802	-1.90086	-1.66091	-1.99069	-1.87296	-1.64007	-1.66658	-1.88509	-1.59606	-1.91239	-1.73637	-1.66748	-1.90978	-1.75535
90157;152649;152650;152651;152652;152653;163349;163350;163351;163352;163353;163354;163355;163356;163357;163358;163359;163360	O43688	PLPP2	-2.96505	-2.53661	-2.15127	-2.75305	-3.08143	-2.88782	-2.49407	-2.40092	-2.89652	-2.97476	-2.92448	-2.76923	-2.41179	-2.33395	-2.76289	-2.77307	-3.11527	-2.76159	-2.61115	-2.68168	-3.02956	-2.39744	-2.73423	-2.90535
69350;90834;127219;127220;170050;187409;187410;187411;187412;187413;271534;271535;271536;271537;271538;285055;285056;285057;285058;285059;285060;285061;285062;294043;294044;359529;359530;370419;405342;405343;405344;405345;405346;405347;405348;405349;405350;405351;405352;405353;405354;405355;405356;405357;405358;405359;405360;405361;405362	O43704	SULT1B1	0.5157	1.56164	0.55393	1.61399	1.5048	2.35668	1.17748	1.92688	0.640846	1.605	1.52116	1.55808	0.549087	0.882449	1.22588	1.42114	1.94205	2.00524	1.28789	0.457654	1.08306	1.60405	1.48555	2.32359
5809;5810;5811;5812;5813;5814;5815;5816;5817;5818;5819;5820;5821;5822;5823;5824;5825;5826;5827;5828;5829;5830;5831;5832;5833;5834;5835;5836;12011;12012;12013;12014;12015;12016;12017;12018;12019;16430;16431;16432;16433;16434;16435;16436;16437;16438;16439;16440;16441;16442;16443;16444;16445;16446;16447;16448;16449;16450;16451;16452;16453;16454;16455;16456;16457;16458;16459;16460;16461;16462;16463;1…	O43707	ACTN4	-1.83445	-1.978	-2.00768	-2.02455	-2.00328	-1.78573	-1.69208	-1.77465	-1.92507	-2.02261	-2.0749	-2.08003	-1.96553	-2.1552	-1.81469	-1.83591	-2.16094	-1.73084	-2.07726	-2.28984	-1.77972	-1.85916	-1.86727	-1.76202
29209;29210;29211;29212;29213;29214;29215;57037;69371;69372;69373;69374;69375;69376;69377;69378;69379;69380;69381;70163;70164;70165;70166;70167;82578;82579;82580;82581;82582;82583;82584;115674;115675;115676;115677;115678;115679;115680;115681;115682;115683;115684;115685;120743;151084;158942;174723;209868;209869;235801;239442;239443;239444;272977;304148;304149;304150;315021;315022;317356;322417;322…	O43719	HTATSF1	-0.272919	-0.321779	0.0243671	-0.326011	-0.338525	-0.347434	-0.0632971	-0.310846	-0.0428718	-0.521741	-0.506734	-0.23436	-0.390275	-0.516412	-0.0736786	-0.230471	-0.280444	-0.137844	0.102846	0.0154418	-0.181696	-0.366126	-0.474255	-0.441397
2516;6202;6203;6204;6205;6206;6207;6208;6209;6210;6211;6212;6213;6214;40271;40272;40273;40274;62798;62799;62800;62801;62802;62803;62804;62805;62806;62807;62808;62809;62810;63424;63425;63426;89733;89734;89735;89736;89737;89738;89739;89740;106033;106034;106035;106036;106037;134267;139009;139010;139011;167973;167974;167975;186715;214334;214335;217191;217192;217193;217194;217195;260282;260283;262963;…	O43747	AP1G1	0.357923	0.513749	0.165449	0.508425	0.465046	0.330413	0.284276	0.338288	0.283275	0.610024	0.423245	0.425717	0.291306	0.122542	0.417591	0.428103	0.399578	0.498887	0.353639	0.280106	0.3895	0.266122	0.536731	0.379815
15175;15176;15177;15178;15179;15180;15181;15182;15183;15184;15185;78282;78283;78284;78285;78286;78287;78288;78289;78290;78291;78292;78293;78294;78295;78296;134796;134797;134798;134799;134800;134801;134802;134803;134804;134805;134806;279322;279323	O43760	SYNGR2	-1.52486	-0.812427	-0.897658	-1.18301	-1.06304	-1.11881	-0.96722	-1.33403	-0.83372	-1.23571	-0.954843	-1.14462	-0.898484	-1.22986	-1.06654	-0.920608	-1.01477	-1.46068	-1.15386	-0.595297	-0.862558	-1.23922	-1.19073	-1.26078
18161;22357;22358;22359;22360;22361;22362;234196;234197;234198;354741;354742;354743;354744;354745;354746;354747;354748;368252;368253;368254;368255;387322;387323;387324;387325;387326	O43765	SGTA	0.626438	0.682466	0.956512	0.5139	0.509046	0.737068	0.809868	0.698368	0.808694	0.754649	0.439062	0.703143	0.639228	0.821823	0.496042	0.91938	0.909923	0.507094	0.689878	0.671917	0.932656	0.345867	0.799376	0.545999
286143;286144;286145;286146;295456;295457;300190;300191;300192;300193;300194;300195;300196;300197;300198;300199;306061;306062;306063;342570;342571;342572;423911;423912;423913	O43768	ENSA	1.01474	0.64934	0.937231	0.670135	0.701625	1.09814	0.845083	1.26138	0.814579	0.669399	0.704986	0.538153	1.21595	0.892982	0.757739	0.272773	1.05238	0.756491	0.622364	0.619526	0.637682	0.768207	1.2732	0.720533
53866;53867;53868;53869;53870;97003;97004;171978;253007;266066;317843;431790;431791;431792	O43772	SLC25A20	0.327926	0.585331	-0.00146302	0.744048	0.695014	1.23442	0.2641	0.165053	0.299537	1.1913	0.871734	0.827447	0.375623	0.309398	0.263741	0.600305	0.733216	1.01213	0.640057	0.214927	0.452055	1.05757	0.4352	1.09138
24271;24272;24273;24274;24275;24276;24277;24278;24279;24280;46948;59269;76785;76786;76787;76788;76789;76790;76791;82551;82552;82553;82554;82555;82556;82557;87431;87432;87433;87434;96787;96788;96789;96790;96791;96792;96793;96794;98139;98140;98141;98142;98143;98144;98145;98146;98147;98148;98149;98150;111496;111497;111498;111499;111500;111501;111502;111503;111504;111505;111506;111507;111508;111509;1…	O43776	NARS1	2.57904	1.94692	1.94818	1.99594	1.8971	1.96268	1.97108	2.04628	1.9033	2.4248	1.929	2.06642	2.00936	1.71508	2.13809	2.28775	1.99357	2.22766	2.01708	1.98791	1.79599	2.23935	2.0432	2.3052
26618;35825;35826;35827;35828;35829;35830;46182;46183;46184;46185;71320;98156;99626;99627;99628;99629;99630;99631;99632;99633;99634;113685;113686;113687;113688;113689;113690;113691;113692;113693;113694;113695;142781;142782;142783;146959;146960;146961;146962;146963;146964;146965;146966;146967;146968;146969;146970;146971;188531;192153;192154;192155;192156;192157;192158;192159;192160;192161;192162;2…	O43795	MYO1B	-0.44322	-1.24821	-0.753125	-1.28266	-1.21108	-1.05667	-0.818916	-0.839867	-0.912742	-1.32112	-1.23121	-1.15116	-0.923805	-1.10222	-0.847214	-1.01114	-1.24934	-0.938667	-1.331	-0.892616	-0.96453	-0.859055	-1.21221	-0.885505
22867;22868;22869;74566;74567;74568;74569;74570;74571;74572;74573;74574;74575;74576;74577;74578;74579;174237;174238;174239;174240;174241;174242;230928;230929;230930;230931;230932;230933;230934;230935;230936;230937;230938;230939;230940;230941;230942;230943;230944;230945;230946;230947;230948;230949;230950;245529;245530;245531;245532;245533;245534;245535;245536;245537;245538;245539;245540;245541;248…	O43809	NUDT21	-1.07926	-1.37602	-0.80657	-1.23758	-1.23352	-1.1613	-1.05586	-1.21788	-0.924832	-1.395	-1.2405	-1.2609	-1.06355	-0.970782	-1.06492	-1.26709	-1.4884	-1.21995	-1.11895	-0.936625	-1.06043	-1.23969	-1.38427	-1.29716
13428;13429;13430;13431;13432;13433;125941;125942;185459;185460;185461;185462;236973;236974;236975;258913;297766;297767;310023;331270	O43813	LANCL1	0.022522	0.0588451	-0.140644	0.0929631	0.183258	0.311463	0.307304	0.0425845	0.0865332	0.272458	0.0906296	0.14373	0.0550943	0.288662	-0.054591	-0.0928513	-0.224551	-0.00601147	-0.0453729	0.161231	0.0505798	0.338767	0.041991	0.0146744
23844;23845;77097;212469;212470;212471;212472;212473;248250;248251;264857;264858;264859;264860;264861;264862;272019;272020;272021;272022;272023;318881;324188;324189;324190;324191;324192;345374;345375;345376;345377;346620;346621	O43815	STRN	0.975443	0.334029	0.692268	0.419276	0.304752	0.237615	0.795638	0.532989	0.708129	0.319214	0.193366	0.216455	0.489518	0.125399	0.600368	0.624322	0.434896	0.318741	0.619718	0.595936	0.854932	0.231174	0.347891	0.161388
12744;12745;12746;12747;12748;12749;12750;12751;12752;86222;86223;86224;86225;86226;86227;86228;86229;86230;86231;158284;158285;158286;158287;209795;209796;214954;214955;214956;214957;214958;238479;238480;264876;264877	O43818	RRP9	-3.85166	-3.76861	-3.67225	-4.15302	-3.99628	-4.26053	-3.52433	-3.98136	-3.85769	-4.37619	-4.39519	-3.96103	-3.74165	-3.99519	-3.93625	-4.00226	-4.08756	-3.99858	-3.64786	-3.7823	-3.72023	-4.24121	-4.19465	-4.33124
86993;118872;118873;154958;154959;154960;154961;154962;154963;154964;154965;154966;154967;154968;156590;156591;156592;156593;178866;218079;218080;218081;218082;322080;322081;322082;325503;373963;373964;373965;373966;373967;373968;373969;373970;373971;380466;380467;380468	O43823	AKAP8	-3.06877	-3.07835	-2.76977	-3.21147	-3.15345	-3.17488	-2.81263	-3.28133	-2.90457	-3.42953	-3.25574	-3.25212	-2.83233	-2.95514	-3.04621	-3.18778	-3.08619	-3.2737	-3.0781	-2.85239	-3.09823	-3.10471	-3.17984	-3.25374
694;68056;68057;68058;68059;68060;68061;68062;68063;68064;68065;68066;68067;68068;68069;68070;68071;68072;68073;68074;68075;68076;68077;68078;125972;125973;125974;125975;125976;125977;125978;125979;125980;149484;149485;149486;149487;149488;173202;173203;179638;179639;179640;179641;179642;179643;179644;179645;179952;179953;179954;179955;179956;179957;179958;224286;224287;224288;224289;224290;22429…	O43837	IDH3B	-1.71567	-1.8833	-1.90642	-1.86594	-1.9409	-1.3974	-2.02284	-1.84736	-1.78196	-1.52955	-1.69391	-1.75711	-1.81116	-1.48098	-1.95543	-1.78258	-1.8619	-1.89321	-1.97339	-1.89977	-1.92028	-1.79116	-1.70523	-1.51454
13702;120715;120716;120717;120718;120719;120720;120721;177816;186455;186456;186457;186458;212853;232053;232054;232055;232056;232057;343831;377232;429216;429217;429413	O43847	NRDC	1.68299	1.44633	1.29761	1.23724	1.12528	1.16324	1.24803	1.65064	1.70351	1.14287	1.35118	1.43605	1.44996	1.36864	1.5553	1.48053	1.00563	1.22649	1.55204	1.81958	1.39578	1.24156	1.27426	1.17677
56975;56976;56977;56978;56979;56980;56981;56982;56983;56984;57427;57428;57429;57430;57431;57432;57433;57434;57435;57436;57437;57438;57439;57440;57441;57442;57443;57444;57445;57446;57447;57448;57449;57450;62101;62102;62103;62104;62105;62106;62107;62108;62109;72838;72839;72840;72841;72842;72843;72844;79693;79694;79695;79696;79697;79698;79699;79700;79701;79702;79703;79704;90516;90517;90518;90519;905…	O43852	CALU	-0.0262077	-0.524118	-0.61557	-0.653905	-0.483904	-0.878389	-0.21843	-0.731431	-0.372383	-0.635265	-0.920457	-0.63891	-0.298105	-0.464636	-0.227806	-0.780395	-0.492728	-0.902048	-0.557071	-0.148296	-0.305617	-0.786505	-0.700638	-0.815279
127831;127832;127833;127834;127835;127836;145023;145024;157812;157813;157814;157815;157816;169527;169528;169529;169530;169531;169532;169533;169534;169535;169536;217824;217825;222833;222834;266080;297809;297810;297811;297812;297813;297814;299919;299920;311741;311742;367619;367620;367621;367622;367623;367624;367625;367626;367627;367628;415053;415054;426627;426628;426629;426630;426631;427273;427274;…	O43865	AHCYL1	1.84009	2.27241	1.73746	2.30729	2.42942	2.41919	2.08447	1.87182	1.94583	2.77505	2.23228	2.1469	2.01596	1.72118	2.14421	2.40254	2.56152	2.32915	2.21004	2.06882	2.00403	2.32177	2.18999	2.38465
123976;123977;123978;123979;123980;123981;123982;131280;131281;131282;131283;187981;187982;187983;187984;187985;187986;187987;187988;187989;187990;187991;187992;187993;187994;187995;187996;187997;187998;187999;188000;188001;188002;295186;295187;419352;419353;419354;419355;419356;419357;419358;419359;419360;419361;419362;432022	O43920	NDUFS5	-1.26349	-1.04664	-1.27336	-0.753331	-0.749867	-1.02373	-1.07287	-0.985622	-1.05153	-0.922572	-0.756158	-1.01361	-1.12768	-0.936572	-1.29929	-1.10203	-0.606754	-1.15426	-0.935429	-0.547909	-0.875717	-1.02496	-1.14347	-1.14829
32220;32221;32222;32223;32224;32225;32226;32227;46595;46596;77797;77798;77799;77800;77801;77802;77803;77804;77805;77806;77807;77808;98123;153114;153115;153116;153117;153118;231397;238286;238287;238288;251230;251231;251232;251233;251234;251235;266856;266857;266858;308235;308236;308237;308238;308239;357941;357942;357943;357944;357945;357946;357947;357948;357949;357950;366546;386135;386136;386137;38…	O60216	RAD21	-1.83858	-1.98849	-1.41844	-1.92497	-1.81031	-1.92357	-1.7065	-1.87131	-1.72415	-2.09898	-1.72649	-1.88579	-1.6007	-1.59091	-1.57431	-1.97677	-2.001	-1.94003	-1.91333	-1.67296	-1.89726	-1.92838	-1.82691	-1.69396
23270;23271;23272;23273;23274;23275;23276;23277;23278;23279;23280;23281;23282;23283;37123;37124;37125;37126;37127;37128;37129;87826;87827;87828;87829;87830;87831;87832;87833;87834;87835;87836;87837;87838;87839;87840;87841;87842;87843;87844;87845;87846;87847;87848;87849;87850;87851;87852;87853;87854;87855;87856;87857;87858;157742;157743;157744;157745;157746;157747;157748;157749;157750;157751;15775…	O60218	AKR1B10	2.37871	3.93125	1.55028	3.61508	3.45211	2.77418	2.70131	3.481	2.17212	3.17518	3.33965	3.28651	2.11729	2.12953	3.28811	2.74836	3.50762	3.81349	3.27458	1.87145	2.35225	3.09121	4.09345	3.23591
43825;43826;43827;43828;43829;48614;48615;75405;75406;106016;106017;106018;106019;106020;106021;138714;216112;216113	O60231	DHX16	-1.31759	-1.86244	-0.790796	-1.80401	-1.86104	-1.64506	-1.28863	-1.44551	-1.09885	-1.8308	-1.93835	-1.57663	-1.29374	-1.57519	-1.56195	-1.52563	-1.71594	-1.69614	-1.0975	-1.12131	-2.54286	-1.46761	-1.59602	-1.41422
117766;117767;141095;263360;263361;263362;263363;263364;263365;307078;307079;307080;307081;307082;307083;307084;307085;307086;307087;371688;371689;371690;371691;371692;371693;432756;432757;432758;432759;432760;432761;432762;432763;432764	O60234	GMFG	1.00634	1.03206	1.04633	1.17314	1.42311	1.3738	1.26289	0.817768	1.4384	0.847313	0.828047	1.1356	1.22304	1.43517	1.31457	0.964036	0.993463	0.904479	1.33817	1.62262	1.42995	0.913517	0.840263	0.938504
15737;32882;101091;102190;102191;102192;186568;186569;186570;329584;329585;329586;329587;329588;329589;329590;329591;329592;329593;329594;329595;329596;329597;329598;329599;329600;373794;373795;407920;407921	O60256	PRPSAP2	1.11555	1.44262	1.55497	1.39118	1.35204	1.41346	1.2676	1.25726	1.5411	1.4932	1.48118	1.29201	1.36965	1.24274	1.35571	1.38177	1.3483	1.47598	1.12642	1.25753	1.19175	1.4239	1.48679	1.46575
28746;28747;28748;28749;29340;29341;29342;29343;29344;38047;38048;38049;38050;38051;38052;38053;38054;46780;46781;46782;52374;52375;55955;55956;55957;55958;55959;55960;55961;59865;59866;59867;59868;101075;101076;101077;101078;101079;101080;101081;101082;101083;101084;101085;101086;101087;110410;110411;110412;110413;110414;110415;110416;110924;110925;110926;110927;110928;110929;110930;110931;11093…	O60264	SMARCA5	-2.77319	-3.21	-2.68613	-3.18028	-3.16733	-3.12413	-2.88616	-3.02859	-2.82427	-3.08837	-3.2097	-3.08566	-2.87249	-2.89777	-2.93818	-3.05583	-3.3061	-3.05526	-2.97152	-2.85738	-2.92483	-3.04602	-3.23245	-3.15907
8623;8624;8625;8626;8627;8628;8629;20113;71638;71639;71640;71641;71642;78225;78226;78227;78228;78229;120978;120979;120980;124810;124811;124812;215007;224810;224811;224812;224813;270125;270126;270127;270128;293438;293439;325270;325271;325272;325273;325274;417593;417594	O60271	SPAG9	1.10594	1.06796	1.27466	1.05229	1.10094	1.24872	1.23624	1.0465	1.4382	1.15368	0.95959	1.19103	1.24336	0.86097	1.2392	1.29078	1.24397	1.09341	1.22352	0.859873	1.40684	1.15004	1.14816	1.13447
41078;41079;41080;41081;41082;41083;48772;48773;166149;228193;228194;228195;228196;228197;228198;279396;315342;315343;315344;353726;353727;353728;353729;392524;392525;393517;393518;393519;393520;412956	O60306	AQR	-1.98453	-2.39027	-1.69487	-2.30059	-2.25469	-2.38371	-1.95398	-2.31998	-1.80219	-2.40811	-2.1055	-2.47808	-1.9347	-2.66317	-1.95313	-2.06458	-2.1484	-2.15841	-2.06127	-1.73682	-2.23945	-2.01773	-2.21498	-2.38076
20257;23292;23293;23294;23295;23296;23297;23298;23299;23300;23301;23302;40215;46754;46755;46756;55330;55331;55332;55333;68149;75538;75539;75540;75541;75542;75543;75544;75545;75546;89719;95895;95896;95897;95898;95899;95900;95901;95902;103530;103531;103532;117076;117077;117078;117079;117080;117081;117082;117083;117084;117085;118259;118260;118261;118262;118263;118264;118265;118266;121828;121829;1218…	O60313	OPA1	-2.06579	-1.97205	-2.14445	-1.90439	-1.9531	-1.92593	-2.02109	-2.07866	-2.01642	-1.7462	-1.95826	-2.0134	-1.96718	-1.76652	-2.07424	-2.04603	-2.05604	-2.05429	-1.99585	-2.09738	-2.1283	-1.98167	-1.99581	-1.80461
35353;85258;85259;85260;169970;169971;177899;177900;230438;308951;308952;364814;392981;392982;392983;392984	O60341	KDM1A	-0.926179	-0.930328	-0.593456	-1.03286	-1.15399	-1.06286	-0.90328	-0.860381	-1.14923	-0.833587	-1.02276	-0.719227	-0.886596	-0.321009	-0.984277	-1.13285	-0.979404	-1.14605	-0.866707	-0.53632	-1.08581	-0.686639	-1.05487	-1.1426
11879;11880;11881;11882;11883;11884;11885;11886;11887;11888;11889;15504;15505;15506;15507;15508;15509;18607;18608;18609;18610;18611;19721;19722;19723;19724;19725;19726;19727;22581;30910;30911;30912;30913;32902;32903;32904;32905;35411;35412;35413;35414;35415;35416;35417;35418;35419;35420;42389;42390;42391;42392;42393;42394;42395;42396;42397;42398;42399;42400;47819;47820;50410;50411;50412;50413;504…	O60437	PPL	-3.59585	-3.86152	-3.82593	-3.93189	-4.03795	-3.96511	-3.92253	-2.8448	-3.97445	-3.96968	-4.1901	-4.02296	-3.76354	-3.78524	-3.90708	-3.82453	-3.97906	-3.9298	-3.67506	-4.29455	-3.96649	-3.82641	-3.63344	-3.8345
256895;288130;288131;410296;421690;421691;421692;421693;421694;421695	O60487	MPZL2	-3.2821	-2.93399	-2.87765	-2.89631	-2.79367	-3.05824	-2.98334	-2.65475	-3.1239	-3.07412	-3.11634	-2.96366	-3.08459	-3.44879	-2.89718	-3.05264	-3.00131	-2.95904	-3.24345	-3.13612	-3.09021	-2.77051	-2.83554	-3.14299
20363;20364;20365;79750;79751;79752;145744;145745;172699;175096;190668;190669;230141;237244;237245;237246;250354;250355;250356;250357;250358;255754;255755;255756;255757;255758;255759;255760;255761;255762;255763;255764;255765;255766;255767;255768;255769;255770;255771;255772;255773;255774;255775;255776;255777;258435;258436;258437;258438;322242;349859;349860;349861;349862;350525;390362	O60488	ACSL4	-2.47055	-2.68717	-2.60591	-2.85328	-2.7219	-2.62355	-1.92739	-3.17656	-2.18168	-3.00306	-3.44926	-3.00959	-2.48984	-2.36676	-2.64392	-2.57104	-3.16775	-2.92837	-2.49938	-1.76898	-2.50669	-2.93173	-3.16047	-3.05798
46551;139626;139627;139628;139629;139630;139631;139632;139633;139634;139635;145777;145778;145779;145780;145781;145782;145783;145784;145785;145786;145787;145788;145789;145790;215882;215883;302667;302668;366689;366690;366691;366692;366693;366694;366695;366696;379373;379374;379375;379376;379377;379378;379379;379380;379381;379382;379383;379384;379385;379386;379387;379388;416537;416538;416539;416540;4…	O60493	SNX3	0.940545	0.843812	0.843644	0.760802	0.761709	0.576517	0.927502	0.736712	0.830607	0.737746	0.612146	0.758032	0.700402	0.544588	0.940022	0.819396	0.871257	0.809104	0.798869	0.922229	0.704076	0.805304	0.684984	0.734224
53404;53405;53406;53407;53408;53409;53410;79407;101048;101049;101050;101051;101052;115736;116651;116652;116653;243242;243243;243251;278999;311570	O60502	OGA	0.0603143	-0.0192389	0.383439	0.101651	0.123987	0.0859843	0.173849	0.432641	0.436284	0.062457	0.102082	-0.0536804	-0.0280032	0.164975	0.0602771	0.32613	0.153095	0.120261	0.209697	0.197792	0.355276	-0.0478537	-0.053548	-0.0217579
6914;6915;6916;6917;6918;6919;6920;6921;6922;6923;6924;6925;13558;13559;13560;13561;13562;13563;13564;13565;13566;13567;13568;13569;13570;13571;13572;13573;13574;13575;13576;13577;16048;16049;16050;16051;16052;16053;16054;16055;16056;16057;16058;16059;16060;16061;16062;16063;16064;16065;16066;18008;18009;18010;18011;26838;26839;26840;26841;26842;26843;26844;26845;26846;26847;26848;26849;26850;268…	O60506	SYNCRIP	-2.79845	-3.17882	-2.46481	-3.13414	-3.12679	-3.14378	-2.83094	-3.06393	-2.80811	-3.13368	-3.11374	-3.11633	-2.87355	-3.24507	-2.88073	-2.96794	-3.1123	-3.06346	-2.95861	-2.82348	-2.91595	-3.05311	-3.11578	-3.19977
79683;79684;79685;79686;79687;109394;109395;109396;109397;109398;109399;109400;109401;119343;119344;119345;119346;119347;119348;119349;119350;119351;119352;119353;119354;119355;119356;119357;141660;141661;141662;141663;141664;141665;141666;141667;141668;141669;141670;141671;141672;141673;141674;141675;141676;141677;141678;141679;141680;141681;141682;141683;143853;143854;143855;143856;168475;16847…	O60547	GMDS	1.37797	2.67056	2.27974	2.37015	2.50188	2.21268	2.12199	2.40893	2.01488	2.14204	2.24172	2.66953	1.86295	1.93178	2.0564	2.55172	2.26387	2.76561	1.81087	1.7322	2.57161	2.36412	2.4124	2.57683
158937;158938;158939;158940;167778;167779;167780;188635;188636;188637;188638;188639;188640;188641;188642;219543;255395;255396;255397;261589;261590;261591;261592;261593;261594;261595;261596;261597;292106;323176;364479;364480;364481;364482;364483;364484;364485;364486;374296;374297;374298;374299;421697;426495	O60568	PLOD3	0.160163	-0.441719	-0.023452	-0.482361	-0.556767	-0.620304	-0.00364451	-0.518891	-0.0286085	-0.393309	-0.579089	-0.572091	-0.131536	-0.26648	0.0687326	-0.490957	-0.610517	-0.552003	-0.217245	-0.0631195	-0.298383	-0.385529	-0.559043	-0.507598
11155;11156;11157;11158;11159;14415;14416;14417;14418;14419;14420;14421;14422;14423;14424;14425;14426;49917;49918;49919;49920;49921;49922;50435;50436;50437;50438;50439;50440;50441;50442;50443;68328;68329;68330;71415;71416;71417;71418;71419;71420;71421;71422;71423;71424;78918;78919;78920;78921;78922;78923;93101;93102;93103;93104;93105;93106;93107;93108;99884;99885;99886;104630;104631;104632;109467…	O60610	DIAPH1	1.38634	1.54709	1.39133	1.48773	1.49077	1.37911	1.53811	1.41156	1.42477	1.41194	1.39618	1.50618	1.48445	1.42502	1.48745	1.44419	1.42662	1.44775	1.38551	1.36613	1.40275	1.50719	1.60574	1.45304
136565;145041;168134;168135;168136;239410;239411;239412;239413;239414;239415;239416;239417;239418;239419;239420;239421;239422;239423;239424;419498;419499;419500;419501;419502	O60613	SELENOF	-0.161701	0.0852136	-0.407998	-0.111738	-0.0796813	-0.155318	-0.169941	-0.315693	-0.160993	0.0801451	-0.0832513	-0.00335294	-0.192188	-0.0826251	-0.166289	-0.289148	-0.0214299	-0.0577081	-0.248146	-0.310873	-0.307517	0.0515142	-0.00827466	0.0316603
17988;17989;17990;17991;17992;17993;17994;17995;17996;341044;387316;387317;387318;387319;387320;387321	O60637	TSPAN3	-2.76504	-3.0455	-2.25754	-3.06403	-3.13338	-2.63443	-2.0379	-3.07876	-2.78587	-2.99233	-3.02905	-3.03105	-2.74617	-2.49444	-2.86243	-2.75848	-3.3748	-2.9864	-2.57429	-3.20227	-2.73552	-2.54917	-3.06281	-2.86702
25684;25685;25686;25687;59600;59601;59602;59603;59604;59605;59606;59607;59608;59609;59610;59611;59612;59613;59614;59615;59616;72416;72417;72418;72419;72420;72421;72422;72423;72424;76418;76419;76420;76421;76422;76423;76424;76425;76426;76427;76428;76429;76430;76431;76432;76433;76434;76435;112059;112060;112061;112062;112063;112064;112065;112066;112067;112068;112069;184005;226987;226988;226989;226990…	O60664	PLIN3	0.951501	1.02296	1.1297	0.892285	1.03397	1.24728	1.20536	1.23484	1.12675	0.790777	0.735201	1.03284	0.859926	0.928205	1.12069	1.11781	1.42111	1.08016	1.04178	0.905676	1.00348	0.978744	1.10867	1.13568
82257;82258;82259;82314;82315;112271;112272;112273;112274;112275;112276;112277;112278;112279;112280;112281;112282;112283;158278;186704;186705;186706;186707;186708;186709;186710;186711;186712;232774;232775;261136;261137;261138;261139;261140;278034;295840;381139;409448;409449	O60684	KPNA6	-0.17722	-0.0351259	-0.535019	-0.27544	-0.18501	-0.30678	-0.194972	-0.0297692	-0.401088	-0.273023	-0.259889	-0.448747	-0.30963	-0.0385629	-0.315328	-0.484784	-0.1118	-0.296382	-0.221799	-0.430644	-0.448528	-0.389535	0.423061	-0.275064
35893;35894;35895;35896;35897;35898;35899;35900;35901;35902;42366;42367;42368;82429;82430;82431;82432;82433;82434;82435;82436;82437;82438;82439;82440;82441;103608;103609;103610;103611;103612;103613;103614;113439;113440;113441;113442;113443;113444;113445;113446;113447;113448;113449;113450;113451;113452;113453;116876;116877;116878;116879;116880;116881;116882;116883;116884;123544;123545;123546;12354…	O60701	UGDH	1.90057	2.54252	1.87864	1.97449	1.86348	1.75638	1.94979	1.92634	1.51302	2.108	2.62492	2.05947	1.84521	1.49785	1.94022	2.11316	2.31262	2.18961	1.95132	1.52887	1.73598	2.12671	2.47868	2.12794
374;375;376;377;378;379;380;381;382;383;384;385;386;4122;4123;4124;4125;4126;25201;25202;25203;25204;25205;25206;25207;25208;25209;25210;25211;25212;25213;91236;91237;91238;91239;91240;91241;101000;101001;101002;101003;101004;101005;101006;101007;101008;101009;101010;101011;111977;111978;111979;111980;111981;111982;111983;111984;111985;111986;111987;111988;111989;112760;118999;119000;119001;11900…	O60716	CTNND1	-2.34735	-1.92162	-1.94587	-1.98525	-2.17127	-1.78432	-2.00516	-1.67438	-2.2376	-1.88651	-1.88735	-2.05125	-2.13554	-2.00971	-1.98801	-2.01879	-2.0091	-1.87949	-2.03255	-2.43556	-2.01447	-1.90354	-1.76381	-1.78122
870;871;872;873;874;875;876;877;878;879;880;25361;25362;25363;25364;25365;25366;25367;25368;25369;42032;42033;42034;42035;42036;42037;42038;55238;55239;55240;55241;55242;55243;55244;88672;88673;88674;88675;88676;88677;88678;88679;111651;111652;111653;111654;111655;111656;111657;111658;111659;137756;272994;272995;272996;272997;272998;301748;301749;323481;323482;323483;323484;323485;323486;335914;3…	O60749	SNX2	2.4756	2.67504	2.19892	2.70695	2.67822	2.51973	2.55742	2.67396	2.46139	2.59473	2.58025	2.67033	2.39259	2.47845	2.75041	2.45213	2.5858	2.86616	2.70116	2.57009	2.52557	2.40134	2.71124	2.51235
76599;76600;76601;76602;76603;76604;76605;76606;76607;76608;76609;76610;76611;76612;76613;97664;97665;97666;97667;97668;97669;97670;132583;132584;132585;132586;132587;132588;132589;132590;132591;132592;132593;132594;132595;132596;160547;160548;160549;211608;233133;233134;233135;233136;233137;233138;233139;233140;233141;233142;233143;233144;233145;233146;233147;233148;233149;233150;233151;233152;3…	O60762	DPM1	-2.66504	-2.86634	-2.96422	-2.8778	-2.80878	-3.20723	-2.77753	-3.23214	-2.8414	-2.74498	-2.93095	-2.92275	-2.91523	-3.2052	-2.72077	-2.79714	-3.03168	-2.8326	-3.25746	-2.97303	-2.79431	-2.80997	-2.93258	-2.73219
35441;35442;62361;62362;62363;62364;62365;62366;62367;62368;62369;72508;72509;72510;72511;72512;73369;73370;73371;73372;73373;73374;73375;73376;73377;73378;74045;74046;74047;104013;104014;104015;104016;104017;104018;104019;104020;112719;112720;112721;112722;112723;112724;112725;112726;112727;112728;112729;112730;112731;112732;112733;112741;112742;112743;112744;113555;113556;113557;113558;113559;1…	O60763	USO1	1.28568	1.52389	1.06616	1.40298	1.40615	1.29887	1.22728	1.36201	1.35139	1.59487	1.24609	1.45248	1.29671	1.17257	1.42117	1.44863	1.39263	1.38388	1.20872	1.35234	1.37834	1.45203	1.37538	1.43364
196050;196051;196052;196053;196054;196055;196056;196057;196058;196059;196060;196061;196062;196063;196064;196065;196066;196067;196068;196069;196070;196071;267523;267524;267525	O60783	MRPS14	-1.37266	-1.57027	-1.50831	-1.58552	-1.49689	-1.48193	-1.6795	-1.28046	-1.38215	-1.38088	-1.24698	-1.52141	-1.35083	-1.76987	-1.48768	-1.38442	-1.3169	-1.31791	-1.66402	-1.39802	-1.55286	-1.42985	-1.25272	-1.41527
30318;169522;169523;169524;169525;169526;248946;422696;422697;422698;422699;422700;422701;422702;422703	O60784	TOM1	0.970248	0.415301	0.678011	0.365003	0.472889	0.630838	0.622653	0.828254	0.786615	0.515883	0.285468	0.516935	0.752349	0.818906	0.609699	0.523658	0.323843	0.646654	0.797012	0.373807	0.893822	0.448305	0.727527	0.653779
172101;172102;178811;178812;178813;178814;210578;210579;210580;210581;210582;227597;227598;342614;342615;342616;342617;342618;342619;342620;342621;342622;342623;342624;357906	O60828	PQBP1	-1.50708	-1.7853	-0.861409	-1.69508	-1.91084	-1.7672	-1.39567	-1.74742	-1.12137	-1.98432	-2.00577	-1.59167	-1.48523	-1.90108	-1.64778	-1.72598	-1.27203	-1.73056	-1.2787	-1.2737	-1.36633	-1.93769	-1.95329	-1.94037
15481;15482;15483;15484;15485;15486;15487;15488;15489;15490;15491;15492;30281;30282;30283;30284;30285;30286;30287;30288;30289;30290;30291;30292;30293;30294;30295;30296;30297;54749;54750;54751;54752;54753;54754;54755;73028;73029;73030;73031;73032;73033;73034;73035;73036;73037;73038;73039;73040;73041;100161;100162;100163;100164;100165;100166;100167;100168;100169;100170;100171;100172;100173;100174;1…	O60832	DKC1	-2.9549	-3.01198	-2.56604	-3.06352	-3.09494	-2.97534	-2.80746	-2.84088	-2.86965	-3.14598	-2.9797	-3.01042	-2.82689	-2.82037	-2.9907	-2.9415	-3.01392	-2.98533	-2.82999	-2.74606	-2.91257	-2.99469	-3.04917	-3.09365
12073;12074;12075;12076;12077;12078;27501;27502;27503;27504;29587;29588;29589;29590;29591;29592;29593;50432;50433;50434;52354;52355;52356;52357;52358;52359;52360;52361;53679;53680;53681;53682;54210;54211;70469;87077;87078;96049;96050;96051;96052;96053;96054;96055;96056;96057;103932;103933;103934;119369;119370;119371;160377;160378;160379;160380;160381;177478;178255;178256;178257;187327;187328;1873…	O60841	EIF5B	-0.039621	-0.122504	0.399378	-0.0895273	-0.148403	0.392471	0.0836509	0.0266308	0.294033	-0.127538	-0.211209	0.244765	0.0886251	-0.251673	0.168188	0.291823	0.0360536	-0.00411519	0.124438	0.337367	0.190122	-0.0450773	-0.0994162	-0.113198
19288;19289;19290;19291;19292;19293;19294;19295;19296;19297;60263;60264;60265;60266;60267;60268;60269;60270;60271;117842;148457;148458;148459;148460;198276;198277;198278;198279;198280;198281;198282;198283;212445;298218;303251;303252;314921;314922;314923;314924;314925;314926;314927;314928;314929;314930;314931;314932;395032;395033;395034;395035;395036;411838;411839;411840;418189;418190	O60869	EDF1	0.118404	-0.116877	-0.0849186	0.0413455	-0.225486	-0.271598	0.0259044	-0.113496	0.214012	-0.166412	-0.416773	-0.139294	-0.159606	-0.371735	0.0101985	-0.184336	0.325357	-0.164121	0.211137	-0.0380603	0.168248	-0.209408	-0.351026	-0.26258
3156;3157;3158;3159;3160;3161;3162;121782;179045;195753	O60879	DIAPH2	0.110013	0.487802	0.325958	0.415274	0.429101	0.393665	0.736112	0.455236	0.409241	0.295538	0.155109	0.358704	0.0787345	0.165444	0.862902	0.408439	0.433947	0.560269	0.314478	0.111144	0.241477	0.200814	0.376191	0.404215
98982;98983;98984;98985;98986;98987;101282;101283;101284;101285;101286;101287;101288;101289;101290;124646;124647;128189;128190;128191;128192;128193;128194;128195;128196;128197;128198;128199;128200;128201;128202;128203;128204;128205;128206;128207;148969;148970;194637;194638;194639;194640;194641;194642;194643;194644;194645;194646;205513;205514;205515;205516;205517;205518;205519;205520;205521;205522…	O60884	DNAJA2	-0.2088	-0.163576	-0.00483349	-0.198178	-0.237879	-0.177972	-0.0949872	-0.205324	-0.131363	-0.206376	-0.124397	-0.2357	-0.194656	-0.214218	-0.165256	-0.117139	-0.206152	-0.166664	-0.0741988	-0.0598922	-0.173654	-0.232739	-0.18718	-0.25394
186380;312721;312722;312723;312724;312725;312726;369651;369652;369653;369654;369655;369656;369657;369658;369659;369660;369661;369662;369663;369664;369665;369666;369667;369668;369669;369670;369671;369672;369673;369674;369675	O60888	CUTA	0.645992	0.689085	0.576115	0.606759	0.69914	0.402597	0.45162	0.475442	0.59921	0.651543	0.791288	0.62856	0.655207	0.686876	0.142771	0.701256	0.765486	0.674228	0.332185	0.759923	0.44806	0.694518	0.655482	0.672534
13663;13664;13665;13666;13667;13668;82545;82546;82547;82548;82549;82550;269497;393424;393425	O60925	PFDN1	1.11373	0.867505	1.25882	0.80068	0.9312	0.90769	1.09143	1.00202	1.25739	0.827267	0.819622	0.80307	0.96384	1.06836	0.893992	0.892432	0.985379	0.993142	1.12337	0.751042	1.21797	0.953428	1.0411	0.873838
242029;242030;242031;242032;242033;242034;242035;242036;242037;242038;242039;242040;242041;242042;242043;242044;242045;242046;242047;242048;242049;302175;302176	O75037	KIF21B	-4.45318	-4.48656	-3.89233	-4.15169	-4.03083	-3.75498	-4.0266	-4.67649	-3.7757	-4.55283	-4.08442	-3.92958	-4.15838	-5.02442	-4.06148	-4.14597	-4.06196	-3.78654	-4.11573	-3.83673	-4.09913	-4.22563	-4.49552	-4.20905
45749;45750;45751;45752;45753;45754;45755;45756;45757;45758;45759;45760;45761;45762;45763;45764;45765;45766;45767;45768;59695;59696;59697;59698;59699;59700;59701;59702;59703;59704;59705;59706;59707;59708;59709;59710;59711;81153;81154;81155;81156;81157;81158;81159;81160;81161;81162;81163;81164;81165;81166;81167;81168;81169;81170;81171;81172;126671;126672;126673;126674;126675;126676;126677;126678;1…	O75083	WDR1	2.56824	2.54359	2.44077	2.52792	2.62944	2.55652	2.60612	2.51334	2.60447	2.53392	2.45753	2.43713	2.38485	2.33374	2.68843	2.61763	2.44685	2.68485	2.46757	2.64998	2.67839	2.51723	2.4809	2.48364
9481;23959;106090;106845;106846;117787;142795;142796;142797;178583;187408;188609;194732;209730;209731;211497;211498;211499;211500;214443;214444;214445;214446;214447;238423;238424;284252;284653;289211;300714;300715;300716;300717;300718;300719;315125;315126;315127;329054;395037;395038;395039;395040;395041;395042;418160	O75116	ROCK2	1.79881	1.6289	1.90453	1.58945	1.56685	1.85738	1.83371	1.78008	1.84173	1.76575	1.56465	1.67671	1.82055	1.82307	1.80553	1.83204	1.35647	1.72196	1.75862	1.36229	1.87083	1.87719	1.71638	1.80749
62007;62008;62009;62010;62011;62012;62013;62014;62015;62016;62017;62018;62019;62020;62021;62022;62023;131906;131907;131908;131909;131910;131911;168761;168762;168763;168764;168765;168766;168767;203136;203137;203138;203139;265487;265488;265489;265490;265491;265492;265493;265494;278259;278260;278261;298256;298257;298258;298259;298260;298261;298262;298263;298264;311207;320889;320890;320891;320892;320…	O75131	CPNE3	-0.213647	-0.675735	-0.331306	-0.56569	-0.578381	-0.286501	-0.562047	-0.1787	-0.262121	-0.521555	-0.588799	-0.577281	-0.429202	-0.50085	-0.287349	-0.45675	-0.683288	-0.339395	-0.484333	-0.100668	-0.402079	-0.494594	-0.629943	-0.589418
3294;3295;3296;3856;19229;19230;19231;19232;19233;19234;22461;33859;33860;33861;33862;33863;33864;40781;40782;40783;40784;40785;66241;66242;66243;82425;82426;82427;82428;100160;101725;101726;108464;108465;108466;116681;116682;116683;116684;116685;116686;116687;116688;116689;141974;141975;141976;141977;141978;141979;141980;141981;141982;141983;141984;141985;141986;142193;142194;180065;180066;18006…	O75146	HIP1R	-0.345328	0.03215	-0.518702	0.168825	-0.0153061	-0.262766	-0.220326	-0.349191	-0.378106	0.384636	-0.091264	-0.187506	-0.359308	0.182672	-0.310817	-0.324107	0.0912329	-0.13209	-0.218605	-0.508927	0.208814	-0.237687	0.0507385	-0.165467
1962;28522;31410;31411;31412;31413;90661;147125;186697;186698;433334	O75150	RNF40	-0.733177	-1.07998	-0.514993	-1.05368	-1.03457	-0.770292	-0.847946	-0.800554	-0.885868	-1.00497	-0.947395	-0.844078	-0.52614	-0.198197	-0.743176	-0.815944	-0.958237	-0.993545	-0.559377	-0.782983	-0.693662	-0.917836	-1.02194	-1.12475
4747;4748;44589;85264;85265;85266;85267;167333;167334;167335;167336;167337;167338;256861;285427;285428;285429;347805;347806;347807;347808;347809;363018;363019;363020;363021;363022;363023;363024;363025;390846;390847;390848;390849;403778;432486;432487	O75152	ZC3H11A	-3.18916	-3.26421	-3.01557	-3.19239	-3.04917	-3.11747	-3.04475	-3.27046	-3.00339	-3.29524	-3.12945	-3.16076	-3.0505	-3.00225	-3.0851	-3.18559	-3.27426	-3.11453	-3.3477	-2.92749	-3.29107	-3.16616	-3.20531	-3.17694
40759;48330;48331;48332;48333;48334;48335;63930;63931;63932;135608;159166;159167;159168;159169;180526;182126;182127;182128;235214;323149;323150;323151;323152;346210	O75153	CLUH	-3.91306	-4.04433	-4.03947	-4.03969	-4.01532	-4.02745	-3.99078	-4.06693	-3.95318	-4.0397	-4.03584	-3.98578	-3.52779	-3.48895	-3.46233	-3.49022	-3.60672	-3.50086	-3.70672	-3.48249	-3.62989	-3.55894	-3.72187	-3.9248
10970;10971;10972;14931;14932;14933;38906;38907;71378;71379;71380;71381;73875;73876;73877;73878;73879;75803;114363;182280;182281;205380;205381;206957;206958;206959;221986;221987;221988;221989;221990;221991;237224;237225;237226;237227;272280;272281;273951;355243;355244;355245;396171;417775;417776;417777;417778;417779;417780	O75165	DNAJC13	-0.67788	-0.677255	-0.712245	-0.761636	-0.828814	-0.863263	-0.831785	-0.653314	-0.768806	-0.787819	-0.557539	-0.659922	-0.717109	-0.517318	-0.6962	-0.778544	-0.878065	-0.788714	-0.748139	-0.517863	-0.660753	-0.750189	-0.86281	-0.785922
29493;207176;207177;207178;207179;287517;330622;330623;330624;330625;330626;330627;334908;334909;334910;334911;334912;334913;385494;385495;385496;388165;388166;388167	O75190	DNAJB6	-2.91941	-3.31848	-2.99145	-3.30652	-3.44553	-3.30681	-3.02526	-2.97495	-2.95186	-3.45671	-3.68835	-3.35362	-3.11262	-2.94521	-2.9601	-3.39393	-3.60793	-3.43987	-2.92453	-2.87594	-3.23349	-3.26405	-3.56128	-3.55476
50925;50926;50927;50928;263263;263264;263265;272077;272078;272079;272080;344357;344358;344359;344360;344361;344362;344363;344364;344365;344366;344367;344368;344369;344370;344371;344372;344373;344374;402220;402221;431648;431649;431650;431651	O75208	COQ9	-0.53446	-0.413197	-0.104777	-0.0895386	-0.143045	-0.0797839	-0.650696	-0.467089	-0.571379	0.431224	0.218272	0.0775903	-0.373683	0.00179761	-0.68367	-0.28983	0.397169	-0.321261	-0.715386	-0.469305	-0.541212	0.172478	0.164233	0.313471
18218;18219;18220;18221;18222;18223;18224;18225;18226;18227;18228;18229;18230;18231;18232;18233;18234;109996;109997;223706;223707;223708;223709;223710;223711;223712;223713;223714;223715;223716;223717;336618;336619;336620;336621;336622;336623;336624;336625;381290;381291;381292;381293;381294;381295;381296;381297;381298;381299;408432;408433;408434	O75223	GGCT	0.685878	1.16939	1.60199	0.843054	0.754881	0.761583	1.56639	0.989292	0.982795	0.822796	0.741196	0.638977	1.05816	0.824101	1.25322	1.15146	0.847713	0.797282	0.877146	0.922074	1.26499	0.944738	0.95523	0.839556
39343;150779;150780;217469;217470;217471;217472;223382;223383;223384;223385;223386;223387;223388;223389;223390;223391;223392;223393;223394;223395;309610;309611;309612;309613;309614;309615;309616;309617;309618;309619;417447	O75251	NDUFS7	-2.44187	-1.90385	-2.09526	-1.48288	-1.69545	-1.74896	-2.24004	-2.07741	-2.14862	-1.32806	-1.60928	-1.78657	-2.08036	-2.4825	-2.24725	-1.78798	-1.43667	-1.87909	-2.0721	-2.42771	-2.13411	-1.79324	-1.66767	-1.47189
29399;29400;29401;29402;29403;29404;29405;29406;145749;145750;145751;145752;145753;148770;148771;148772;148773;148774;148775;148776;191207;191208;191209;191210;191211;191212;191213;191214;191215;223524;223525;223526;223527;223528;223529;223530;223531;223532;223533;223534;223535;223536;223537;223538;223539;223540;223541;223542;223543;223544;223545;223546;223547;223548;223549;223550;223551;223552;2…	O75306	NDUFS2	-1.45706	-1.1878	-1.31247	-0.686499	-0.725055	-0.909747	-1.34535	-1.34833	-1.30849	-0.562225	-0.692989	-0.622761	-1.24943	-1.05582	-1.36027	-1.04638	-0.492266	-1.13276	-1.35458	-1.24677	-1.33416	-0.805104	-0.809537	-0.677061
184798;199518;199519;199520;199521;199522;199523;199524;199525;199526;199527;199528;199529;199530;199531;199532;263262	O75312	ZPR1	0.639346	0.40478	0.73549	0.37077	0.316623	0.936813	0.536582	0.533345	0.65914	0.216019	0.759758	0.287072	0.840512	0.581457	0.383335	0.412136	0.404222	0.446364	0.348842	0.780738	0.246065	0.487848	0.536094	0.45563
119160;119161;119162;119163;119164;119165;119166;119167;119168;119169;119170;119171;184473;184474;184475;184476;184477;184478;184479;184480;184481;184482;184483;184484;197372;211591;211592;211593;211594;211595;211596;211597;251290;251291;251292;251293;276865;276866;276867;322017;322018;322019;322020;322021;322022;322023;322024;322025;327717;327718;327719;327720;327721;327722;327723;327724;327725;…	O75323	NIPSNAP2	-1.63285	-1.5921	-0.973256	-1.08464	-1.12498	-1.35066	-1.59976	-1.50631	-1.5689	-0.628821	-1.07506	-1.15602	-1.59806	-1.80087	-1.55111	-1.20129	-0.961718	-0.996588	-1.44627	-2.00749	-1.21824	-1.18739	-0.964625	-0.958944
16786;16787;16788;16789;16790;16791;16792;69451;69452;69453;69454;69455;254130;254131;254132;254133;254134;254135;257269;295574;328346;328347;328348;328349;328350;328351;328352;328353;328354;328355;328356;328357;328358;328359;328360;328361;329614;329615;329616;329617;329618;329619;329620;329621;329622;329623;329624;329625;329626;329627;329628;426328;426329;426330;426331;426332;426333;426334;42633…	O75340	PDCD6	-1.39527	-1.45332	-1.28937	-1.51412	-1.36675	-1.26025	-1.45547	-1.23795	-1.27446	-1.44886	-1.29747	-1.34593	-1.49668	-1.53644	-1.26189	-1.37268	-1.28717	-1.23824	-1.57185	-1.25143	-1.43728	-1.30287	-1.41593	-1.23525
9289;9290;9291;9292;9293;9294;9295;9296;9297;9298;9299;9300;63674;63675;63676;63677;63678;63679;63680;63681;63682;63683;63684;63685;63686;63687;63688;63689;63690;63691;63692;215604;225659;225660;225661;225662;225663;225664;225665;225666;225667;262153;262154;262155;262156;262157;262158;262159;262160;262161;262162;262163;262164;262165;262166;262167;262168;262169;272854;272855;315585;315586	O75347	TBCA	2.28959	2.24119	2.34894	2.33882	2.26077	1.90523	2.11459	2.0615	2.0458	2.61995	2.34255	2.16217	2.32679	2.352	1.97812	2.12143	2.81517	1.91263	2.38261	2.35607	2.50144	2.14359	2.22778	2.03133
81609;81610;81611;81612;81613;89403;89404;89405;89406;89407;89408;89409;89410;89411;89412;89413;89414;89415;89416;168050;168051;168052;168053;168054;168055;168056;168057;168058;168059;168060;275318;275319	O75348	ATP6V1G1	1.29639	1.51605	0.860473	1.39007	1.39514	1.17873	1.48023	1.29833	1.33784	1.39422	0.904676	1.15533	1.05216	0.972831	1.13697	1.35267	1.69936	1.29828	1.58424	1.4244	1.5701	0.941678	1.15341	1.05659
17909;39456;39457;39458;39459;39460;39461;39462;39463;39464;39465;85874;85875;85876;85877;98055;98056;98057;98058;98059;98060;98061;98062;98063;98064;98065;110163;110164;110165;110166;110167;110168;110169;136423;136424;136425;136426;156873;156874;156875;156876;156877;156878;156879;156880;156881;156882;156883;156884;156885;240876;240877;240878;240879;240880;240881;240882;240883;240884;240885;25227…	O75351	VPS4B	1.3125	1.09354	0.891553	0.925514	0.931324	1.08964	1.07349	1.33095	1.00628	0.874962	1.08651	0.959086	0.868104	0.906902	1.19864	1.21299	1.05721	1.1622	0.932942	0.950127	0.916466	1.27341	1.28667	1.26908
23786;23787;23788;23789;23790;23791;23792;23793;39880;39881;39882;39883;39884;221798;221799;221800;235606;235607;243199;243200;302131;302132;302133;302134;302135;363179;363180;363181;363182;430563;430564;430565	O75356	ENTPD5	0.405898	1.87918	0.51085	1.21252	1.19825	1.43406	0.8927	1.44549	0.844992	1.02856	1.74201	0.720053	0.744085	1.25955	0.917109	0.923524	1.11773	1.55005	1.11726	0.647165	0.968093	1.45978	1.03882	1.44832
28007;28008;70875;70876;70877;70878;70879;70880;70881;70983;70984;70985;70986;70987;70988;70989;74449;74450;74451;74452;74453;74454;74455;74456;74457;74458;74459;74460;74461;74462;74463;74464;74465;83984;83985;83986;83987;83988;83989;88695;88696;88697;88698;88699;88700;88701;88702;88703;88704;88705;88706;88707;88708;88709;88710;97971;97972;97973;97974;97975;97976;97977;97978;97979;97980;97981;111…	O75363	BCAS1	0.877079	2.78602	0.999739	2.13028	1.9912	1.61098	1.7111	2.02635	1.14908	1.90182	2.3564	1.88331	1.27507	1.21533	2.11029	1.47185	2.36188	2.13994	1.98984	0.563394	1.87435	1.83777	2.78761	2.00828
3978;3979;3980;3981;3982;3983;3984;3985;3986;3987;3988;3989;3990;3991;3992;3993;3994;3995;3996;3997;3998;3999;4000;4001;4002;4003;4004;4005;4006;4007;4008;4009;4010;4011;4012;4013;4014;4015;4016;4017;4018;16679;16680;16681;16682;16683;16684;16685;16686;16687;16688;16689;16690;16691;16692;16693;16694;16695;16696;16697;16698;19576;19577;19578;19579;19580;19581;19582;19583;19584;19585;19586;19587;19…	O75367	MACROH2A1	-2.33104	-2.66672	-2.05132	-2.53057	-2.48167	-2.34357	-2.22664	-2.39299	-2.32147	-2.63249	-2.51643	-2.52351	-2.46891	-2.69917	-2.28604	-2.34515	-2.75009	-2.29197	-2.49973	-2.29075	-2.28136	-2.53626	-2.57744	-2.45443
59464;59465;59466;59467;59468;59469;59470;59471;59472;59473;59474;59475;59476;59477;59478;59479;82950;82951;82952;82953;82954;82955;82956;82957;82958;82959;82960;82961;82962;82963;82964;110428;110429;110430;110431;110432;110433;110434;110435;110436;110437;110438;110886;110887;110888;110889;110890;110891;110892;110893;110894;110895;110896;110897;110898;147934;147935;147936;147937;147938;147939;147…	O75368	SH3BGRL	1.42218	1.50951	1.33038	1.60635	1.82442	1.69064	1.63562	1.42525	1.65313	1.28597	1.18068	1.51731	1.19123	1.49562	1.46778	1.4796	1.81655	1.55814	1.53409	1.66017	1.71958	1.37178	1.35949	1.47075
2156;2157;2158;2159;2160;2161;2162;2163;2164;2165;2166;2167;2168;2169;2170;2171;2172;2173;2174;2175;2176;2177;2178;2179;7075;7076;7077;7078;7079;7080;7081;7082;7083;7084;7085;7086;7087;7088;7089;7090;7091;7092;7093;7094;7095;7096;7097;7098;7099;7100;7101;7102;7103;7104;10267;10268;10269;10270;10271;10272;10273;10274;10275;10276;10277;10278;10279;10280;10281;10652;10653;10654;10655;10656;10657;106…	O75369	FLNB	-1.21694	-0.819223	-1.3742	-1.29206	-1.45026	-1.14093	-0.715909	-1.16574	-1.39522	-1.27245	-1.0816	-1.44258	-1.19977	-1.41743	-1.00183	-1.14054	-1.52255	-0.958987	-1.28173	-1.6948	-1.30818	-0.974558	-0.946111	-0.987676
122415;122416;122417;122418;359176;359177;359178;359179;359180;409557;409558;409559;409560;409561;409562;409563;409564;409565;409566;409567;409568;411436;411437;411438;417672;417673;417674;417675;417676;417677;417678;417679;417680;417681;417682	O75380	NDUFS6	-2.07032	-1.3285	-1.67316	-0.97915	-1.24961	-1.6109	-2.03882	-1.22414	-1.97327	-0.76694	-1.2502	-1.46798	-1.60747	-1.91752	-1.90053	-1.50488	-0.415535	-1.72524	-1.38304	-1.78339	-1.37544	-1.73153	-1.23723	-1.19537
153044;153045;153046;153047;153048;200189;200808;200809;200810;200811;269269;269270;269271;269272;269273;269274;269275;316403;316404;316405;316406;316407;316408;316409	O75381	PEX14	-4.00405	-3.93161	-3.49849	-4.06332	-3.89319	-3.88876	-3.63516	-3.98343	-3.76563	-3.92528	-4.22366	-3.81929	-3.66848	-3.66903	-4.02273	-3.97423	-3.78398	-4.08016	-3.54535	-3.64037	-3.88057	-4.14625	-4.07756	-3.87424
23067;23068;23069;23070;23071;23072;23073;23074;23075;23076;23077;23078;23079;23080;23081;23082;23083;23084;23085;43732;43733;43734;43735;43736;60581;60582;60583;60584;60585;60586;60587;60588;60589;60590;60591;60592;60593;60594;60595;60596;60597;60598;60599;60600;60601;60602;60603;60604;60605;60606;60607;60608;60609;60610;60611;60612;60613;60614;60615;60616;60617;60618;60619;60620;60621;60622;606…	O75390	CS	-1.81286	-2.0369	-1.93255	-1.51466	-1.71028	-1.87675	-2.01625	-2.04235	-1.99631	-1.0897	-1.58213	-1.70594	-1.847	-2.25811	-1.82297	-1.81542	-1.35281	-1.88114	-1.97146	-2.0022	-1.89146	-1.88259	-1.51233	-1.64037
28278;28279;28280;28281;28282;28283;28284;28285;28286;28287;28288;66368;66369;66370;66371;66372;66373;66374;66375;66376;66377;66378;66379;66380;148191;148192;148193;148194;148195;148196;148197;148198;148199;148200;148201;148202;148203;148204;148205;148206;148207;148208;148209;148210;148211;148212;148213;197968;197969;197970;197971;197972;197973;197974;197975;197976;197977;197978;197979;197980;197…	O75396	SEC22B	-0.422808	-0.193432	-0.827951	-0.428817	-0.386547	-0.417063	-0.476931	-0.67014	-0.382913	-0.216717	-0.612696	-0.262616	-0.474076	-0.668456	-0.465689	-0.389581	-0.546972	-0.216345	-0.21587	-0.707459	-0.369001	-0.441689	-0.60649	-0.324403
86675;86676;86677;86678;90004;90005;90006;90007;90008;90009;90010;103730;103731;111035;111036;111037;111038;111039;111040;111041;111042;111043;111044;111045;111046;111047;111048;111049;111050;111051;111052;133693;133694;133695;139392;139393;139394;139395;139396;139397;139398;139399;139400;139401;139402;139403;139404;139405;139406;139407;139408;139409;139410;141860;141861;141862;141863;141864;1418…	O75400	PRPF40A	-2.88246	-3.16157	-2.70554	-3.13932	-3.13158	-3.10963	-2.82252	-3.1626	-2.8441	-3.23054	-3.13309	-3.05604	-2.91376	-3.01743	-2.94141	-3.01872	-3.14827	-2.98111	-2.91756	-2.87951	-2.93591	-3.12817	-3.131	-3.13751
65670;92481;92482;92483;270827;270828;289139;289140;289153;289154;289155;289156;289157;314456;314457;314458;314459;343118;398533	O75427	LRCH4	-2.53382	-1.2775	-0.967098	-0.929396	-0.96092	-1.25833	-1.27837	-1.52908	-1.00327	-1.60719	-1.6472	-1.3427	-1.62936	-1.32995	-1.19697	-1.57224	-1.73355	-1.01696	-1.38022	-0.888159	-1.4491	-1.50297	-1.71695	-1.49922
27751;155860;187418;234890;234891;234892;234893;234894;234895;234896;234897;315355;315356;315357;315358;362848;404807	O75431	MTX2	-1.11836	-1.20464	-1.05892	-1.02717	-1.10005	-1.24817	-1.15528	-1.32078	-1.44822	-1.0227	-1.03494	-1.02888	-1.30022	-1.24752	-1.21385	-1.15668	-0.822315	-1.27328	-1.08376	-1.25241	-1.02509	-1.10835	-1.14901	-1.10355
101646;101647;101648;101649;101650;101651;101652;101653;101654;101655;101656;101657;101658;101659;101660;101661;102798;102799;102800;102801;102802;102803;102804;102805;102806;102807;102808;102809;102810;102811;124214;124215;124216;124217;124218;124219;124220;124221;124222;124223;124224;129266;129267;129268;129269;129270;129271;129272;129273;129274;129275;150060;150061;150062;150063;150064;150065;…	O75436	VPS26A	0.565933	0.579809	0.567756	0.584321	0.583041	0.447012	0.609441	0.569584	0.431128	0.525501	0.499271	0.415409	0.498219	0.388938	0.628546	0.601842	0.418029	0.638244	0.55873	0.636197	0.501331	0.491156	0.474493	0.546428
67273;67274;67275;67276;67277;114546;114547;114548;114549;114550;114551;114552;139241;139242;139243;139244;139245;139246;139247;139248;139249;139250;139251;139252;139253;149416;184653;184654;184655;184656;184657;184658;184659;199828;207763;207764;207765;207766;222785;222786;222787;222788;222789;222790;222791;315387;315388;315389;315390;315391;315392;315393;315394;315395;325697;325698;325699;33735…	O75439	PMPCB	-1.63438	-1.69331	-1.56146	-1.72439	-1.6898	-1.70072	-1.78652	-1.87398	-1.46142	-1.6968	-1.80097	-1.49788	-1.5538	-1.50533	-1.57191	-1.56878	-1.86858	-1.77367	-1.84096	-1.65582	-1.69249	-1.52503	-1.65761	-1.5279
35207;35208;35209;35210;35211;35212;35213;35214;39752;39753;39754;39755;39756;39757;39758;55424;55425;55426;55427;55428;55429;55430;60130;60131;60132;60133;60134;60135;60136;60137;60138;60139;60140;60141;60142;88714;88715;88716;88717;88718;88719;117874;117875;117876;117877;119151;119152;138627;138628;138629;138630;138631;138632;138633;167836;167837;167838;167839;167840;167841;175803;175804;175805…	O75475	PSIP1	-2.31812	-2.51469	-1.93486	-2.34914	-2.37412	-2.21557	-2.10292	-2.33691	-2.13566	-2.46776	-2.43819	-2.21707	-2.33415	-2.25397	-2.21232	-2.3754	-2.19927	-2.28552	-2.27116	-2.60075	-2.26906	-2.34827	-2.07421	-2.12422
6110;6111;6112;6113;6114;6115;40811;40812;40813;40814;65733;65734;65735;65736;65737;65738;65739;82925;82926;82927;82928;82929;82930;84132;84133;84134;84135;84136;84137;84138;84139;84140;84141;84142;84143;199339;199340;202355;202356;202357;202358;202359;202360;202361;202362;202363;202364;202365;202366;202367;202368;202369;202370;202371;202372;202373;202374;202375;202376;202377;202378;202379;202380…	O75477	ERLIN1	-1.78467	-1.40912	-1.56345	-1.45143	-1.37522	-1.41487	-1.29777	-1.45513	-1.57432	-1.50138	-1.39553	-1.49489	-1.39794	-1.41981	-1.35816	-1.53917	-1.73949	-1.32331	-1.66422	-1.31123	-1.45198	-1.47096	-1.39424	-1.37209
227887;227888;227889;227890;227891;227892;227893;356567;356568;356569	O75487	GPC4	0.283516	-0.338566	0.0144716	-0.30161	0.255718	0.36507	-0.173752	-0.0579407	-0.126565	-0.10353	0.548242	0.191157	-0.201771	0.0383876	-0.110234	-0.0931937	-0.0993308	0.510645	-0.0894507	-0.159336	-0.0509734	0.0782597	0.212893	0.14625
56070;56071;56072;56073;56074;56075;56076;56077;56078;56079;59421;59422;59423;59424;59425;59426;59427;59428;115310;115311;115312;115313;115314;115315;115316;115317;115318;115319;115320;115321;115322;115323;115324;115325;127767;127768;127769;127770;127771;127772;127773;127774;127775;127776;196462;196463;211682;225949;279139;279140;279141;306271;306272;306273;306274;306275;306276;306277;306278;3062…	O75489	NDUFS3	-1.24117	-0.764379	-1.02225	-0.432625	-0.630704	-0.701259	-1.12512	-0.779714	-1.01173	-0.267339	-0.592562	-0.625006	-0.887199	-0.875264	-1.05081	-0.77742	-0.170832	-0.946571	-0.735972	-1.01876	-0.913421	-0.659912	-0.805171	-0.49689
48906;48907;48908;48909;48910;48911;48912;48913;48914;48915;48916;48917;48918;48919;150924;150925;150926;216575;216576;216577;216578;216579;216580;292024;292025;292026;292027;292028;292029;292030;292031;292032;292033;292034;292035;292036;292037;292038;292039;293748;293749;293750;293751;293752;293753;293754;293755;293756;293757;303540;303541;303542;303543;303544;303545;303546;303547;303548;303549;…	O75494	SRSF10	-2.72367	-2.88551	-2.54725	-2.85982	-2.89472	-2.84729	-2.63992	-2.78495	-2.68297	-2.83975	-2.96614	-2.76484	-2.65439	-2.73068	-2.88408	-2.81386	-2.61169	-2.81796	-2.68453	-2.78703	-2.67462	-2.83226	-2.80906	-2.90737
36815;36816;36817;36818;36819;36820;36821;36822;36823;52960;95478;95479;210747;210748;257088;257089;257090;257091;257092;257093;257094;257095;257096;257097;257098;257099;257100;257101;257102;257103;264971;264972;286724;286725;295664;295665;295666;295667;295668;295669;295670;298833;298834;298835;298836;307621;307622;307623;307624;307625;344397;344398;344399;344400;344401;344402;344403;344404;34440…	O75521	ECI2	-1.20617	-1.00605	-1.36753	-0.488505	-0.748142	-0.709371	-1.27223	-1.18314	-1.27182	-0.0492058	-0.438913	-0.885166	-0.703799	-1.33839	-1.24885	-1.07218	-0.136371	-1.0159	-1.40051	-1.03604	-1.06713	-0.669361	-0.711932	-0.482344
44502;44503;44504;51474;51475;51476;51477;51478;51479;51480;51481;51482;53503;53504;53505;53506;53507;53508;53509;53510;56471;56472;56473;56474;56475;56476;56477;56478;56479;56480;56481;56482;56483;56484;56485;56486;56487;56488;56489;56490;56491;56492;75226;75227;75228;75229;75230;75231;75232;75233;75234;75235;75236;75237;75238;75239;75240;75241;75242;210555;210556;210557;210558;210559;210560;210…	O75531	BANF1	-3.1257	-3.56067	-2.83197	-3.50804	-3.50761	-2.99978	-3.25843	-3.41	-3.11561	-3.1277	-3.36672	-3.46662	-3.13785	-2.96333	-3.20127	-3.40617	-3.3775	-3.55195	-3.15006	-2.70531	-3.32834	-3.52293	-3.41283	-3.63771
2112;2113;2519;2520;2521;2522;2523;38859;38860;38861;38862;38863;38864;38865;38866;38867;38868;38869;38870;38871;38872;38873;38874;38875;38876;53335;53336;53337;53338;53339;53340;53341;53342;80732;94803;94804;94805;94806;94807;94808;94809;94810;94811;94812;94813;94814;94815;94816;100555;126081;126082;126083;126084;142787;142788;142789;142790;142791;153100;153101;153102;153103;153104;153105;153106…	O75533	SF3B1	-2.12854	-2.27826	-1.95666	-2.27858	-2.32109	-2.07783	-2.04962	-2.17928	-2.05168	-2.40088	-2.30199	-2.26232	-2.10727	-2.14932	-2.03545	-2.24722	-2.43413	-2.25336	-2.2111	-2.05571	-2.22119	-2.17873	-2.2954	-2.24431
39042;39043;39044;39045;39046;77466;77467;82539;82540;82541;82542;82543;82544;85489;85490;85491;85492;85493;85494;85495;85496;85497;106461;106462;120161;120162;120163;133978;133979;150678;150679;150680;150681;150682;150683;150684;150685;181184;193660;193661;193662;193674;193675;193676;193677;193678;193679;198423;198424;198425;198426;198427;230439;241622;241623;241624;241625;241626;241627;241628;2…	O75534	CSDE1	0.395871	0.014482	0.162533	0.137996	0.0482794	0.0704016	0.128545	0.157389	0.325286	0.0914976	-0.00971033	0.0143834	0.088112	0.159424	0.141068	0.334466	0.0862227	0.0591958	0.274249	0.258749	-0.00528385	0.182624	0.150493	-0.0149588
1081;1082;1083;1084;1085;1086;1087;1088;1089;1090;9122;9123;9124;9125;9126;88572;125356;125357;125358;229262;229263;229264;229265;229266;229267;282920;282921;282922;282923;282924;289107;412966;412967;412968;412969;412970;412971;412972;412973;412974;412975	O75569	PRKRA	-1.99921	-2.34544	-2.40865	-2.28455	-2.26517	-2.36651	-2.29482	-2.44724	-2.22197	-2.08746	-2.31585	-2.21146	-2.29821	-2.52377	-2.21532	-2.24695	-2.26427	-2.16624	-2.18991	-2.53587	-2.33881	-2.22945	-2.538	-2.30536
15215;15216;15217;15218;15219;15220;53438;53439;253805;385959;385960;385961;385962;385963;385964;385965;385966;385967;385968;385969	O75607	NPM3	-5.02151	-5.3995	-4.48303	-5.28089	-5.19195	-5.40997	-5.19368	-5.23236	-4.86176	-5.13066	-5.36535	-5.12262	-4.80589	-5.12166	-5.24011	-5.22816	-5.10507	-5.34085	-5.30234	-4.58623	-5.58949	-5.22128	-4.89933	-6.12603
23380;23381;23382;23383;23384;23385;23386;23387;23388;23389;23390;23391;23392;23393;23394;23395;23396;23397;23398;34206;34207;34208;61511;61512;219654;219655;219656;219657;219658;219659;219660;219661;219662;219663;281395;297520;297521;297522;297523;297524;365649;365650;365651;365652;365653;365654;365655;365656;365657;365658;365659;365660;365661;365662;365663;365664;365665;365666;365667	O75608	LYPLA1	-0.287699	0.187181	-0.323247	0.00318894	-0.00281836	-0.113815	-0.325385	-0.0544307	-0.233316	0.205289	-0.10553	0.00270173	-0.279125	-0.540044	-0.181532	0.0696802	0.292764	-0.0337239	-0.178009	-0.38606	-0.217778	0.0579061	0.050102	0.026448
2732;2733;2734;2735;6515;6516;6517;16268;16269;16270;16271;16272;16273;16274;16275;16276;18364;18365;18366;18367;28558;28559;28560;28561;28562;28563;28564;28565;28566;28567;28568;28569;48041;53544;53545;53546;53547;53548;53549;54531;54532;54533;54534;54535;54536;54537;54538;54539;59798;59799;60660;60661;64762;64763;64764;64765;64766;64767;64768;64769;64770;64771;64772;64773;64774;64775;64776;6477…	O75643	SNRNP200	-2.05467	-2.36097	-1.81575	-2.3407	-2.3237	-2.20607	-2.0927	-1.95794	-2.06788	-2.3842	-2.22496	-2.32771	-1.97193	-2.35766	-2.16333	-2.17607	-2.42295	-2.14538	-2.11444	-2.02914	-2.08565	-2.26978	-2.31902	-2.31712
9507;9508;9509;89163;89164;89165;89166;89167;89168;89169;89170;107641;163304;195901;195902;195903;195904;195905;209850;209851;209852;243588;243589;243590;243591;243592;243593;316342;337301;369129;369130;369131;369132;369133;388230;388231;388232;388233;388234;388235;388236;388237;388238;388239	O75683	SURF6	-2.77888	-2.99184	-2.81226	-2.97771	-3.02643	-3.09377	-2.88915	-3.08513	-2.74582	-3.13323	-2.95807	-3.04729	-2.82037	-2.95816	-2.85241	-2.84874	-3.07562	-3.05663	-2.8873	-2.78384	-2.86961	-2.93257	-3.12277	-2.88896
115462;201278;201279;229867;260938;260939;260940;260941;260942;260943;260944;260945;260946;260947;260948;260949;260950	O75688	PPM1B	-2.91752	-2.94378	-2.80313	-2.83831	-2.74886	-3.04391	-3.07773	-3.20126	-2.76767	-2.48419	-2.84014	-2.8693	-2.75582	-3.64158	-2.81766	-2.70048	-2.96835	-2.78729	-2.97504	-2.93617	-2.90826	-2.77	-2.79834	-2.89222
4478;4479;4480;22272;22273;22274;22275;22276;60935;60936;60937;99746;99747;99748;99749;106166;106167;106190;106191;106192;106193;106981;107242;107243;107646;129334;132544;132545;132546;132547;132548;132549;132550;132551;132552;133919;178680;178681;178682;234195;234531;234532;244501;249110;249111;297835;297836;297837;345740;345741;345742;354406;354407;399344;399345;405095;405096;415297;415298;4152…	O75691	UTP20	-1.50152	-1.69436	-1.95742	-1.81928	-1.78963	-1.57517	-1.81142	-1.49646	-1.75038	-1.93103	-1.90274	-2.05644	-1.73571	-1.62193	-1.9526	-1.82865	-1.82503	-1.82908	-1.6765	-1.55004	-1.64729	-1.63993	-1.72845	-1.67689
3627;3628;3629;3630;3631;46290;46291;46292;46293;46294;46295;46296;46297;46298;70801;70802;70803;107377;107378;107379;107380;107381;107382;107383;177742;178960;193328;193329;193330;193331;193332;203321;203322;203323;203324;203325;203326;203327;203328;203329;203330;241118;241119;241120;241121;241122;241123;241124;241125;241126;241127;241128;241129;241130;241131;241132;241133;265424;265442;265443;2…	O75694	NUP155	-2.57552	-2.7522	-2.483	-2.74161	-2.8019	-2.72799	-2.67431	-2.56191	-2.58112	-2.8224	-2.55911	-2.6585	-2.74403	-2.48865	-2.59294	-2.66387	-2.77689	-2.64908	-2.68323	-2.5697	-2.75631	-2.577	-2.76911	-2.75538
28931;28932;28933;28934;28935;28936;28937;28938;28939;28940;28941;28942;28943;28944;28945;28946;28947;47798;80908;116726;116727;116728;116729;116730;116731;116732;116733;151359;151360;151361;151362;151363;330765;330766;330767;330768;409950;409951	O75695	RP2	-0.828551	-1.17388	-0.954954	-1.00114	-0.833401	-1.0078	-0.778564	-0.975401	-0.851345	-1.28382	-1.09701	-1.05474	-0.985443	-0.860998	-0.83879	-0.868868	-1.21099	-0.985647	-0.725251	-0.879843	-0.848779	-1.04917	-1.2828	-1.03584
54239;54240;54241;334242;334243;334244;334245;334246;334247;334248;370654;370655;370656;370657	O75718	CRTAP	-0.51748	-1.84559	-1.18894	-1.72197	-1.28584	-2.19199	-0.974017	-1.73475	-1.02437	-1.8034	-1.39053	-2.13108	-1.16367	-2.00028	-0.640451	-1.54537	-1.74872	-1.84601	-1.58436	-1.16026	-1.19975	-1.33634	-1.77624	-1.70546
4672;16218;16219;16220;16221;16222;16223;16224;16225;16226;16227;16228;16229;16230;64397;64398;64399;64400;64401;64402;77534;90730;168642;168643;168644;168645;183428;183429;183430;183431;183432;183433;183434;183435;183436;183437;183438;183439;208256;208257;208258;208259;208260;208261;208262;208263;221686;221687;221688;221689;221690;221691;221692;253088;253089;253090;253091;253092;253093;253094;25…	O75746	SLC25A12	-1.00742	-0.782483	-1.08072	-0.759063	-0.656552	-0.666709	-1.0607	-0.717527	-0.810145	-0.625899	-0.870231	-0.618859	-0.920877	-0.905741	-0.778178	-0.631183	-0.793776	-0.510634	-1.01104	-0.700248	-0.960204	-0.665274	-0.844889	-0.679043
231218;231219;231220;231221;231222;231223;287384;287385;287386;287387;287388;287389;287390;287391;287392;287393;287394;287395	O75787	ATP6AP2	-1.98178	-2.11408	-1.99898	-2.25821	-2.13705	-2.49062	-2.03045	-1.9634	-2.18927	-2.19863	-2.1924	-2.27811	-2.1114	-2.33976	-1.98278	-2.13711	-2.17284	-2.07158	-2.11944	-1.89575	-2.19496	-2.32154	-2.11211	-2.22459
6331;6332;6333;6334;6335;6336;6337;6338;6339;6340;6341;48202;87887;87888;87889;87890;87891;102130;102131;102132;102608;102609;102610;102611;102612;102613;102614;102615;102616;102617;102618;102619;102620;102621;102622;102623;117764;117765;121638;121639;121640;121641;121642;121643;121644;121645;121646;121647;157152;157153;157154;184791;184792;248461;248462;248463;313688;313689;313690;313691;314266;…	O75821	EIF3G	-0.51196	-0.621803	-0.17905	-0.638484	-0.645656	-0.712558	-0.438522	-0.56988	-0.30681	-0.513955	-0.822006	-0.5976	-0.469994	-0.969701	-0.523767	-0.496137	-0.486485	-0.59863	-0.393181	-0.465315	-0.439836	-0.672687	-0.700994	-0.74962
52158;52159;52160;52161;52162;52163;52164;52165;52166;89311;89312;89313;117998;117999;118000;118001;118002;118003;118004;174438;174439;174440;174441;174442;206138;206343;214148;227008;227009;227010;227011;227012;251064;251065;315645;315646;315647;315648;315649;315650;315651;315652;315653;391169;391170;391171;391172;391173;391174;400461;400462;400463;400464;400465;400466;400467;400468;400469;40047…	O75822	EIF3J	-1.48647	-1.81084	-1.32537	-1.75417	-1.79518	-1.85732	-1.51523	-1.78188	-1.52042	-1.65851	-1.86061	-1.9012	-1.46821	-1.82643	-1.65426	-1.6566	-1.50932	-1.92422	-1.54276	-1.54265	-1.54758	-1.73725	-1.81335	-1.94217
132048;132049;132050;139970;139971;166176;166177;166178;166179;166180;166181;166182;166183;166184;166185;166186;166187;166188;166189;166190;166191;166192;166193;166194;166195;166196;166197;166198;166199;166200;166201;235128;235129;235130;235131;235132;235133;235134;235135;235136;235137;235138;235139;235140;235141;235142;235143;235144;235145;235146;373917	O75828	CBR3	1.24381	1.75203	1.0333	1.6685	1.53228	2.56472	1.13206	1.9337	1.35926	1.79232	2.2124	1.78216	1.48686	1.21777	1.57371	1.58596	1.87578	2.29407	1.56896	1.09198	1.35633	1.705	1.67205	2.43121
35764;35765;35766;35767;35768;35769;59444;154037;154038;154039;154040;154041;154042;154043;154044;154045;177063;177064;177065;177066;177067;177068;244587	O75832	PSMD10	1.31478	1.37006	1.54654	1.37817	1.46019	1.3331	1.41813	1.3294	1.53162	1.37948	1.58933	1.4719	1.38174	1.3159	1.62498	1.50937	1.62949	1.46264	1.46959	1.62564	1.28287	1.46858	1.32196	1.41485
61248;61249;61250;61251;61252;61253;61254;61255;61256;61257;61258;61259;61260;61261;61262;67737;67738;67739;67740;67741;67742;67743;67744;67745;67746;67747;67748;67749;233382;238523;238524;238525;238526;238527;238528;238529;279476;279477;279478;279479;279480;279481;279482;279483;279484;279485;279532;279533;279534;279535;279536;279537;314732;314733;314734;329209;329210;329211;329212;329213;329214;…	O75844	ZMPSTE24	-2.67781	-2.99553	-2.88846	-2.93918	-2.98001	-3.17047	-2.76284	-3.08263	-2.95919	-2.82235	-2.95765	-2.9505	-2.78509	-3.03573	-2.78563	-2.9269	-2.96737	-2.86461	-2.79728	-2.61663	-2.87156	-3.02587	-3.07233	-3.02388
20237;36666;36667;36668;36669;36670;36671;36672;36673;36674;36675;36676;36677;36678;36679;36680;36681;36682;36683;36684;36685;36686;36687;36688;44764;44765;44766;44767;44768;44769;44770;44771;44772;44773;44774;44775;44776;44777;48416;48417;48418;48419;48420;48421;48422;48423;48424;48425;48426;48427;48428;48429;48430;48431;48432;48433;48434;48435;48436;50779;50780;50781;50782;50783;50784;50785;507…	O75874	IDH1	3.08477	3.57287	2.50964	3.11271	3.20703	3.13983	3.21048	3.00897	2.79519	3.19522	3.28783	3.20956	2.75556	2.56484	3.06817	3.3266	3.39365	3.34143	2.95738	2.50529	3.14751	3.20732	3.40406	3.5718
83693;83694;83695;83696;418164;418165;418166;418167;418168;418169;418170	O75880	SCO1	-2.64061	-2.43497	-2.36004	-2.226	-2.42011	-2.21253	-2.45014	-2.41015	-2.47213	-1.84899	-2.21593	-2.30916	-2.28324	-2.95843	-2.33024	-2.34909	-2.09676	-2.19176	-2.59422	-2.88127	-2.27301	-2.16597	-2.27361	-2.05797
114221;114222;114223;114224;114225;114226;114227;114228;114229;114230;199708	O75884	RBBP9	2.70908	2.88255	3.33774	3.02512	3.03798	2.99737	2.87895	2.96373	2.80008	3.11182	2.90036	3.04319	2.7192	2.65418	2.99087	3.21865	3.23642	3.20681	3.15458	2.56303	3.27274	2.88265	3.08995	2.86182
18162;18163;18164;26462;55083;55084;55085;156533;247408;324489;324490;324491;324492;324493;396961;396962;396963;396964;396965	O75886	STAM2	-0.0599688	0.218864	-0.190275	-0.0829318	0.0505684	-0.188827	-0.196354	0.130734	-0.179478	-0.223974	0.189903	-0.220498	-0.0395478	-0.288944	-0.12958	0.0878772	-0.141178	-0.051959	-0.317015	-0.318242	-0.250349	0.0141014	-0.0425952	0.211307
43512;43513;43514;43515;257364;257365;257366;257367;257368;257369;257370;257371;257372;257373;257374;257375;268801;268802;268803;268804;268805;268806;268807;268808;268809;268810;368155;368156;368157;368158;368159;368160;368161;368162;368163;368164;368165;368166;368167;368168;368169;368170;368171;368172;368173;368174;368175;368176;368177;368178;368179;368180;368181;368182	O75915	ARL6IP5	-0.791047	-0.509936	-0.797228	-0.664517	-0.571787	-0.502119	-0.494424	-0.334877	-0.90637	-0.473475	-0.840235	-0.528323	-0.659765	-0.482523	-0.468568	-0.818696	-1.12592	-0.00646292	-0.91546	-1.0129	-0.508787	-0.619	-0.328974	-0.321649
81571;81572;81573;81574;81575;81576;81577;81578;81579;81580;81581;81582;81583;108781;108782;108783;108784;108785;108786;108787;108788;108789;286565;286566;286567;286568;286569;286570;307879;307880;307881;307882;308573;362045;362046;362047;362048;362049;362050;362051;362052;362053;362054;362055;362056;417772;417773;417774	O75934	BCAS2	-2.3788	-2.52071	-2.28022	-2.61943	-2.52858	-2.41096	-2.39583	-2.75588	-2.44715	-2.43818	-2.42776	-2.34776	-2.40509	-2.32509	-2.46702	-2.40956	-2.45216	-2.51647	-2.47651	-2.1934	-2.57	-2.36218	-2.45561	-2.68012
42096;42097;42098;183002;183003;183004;212849;212850;407761;407762;407763;407764;427012;427013;427014;427015;427016	O75935	DCTN3	1.24274	1.3369	1.02459	1.20935	1.28151	1.0994	1.10107	0.943255	1.32653	1.26551	1.34089	1.4611	1.11618	0.8054	1.30039	1.23101	1.54327	1.31221	1.36705	0.747879	1.22357	1.25354	1.26811	1.37314
12695;12696;12697;21731;21732;21733;21734;21735;21736;21737;21738;21739;21740;21741;21742;21743;21744;21745;21746;21747;90115;90116;90117;90118;90119;90120;90121;90122;90123;97047;97048;97049;97050;97051;97052;125376;125377;125378;125379;230002;242064;242065;242066;242067;242068;242069;242070;242071;242072;242073;242074;242075;242076;242077;242078;242079;259330;280486;280487;280488;280489;280490;…	O75937	DNAJC8	0.0183706	-0.615123	-0.0910616	-0.330632	-0.281039	-0.236128	0.0763821	-0.289097	0.0142084	-0.730228	-0.552917	-0.316979	-0.288973	-0.647648	-0.000169143	-0.282287	-0.39232	0.104114	-0.117007	0.0533474	-0.058211	-0.439193	-0.522408	-0.607596
32213;32214;32215;32216;32217;32218;32219;66190;66191;66192;66193;66194;66195;66196;66197;66198;66199;66200;66201;66202;66203;66204;66205;104098;104099;104100;323094;323095;323096	O75940	SMNDC1	-3.98926	-4.00274	-3.66275	-4.12959	-4.18931	-3.75494	-3.7353	-4.0288	-3.69869	-4.19574	-4.01505	-4.0071	-3.76316	-3.99994	-4.01265	-4.32092	-4.46752	-3.85839	-3.91353	-4.48933	-3.68229	-4.01548	-3.88193	-4.12961
15752;15753;15754;15755;15756;15757;15758;15759;15760;15761;15762;15763;15764;15765;15766;15767;15768;15769;15770;15771;15772;15773;15774;15775;15776;15777;15778;15779;15780;15781;15782;15783;15784;17748;17749;17750;17751;17752;17753;17754;17755;17756;207425;207426;207427;207428;207429;207430;211836;218263;218264;218265;218266;218267;218268;218269;218270;218271;218272;218273;218274;218275;218276;…	O75947	ATP5PD	-2.09433	-1.64849	-1.84951	-1.02308	-1.14797	-1.42362	-2.06823	-1.66311	-1.96914	-0.594645	-1.05171	-1.39183	-1.92872	-1.96943	-1.6848	-1.50254	-0.445493	-1.65635	-1.70269	-1.99646	-1.793	-1.35182	-1.12818	-1.07376
8668;8669;8670;8671;30934;30935;30936;32806;32807;32808;32809;32810;32811;32812;32813;32814;189233;189234;189235;189236;203140;203141;203142;203143;203144;203145;203146;203147;206037;214690;214691;214692;248301;249287;249288;249289;249290;249291;249292;308594;308595;338631;338632;340220;340221;340222;353952;353953;353954;353955;408177	O75955	FLOT1	-1.56585	-1.81975	-1.53925	-1.66103	-1.6183	-1.69586	-1.58811	-1.61462	-1.66326	-1.78425	-1.88241	-1.67855	-1.63122	-1.48295	-1.71928	-1.72922	-1.70173	-1.82895	-2.01218	-1.52989	-1.67928	-1.76609	-1.73877	-1.62315
19493;19494;19495;19496;19497;19498;19499;207991;207992;207993;207994;207995;207996;207997;207998;207999;208000;208001;208002;208003;208004;208005;208006;208007;208008;208009;208010;208011;208012;208013;208014;208015;208016;221765;221766;221767;221768;221769;221770;221771;221772;221773;221774;221775;367127;367128;367129;367130;367131;367132;367133;367134;367135;367136;367137;367138;367139;367140;…	O75964	ATP5MG	-0.667819	-0.830486	-1.0305	-0.289395	-0.535336	-0.51439	-0.873405	-0.839142	-0.933936	0.0957437	-0.393856	-0.554638	-0.873304	-0.975152	-0.789557	-0.648015	-0.0634001	-0.603591	-1.04106	-0.929552	-0.875502	-0.401303	-0.401479	-0.241085
18723;18724;23483;40936;66431;81566;81567;81568;81569;81570;94056;106534;106535;116306;116307;116308;116309;144455;144456;144457;144458;144459;144460;144461;144462;144463;144464;207756;207757;207758;207759;207760;207761;207762;244502;244503;297105;312156;312157;325935;325936;325937;325938;325939;325940;337581;337582;337583;337584;337585;337586;337587;339563;339564;339565;339566;339567;358319;3701…	O75976	CPD	-1.80453	-1.4949	-1.70778	-1.7188	-1.71295	-1.60656	-1.61773	-1.76074	-1.79317	-1.54933	-1.6264	-1.54436	-1.75265	-1.92326	-1.74864	-1.605	-1.90485	-1.67141	-1.70187	-1.73493	-1.60039	-1.49882	-1.76852	-1.66021
87905;87906;103657;103658;103659;103660;103661;103662;103663;103664;103665;103666;103667;103668;106645;106646;149626;149627;149628;149629;149630;223793;225695;225696;225697;225698;225699;225700;307031;423361;423362;423363;423364;423365;423366;423367;423368;423369;423370;423371;423372;423373;423374;423375;423376;423377;423378;423379;423380	O76003	GLRX3	0.30948	0.406884	0.595289	0.217344	0.222448	0.0306697	0.317104	0.580602	0.526451	0.0583271	0.132055	0.0303631	0.372884	0.106188	0.223171	0.507014	0.450204	0.17617	0.261176	0.198717	0.129452	0.271537	0.383547	0.412567
1508;1509;1510;1511;1512;1513;1514;1515;1516;1517;1518;1519;1520;1521;1522;1523;1524;1525;1526;1527;24513;24514;24515;24516;24517;24518;24519;24520;24521;24522;24523;24524;24525;24526;24527;24528;24529;24530;24531;24532;24533;24534;24535;38001;38002;38003;38004;38005;38006;38007;38008;38009;38010;38011;38012;38013;38014;38015;53100;53101;53102;53103;53104;53105;53106;53107;53108;53109;53110;53111…	O76021	RSL1D1	-5.67813	-5.94647	-5.32334	-5.86991	-6.00559	-5.98843	-5.52495	-5.8995	-5.66808	-5.90012	-6.06601	-5.85708	-5.53797	-5.85077	-5.84652	-5.87338	-5.98867	-5.88657	-5.55196	-5.75958	-5.61806	-6.03591	-6.03483	-6.13545
6889;6890;6891;6892;6893;6894;29489;29490;29491;32959;32960;32961;32962;32963;32964;48345;48346;48347;48348;48349;48350;48351;48352;48353;146815;146816;146817;146818;146819;157722;157723;157724;157725;157726;157727;157728;157729;157730;157731;173254;173255;173256;173257;173258;173259;173260;173261;173262;173263;311651;337835;337836;337837;337838;337839;346926;365144;365145	O76024	WFS1	-1.81654	-1.82211	-2.17846	-1.92921	-2.03224	-1.9972	-1.86511	-2.12424	-1.67974	-2.08074	-2.30543	-1.82067	-2.09951	-1.99883	-1.96354	-1.82687	-2.01079	-1.82509	-1.90515	-1.68989	-2.0886	-1.88381	-2.15269	-1.9792
32668;32669;32670;32671;32672;32673;32674;32675;32676;45509;64628;64629;64630;116755;116756;116757;153392;154454;154455;154456;154457;154458;154459;154460;154461;154462;154463;154464;209266;209267;209268;209269;249901;249902;249903;249904;249905;308220;308221;308222;308223;308224;308225;308226;326936;326937;326938;336464;336465;336466;336467;336468;336469;427238;427239;427240;427241;427242	O76031	CLPX	-1.29432	-1.40923	-1.09853	-1.51886	-1.61225	-1.49072	-1.35269	-1.36589	-1.43793	-1.39319	-1.55237	-1.46988	-1.3169	-1.63834	-1.37109	-1.24424	-1.46946	-1.434	-1.20903	-1.16922	-1.17136	-1.5029	-1.62217	-1.6498
5808;9394;60295;60296;72076;72077;72078;72079;72080;72081;72082;72083;72084;83926;83927;83928;84334;84335;108375;108376;108377;113166;113167;113168;113169;171672;171673;171674;171675;171676;171677;171678;171679;171680;171681;171682;171683;171684;171685;204248;204249;258722;258723;258838;258839;258840;258841;258842;258843;290552;290553;290554;290555;290556;290557;290558;290559;290560;290561;290562…	O76094	SRP72	0.14831	0.453926	0.252665	0.488312	0.342488	0.281299	0.279255	0.12949	0.582146	0.45784	0.0956349	0.405896	0.189925	0.0525932	0.33721	0.40654	0.551408	0.296507	0.529606	0.292574	0.381567	0.248983	0.268162	0.268482
24601;24602;24603;24604;24605;37518;54282;54283;54284;54285;54286;54287;54288;54289;54290;54291;54292;54293;54294;54295;54296;54297;59324;59325;59326;59327;79986;79987;79988;79989;79990;79991;79992;79993;79994;79995;79996;79997;79998;94126;94127;94128;94129;94130;94131;94132;142706;142707;142708;142709;142710;142711;142712;142713;142714;142715;142716;142717;142718;142719;142720;148687;148688;1486…	O94760	DDAH1	1.49877	1.76081	1.36598	1.56543	1.75845	2.08317	1.39814	1.59116	1.30484	1.77563	2.00918	1.6919	1.55533	1.20353	1.37533	1.72234	2.21287	1.80049	1.40499	1.12899	1.6156	1.90908	1.80513	1.83986
25613;25614;25615;25616;25617;25618;27563;40764;47694;61638;61639;61640;61641;61642;61643;61644;61645;61646;65524;67228;67229;67230;67231;67232;67233;67234;93938;93939;93940;93941;93942;93943;93944;93945;93946;93947;93948;246921;246922;246923;246924;246925;246926;248629;248630;248631;248632;248633;248634;248635;248636;248637;248638;248639;248640;248641;248642;248643;261035;261036;261037;261038;26…	O94776	MTA2	-1.93782	-2.08499	-1.58093	-2.042	-2.17366	-1.95416	-1.8395	-2.07997	-1.73415	-2.16912	-2.14393	-2.03238	-1.72014	-1.93363	-1.90839	-2.00191	-2.21513	-2.09636	-1.92513	-1.74378	-1.89103	-2.08631	-2.15772	-2.16816
140;141;142;143;144;145;146;147;148;149;150;151;152;153;154;155;156;157;158;159;160;161;162;163;164;165;6483;6484;6485;6486;6487;6488;6489;6490;17949;17950;17951;17952;17953;17954;17955;17956;17957;17958;17959;40114;40115;40116;40117;40118;40119;40120;40121;40122;40123;40124;40125;40126;40127;40128;40129;40130;40131;40132;40133;40134;45115;45116;45117;46052;46053;46054;46055;46056;46057;46058;460…	O94826	TOMM70	-2.31739	-2.53269	-2.47811	-2.61472	-2.64849	-2.38399	-2.45998	-2.56383	-2.57816	-2.40373	-2.54409	-2.56976	-2.27514	-2.59979	-2.59299	-2.50148	-2.60241	-2.51547	-2.49275	-2.52292	-2.58374	-2.55713	-2.48371	-2.44662
3004;3005;3006;3007;18438;18439;18440;45834;46182;46183;46184;46185;75714;75715;75716;75717;75718;75719;75720;75721;75722;75723;75724;75807;75808;75809;75810;75811;108367;108368;108369;108370;112433;112434;128566;128567;128568;141046;141047;141048;141049;146949;146950;146951;146952;146953;146954;146955;146956;146957;180658;180659;180660;180661;180662;182005;182006;182007;189336;189337;189338;1893…	O94832	MYO1D	-0.449228	-0.418045	-0.381433	-0.467588	-0.518816	0.190674	-0.388256	-0.219524	-0.132965	-0.514494	-0.3213	-0.409577	-0.468969	0.0551174	-0.371251	-0.118138	-0.690456	-0.232141	-0.489872	-0.559834	-0.46051	-0.0778373	-0.402571	0.0561891
92748;92749;92750;92751;92752;92753;92754;92755;154812;154813;154814;154815;154816;154817;154818;154819;189363;189364;194708;194709;194710;194711;194712;194713;194714;194715;194716;194717;194718;194719;194720;213258;213259;213260;213261;213262;213263;213264;214331;271256;271257;271258;271259;278094;320771;320772;320773;320774;320775;320776;320777;320778;320779;320780;320781;320782;320783;391106;3…	O94855	SEC24D	1.08845	1.27275	0.841881	0.932712	0.994504	1.03595	1.02517	0.714545	1.24913	1.09989	1.03254	1.02608	0.936548	0.793184	1.18908	1.16787	0.85834	1.09047	0.803581	0.781934	1.01105	1.01395	1.21693	1.18891
36792;36793;36794;36795;36796;36797;36798;36799;36800;36801;36802;36803;40529;40530;66148;66149;66150;66151;66152;66153;66154;66155;66156;66157;66158;66159;66160;66161;66162;66163;66164;106051;106052;106053;106854;106855;106856;106857;106858;106859;106860;106861;106862;106863;106864;106865;106866;106867;106868;106869;112762;112763;112764;112765;112766;112767;112768;112769;112770;112771;112772;124…	O94874	UFL1	-0.977116	-0.828884	-0.877082	-0.865241	-0.870471	-0.777517	-0.993443	-0.905212	-0.86485	-0.7434	-0.910567	-0.836573	-0.959449	-0.90393	-0.936711	-0.866461	-0.792513	-0.793378	-0.845363	-0.932809	-0.842675	-0.92646	-0.941314	-0.809126
29565;32407;329393;384262;391334;391335;391336;391337;391338;391339;391340	O94875	SORBS2	1.30509	0.864703	0.322679	1.09709	1.52281	1.10049	0.668047	0.869955	0.827204	1.09898	1.31834	1.50838	1.03414	1.79701	0.803166	0.959608	0.9504	1.08888	1.06528	1.08793	1.34191	0.942655	0.961613	0.904069
194452;367245;367246;367247;402380	O94887	FARP2	-1.92723	-1.47851	-1.85905	-2.03213	-1.76473	-2.42554	-1.96116	-1.62362	-1.61286	-2.55667	-1.84661	-1.65546	-1.78989	-1.76799	-1.76994	-1.79988	-2.01399	-1.88634	-1.98295	-2.2595	-2.03139	-1.66009	-1.56943	-1.58593
20015;20016;20017;20018;47518;47519;47520;47521;50945;50946;50947;50948;50949;50950;50951;66258;108006;108007;138626;221947;221948;221949;221950;221951;241233;241234;241235;241236;241237;241238;241239;241240;241241;241242;306071;306072;306073;306074;306075;306076;306077;306078;306079;306080;306081;316254;316255;316256;358045;358046;358047;383017;383018;383019;383020;383021;384810;384811;384812;38…	O94901	SUN1	-2.02102	-2.23806	-2.15626	-2.2533	-2.14128	-2.04902	-1.98988	-1.83179	-2.12827	-2.24076	-2.22283	-2.22008	-2.18814	-2.21584	-2.12214	-2.05426	-2.25453	-1.99839	-2.11626	-1.83265	-1.94282	-2.50893	-2.20665	-2.34279
65849;65850;65851;65852;65853;65854;65855;65856;190490;190491;190492;190493;356975;356976;356977;356978;356979;356980;356981;356982;362232;362233;362234;362235;362236;362237;362238;362239;362240;407323;407324;407325;407326;407327;407328;407329;407330	O94903	PLPBP	1.3431	1.26408	0.856386	1.07682	1.19265	1.09396	1.12111	0.921179	1.17269	1.20103	0.982917	1.35305	1.06201	1.38592	1.00986	1.05259	1.1394	1.04082	1.33486	1.35911	1.12435	1.08879	0.942052	1.05032
6058;6059;6060;6061;6062;6063;6064;17741;17742;17743;17744;17745;17746;17747;23418;23419;23420;23421;61167;61168;61169;61170;61171;61172;82925;82926;82927;82928;82929;82930;186460;202355;202356;202357;202358;202359;202360;202361;202362;202363;202364;202365;202366;202367;202368;202369;202370;202371;202372;202373;202374;202375;202376;202377;202378;202379;202380;220155;220156;220157;220158;220159;22…	O94905	ERLIN2	-0.353715	-0.645781	-0.822852	-0.602145	-0.606121	-0.602934	-0.593989	-0.6469	-0.842571	-0.376001	-0.418236	-0.629598	-0.778743	-0.493057	-0.505123	-0.724206	-0.751676	-0.476201	-0.528866	-0.350254	-0.834438	-0.608531	-0.635434	-0.66688
1388;1389;1390;1391;1392;1393;1394;3771;3772;4873;4874;4875;4876;4877;4878;4879;4880;12185;12186;12187;12188;16342;20065;22312;22313;22314;22315;28045;28046;28047;28048;28049;39240;39241;40855;40856;50236;50237;50238;50239;50240;50241;50242;51998;51999;52000;52001;52002;52003;52004;52005;52006;52007;59551;86100;110121;110122;110123;114733;166723;166724;166725;166726;177738;177739;177740;177741;17…	O94906	PRPF6	-2.27213	-2.42958	-1.9884	-2.44297	-2.33812	-2.36438	-2.17362	-2.41049	-2.13475	-2.53871	-2.28556	-2.37395	-2.16494	-2.18995	-2.27371	-2.37632	-2.56136	-2.26598	-2.19493	-2.19493	-2.18308	-2.4082	-2.4939	-2.41121
25694;25695;25696;25697;25698;25699;25700;30299;30300;30301;30302;72734;73184;73185;73186;73187;73188;126731;126732;130599;130600;130601;130602;130603;130604;194650;194651;194652;194653;194654;194655;194656;194657;194658;194659;194660;194661;194662;194663;243231;243232;243233;243234;243235;243236;243237;243238;243239;243240;243241;294851;294852;294853;294854;294855;294856;294857;294858;294859;294…	O94919	ENDOD1	-2.36721	-2.79514	-2.78548	-2.68845	-2.74041	-2.44685	-2.58092	-2.26097	-2.60558	-2.78304	-2.8455	-2.79396	-2.52744	-2.2176	-2.72498	-2.59589	-2.93038	-2.72333	-2.67799	-2.53126	-2.92252	-2.46087	-2.60956	-2.50126
48144;48145;48146;58063;58064;58065;86399;108062;108063;108064;108065;108066;108067;108068;108069;108070;108071;108072;108073;108074;108075;112262;128328;128329;128330;128331;128332;128333;128334;128335;128336;128337;128338;128339;128340;128341;128342;128343;128344;128345;128346;128347;138427;138428;138429;138430;138431;138432;138433;138434;138435;138436;138437;138438;258451;258452;258453;258454;…	O94925	GLS	-2.13335	-3.22343	-2.40557	-3.10726	-3.02206	-2.49088	-2.63387	-2.76055	-2.33921	-3.00876	-2.88841	-2.84228	-2.6176	-2.60442	-2.68121	-2.68101	-2.97676	-2.65112	-2.4345	-2.74783	-3.02071	-2.53486	-3.13719	-2.46861
5868;21430;21431;21432;21433;21434;21435;21436;21437;23878;23879;23880;23881;23882;23883;23884;23885;23886;23887;31526;31527;39759;40270;53215;53216;53217;53218;53219;53220;53221;53222;53223;53224;53225;53226;53227;53228;53229;116806;116807;116808;116809;140571;158621;158622;158623;158624;158625;165735;165736;165737;182845;217287;237374;237375;237376;237377;237378;237379;257383;257384;257385;2573…	O94973	AP2A2	0.554277	0.759262	0.402212	0.462075	0.587923	0.584051	0.641476	0.424873	0.528303	0.738637	0.606218	0.660656	0.657878	0.344491	0.627618	0.788274	0.480012	0.707097	0.447411	0.503975	0.404137	0.596822	0.713886	0.765907
31310;31311;31312;31313;31314;31707;31708;31709;31710;31711;31712;31713;31714;31715;38986;38987;38988;38989;38990;38991;42468;42469;42470;42471;42472;42473;42474;42475;42476;42477;42478;42479;42480;42481;42482;42483;46591;101714;101715;101716;101717;101718;101719;101720;101721;101722;101723;101724;123573;123574;123575;123576;123577;123578;123579;123580;123581;123582;123583;123584;123585;123586;12…	O94979	SEC31A	1.45871	1.48557	1.12097	1.34858	1.37525	1.38921	1.29485	1.1425	1.43321	1.44084	1.29384	1.3518	1.31376	1.2342	1.45998	1.43269	1.23573	1.44327	1.32303	1.24822	1.44142	1.36764	1.4284	1.28398
73599;73600;73601;73602;73603;162760;162761;162762;162763;162764;162765;162766;181929;308539;308540;372716;372717;372718;372719;372720;374090;374091;374092;374093;399072;404958;404959;404960;404961;404962;404963;404964;404965;404966;404967	O95104	SCAF4	-2.29275	-2.64366	-2.38609	-2.48112	-2.33439	-2.55814	-2.52124	-2.43604	-2.21416	-2.6901	-2.68194	-2.45005	-2.54094	-3.05364	-2.42502	-2.35659	-2.56717	-2.38902	-2.67294	-2.49338	-2.77639	-2.33469	-2.31036	-2.31753
71426;71427;71428;71429;71430;71431;71432;71433;71434;71435;71436;71437;94602;94603;94604;94605;94606;112381;112382;188538;188539;188540;188541;188542;188543;188544;188545;188546;188547;188548;188549;188550;188551;188552;188553;188554;188555;188556;188557;188558;188559;188560;188561;188562;188563;188564;188565;188566;188567;188568;188569;188570;188571;188572;188573;188574;188575;275781;275782;275…	O95139	NDUFB6	-2.14552	-1.85079	-1.6045	-1.20811	-1.38525	-1.60915	-1.98211	-1.84737	-1.94823	-0.937919	-1.44819	-1.47156	-1.81687	-1.93848	-1.99326	-1.606	-0.862819	-1.73447	-1.66772	-1.96864	-1.68976	-1.56725	-1.3554	-1.38898
188279;277067;277068;277069;277070;277071;277072;304158;304159;304160;304161;304162;304163;305044;386623	O95140	MFN2	2.26169	2.19849	1.63273	1.84733	2.05504	1.84092	2.18263	1.77042	1.97688	2.07685	1.85176	1.88468	1.84593	1.47452	1.97274	2.02207	2.17218	2.17919	2.15949	2.08898	2.26015	1.63826	1.97261	1.65862
5766;5767;5768;5769;19275;19276;19277;19278;19279;19280;19281;19282;19283;19284;19285;24768;24769;24770;24771;24772;24773;24774;24775;24776;24777;24778;24779;24780;24781;24782;24783;24784;24785;24786;24787;33580;33581;99055;99056;137205;137206;137207;137208;137209;137210;137211;137212;137213;137214;137215;137216;137217;137218;137219;137220;137221;137222;137223;137224;137225;137226;137227;137228;1…	O95154	AKR7A3	0.722242	1.7007	0.77472	2.43113	2.20305	2.14485	1.08663	1.4963	0.849103	2.83305	2.30301	1.69473	1.23788	0.843603	1.4964	1.75194	2.97173	2.0372	1.97774	0.279789	1.67482	1.84869	2.36254	2.31237
38165;38166;38167;38168;38169;38170;38171;38172;38173;38174;38175;38176;38177;38178;38179;431479;431480;431481;431482;431483;431484;431485;431486;431487;431488;431489	O95167	NDUFA3	-1.37832	-1.18031	-1.31944	-0.690909	-0.861195	-1.14969	-1.40648	-0.864393	-1.44009	-0.616562	-0.949554	-1.0346	-1.12634	-1.29955	-1.30154	-1.12041	-0.663575	-1.24546	-1.321	-1.18814	-1.17658	-1.25899	-0.826941	-0.855292
124744;124745;124746;124747;124748;124749;124750;124751;124752;124753;124754;124755;124756;124757;124758;124759;160242;160243;160244;160245;160246;160247;160248;160249;160250;160251;160252;160253;160254;160255;160256;237510;237511;237512;237513;237514;361130;361131;361132;361133;361134;361135;361136;361137;364439;364440;364441;364442;364443;364444;364445;364446;364447;364448;364449;364450;364451;…	O95168	NDUFB4	-1.84325	-1.64094	-1.78645	-1.03985	-1.13109	-1.45268	-1.83247	-1.64556	-1.76035	-0.898783	-1.08645	-1.33065	-1.55362	-1.75301	-1.82644	-1.34725	-0.979894	-1.55714	-1.659	-1.80921	-1.81595	-1.28935	-1.21516	-1.05226
313467;313468;313469;313470;313471;313472;313473;313474;313475;313476;313477;313478;313479;313480;385831;385832;385833;385834;385835;385836;385837;385838;385839;385840	O95169	NDUFB8	-2.34335	-1.74413	-2.23736	-1.58026	-1.68582	-1.88982	-2.32535	-1.74324	-2.35072	-1.44104	-1.51033	-1.81434	-2.03646	-2.10296	-2.33146	-1.96527	-1.24332	-2.04331	-2.01264	-2.49875	-2.23513	-1.53579	-1.66699	-1.43319
26421;26422;26423;26424;42994;42995;42996;42997;42998;42999;43000;43001;43002;43003;43004;43005;43006;43007;43008;43009;43010;43011;43012;43013;43014;43015;43016;117194;117195;210398;210399;210400;249694;249695;249696;249697;249698;249699;249700;249701;249702;249703;255587;255588;255589;255590;255591;255592;255593;255594;255595;255596;293773;293774;293775;294611;294612;294613;294614;294615;294616…	O95182	NDUFA7	-1.40771	-0.89057	-1.38159	-0.383279	-0.656528	-0.913751	-1.27814	-1.05862	-1.26585	-0.188356	-0.641139	-0.981944	-1.14129	-1.35744	-1.2685	-0.897937	-0.0483172	-1.10754	-1.03121	-1.5923	-1.12818	-0.772804	-0.602409	-0.512381
23284;23285;23286;23287;23288;23289;27705;27706;27707;27708;27709;27710;27711;27712;27713;27714;27715;27716;27717;27718;27719;27720;27721;27722;27723;52999;53000;53001;53002;53003;53004;53005;53006;56308;56309;56310;56311;56312;56313;56314;56315;56316;56317;56318;56319;56320;56321;56322;56323;75174;75175;75176;75177;75178;75179;75180;75181;75182;75183;75184;75185;75186;75187;75188;75189;75190;751…	O95202	LETM1	-3.11032	-2.68529	-3.01533	-2.64183	-2.78396	-2.81029	-3.08788	-2.90737	-3.14813	-2.28049	-2.54834	-2.81235	-2.90849	-3.11262	-2.95949	-2.76051	-2.41028	-2.88567	-2.93154	-3.13582	-3.04535	-2.64844	-2.65218	-2.54598
15199;15200;15201;15202;40733;40734;45905;110849;110850;110851;110852;110853;110854;110855;110856;159643;159644;159645;159646;159647;159648;317358;317359;317360;317361;317362;317363;317364;352112;352113;359375;359376;359377;359378;359379;359380;359381;359382;359383;359384;426553;426554;426555;426556;426557;426558;426559	O95218	ZRANB2	-2.18228	-2.43454	-2.16057	-2.54887	-2.54263	-2.443	-2.19225	-2.41811	-2.06141	-2.62411	-2.59098	-2.38288	-2.36753	-2.24498	-2.4536	-2.39734	-2.1464	-2.46832	-2.20657	-2.19693	-2.19654	-2.53595	-2.61652	-2.54671
72746;72747;190717;190718;201779;201780;201781;201782;201783;201784;201785;220187;220188;220189;220190;220191;220192;220193;220194;220195;220196;220197;220198;220199;220200;220201;261186;261187;280233;280234;280235;280236;280237;280238;303214;303215;303216;309641;309642;309643;309644;309645;309646;309647;309648;309649;309650;314404;314405;314406;314407;314408;314409;314410;314411;321925;321926;34…	O95232	LUC7L3	-1.90826	-2.21037	-1.65912	-2.22918	-2.15159	-2.20367	-1.93306	-2.10509	-1.82499	-2.29962	-2.22935	-2.21726	-1.72137	-1.88544	-2.02377	-2.15966	-2.18365	-2.26715	-1.94583	-1.8305	-1.93258	-2.18459	-2.23996	-2.29687
60821;60822;60823;60824;110423;110424;110425;110426;110427;136085;136086;136087;136088;236482;236483;236484;236485;258116;263721;305074;305075;317469;317470	O95249	GOSR1	-2.10495	-2.19044	-2.32702	-2.20363	-2.29722	-2.54391	-2.18227	-2.16831	-2.21926	-2.05909	-2.28934	-2.2014	-2.25829	-1.97672	-2.3426	-2.19326	-2.00658	-2.36867	-2.14159	-2.10404	-2.3167	-2.21017	-2.24989	-2.18553
6275;6276;6277;6278;6279;6280;6281;6282;6283;6284;145175;145176;145486;145487;145488;145489;145490;145491;145492;257997;257998;257999;258000;258001;258002;337071;337072;337073;337074;337075;337076;337077;337078;337079;337080	O95274	LYPD3	-6.15823	-6.46201	-6.64098	-6.98415	-6.7017	-6.61995	-6.56414	-4.92155	-6.43407	-6.53483	-7.15591	-6.60114	-6.34102	-5.78767	-6.85261	-6.75061	-7.00371	-6.96475	-6.2152	-6.38692	-6.67965	-6.75164	-6.7009	-6.72583
47983;47984;47985;47986;47987;47988;47989;47990;47991;83990;83991;89680;89681;89682;89683;89684;89685;135204;135205;135206;164580;164581;164582;164583;164584;164585;164586;164587;164588;164589;164590;164591;164592;164593;164594;164595;164596;164597;164598;164599;164600;164601;164602;164603;164604;164605;164606;164607;164608;164609;164610;164611;164612;164613;164614;164615;164616;164617;164618;164…	O95292	VAPB	-3.10038	-3.2622	-2.99996	-3.28637	-3.35206	-3.17995	-3.11985	-3.2331	-3.26205	-3.09899	-3.3721	-3.24773	-2.98374	-3.39167	-3.34298	-3.19821	-3.21065	-3.25178	-3.08106	-3.38491	-3.37973	-3.13049	-3.22247	-3.15775
89029;89030;89031;89032;89033;89034;89035;134370;134371;134372;134373;134374;134375;134376;134377;134378;134379;134380;235533;235534;235535;235536;235537;235538;235539;235540;235541;235542;235543;235544;316029;316030;316031;316032;316033;316034;316035;316036;377321;377322;377323;377324;377325;377326;377327;377328;377329;377330;377331;377332;377333;377334	O95298	NDUFC2	-2.39079	-2.22091	-2.32576	-1.60314	-1.75106	-1.89649	-2.40643	-2.22529	-2.33051	-1.42546	-1.65932	-1.86039	-2.24105	-2.40413	-2.27828	-1.89012	-1.46727	-2.04113	-2.29771	-2.45728	-2.33377	-1.74572	-1.86861	-1.61852
45653;45654;45655;45656;146945;146946;146947;146948;177582;177583;177584;206351;206352;206353;206354;206355;206356;206357;206358;206359;206360;206361;206362;206363;206364;206365;206366;212034;212035;212036;212037;217411;217412;217413;217845;243832;243833;243834;243835;243836;243837;243838;243839;243840;252913;252914;252915;299253;299254;299255;299256;299257;299258;299259;299260;299261;336179;3361…	O95299	NDUFA10	-1.22016	-0.83813	-1.17224	-0.544982	-0.700023	-0.83414	-1.21839	-0.914626	-1.17596	-0.29793	-0.575742	-0.770871	-0.987886	-0.981757	-1.17113	-0.72252	-0.450251	-0.933256	-0.898749	-1.33133	-1.1132	-0.656231	-0.644418	-0.538726
73702;74593;74594;74595;74596;74597;74598;74599;108545;140661;193261;193262;193263;193264;193265;193266;193267;193268;193269;193270;193271;193272;193273;193274;193275;193276;193277;193278;193279;193280;193281;204283;208509;220587;220588;220589;220590;220591;220592;220593;286345;286346;361507;361508;361509;361510;361511;361512;361513;361514;361515;410468;410469	O95302	FKBP9	-0.174759	-0.781704	-0.399227	-0.944616	-0.829188	-0.980075	-0.505201	-0.95393	-0.605161	-0.677689	-0.658194	-1.03366	-0.611082	-0.960586	-0.0990443	-0.941429	-1.02671	-0.809479	-0.887053	-0.199381	-0.742324	-0.7324	-0.841373	-1.00804
722;723;724;106295;106296;106297;106298;106299;106300;106301;106302;106303;106304;106305;106306;106307;106308;106309;106310;106311;106312;106313;126174;126175;126176;126177;126178;194405;194406;194407;194408;206829;206830;206831;206832;206833;206834;206835;206836;222845;222846;244373;244374;244375;244376;244377;244378;244379;244380;244381;244382;244383;244384;244385;244386;244387;244388;244389;24…	O95336	PGLS	1.61496	2.02112	1.79933	1.86269	1.94313	1.85427	1.83338	1.90534	1.71184	1.84949	2.01411	1.83546	1.71842	1.63694	1.82826	1.82887	2.01912	1.88171	1.80272	1.64544	1.82903	1.91984	1.96227	1.90699
8915;8916;8917;8918;8919;8920;8921;8922;51980;60294;67675;69871;145467;145468;145469;152449;152450;152451;378363;400026;400027;400028;400029;400030;400031;400032;400338	O95340	PAPSS2	1.41067	1.18275	1.26683	1.04583	1.09208	1.53215	1.35218	1.24257	1.33047	1.74608	1.46221	1.21241	1.40646	1.0501	1.30153	1.26564	1.24339	1.34323	1.16609	1.3282	1.2405	1.37471	1.06759	1.60768
76253;76254;76255;76256;76257;82531;247519;283580;360351;360352;360353	O95347	SMC2	0.145733	-0.482287	0.199842	-0.446387	-0.534564	-0.469131	-0.166783	0.00351186	-0.273487	-0.226353	-0.604501	-0.270418	-0.114149	-0.405997	-0.275776	-0.301271	-0.363414	-0.0343082	-0.0260514	0.366234	-0.197901	-0.166032	-0.38154	-0.686311
240671;240672;240673;240674;247323;247324;247325;247326;303830;303831;303832;359612	O95365	ZBTB7A	-0.497621	0.0306667	-0.47136	-0.448866	-0.418249	-0.409559	-0.290799	-0.315693	-0.19835	-0.620795	-0.0225447	-0.221916	-0.385939	-0.218143	-0.29751	-0.190063	-0.212421	-0.438463	-0.304188	-0.303504	-0.50684	0.0710099	0.0761765	-0.302035
23422;23423;62845;62846;62847;62848;62849;62850;130666;130667;130668;130669;130670;281387;281388;281389;281390;281391;281392;281393;281394;347947;347948;347949;347950;425768;425769	O95372	LYPLA2	1.15156	1.31928	1.17413	1.08021	1.07666	1.26841	1.38539	1.25263	1.18461	1.22193	1.06177	1.20895	1.02233	1.13263	0.982146	1.24996	1.30899	1.18447	1.31211	0.951656	1.23837	1.3035	1.13892	1.26022
12571;12572;12573;12574;12575;12576;18435;78727;78728;110147;110148;110149;110150;110151;110152;110153;110154;110155;117529;117910;117911;117912;117913;117914;117915;117916;117917;117918;117919;117920;124820;132674;132675;132676;132677;132678;132679;132680;132681;137695;137696;137697;137698;137699;137700;137701;156197;241084;288515;288516;305968;305969;305970;305971;305972;306118;306119;322229;32…	O95373	IPO7	0.170619	0.108766	0.63442	0.0402777	0.031958	0.149387	0.222972	0.140443	0.442526	-0.0279015	0.0299844	-0.000690339	0.298737	0.300942	0.19642	0.196393	-0.077623	-0.0247847	0.409683	0.15488	0.106036	0.162257	0.105194	-0.0482718
13807;13808;13809;13810;13853;13854;13855;13856;13857;37547;37548;37549;37550;37551;37552;37553;37554;37555;37556;37557;37558;44904;44905;44906;76223;76224;76225;76226;76227;76228;76229;85946;85947;85948;161651;246427;270350;270351;270352;270353;270354;270355;270356;298717;298718;298719;298720;298721;298722;298723;298724;299086;299087;299088;299089;299090;299091;299092;299093;299094;299095;299096…	O95394	PGM3	2.0488	2.40726	1.96282	1.99793	2.01195	2.07491	2.04898	1.85865	1.92521	2.25656	2.20603	2.12015	1.88954	1.99813	2.11138	2.15012	2.04664	2.11999	2.32242	1.91249	2.09182	1.9356	2.20298	2.04905
50680;72741;72742;72743;74466;74467;74468;102603;102604;102605;102606;102607;124540;144208;144209;211433;237474;276289;276290;276291;336288;362121;362122;362123;362124;362125;362126;424930;424931	O95425	SVIL	-0.393292	-0.682617	-0.532926	-0.787927	-0.767511	-0.754209	-0.502414	-0.635237	-0.376061	-0.793831	-0.765439	-0.772761	-0.638109	-0.57223	-0.631169	-0.606339	-0.976562	-0.541585	-0.616592	-0.555737	-0.900601	-0.334407	-0.602223	-0.689703
20299;20300;20301;45659;45660;45661;45662;45663;45664;45665;54396;54397;54398;54399;54400;54401;54402;54403;54404;54405;54406;54407;54408;54409;54410;54411;54412;84510;118009;118010;118011;118012;118013;118014;118015;118016;118017;132020;157106;157107;157108;157109;157110;157111;223799;223800;223801;223802;247518;281301;281302;281303;328412;328413;363273;363274;363275;363276;363277;389974;389975;…	O95433	AHSA1	-0.896194	-1.1594	-0.756067	-1.16602	-1.23719	-1.31302	-1.03742	-1.31925	-1.01527	-1.45171	-1.34642	-1.40516	-1.08865	-1.40506	-0.91621	-0.923943	-1.02646	-1.0724	-0.992707	-1.02817	-1.04283	-1.0732	-1.1182	-1.26525
60464;107642;107643;112809;112810;112811;112812;112813;112814;112815;132191;132192;132193;156636;211808;284034	O95453	PARN	-3.02839	-3.08812	-2.56902	-3.21197	-3.26821	-3.03727	-2.89236	-2.84638	-2.936	-3.3373	-3.39964	-3.40818	-2.98434	-2.78227	-3.0495	-3.03758	-3.41411	-3.0273	-2.98653	-3.18395	-3.14628	-2.71048	-3.20848	-3.02357
4415;4416;4417;4418;4419;16953;24733;24734;24735;24736;24737;24738;24739;24740;24741;24742;24743;24744;24745;24746;24747;24748;24749;24750;24751;24752;24753;24754;24755;24756;24757;24758;34519;34520;34521;34522;34523;34524;34525;34526;34527;34528;34529;34530;34531;34532;34533;34534;34535;43905;43906;43907;55142;55143;117220;117221;117222;117223;117224;117225;117226;117227;117228;117229;117230;117…	O95470	SGPL1	-2.94905	-3.33845	-3.31174	-3.3608	-3.33815	-3.29477	-3.14923	-3.09327	-3.12449	-3.34117	-3.52265	-3.39504	-3.10215	-3.04444	-3.10572	-3.3196	-3.44614	-3.23113	-3.18987	-2.92468	-3.12266	-3.43803	-3.46562	-3.18839
50137;50138;50139;50140;50141;50142;50143;50144;67362;67363;67364;108229;149964;245753;245754;326004;326005;361250;361251;384476;384477;384478;384479;384480;384481;384482;402295;402296;402297	O95486	SEC24A	1.58767	1.88925	1.37126	1.63688	1.79427	1.71056	1.38488	1.45421	1.6518	1.75346	1.82445	1.78453	1.61033	1.18167	1.74893	1.89683	1.74754	1.93227	1.54269	1.47893	1.71783	1.64429	1.70555	1.79735
85891;85892;85893;85894;85895;85896;85897;85898;85899;85900;85901;85902;85903;85904;85905;85906;85907;85908;85909;85910;85911;85912;85913;85914;126151;126152;126153;154944;154945;154946;154947;154948;154949;154950;154951;154952;154953;154954;188724;188725;188726;188727;197295;197296;197297;197298;197299;197300;197301;197302;197303;197304;197305;197306;197307;254839;254840;254841;254842;254843;254…	O95571	ETHE1	-1.23177	-0.939996	-1.06124	-1.10231	-1.01091	-0.0758135	-0.5709	-0.867435	-0.679885	-1.0848	-1.01397	-1.11342	-0.851473	-1.25141	-1.13955	-0.135976	-1.25687	-0.713457	-1.06189	-1.52935	-0.868844	-0.321375	-1.11169	-0.190259
6549;6550;6551;6552;6553;6554;6555;6556;20367;20368;20369;20370;20371;20372;62050;62051;62052;62053;62054;62055;62056;62057;62058;62059;62060;62061;62062;62063;62064;107839;107840;107841;107842;121974;121975;121976;121977;121978;121979;121980;121981;121982;121983;121984;128959;128960;128961;128962;128963;147446;147447;147448;149406;149407;149408;149409;149410;149411;149412;149413;149414;149415;15…	O95573	ACSL3	-3.26915	-3.33819	-3.60773	-3.37949	-3.2721	-3.67217	-3.33758	-3.50742	-3.55839	-3.18744	-3.42491	-3.39296	-3.30263	-3.45933	-3.55105	-3.23978	-3.30082	-3.41485	-3.50758	-3.61024	-3.34936	-3.35841	-3.35634	-3.42561
11815;11816;11817;11818;11819;11820;11821;11822;11823;11824;11825;11826;11827;25325;25326;25327;25328;25329;25330;25331;115786;115787;115788;115789;115790;162406;162407;162408;162409;162410;379658;379659;383490	O95674	CDS2	0.522443	0.514571	0.623717	0.662631	0.37892	0.757663	0.614405	0.441897	0.594543	0.567511	0.625089	0.40184	0.623136	0.890741	0.476204	0.412371	0.458709	0.400212	0.943503	0.689391	0.542857	0.570773	0.634594	0.219511
45151;45152;45153;45154;45155;45156;45157;45158;45159;45160;48414;48415;110115;110116;110117;110118;110119;110120;218602;218603;218604;218605;218606;218607;218608;218609;218610;218611;218612;218613;218614;218615;218616;242288;242289;242290;242291;242292;260870;260871;260872;260873;260874;260875;260876;272999;370296;370297;415491;415492;415493;415494;415495;415496;415497;415498;415499;415500;41550…	O95716	RAB3D	-0.323272	0.554363	-0.369151	0.200139	0.36167	-0.182402	0.0884173	0.0349917	-0.388427	0.509778	0.436905	-0.0184655	-0.120414	-0.241712	0.202909	0.0539096	0.20372	0.350815	-0.136848	-0.364566	0.146611	0.103626	0.612998	0.0500614
9171;9172;9173;83929;83930;83931;83932;83933;83934;142941;213208;213209;213210;313725;313726;313727;313728;313729;313730;346395;348762;392355;392356;392357;392358;392359;392360;392361;429891;429892	O95721	SNAP29	-1.89072	-1.28364	-1.395	-1.46759	-1.41581	-1.61777	-1.53869	-0.989917	-1.4993	-1.4864	-1.73727	-1.50217	-1.54939	-1.92836	-1.56839	-1.43759	-1.14397	-1.551	-1.40697	-1.56205	-1.36629	-1.77573	-1.23293	-1.45742
30524;30525;30526;30527;54266;54267;54268;67315;75142;75143;94454;121848;121849;121850;121851;121852;199829;199830;199831;199832;199833;199834;221278;221279;221280;221281;221282;243981;243982;243983;243984;243985;243986;243987;243988;243989;243990;243991;243992;243993;243994;243995;243996;243997;243998;281556;316856;328363;328364;328365;328366;328367;328368;328369;328370;328371;328372;328373	O95747	OXSR1	0.66866	0.794038	1.25048	0.77173	0.817708	0.789156	0.939279	0.907097	0.784266	0.754502	1.06706	0.724154	0.671424	0.947639	0.84851	0.890047	0.889621	1.02243	0.785129	1.04502	1.05392	0.731561	0.900429	0.839226
72785;97931;97932;97933;97934;97935;97936;97937;97938;97939;97940;97941;97942;97943;97944;97945;97946;97947;97948;97949;97950;97951;97952;97953;97954;97955;97956;97957;97958;97959;97960;97961;97962;131809;180221;180222;180223;180224;180225;180226;180227;180228;193083;193084;193085;193086;193087;193088;193089;193090;193091;199122;199123;259487;259488;259489;259490;259491;259492;259493;259494;25949…	O95758	PTBP3	-1.69098	-1.7847	-1.30847	-1.78052	-2.06643	-1.60261	-1.53769	-1.57295	-1.59599	-1.79632	-1.9383	-1.66388	-1.8013	-0.92319	-1.68587	-1.74795	-1.92377	-1.8198	-1.51686	-1.97194	-1.21736	-1.73342	-1.78221	-1.71569
11557;11558;11559;11560;11561;151046;271483;271484;271485;373608;373609;373610;373611;373612;373613;373614;373615;373616;373617;373618	O95777	LSM8	-1.0607	-1.06055	-0.463341	-1.02096	-1.04371	-0.982637	-0.872568	-1.06737	-0.574115	-1.1918	-0.997942	-1.12017	-1.02643	-1.26469	-1.07209	-0.791231	-0.727042	-1.03466	-0.842061	-0.687883	-0.899969	-1.24472	-0.922305	-1.10899
1010;1011;1012;1013;1014;1015;1016;1017;5868;21430;21431;21432;21433;21434;21435;21436;21437;23878;23879;23880;23881;23882;23883;23884;23885;23886;23887;28056;28057;28058;31526;31527;35323;35324;35325;35326;37662;53215;53216;53217;53218;53219;53220;53221;53222;53223;53224;53225;53226;53227;53228;53229;55728;55729;55730;55731;55732;55733;55734;55735;55736;55737;55738;55739;55740;55741;55742;55743;…	O95782	AP2A1	-0.488544	-0.682356	-0.806777	-0.80105	-0.680086	-0.618624	-0.516909	-0.669187	-0.590694	-0.88851	-0.828467	-0.704927	-0.666684	-0.785576	-0.566456	-0.686037	-0.98939	-0.587095	-0.563343	-0.682492	-0.539673	-0.798115	-0.724229	-0.741275
298709;318890;318891;318892;318893;318894;318895	O95785	WIZ	-3.54663	-4.4353	-3.75251	-4.07422	-4.11488	-4.15662	-3.6828	-3.94237	-3.76094	-4.0137	-4.5976	-4.16362	-3.86383	-3.12703	-3.91904	-4.05558	-4.0999	-4.14071	-3.6533	-3.58756	-3.95226	-3.8865	-4.20561	-4.17079
3612;3613;3614;3615;3616;3617;3618;3619;95524;95525;95526;95527;101992;101993;106038;115972;115973;214101;214427;243957;243958;243959;243960;243961;243962;243963;276795;276796;276797;276798;276799;276800;276801;276802;276803;276835;276836;276837;276838;276839;285315;285316;285317;285318;285319;285320;285321;285322;285323;391723;391724;391725;391726;391727;391728;391729;391730;391731;391732;391733…	O95793	STAU1	-1.58869	-1.98926	-1.56167	-1.9576	-1.9893	-1.93173	-1.75114	-1.89461	-1.60692	-1.99192	-2.05352	-1.9079	-1.63325	-2.05244	-1.894	-1.82098	-1.80581	-1.92645	-1.7017	-1.7888	-1.68549	-1.91186	-2.01603	-1.96676
69490;69491;91977;91978;91979;91980;91981;91982;91983;91984;91985;91986;91987;91988;91989;91990;96328;96329;96330;96331;96332;96333;96334;96335;96336;96337;96338;96339;96340;96341;208371;262657;304078;308164;308165;308166;308167;308168;308169;308170;308171;308172;308173;308174;315700;398357;398358;398359;398360;398361;398362;398363;398364;398365;398366;398367;409533;423215;423216;423217;423218;42…	O95810	CAVIN2	2.32773	2.60093	1.72736	2.65065	2.65491	2.533	2.57938	2.62914	2.19821	2.30794	2.01787	2.42674	2.35385	2.69095	2.1849	2.27565	2.50828	2.58032	2.35777	1.89065	2.76622	2.47022	2.36244	2.49223
82183;82184;82185;82186;82187;82188;82189;82190;82191;82192;82193;82194;82195;91976;100706;100707;100708;100709;133311;133312;133313;133314;133315;133316;133317;133318;133319;137469;137470;137471;137472;137473;137474;191425;191426;191427;229563;229564;229565;229566;229567;240664;240665;240666;240667;240668;240961;240962;240963;240964;240965;240966;240967;240968;240969;240970;240971;240972;240973;…	O95816	BAG2	-2.83957	-3.28499	-3.43271	-3.26218	-3.28187	-3.16697	-3.03613	-3.3243	-3.05413	-3.21501	-3.30774	-3.33468	-3.25086	-3.18993	-3.0231	-3.03353	-3.41622	-3.27541	-3.35559	-2.89032	-3.0446	-3.29813	-3.41999	-3.41732
105323;117536;117537;179994;295605;340621;340622;345893;345894;345895;345896;345897;345898;353894;353895;353896;353897;385569;406879	O95817	BAG3	-0.132898	-0.224214	-0.745166	-0.43281	-0.215704	-0.501026	-0.502562	0.407583	-0.50574	-0.413893	-0.569447	-0.540752	-0.699341	0.618692	-0.522065	-0.488068	-0.176847	-0.687696	-0.333006	-0.82958	-0.155514	-0.463025	-0.0747162	-0.38999
2916;2917;2918;2919;2920;2921;2922;2923;2924;2925;2926;2927;2928;2929;2930;2931;2932;2933;2934;2935;2936;23228;23229;23230;23231;23232;23233;23234;23235;23236;23237;23238;23239;23240;23241;23242;23243;23244;23245;23246;23247;23248;23249;23250;23251;23252;23253;23254;23255;23256;23257;23258;30334;36362;36363;36364;36365;36366;36367;36368;36369;36370;36371;36372;36373;36374;36375;36376;36377;36378;…	O95831	AIFM1	-1.64671	-1.21545	-1.38034	-0.790497	-0.966254	-1.17681	-1.48276	-1.46129	-1.46816	-0.427707	-0.962858	-0.963393	-1.57454	-1.45731	-1.20441	-1.27854	-0.615395	-1.13624	-1.11515	-1.50742	-1.29089	-1.27216	-1.04287	-0.911214
31704;46382;121614;121615;121616;121617;121618;121619;121620;121621;121622;121623;121624;121625;121626;182153;182154;182155;182156;191561;191562;191563;191564;206275;206276;239117;251256;251257;251258;251259;251260;251261;251262;251263;251264;251265;251266;251267;324143;324144;324145;324146;324147;324148;324149;324150;373429	O95834	EML2	1.44855	2.12247	1.39591	1.82106	1.86016	1.75165	1.82271	1.87136	1.55189	1.8814	1.86667	1.64634	1.61967	1.62535	1.72541	1.95466	1.87534	1.95205	1.77771	1.37659	1.76009	1.92726	2.01382	1.93322
17677;17678;17679;17680;17681;17682;17683;17684;33890;33891;33892;89721;89722;89723;89724;89725;89726;89727;178397;178398;178399;178400;192788;192789;192790;192791;192792;192793;192794;192795;192796;192797;192798;217485;217486;217487;221043;257270;257271;257272;257273;260682;260683;260684;260685;264016;264017;264018;264019;264020;264021;264022;264023;264024;264025;264026;264027;264028;264029;2640…	O95861	BPNT1	1.84154	1.91252	1.49739	1.82496	1.70389	2.29451	1.7676	1.79399	1.73829	2.09939	1.6545	2.01264	1.95151	1.67003	1.63448	1.94739	1.59274	2.1043	1.85591	1.45467	1.61588	2.0448	1.75985	2.06596
14129;24910;24911;47540;55086;55087;55088;94126;94127;94128;94129;94130;94131;94132;142736;142737;142738;142739;142740;142741;142742;142743;142744;142745;142746;142747;153474;153475;173742;173743;173744;173745;173746;173747;173748;173749;173750;173751;173752;173753;173754;173755;173756;173757;173758;173759;173760;173761;207081;207082;207083;207084;207085;207086;207087;207088;207089;207090;207091;…	O95865	DDAH2	0.51022	0.1336	0.836478	0.250927	0.282003	0.424931	0.226913	0.345282	0.511517	0.377103	0.515397	0.316249	0.212709	0.232769	0.21355	0.430363	0.469732	0.661344	0.285114	0.262449	0.365847	0.570277	0.332866	0.510273
53493;53494;53495;81614;81615;81616;81617;81618;81619;81620;81621;81622;81623;81624;81625;81626;81627;81628;81629;81630;81631;81632;81633;151385;194696;194697;257976;257977;257978;257979;257980;257981;257982;348011;348012;348013;348014;348015;348016;348017;348018;348019;348020;362925;362926;362927;362928;392896;392897;392898;392899;392900;392901;392902;392903;392904;424319;424320	O95881	TXNDC12	-0.704948	-0.686548	-0.76066	-0.79543	-0.740865	-0.891132	-0.613299	-0.834027	-0.559378	-0.657065	-1.08678	-0.802454	-0.716053	-0.841141	-0.767309	-0.824959	-0.480667	-0.901226	-0.972311	-0.59062	-0.609931	-0.829927	-0.642591	-0.883395
7225;7226;7227;7228;7229;7230;7231;7232;7233;7234;7235;7236;7237;7238;7239;7240;7241;7242;7243;7244;7245;7246;76399;76400;76401;76402;76403;76404;76405;76406;76407;76408;76409;76410;76411;76412;76413;76414;76415;76416;76417;174765;174766;174767;174768;179194;179195;179196;179197;179198;179199;179200;179201;179202;179203;179204;179205;179206;179207;179208;179209;179210;179211;179212;179213;179214;…	O95994	AGR2	0.242376	2.46769	0.0835071	1.62831	1.55037	0.673455	1.69221	0.912459	0.449559	1.31118	2.06866	0.739231	1.17994	-0.0215047	1.2822	1.18058	1.72633	1.5285	0.82068	0.0675918	1.173	1.38768	2.32363	1.16876
12649;12650;12651;12652;12653;12654;12655;12656;12657;12658;79629;79630;79631;79632;79633;79634;98038;98039;98040;98041;98042;98043;98044;98045;98046;98047;98048;98049;98050;98051;98052;98053;98054;317803;317804;317805;317806;317807;317808;368705;368706;368707;384742;384743;384744;384745;384746;384747;384748;384749;384750;384751;384752;384753;384754;384755;384756;384757;384758;384759;429981;42998…	O96000	NDUFB10	-1.57731	-1.52877	-1.37706	-1.16047	-1.33685	-1.29327	-1.54405	-1.41853	-1.60382	-0.847275	-1.24242	-1.20779	-1.39262	-1.33191	-1.58795	-1.50979	-0.981271	-1.44966	-1.4286	-1.45104	-1.46076	-1.51853	-0.849202	-1.43417
164081;164082;164083;164084;164085;164086;164087;164088;164089;164090;169839;169840;169841;169842;284993;284994;284995;284996;284997;320455;320456;320457;320458;320459;320460;320461;327010;327011;327012;339099;339100;339101;339102;339103;339104;339105;345815;345816;345817;345818;345819;345820;379416;379417;379418;379419;379420;379421;379422;379423;402320;402321;402322;402323;402324;402325;402326;…	O96005	CLPTM1	-2.41563	-2.75994	-2.80811	-2.6752	-2.66281	-2.7017	-2.54262	-2.73418	-2.47438	-2.62928	-3.03927	-2.87808	-2.57547	-2.77974	-2.52953	-2.65095	-2.78827	-2.76827	-2.57881	-2.16865	-3.33244	-2.87544	-2.5703	-2.59747
104407;104408;104409;104410;104411;104412;104413;104414;104415;104416;104417;104418;104419;104420;104421;104422;104423;104424;104425;104426;104427;104428;104429;104430;104431;104432;104433;104434;104435;104436;104437;104438;104439;104440;104441;104442;104443;104444;104445;104446;104447;104448;104449;140631;140632;140633;140634;140635;140636;140637;140638;140639;140640;140641;266922;266923;266924;…	O96008	TOMM40	-2.27407	-2.48893	-2.23721	-2.47646	-2.48201	-2.32787	-2.29243	-2.39287	-2.24279	-2.48385	-2.41025	-2.35644	-2.2877	-2.20916	-2.3839	-2.25403	-2.43763	-2.42873	-2.52447	-2.3894	-2.30121	-2.36401	-2.39886	-2.21774
137702;137703;137704;137705;137706;155807;155808;155809;253177	O96011	PEX11B	-1.64147	-1.68919	-1.5597	-1.47397	-1.51531	-1.39812	-1.52216	-1.73081	-1.51711	-1.3593	-1.54757	-1.75245	-1.54649	-1.91844	-1.43914	-1.5368	-1.50213	-1.5206	-1.44143	-1.52082	-1.57833	-1.60837	-1.70251	-1.46436
16931;16932;16933;16934;16935;52252;52253;52254;52255;52256;52257;52258;52259;52260;52261;98243;98244;98245;98246;98247;98248;110399;110400;110401;110402;110403;110404;110405;110406;110407;110408;110409;199397;199398;199399;199400;199401;199402;199403;235956;301502;301503;301504;301505;301506;301507;301508;301509;301510;301511;302571;302572;302573;302574;302575;302576;351616;383344;383345;383346;…	O96019	ACTL6A	-1.1707	-1.61393	-1.10556	-1.65233	-1.66593	-1.54098	-1.16769	-1.55075	-1.22232	-1.69252	-1.54477	-1.60537	-1.15711	-1.76616	-1.32876	-1.41772	-1.76285	-1.47643	-1.25119	-1.10789	-1.44799	-1.56017	-1.69518	-1.70822
112558;133560;133561;133562;133563;133564;133565;133566;133567;357063;357064;357065;357066;357067;433793;433794;433795;433796;433797;433798;433799;433800;433801;433802;433803;433804;433805;433806	P00167	CYB5A	-1.97053	-1.61723	-1.89409	-1.54315	-1.45187	-1.39237	-1.69499	-1.29462	-1.89458	-1.81052	-1.51657	-1.28922	-1.85584	-1.84529	-1.99654	-1.21383	-1.33241	-1.40192	-1.58895	-1.40526	-1.78078	-1.69136	-1.43237	-1.58592
1904;1905;1906;1907;1908;1909;5082;5083;5084;5085;5086;5087;5088;104566;104567;104568;104569;104570;104571;104572;104573;104574;104575;104576;104577;104578;104579;104580;104581;104582;104583;104584;104585;104586;104587;104588;104589;104590;104591;104592;104593;104594;104595;104596;104597;104598;104599;104600;104601;104602;138117;138118;138119;138120;138121;144847;144848;144849;144850;144851;14485…	P00325	ADH1B	0.926245	1.75674	0.826	1.96811	2.54161	2.25207	1.07216	1.67269	1.56107	1.90804	2.19835	2.41583	1.27521	1.89073	0.827112	1.95057	2.30257	2.48791	1.13285	1.33156	1.34561	2.34271	2.35229	2.27352
1904;1905;1906;1907;1908;1909;5052;5053;5054;5055;5056;5057;5058;5059;5060;5061;5062;5063;5064;5065;5066;5067;5068;5069;5070;5071;5072;5073;5074;5075;5076;5077;5078;5079;5080;5081;104566;104567;104568;104569;104570;104571;104572;104573;104574;104575;104576;104577;104578;104579;104580;104581;104582;104583;104584;104585;104586;104587;104588;104589;104590;104591;104592;104593;104594;104595;104596;10…	P00326	ADH1C	1.65976	4.27481	1.69246	3.86133	3.5461	3.48476	2.62649	2.78486	2.44173	3.37273	4.10426	3.60196	2.14496	2.44918	2.99965	3.01002	3.89431	4.0598	3.10622	1.77733	2.38693	3.31414	4.16838	4.03629
53166;53167;53168;53169;53170;53171;53172;53173;53174;53175;53176;53177;53178;53179;53180;53181;53182;53183;53184;53185;53186;62623;62624;62625;62626;62627;62628;62629;62630;62631;62632;62633;62634;62635;62636;62637;62638;62639;62640;62641;62642;62643;62644;62645;62646;62647;62648;62649;62650;62651;62652;62653;62654;62655;62656;62657;62658;62659;62660;62661;62662;62663;62664;62665;62666;62667;626…	P00338	LDHA	2.57139	2.40262	3.21078	2.60915	2.61633	2.77221	3.04192	2.7039	2.96704	2.55066	2.31115	2.50247	2.7085	2.39934	2.84234	3.00749	2.51895	2.67303	2.49724	2.8312	3.0141	2.66547	2.34218	2.78101
28350;28351;28352;28353;28354;28355;28356;28357;28358;28359;28360;28361;28362;28363;28364;28365;28366;28367;28368;28369;28370;28371;28372;28373;28374;28375;28376;28377;28378;28379;28380;28381;28382;28383;28384;28385;28386;28387;28388;28389;28390;83432;83433;83434;83435;83436;83437;83438;83439;83440;83441;83442;83443;83444;83445;83446;83447;90970;90971;90972;90973;90974;90975;90976;90977;90978;909…	P00352	ALDH1A1	2.37422	4.01861	2.44276	4.09232	3.9082	3.55712	2.80819	3.18185	2.57794	4.56475	3.77032	3.76035	2.81838	2.58367	3.62755	2.9612	4.43688	3.89127	4.41823	2.80119	3.53649	2.98382	3.64554	3.31558
16701;20373;20374;20375;20376;20377;20378;20379;20380;20381;20382;20383;20384;20385;20386;20387;20388;20389;20390;20391;20392;20393;20394;20395;20396;20397;20398;20399;20400;21012;21013;21014;21015;21016;21017;21018;21019;21020;21021;21022;21023;21024;21025;21026;21027;21028;21029;21030;21031;21032;21033;21034;21035;21036;21037;21038;21039;21040;21041;31786;31787;31788;31789;44788;44789;44790;447…	P00367	GLUD1	-1.33963	-1.07362	-1.35505	-0.930439	-1.00436	-0.85055	-1.11922	-1.17522	-1.23728	-0.625039	-1.05221	-1.01282	-1.26141	-1.26766	-1.22893	-1.03962	-0.992427	-0.744349	-1.16884	-1.35858	-1.03828	-1.01602	-1.08764	-0.774067
29094;29095;29096;29097;29098;29099;29100;29101;29102;29103;29104;29105;29106;29107;29108;29109;29110;29111;29112;29113;60759;60760;60761;60762;60763;60764;60765;60766;60767;60768;60769;60770;60771;60772;60773;60774;60775;60776;60777;70021;70022;70023;70024;70025;70026;70027;100554;152522;152523;152524;152525;152526;152527;152528;152529;152530;152531;152532;152533;152534;152535;152536;152537;1525…	P00387	CYB5R3	-0.427523	-0.819996	-0.845189	-0.595051	-0.505643	-0.558405	-0.612023	-0.724042	-0.667568	-0.367571	-0.527754	-0.712353	-0.729318	-0.705497	-0.392961	-0.556544	-0.882646	-0.475116	-0.807483	-0.713742	-0.575232	-0.440277	-0.682345	-0.480337
1395;1396;1397;1398;1399;1400;1401;1402;1403;1404;1405;1406;1407;1408;1409;1410;5288;5289;5290;5291;5292;5293;5294;5295;5296;5297;5298;5299;5300;6546;6547;6548;24028;24029;24030;24031;24032;24033;24034;24035;24036;24037;24038;24039;24040;24041;51306;51307;51308;51309;66556;66557;66558;155543;155702;155703;155704;155705;155706;155707;155708;155709;155710;155711;155712;155713;158035;158036;158037;1…	P00390	GSR	1.6997	1.95646	1.4208	1.90267	1.965	1.88071	1.7483	1.7603	1.47509	2.16725	1.98035	1.90728	1.53172	1.63225	1.86738	1.72084	2.11201	1.94926	1.69946	1.65766	1.78816	1.64433	2.097	1.82392
188210;196865;196866;196867;196868;196869;196870;196871;196872;196873;196874;196875;196876;196877;196878;196879;196880;196881;196882;196883;196884;196885;196886;196887;196888;196889;196890;196891;196892;196893;196894;196895;196896;196897;196898;196899;196900;196901;196902;196903;196904;196905;196906;196907;196908;196909;196910;196911;196912;196913;196914;196915;196916;196917;196918;196919;196920;…	P00403	MT-CO2	-1.71004	-1.15026	-1.45053	-0.439527	-0.826961	-0.806708	-1.24325	-1.29913	-1.60107	-0.142322	-0.548145	-0.95322	-1.31836	-1.45838	-1.51257	-0.980346	-0.414988	-0.863691	-1.25449	-1.70307	-1.25118	-0.733682	-0.766548	-0.481284
39597;39598;39599;39600;39601;39602;39603;39604;39605;39606;39607;39608;39609;39610;39611;39612;58702;58703;58704;58705;58706;58707;58708;58709;58710;116513;116514;116515;116516;116517;116518;116519;116520;116521;116522;116523;116524;116525;116526;116527;116528;116529;116530;116531;116532;116533;116534;116535;116536;116537;116538;146306;146307;146308;146309;146310;146311;146312;146313;146314;1463…	P00441	SOD1	3.80277	3.16748	2.73904	3.2193	3.37657	3.52812	2.99048	3.04219	3.3162	3.61483	3.33499	3.49736	3.19156	3.30806	2.90235	3.1851	3.91513	3.16561	3.18191	3.33405	3.42622	3.01222	3.31902	3.45881
9590;26575;26576;26577;26578;26579;26580;26581;26582;26583;26584;26585;26586;26587;26588;26589;59618;59619;59620;59621;59622;59623;59624;59625;59626;59627;59628;59629;59630;59631;59632;59633;59634;59635;59636;59637;59638;59639;59640;59641;59642;59643;59644;59645;59646;59647;59648;59649;59650;59651;59652;60213;60214;60215;60216;60217;60218;60219;60220;60221;60222;60223;60224;60225;60226;60227;6775…	P00450	CP	2.95783	2.60958	2.51956	2.70529	2.35707	2.98318	2.57217	3.18558	2.60489	2.58735	2.64167	2.30021	2.77574	3.10511	2.8495	2.66326	2.51565	2.4522	2.86795	2.79876	2.95293	2.6104	2.73146	2.21574
32282;32283;32284;42186;42187;42188;42189;42190;42191;42192;42193;42194;42195;42196;45906;45907;58536;117970;117971;117972;117973;117974;117975;117976;117977;117978;117979;117980;117981;117982;117983;117984;117985;117986;117987;117988;117989;117990;117991;117992;117993;117994;117995;117996;117997;136929;136930;136931;136932;136933;136934;136935;136936;136937;136938;136939;136940;136941;136942;172…	P00488	F13A1	0.93694	1.90943	0.715721	1.88398	2.08499	1.85324	0.972634	1.43331	1.28292	1.9117	1.46439	2.31667	1.84545	1.75942	1.24406	1.5125	1.0987	1.84509	1.38703	0.965291	1.06915	1.81816	1.68816	2.41347
25468;25469;25470;28054;28055;59317;59318;106847;106848;106849;106850;129373;136071;136072;136073;136074;136075;136076;136077;136078;136079;136080;136081;136082;136083;136084;165075;165076;165077;165078;165079;165080;232015;232016;232017;232018;232019;232020;232021;232022;232023;232024;232025;232026;232027;232028;232029;232030;232031;232032;232033;232034;232035;232036;232037;232038;232039;232040;…	P00491	PNP	1.97839	1.95524	2.20562	1.88415	1.83524	2.27453	2.00867	1.80339	2.06409	2.12919	2.11941	1.87486	2.06545	2.3021	1.86291	2.02604	1.91126	1.75952	1.81771	1.86294	2.01565	2.05663	1.90878	2.39106
65721;65722;65723;108866;108867;292812;292813;292814;292815;292816;292817;292818;292819;292820;292821;292822;292823;292824;292825;292826;292827;292828;292829;292830;292831;330194;330195;330196;330197;330198;338277;338278;338279;338280;346587;346588;346589;346590;346591;346592;346593;346594;346595;346596;346597;348225;348226;348227;348228;348229;348230;348231;381122;381123;381124;381125;381126;381…	P00492	HPRT1	2.07973	2.44434	2.80853	2.41241	2.43468	2.45403	2.53248	2.34232	2.42826	2.35371	2.74602	2.21734	2.42291	2.77155	2.51321	2.32677	2.44299	2.17438	2.15492	2.43479	2.40532	2.437	2.75661	2.36192
9129;9130;9131;33700;33701;33702;33703;33704;33705;33706;33707;33708;33709;33710;33711;33712;33713;33714;33715;33716;33717;33718;33719;33720;33721;33722;33723;33724;33725;33726;33727;33728;33729;33730;33731;33732;33733;33734;33735;33736;48705;49489;49490;49491;49492;49493;49494;49495;49496;49497;49498;49499;49500;49501;49502;49503;49504;49505;49506;52660;52661;52662;52663;52664;52665;52666;52667;…	P00505	GOT2	-3.05514	-2.81695	-2.73686	-2.23127	-2.38431	-2.90346	-3.02683	-2.8987	-3.06454	-1.84783	-2.41661	-2.53102	-2.86171	-3.18388	-2.88888	-2.72568	-1.95661	-2.69909	-2.47113	-3.1138	-2.88823	-2.65668	-2.31849	-2.75128
5687;5688;51807;51808;51809;51810;51811;75243;75244;101228;101229;101230;101231;101232;101233;101234;101235;101236;101237;105069;105070;105071;108118;108119;108120;108121;108122;108123;108124;108125;108126;124640;124641;124642;137622;137623;137624;137625;147131;167783;167784;169678;169679;199870;199871;199872;199873;216744;259320;259321;259322;285433;285434;285435;285436;285437;285438;285439;3530…	P00533	EGFR	-2.47124	-2.51808	-2.46064	-2.57723	-2.44637	-2.03482	-2.28706	-2.21688	-2.38513	-2.56462	-2.60364	-2.43924	-2.49829	-2.05416	-2.36485	-2.51858	-2.68724	-2.39083	-2.45106	-2.57454	-2.37892	-2.24275	-2.45772	-2.31475
5204;5205;5206;5207;5208;5209;5210;5211;5212;5213;5214;5215;5216;5217;5218;5219;5220;5221;5222;5223;5224;5225;5226;5227;5228;5229;5230;5231;5232;5233;5530;5531;5532;5533;5534;5535;5536;5537;5538;5539;5540;5541;5542;5543;5544;5545;5546;5547;5548;5549;5550;5551;5552;5553;5554;5555;5556;5557;5558;5559;5560;5561;5562;5563;5564;15013;15014;15015;15016;15017;15018;15019;15020;15021;15022;15023;15024;15…	P00558	PGK1	3.49599	3.7524	3.57568	3.84209	3.84387	3.65124	3.86258	3.8072	3.57686	3.69782	3.48511	3.69861	3.41179	3.44626	3.81188	3.74	3.67084	3.82245	3.79792	3.66522	3.80178	3.47725	3.60925	3.72458
36993;36994;36995;36996;36997;36998;36999;37000;37001;37002;37003;37004;37005;37006;37007;37008;37009;37010;37011;37012;37013;122784;122785;122786;122787;122788;151925;151926;151927;151928;151929;151930;151931;151932;151933;166937;171651;171652;171653;171654;191880;191881;191882;191883;191884;191885;191886;191887;191888;191889;191890;191891;191892;191893;191894;191895;191896;191897;191898;191899;…	P00568	AK1	1.42396	2.24306	1.31272	1.78509	1.85823	1.34176	1.26656	1.55307	1.4294	2.06053	2.18583	1.76366	1.57374	2.27734	1.37178	1.67032	2.07888	1.29625	1.52069	1.32031	1.40424	2.01025	2.18984	1.81579
105521;105522;117352;117353;117354;117355;117356;117357;119633;119634;119635;119636;145533;145534;145535;145536;167170;167171;167172;167173;167174;167175;167176;167252;167253;167254;167255;167256;167257;167258;167259;167260;180230;180231;180232;180233;180234;205244;205245;205246;205247;205248;205249;205250;205251;215453;215454;215455;215456;215457;216279;216280;216281;216282;217933;217934;217935;…	P00734	F2	2.4124	2.1989	1.75059	1.90013	1.87083	2.15514	2.04976	1.99423	2.01219	2.03635	2.24812	1.82642	2.58972	2.6795	1.95237	1.77366	1.66198	1.70907	2.44183	2.05123	2.56452	1.89003	1.76497	1.60684
70666;80458;126968;175493;175494;175495;201876;230517;230518;230519;249618;282185;282186;282187;282188;282189;282190;282191;282192;297354;309476;309477;432170;432171;432172;432173;432174;432175;432176;432177;432178	P00736	C1R	2.94416	2.38054	2.23481	1.92563	2.2009	2.2287	2.62116	2.25517	2.59748	2.1986	2.20161	1.93553	2.40419	2.64486	2.75922	2.09683	1.75937	2.03734	2.41305	2.60662	2.90084	2.09626	2.11381	1.78661
40619;40620;40621;40622;40623;40624;40625;40626;40627;40628;40629;40630;40631;40632;40633;40634;40635;59558;59559;59560;59561;59562;59563;59564;59565;59566;59567;59568;59569;59570;59571;59572;59573;59574;59575;59576;59577;59578;59579;59580;59581;59582;59583;59584;59585;59586;59587;59588;59589;59590;59591;59592;59593;59594;59595;59596;59597;59598;59599;79913;79914;79915;79916;79917;79918;79919;799…	P00738	HP	3.41103	3.0285	2.68935	3.162	2.42254	3.50399	2.92001	2.91722	3.44707	2.97358	2.25495	3.16922	3.24419	3.28351	3.09998	3.25372	2.66791	2.48287	3.34736	2.67081	3.53694	2.92942	2.7027	2.76452
38668;38669;38670;45351;47534;47535;47536;47537;47538;47539;47834;79411;79412;79413;79414;79415;79416;79417;79418;85030;85031;85032;85033;85034;85035;85036;85037;85038;85039;85040;85041;85042;85043;85044;114170;114171;114172;114173;141042;141043;170951;170952;170953;170954;170955;170956;170957;170958;170959;171792;171793;171794;171795;180871;180872;180873;180874;230880;230881;230882;230883;230884…	P00747	PLG	3.06228	1.72803	1.85643	1.52225	1.54299	1.9065	1.77237	2.63828	2.05331	1.65305	2.06685	1.52016	2.63243	2.83049	1.8432	1.69636	1.52132	1.39968	2.37981	2.1829	2.53672	1.60257	1.81673	1.23727
18700;22936;22937;22938;22939;22940;22941;22942;22943;22944;22945;22946;22947;22948;22949;22950;22951;22952;46602;46603;46604;46605;46606;46607;46608;46609;46610;46611;50529;50530;50531;50532;50533;50534;50535;50536;50537;50538;50539;61503;61504;61505;61506;61507;61508;61509;61510;65610;65611;65612;65613;65614;65615;65616;65617;65618;65619;65620;68772;68773;68774;83513;83514;83515;83516;83517;835…	P00751	CFB	2.64209	2.45168	2.00678	1.93723	2.09701	2.10145	1.86785	2.38832	2.3877	1.8372	2.04777	2.27836	2.36214	2.52089	2.38669	2.11929	1.72249	2.05505	2.49193	2.28281	2.26091	2.0601	2.26475	1.52722
68055;85775;85776;85777;105372;105373;105374;105375;105376;105377;105378;105379;105380;105381;105382;105383;105384;105385;105386;105387;105388;105389;105390;105391;105392;105393;105394;128348;128349;156034;156035;279038;279039;279040;279041;279042;279043;296191	P00813	ADA	0.997598	1.08752	1.03894	2.17188	1.83091	2.11524	0.983671	1.17222	0.872281	2.44837	2.03098	1.44648	1.35887	0.927046	1.35318	1.28082	2.60567	1.20123	1.50645	1.41872	0.999819	1.34993	1.55067	2.12493
238167;238168;238169;238170;238171;238172;238173;238174;238175;238176;238177;238178;238179;238180;238181;238182;238183;238184;238185;238186;238187;238188;238189;238190;238191;238192;238193;238194;238195;238196;238197;238198;238199;427390;427391;427392;427393;427394;427395;427396;427397;427398;427399;427400	P00846	MT-ATP6	-1.07041	-0.697797	-0.790474	-0.285024	-0.437495	-0.556089	-0.857176	-0.888621	-0.763027	0.0324019	-0.30148	-0.508527	-1.0339	-0.85641	-0.595341	-0.505566	-0.206648	-0.449081	-0.911777	-0.862684	-0.805349	-0.46631	-0.410866	-0.286858
6771;6772;6773;6774;6775;6776;6777;6778;6779;6780;6781;6782;6783;6784;6785;6786;6787;6788;6789;6790;6791;6792;6793;6794;6795;6796;6797;6798;6799;6800;6801;6802;6803;6804;6805;6806;6807;6808;6809;6810;6811;6812;6813;6814;6815;6816;6817;6818;6819;6820;6821;6822;6823;6824;6825;6826;6827;6828;6829;6830;6831;6832;6833;6834;6835;6836;6837;6838;6839;6840;6841;6842;6843;6844;6845;6846;6847;6848;6849;6850…	P00915	CA1	2.95575	3.78163	2.84974	2.86908	2.57973	5.00047	4.02771	3.79323	2.9967	2.70726	3.31963	2.97204	4.09339	5.16321	2.76915	2.69825	2.39431	2.47467	3.456	3.48064	2.80715	3.35201	4.07536	2.95336
42501;42502;42503;42504;42505;42506;42507;42508;42509;42510;42511;42512;42513;42514;56052;56053;56054;56055;56056;56057;56058;56059;56060;56061;56062;56063;111711;111712;111713;111714;111715;111716;111717;111718;111719;111720;111721;111722;111723;111724;111725;111726;111727;111728;111729;111730;111731;111732;111733;111734;111735;111736;111737;111738;111739;111740;111741;111742;111743;111744;11174…	P00918	CA2	1.09734	3.33774	1.11526	2.76392	2.75301	1.4425	1.94603	2.7375	0.993773	2.52963	2.53963	2.36116	1.57248	2.33199	2.0757	1.34244	2.83468	2.77062	2.66572	0.853807	2.42097	1.67353	3.23764	2.07861
29991;29992;29993;29994;29995;29996;29997;29998;29999;30000;30001;30002;30003;30004;30005;30006;30007;30008;30009;30010;30011;30012;30013;30014;87197;87198;87199;87200;87201;87202;87203;129058;129059;129060;129061;216073;216074;216075;216076;216077;217086;273404;273405;273406;273407;273408;273409;273410;278896;278897;278898;278899;278900;278901;278902;278903;278904;278905;288626;288627;288628;288…	P00966	ASS1	1.28955	0.490477	1.10423	0.193404	0.202272	0.980334	1.81555	0.260152	0.986205	0.446882	0.226988	0.417543	1.07688	0.740811	0.541363	1.12391	0.208951	0.205249	0.541445	1.53179	0.139721	1.03733	0.360478	0.675741
208888;208889;208890;208891;208892;208893;208894;311244;311245;311246;311247;311248;311249;311250;311251	P00995	SPINK1	-0.731537	1.50969	0.524368	0.409127	0.442246	-0.251163	0.262021	1.60208	-0.0948041	-0.182881	0.725637	-0.391789	0.471495	-0.637673	0.768142	-0.0676811	-0.295297	1.45358	0.258195	-0.401079	0.744115	-0.287403	1.07729	0.470768
6698;6699;6700;13202;13203;36720;36721;36722;36723;36724;36725;36726;36727;36728;36729;52599;52600;109553;109554;109555;109556;109557;109558;109559;109560;113776;113777;113778;113779;113780;113781;113782;113783;113784;113785;113786;113787;113788;113789;113790;113791;113792;113793;113794;113795;113796;113797;113798;113799;113800;113801;113802;113803;113804;113805;113806;113807;113808;113809;113810…	P01008	SERPINC1	3.95551	4.47017	3.50116	3.88952	3.91693	4.06923	3.73322	4.65747	3.74668	3.80921	4.13441	3.87336	3.82249	4.42154	3.79697	4.1206	4.09969	3.81429	3.96278	4.16605	3.65295	4.28429	4.25339	3.58585
41451;41452;41453;41454;41455;41456;41457;41458;41459;41460;41461;41462;41463;41464;41465;41466;41467;41468;41469;41470;41471;41472;41473;41474;41475;41476;41477;41478;41479;41480;41481;41482;41483;41484;41485;41486;41487;41488;41489;41490;41491;41492;41493;41494;75431;75432;75433;75434;75435;75436;75437;75438;75439;75440;75441;75442;75443;75444;75445;75446;75447;75448;75449;75450;75451;75452;754…	P01009	SERPINA1	4.59328	4.78913	3.94433	4.41606	4.29179	4.68138	4.05146	4.99078	4.39083	4.3915	4.30088	4.42321	4.32786	4.72753	4.48636	4.43656	4.66864	4.20251	4.6148	4.23229	4.65163	4.29237	4.80637	4.12176
7665;7666;7667;7668;7669;7670;7671;7672;7673;7674;7675;41038;41039;41040;41041;41042;41043;41044;41045;41046;41047;41048;41049;41050;53616;53617;53618;53619;53620;53621;53622;53623;53624;53625;53626;53627;73800;73801;73802;100178;100179;100180;100181;100182;100183;100184;100185;100186;100187;100188;100189;100190;100191;100192;100193;100194;100195;100196;100197;100198;100199;100200;100201;100202;1…	P01011	SERPINA3	2.9045	2.75799	2.15173	2.55478	2.58427	2.87333	2.30112	3.16068	2.69012	2.49983	2.73884	2.58417	2.88582	2.69756	2.79312	2.64754	2.32968	2.61798	2.60387	2.33079	3.30553	2.56057	2.49306	2.46369
24912;24913;24914;24915;24916;24917;24918;24919;24920;24921;24922;24923;24924;70954;70955;70956;70957;70958;70959;70960;250359;250360;250361;250362;250363;250364;250365;250366;250367;250368;250369;250370;250371;250372;250373;250374;250375;307817;331534;331535;331536;331537;331538;331539;331540;331541;331542;331543;331544;370979;370980;370981;370982;370983;370984;370985;370986;399891	P01019	AGT	1.43451	1.24518	1.1467	0.965896	0.834033	1.49288	1.16442	1.76734	1.12368	1.02433	1.11419	0.939042	1.25754	1.5473	1.16158	1.26944	1.32508	0.953695	1.46225	1.38642	1.04244	1.34213	1.41245	0.710423
3942;3943;3944;3945;13696;13697;13698;13699;13700;18676;18677;18678;18679;18680;18681;18682;18683;18684;18685;18686;18687;18688;18689;18690;18691;18692;18693;18694;18695;18696;18697;18698;18699;23686;23687;23688;23689;23690;23691;23692;23693;23694;23695;23696;23697;23698;23699;38769;38770;38771;38772;38773;38774;38775;38776;38777;38778;38779;38780;38781;38782;38783;38784;38785;38786;38787;38788;3…	P01023	A2M	2.76414	3.32458	2.7084	2.62778	2.69299	3.58937	2.80392	3.78468	2.76763	2.95393	2.80484	2.54058	2.92319	3.56769	3.07502	2.9704	2.67152	2.62965	3.25284	2.99527	3.09109	3.05834	3.13489	2.33035
5306;5307;5308;5309;5631;5632;5633;5634;5635;5636;5637;5638;5639;5640;5641;5642;5643;5644;5645;5646;5647;5648;5649;5650;5651;5652;5653;5654;5655;5656;5657;5658;7149;7150;7151;7152;7153;7154;7155;7156;7157;7158;7159;7160;7161;7162;7163;7164;7165;7166;7167;9413;9414;9415;9416;9417;9418;14484;14485;14486;14487;14488;14489;14490;14491;14492;14493;14494;14495;14496;14497;14498;14499;14500;14501;14502;…	P01024	C3	3.31543	2.74561	2.26325	2.30068	2.29667	2.79941	2.54675	3.39661	2.49396	2.63486	2.57412	2.05815	2.92325	3.14559	2.85334	2.48603	2.11413	2.35865	3.04005	2.87225	3.04223	2.43481	2.60628	1.84703
26199;26200;26201;26202;26203;26204;26205;26206;26207;26208;26209;26210;26211;26212;26213;26214;26215;61096;61097;61098;61099;69117;69118;69119;73789;73790;73791;73792;73793;73794;107758;110707;110708;117300;137380;143442;143443;172096;185736;185737;185789;205663;212854;251458;275674;280498;280499;280500;280501;310625;310626;352349;352350;352351;352352;352353;352354;352355;352356;371387;371388;38…	P01031	C5	2.31796	1.63687	1.41614	1.18209	1.12566	1.60052	1.51612	2.28534	1.89783	1.60545	1.71265	0.916298	1.82643	1.85962	1.74809	1.1993	1.23478	1.20607	1.75596	1.64577	1.94712	1.39758	1.58423	0.981924
21330;21331;21332;21333;21334;21335;21336;21337;21338;21339;21340;21341;21342;21343;21344;21345;21346;21347;21348;21349;21350;21351;21352;21353;21354;21355;21356;21357;21358;21359;21360;21361;21362;21363;25179;25180;25181;25182;25183;25184;25185;35187;35188;35189;35190;35191;35192;35193;35194;35195;261479;261480;261481;261482;261483;261484;261485;261486;261487;261488;261489;261490;261491;261492;2…	P01034	CST3	0.954947	2.52317	1.50514	1.61621	1.68586	1.52088	1.41756	2.2293	0.891232	1.55864	2.19338	1.56022	0.884837	1.2836	1.87926	1.45933	1.68943	2.29662	1.28211	0.811454	1.56541	1.66243	2.41069	1.90518
4439;4440;4441;4442;4443;4444;4445;4446;4447;4448;4449;4450;4451;4452;4453;4454;4455;4456;4457;4458;4459;4460;39613;39614;39615;39616;39617;39618;56576;56577;56578;56579;56580;56581;56582;56583;61182;61183;61184;61185;61186;61187;61188;61189;61190;61191;61192;61193;61194;61195;61196;61197;61198;61199;71480;71481;71482;71483;95949;95950;95951;95952;95953;95954;95955;95956;95957;95958;95959;95960;1…	P01042	KNG1	2.49817	2.61374	2.13764	2.1204	2.10251	2.44358	2.07853	3.04007	2.11852	2.09804	2.53065	1.92608	2.37945	2.98343	2.15696	2.23723	2.51109	1.7769	2.54166	2.6739	2.10666	2.22934	2.61439	1.62248
73277;73278;73279;73280;73281;73282;73283;264562;264563;264564;264565;264566;264567;264568;264569;264570;264571;264572;264573;264574;264575;264576;264577;264578;264579;264580;264581;264582;264583;264584;264585;264586;298520;298521;298522;319340;319341;319342;319343;319344;325575;325576;325577;325578;325579;325580;348577;348578;348579;348580;348581;348582;348583;348584;348585;348586;348587;348588;…	P01116	KRAS	-1.41964	-1.28551	-1.43036	-1.1789	-1.2611	-1.09806	-0.488923	-1.37744	-1.35817	-1.34471	-1.36821	-1.33326	-1.43228	-1.66978	-1.19964	-1.22692	-1.32583	-0.888116	-1.48515	-1.38805	-1.44332	-1.21605	-1.08217	-1.04618
48293;48294;48295;48296;48297;48298;48299;48300;48301;48302;48303;48304;48305;48306;48307;48308;48309;48310;48311;48312;48313;48314;48315;141100;141101;141102;141103;141104;193383;193384;193385;193386;193387;193388;193389;193390;193391;193392;193393;193394;193395;193396;193397;193398;207933;207934;207935;207936;207937;207938;207939;207940;207941;207942;207943;207944;207945;207946;207947;207948;20…	P01591	JCHAIN	1.40486	3.15204	1.64097	2.92244	3.07372	2.58971	1.93257	2.06595	3.1146	1.89884	1.79773	3.93215	2.15045	1.82008	2.03324	2.76086	3.26213	3.04249	2.3042	1.85141	2.05035	3.16146	2.812	3.08051
34565;34566;34567;34568;34569;34570;34571;34572;34573;34574;34575;34576;137951;137952;137953;137954;137955;137956;137957;137958;137959;137960;137961;137962;137963;137964;137965;137966;137967;137968;137969;137970;137971;137972;137973;137974;137975;137976;137977;137978;137979;137980;137981;137982	P01615	IGKV2D-28	5.0834	5.65683	4.24438	5.39157	5.32471	5.94898	4.63337	5.8	6.16189	4.6462	4.57754	5.86799	5.35894	5.37172	4.92207	5.58564	5.08641	5.03641	5.86291	4.45706	5.51617	5.72006	4.88853	5.23116
37386;37387;37388;37389;37390;37391;37392;37393;37394;37395;37396;37397;37398;37399;37400;37401;37402;37827;37828;37829;37830;37831;37832;37833;37834;37835;37836;37837;37838;37839;37840;37841;137983;137984;137985;137986;137987;137988;137989;137990;137991;137992;137993;137994;137995;137996;137997;137998;137999;138000;138001;138002;138003;138004;138005;138006;138007;138008;138009;138010;138011;1380…	P01619	IGKV3-20	4.45839	5.73118	4.0353	5.00157	5.25247	5.15969	4.35128	5.31927	5.64268	4.31328	4.17702	5.51358	5.10729	5.00653	4.67451	5.45343	4.65124	4.8783	5.72315	4.69112	4.90463	5.47635	4.6637	4.39864
35447;37368;37369;37370;37371;37372;37373;37374;37375;37376;37377;37378;37379;37380;37381;37382;37383;37384;37385;37827;37828;37829;37830;37831;37832;37833;37834;37835;37836;37837;37838;37839;37840;37841;241870;241871;241872;241873;241874;241875;241876;241877;241878;241879;241880;241881;241882;241883;241884;241885;241886;295607;295608;295609;295610;295611	P01624	IGKV3-15	1.54102	2.63183	1.19426	1.96815	2.18192	2.50018	1.60347	2.18111	2.91571	1.52497	1.49282	2.58341	2.06315	1.91338	1.83871	2.67936	1.83579	1.87619	2.42713	1.5191	2.11565	2.47354	1.66581	1.83356
241887;241888;241889;241890;241891;241892;328186;328187;328188	P01700	IGLV1-47	1.36999	1.99079	1.57972	1.1567	1.57335	1.38559	0.922946	1.78336	2.21121	1.003	1.11886	1.71495	1.64052	1.6125	1.65111	1.58768	0.925774	1.3393	1.53175	1.46708	1.52673	1.55034	1.48536	1.49189
241840;241841;241842;241843;241844;241845;241846;241847;241848;241849;241850;241851;241852;241853;316806	P01701	IGLV1-51	1.46057	2.9864	1.60789	2.16493	2.8142	2.22819	1.5608	2.90838	2.64398	1.62061	1.54179	2.8464	2.23656	1.99164	2.66594	2.27624	1.59886	2.43328	2.10016	1.70588	2.3321	2.33693	2.41479	2.2868
245268;316822;316823;316824;316825;316826;316827;316828;316829;316830;316831	P01705	IGLV2-23	0.878091	2.20617	1.20912	1.32822	1.84329	2.3417	0.894516	1.73565	2.56652	1.34002	1.14933	2.45936	1.39154	1.93284	2.49518	2.26001	1.13379	2.41077	1.44277	1.30463	2.42451	1.75044	1.31761	2.50615
245269;245270;245271;245272;316807;316808;316809;316810;316811;316812;316813;316814;316815;316816;316817;316818;316819;316820;316821	P01709	IGLV2-8	2.76619	4.26956	2.58611	3.39867	3.88092	3.41741	3.05281	4.14412	4.01232	2.95294	2.68464	4.18623	3.28075	3.89917	3.21142	3.56039	3.32142	3.80997	4.08441	3.53057	3.25476	3.77491	3.02027	3.58106
73379;73380;73381;73382;73383;73384;73385;73386;73387;73388;73389;73390;205164	P01718	IGLV3-27	2.46323	3.794	2.24341	2.75358	3.0475	2.92098	2.37105	3.08338	3.95701	2.59952	2.45164	2.86493	2.77041	3.29505	2.50159	2.94348	2.92218	2.52939	3.14192	2.34168	3.6477	3.02515	2.59446	2.59835
215116;215117;215118;215119;215120;215121;215122;215123;215124;215125;215126;323159;323160;323161;323162;323163;323164;323165;323166;323167;323168;323169;323170;323171;345392;411679;411680;411681;411682	P01742	IGHV1-69	3.03897	3.94507	2.26859	3.27488	3.17935	3.05283	2.72857	4.2332	3.52512	2.6941	2.27446	3.82555	2.85616	3.45179	3.14236	3.3478	3.34636	2.62288	4.09085	2.96076	2.80871	3.81745	2.95979	2.33987
9463;9464;9465;9466;9467;9468;9469;9470;9471;9472;9473;9474;9475;9476;9477;9478;9479;9480;159340;159341;159342;159343;159344;159345;159346;159347;159348;159349;159350;159351;159352;159353;159354;159355;159356;159357;159358;159359;159360;159361;159362;433928;433929;433930	P01780	IGHV3-7	2.67598	3.49484	2.35105	3.00179	3.2017	3.22347	2.67132	3.24405	3.26024	2.44935	2.42575	3.60858	3.11513	3.19393	2.94492	3.03984	2.58828	3.05024	3.32303	2.25845	3.11516	3.44704	2.90897	3.01961
256479;256480;256481;256482;411651;411652;411653;411654;411655;411656;411657;411658;411659;411660;411661;411662;411663;411664;411665;411666;411667;411668;411669;411670;411671;411672;411673;411674;411675;411676;411677;411678	P01825	IGHV4-59	3.417	4.69592	3.68715	4.08535	4.30136	5.00801	3.71154	4.71899	5.03697	3.5583	3.41257	4.44639	4.16006	4.13283	4.20039	4.4743	3.69402	4.28898	4.59389	3.70385	4.68462	4.54009	3.56341	4.37248
6022;6023;6024;6025;6026;6027;6028;6029;6030;6031;6032;6033;6034;6458;6459;6460;6461;6462;6463;6464;6465;13836;13837;13838;13839;13840;13841;13842;13843;13844;13845;13846;33360;33361;33362;33363;33364;33365;33366;33367;33368;33369;33370;35857;35858;35859;35860;35861;35862;35863;35864;35865;35866;35867;35868;35869;35870;35871;35872;35873;45850;45851;45852;45853;47008;47009;47010;47011;47012;47013;…	P01833	PIGR	1.49464	3.34207	3.33091	2.71263	2.8139	3.5526	3.47197	3.00942	3.59303	1.90633	1.9682	3.52154	2.9764	2.72997	2.04947	3.76441	2.76248	3.03634	3.28477	2.77925	2.89316	2.89911	2.18297	3.46671
74777;74778;74779;74780;74781;74782;74783;74784;74785;74786;74787;74788;74789;74790;74791;74792;74793;74794;74795;74796;74797;74798;74799;74800;74801;74802;74803;74804;74805;74806;74807;74808;74809;74810;74811;74812;74813;74814;74815;74816;74817;74818;74819;74820;74821;74822;74823;74824;74825;74826;74827;74828;74829;74830;74831;74832;74833;74834;74835;74836;74837;74838;74839;74840;74841;328056;32…	P01834	IGKC	5.31821	6.42661	5.08737	6.20473	6.11351	6.16694	5.3389	6.40724	6.28991	5.34872	5.42976	6.59038	5.92753	5.83778	5.77755	6.22239	5.82222	5.92942	6.30757	5.56202	5.52451	6.50156	5.74087	5.75669
24454;24455;24456;24457;24458;24459;24460;24461;24462;24463;24464;24465;24466;24467;24468;24469;24470;24471;24472;24473;24474;24475;24476;24477;24478;24479;24480;24481;24482;24483;24484;24485;24486;24487;24488;24489;24490;24491;24492;24493;24494;24495;24496;24497;24498;24499;24500;24501;24502;24503;24504;24505;24506;24507;24508;24509;24510;24511;24512;75825;75826;75827;75828;75829;75830;75831;758…	P01857	IGHG1	4.70873	4.96294	3.98933	4.66144	4.40571	4.79539	4.22139	5.21721	5.27721	4.07931	4.05248	4.73549	4.95205	4.87104	4.73388	4.81381	4.1543	4.20411	5.17131	4.62267	4.76882	5.02677	4.1821	4.03543
44968;44969;44970;44971;44972;44973;44974;44975;44976;44977;44978;44979;44980;44981;44982;44983;44984;44985;44986;44987;44988;44989;44990;44991;44992;44993;44994;44995;44996;44997;44998;44999;45000;45001;45002;45003;45004;45005;45006;45007;45008;45009;45010;45011;45012;45013;45014;45015;45016;75825;75826;75827;75828;75829;75830;75831;75832;75833;75834;75835;75836;75837;75838;75839;75840;75841;758…	P01859	IGHG2	6.29977	6.22898	5.10463	6.23729	5.73839	6.32604	5.71148	6.98469	5.98895	5.84521	6.00819	5.59648	6.39974	6.48139	6.03281	6.34338	5.6497	5.58016	7.00232	6.16569	5.52175	6.81625	6.26933	5.00916
24454;24455;24456;24457;24458;24459;24460;24461;24462;24463;24464;24465;24466;24467;24468;24469;24470;24471;24472;24473;24474;24475;24476;24477;24478;24479;24480;24481;24482;24483;24484;24485;24486;24487;24488;24489;24490;24491;24492;24493;24494;24495;24496;24497;24498;24499;24500;24501;24502;24503;24504;24505;24506;24507;24508;24509;24510;24511;24512;46876;46877;46878;46879;46880;46881;46882;468…	P01860	IGHG3	2.70611	2.59476	2.06851	2.67567	2.25549	2.78297	2.20147	3.06838	2.5473	2.18563	2.24175	2.70713	2.70108	2.75077	2.80879	2.57761	2.15991	2.14908	2.64916	2.72051	2.29517	3.01123	2.42608	2.05787
75825;75826;75827;75828;75829;75830;75831;75832;75833;75834;75835;75836;75837;75838;75839;75840;75841;75842;75843;75844;75845;75846;75847;75848;75849;75850;75851;75852;75853;75854;75855;75856;75857;75858;75859;112165;112166;152696;152697;152698;152699;152700;152701;152702;152703;152704;152705;152706;152707;152708;152709;152710;152711;152712;152713;152714;152715;152716;152717;152718;152719;152720;…	P01861	IGHG4	2.74855	2.58842	2.20653	2.55041	2.08703	3.11239	2.38995	3.86335	2.68946	2.38915	2.30585	2.27225	2.98637	3.06835	2.5402	2.94532	2.24361	2.11262	3.38522	2.73963	2.14363	3.17093	2.68181	1.57922
57318;57319;57320;57321;57322;57323;57324;57325;57326;57327;57328;78355;78356;78357;78358;78359;78360;78361;78362;78363;78364;78365;78366;78367;78368;78369;78370;78371;78372;78373;78374;78375;113734;113735;113736;113737;113738;113739;113740;113741;113742;115982;115983;115984;115985;115986;115987;115988;115989;115990;115991;115992;115993;115994;115995;115996;115997;115998;115999;116000;116001;1390…	P01871	IGHM	1.53988	3.13691	1.44569	2.91247	2.76488	2.695	1.76067	2.21568	3.00687	1.93542	1.72298	4.10166	1.9382	1.97906	2.79473	2.8223	2.39811	2.76173	2.3036	1.71021	2.97932	2.40561	2.06228	3.39096
35389;35390;35391;35392;35393;35394;50598;50599;50600;50601;50602;50603;50604;50605;50606;50607;50608;50609;50610;50611;50612;50613;50614;50615;50616;50617;50618;50619;50620;50621;50622;50623;50624;50625;50626;50627;50628;50629;50630;50631;50632;50633;50634;50635;50636;50637;50638;50639;50640;50641;50642;50643;50644;63102;63103;63104;63105;63106;63107;63108;63109;63110;63111;63112;63113;63114;631…	P01876	IGHA1	2.31778	4.59512	2.73191	4.37308	4.31135	3.80473	2.71758	3.14003	4.44218	2.98667	2.74221	5.34835	3.13398	2.88915	3.42117	4.02159	3.90785	4.47233	3.74441	2.7805	3.12963	4.31818	3.56172	4.53872
35389;35390;35391;35392;35393;35394;50564;50565;50566;50567;50568;50569;50570;50571;50572;50573;50574;50575;50576;50577;50578;50579;50580;50581;50582;50583;50584;50585;50586;50587;50588;50589;50590;50591;50592;50593;50594;50595;63132;63133;63134;63135;63136;63137;63138;63139;147332;147333;147334;147335;147336;147337;147338;147339;147340;147341;147342;147343;147344;147345;147346;147347;182207;1822…	P01877	IGHA2	0.359316	2.9298	0.614787	2.27826	2.41174	3.09966	0.95953	1.30424	3.56034	1.36998	0.486215	4.22861	1.93597	1.1957	1.29736	2.86719	1.43713	3.08828	2.33421	1.54114	0.949543	2.56983	2.48614	1.68185
28130;28131;28132;28133;28134;28135;28136;28137;28138;28139;28140;28141;28142;28143;28144;28145;28146;28147;28148;28149;28150;28151;28152;28153;112027;112028;112029;112030;112031;112032;112033;112034;112035;112036;112037;112038;112039;112040;112041;112042;112043;126500;126501;126502;126503;126504;126505;126506;126507;126508;126509;126510;132078;132079;132080;132081;132082;132083;132084;132085;132…	P01903	HLA-DRA	0.170971	0.509959	0.0315885	0.588857	0.876262	0.568621	0.959115	0.410334	0.964345	0.0938203	0.0277654	1.07008	0.349535	0.638552	0.286381	0.352197	0.482923	0.559052	0.504909	0.655545	0.965917	0.114752	0.107953	0.42301
4787;4788;4789;4790;42770;42771;42772;42773;42774;42775;42776;42777;42778;42779;42780;42781;42782;42783;42784;42785;42786;42787;42788;42789;60696;60697;60698;127956;127957;127958;127959;127960;134944;155853;155854;155855;155856;155857;155858;155859;179739;179740;324699;324700;324701;326963;326964;369519;413142;413143;413144;413145;418797;418798;418799;424310;424311;424312;424313	P01911	HLA-DRB1	3.54175	4.10611	2.96154	3.92331	4.42158	4.12372	4.35732	3.96886	4.34303	3.20144	3.02074	4.31134	3.75932	3.324	4.13122	4.17478	3.52065	4.56098	3.99975	4.03658	4.72008	3.23997	3.09377	3.9061
95398;95399;95400;95401;95402;95403;95404;95405;95406;95407;95408;95409;95410;95411;95412;95413;95414;95415;95416;95417;95418;95419;95420;95421;95422;95423;95424;95425;95426;95427;95428;95429;95430;95431;95432;95433;95434;95435;95436;95437;95438;95439;95440;95441;95442;95443;95444;95445;95446;95447;95448;95449;95450;95451;95452;129582;129583;129584;129585;129586;129587;129588;129589;129590;129591…	P02042	HBD	1.98471	2.69051	2.09713	1.98863	1.96987	3.69797	2.96367	2.88129	2.2708	1.83251	2.5351	2.222	3.07536	4.08339	1.91691	1.93162	1.81763	1.6927	2.59532	2.67263	1.85096	2.63159	3.30645	1.77995
23877;57059;57060;57061;57062;57063;57064;57065;57066;57067;64024;142082;142392;142393;142394;142395;142396;142397;142398;142399;142400;142401;145612;145613;145614;145615;145616;145617;145618;145619;145620;145621;145622;145623;145624;145625;145626;145627;145628;145629;145630;145631;145632;145633;145634;145635;145636;145637;145638;145639;145640;145641;145642;145643;145644;145645;145646;145647;1456…	P02452	COL1A1	4.3319	3.60822	3.3404	2.70536	2.8772	4.07612	4.4198	2.59703	3.77658	3.77826	2.57851	3.65164	2.57536	3.15611	4.5248	3.07345	2.99475	4.48831	3.52921	2.74902	3.81728	3.76821	2.84547	3.90998
139747;144017;144018;144019;145653;145654;145655;145656;145657;146555;146556;146557;146558;146559;146560;146561;146562;149647;149648;150031;150032;150033;150034;150035;150036;150037;150181;150182;150183;150184;150185;163988;163989;163990;166032;166033;166034;166035;166036;166037;166038;166039;166040;166041;166042;166043;166044;166045;166046;166047;166048;166049;166050;166051;166052;166053;166054;…	P02461	COL3A1	3.01133	3.06884	2.11683	1.98924	2.02111	3.30203	3.35459	1.64875	2.93471	2.9314	1.65087	3.08069	1.7768	2.56408	3.47656	2.35144	1.80293	3.46925	2.6867	2.38854	2.63622	3.11119	1.88496	2.97787
17226;17227;17228;17229;17230;17231;17232;138717;138718;138719;138720;152974;181023;181024;181025;181026;181027;181028;181029;181030;181031;181032;181033;181034;181035;319601;319602;319603;319604;319605;319606	P02462	COL4A1	1.43021	0.435714	0.827745	0.234016	0.172734	0.59152	1.33672	0.322583	0.786548	0.461435	-0.0811045	0.634567	0.577011	1.04554	1.31875	0.640763	-0.45793	1.32196	0.566124	0.847344	1.33676	0.48175	-0.0460494	0.533003
30505;30506;30507;91335;216095;216096;216097;295013;397948;397949;397950;397951;397952;397953	P02511	CRYAB	1.85921	1.33296	1.09538	1.89871	2.74802	2.28039	1.44009	2.79904	1.61226	1.81303	1.73491	1.7149	1.71989	2.7843	1.15561	2.17459	1.43454	2.35772	1.76297	1.3557	1.97205	2.0214	1.83348	2.12759
5337;5338;5339;5340;5341;5342;5343;5344;5345;5346;5347;5348;5349;5350;5351;5352;5353;5354;5355;5356;5357;5358;5359;5360;5361;5362;5363;5364;5365;5366;5367;16245;16246;16247;16248;16249;16250;16251;16252;16253;16254;16255;16256;16257;16258;16259;16260;16261;16262;16263;16264;16265;16266;16267;31763;31764;31765;31766;31767;31768;31769;31770;31771;31772;31773;31774;31775;31776;31777;31778;31779;3237…	P02545	LMNA	-2.73081	-3.42691	-3.31712	-3.32871	-3.30063	-3.25886	-3.09695	-3.26309	-3.24091	-3.37087	-3.09762	-3.32866	-2.98151	-3.28571	-3.07909	-3.32269	-3.57213	-3.10607	-3.34075	-3.23781	-3.24152	-3.06979	-3.12525	-3.32278
11039;11040;11041;11042;11043;11044;11045;11046;11047;11048;11049;11050;11051;11052;11053;11054;11055;11056;11057;17475;17476;17477;17478;17479;17480;17481;17482;17483;20279;20280;20281;20282;20283;20284;20285;20286;20287;20288;20289;20290;20291;20292;20293;20294;20295;36804;36805;36806;36807;36808;36809;36810;36811;36812;36813;36814;63058;63059;63060;63061;63062;63063;63064;63065;63066;63067;630…	P02647	APOA1	4.38066	4.67333	3.94698	4.15298	4.03115	5.12044	3.99459	5.15781	4.11902	4.45021	4.6113	4.04027	4.23383	5.13471	4.23089	4.13196	4.88706	3.74964	4.83007	4.4855	4.1725	4.31173	4.89249	3.55475
4601;20248;20249;24118;24119;31203;31204;31205;106774;106775;106776;106777;106778;114553;114554;114555;114556;114557;114558;114559;150536;150537;150538;150539;150540;150541;222314;222315;222316;222317;222318;234308;234309;234310;234311;234312;234313;234314;309251;309252;312981;323973;323974;323975;348050;406312;406313	P02649	APOE	1.09945	0.322982	-0.0145675	0.112755	0.174122	0.201825	0.887538	0.674168	0.393758	-0.152839	-0.307582	-0.0826684	0.279178	1.06972	0.302994	-0.0410765	0.576514	-0.119984	0.700171	0.561574	0.771634	-0.0910322	-0.0189019	-0.111827
111250;111251;111252;111253;111254;111255;111256;111257;111258;111259;111260;111261;111262;111263;111264;111265;111266;111267;111268;111269;111270;111271;111272;111273;111274;111275;111276;111277;111278;113863;113864;113865;113866;113867;113868;113869;113870;113871;113872;113873;113874;113875;113876;113877;113878;113879;113880;113881;113882;113883;113884;113885;113886;337910;337911;337912;337913;…	P02652	APOA2	3.72475	4.30312	3.04986	3.36515	3.49738	3.96076	3.30728	4.48068	3.41833	3.59363	4.05891	2.98078	3.45268	4.12949	3.71532	3.46212	4.21919	3.14985	4.4993	3.8219	3.54733	3.81885	4.05086	2.77503
94226;94227;94228;94229;94230;94231;94232;94233;94234;94235;94236;94237;94238;94239;94240;94241;94242;94243;94244;94245;123919;123920;123921;123922;123923;123924;123925;123926;123927;123928;123929;123930;123931;123932;123933;123934;123935;123936;123937;123938;123939;123940;123941;123942;123943;123944;123945;123946;123947;309660;309661;309662;309663;309664;309665;309666;309667;309668;309669;309670…	P02654	APOC1	2.66473	1.66955	1.80479	1.23026	1.29168	2.18645	2.33718	2.26781	1.87835	1.57412	1.42027	1.24023	1.99036	2.56358	2.02329	1.23112	1.85945	1.22819	2.04895	1.87971	2.95364	1.26166	1.39704	1.55101
25538;25539;25540;25541;25542;25543;25544;25545;25546;25547;25548;25549;25550;25551;25552;25553;25554;25555;25556;25557;25558;25559;25560;25561;25562;25563;25564;25565;25566;25567;25568;25569;25570;25571;25572;25573;25574;25575;25576;25577;25578;25579;25580;25581;25582;25583;25584;32236;32237;32238;32239;32240;32241;32242;32243;32244;32245;32246;32247;32248;32249;32250;32251;32252;32253;32254;322…	P02671	FGA	4.22572	2.91734	4.12961	2.46408	2.13225	3.6833	3.73015	3.9326	3.8867	2.70138	2.65313	2.5308	5.04276	4.71523	2.95881	2.51041	1.88082	2.11472	4.29098	4.81715	3.86544	2.53913	2.06075	1.93757
609;610;611;17541;17542;17543;17544;17545;17546;17547;17548;17549;17550;17551;17552;17553;17554;17555;17556;17557;17558;17559;17560;17561;17562;17563;17564;17565;17566;17567;28895;28896;28897;28898;28899;28900;28901;28902;28903;28904;28905;28906;28907;28908;28909;28910;28911;28912;28913;28914;28915;28916;28917;28918;28919;45959;45960;45961;45962;45963;45964;45965;45966;45967;45968;45969;45970;459…	P02675	FGB	3.63215	2.15555	3.78582	1.80858	1.54942	2.85822	3.1975	3.19141	3.37342	1.96747	2.10386	1.89149	4.58077	3.90891	2.53327	1.93329	1.16867	1.53993	3.53589	4.27079	3.32022	2.00323	1.46077	1.35723
19392;19393;19394;19395;19396;19397;19398;19399;19400;19401;19402;19403;19404;19405;19406;19407;19408;19409;19410;19411;19412;19413;19414;19415;19416;19417;19418;19419;19420;19421;19422;19423;19424;19425;19426;19427;19428;19429;19430;19431;19432;19433;19434;19435;19436;19437;19438;19439;19440;19441;19442;19443;19444;19445;19446;19447;19448;19449;19450;19451;19452;19453;19454;19455;19456;19457;194…	P02679	FGG	3.44117	1.9682	3.37439	1.59285	1.32816	2.64411	2.79321	2.90906	3.16773	1.70463	1.83543	1.61331	3.99532	3.43076	2.13516	1.66826	1.19564	1.32318	3.08373	3.86886	2.98323	1.75874	1.27356	1.23229
556;557;558;559;560;6557;6558;6559;6560;6561;6562;6563;6564;6565;6566;6567;6568;6569;6570;6571;6572;6573;6574;6575;6576;6577;35780;35781;35782;35783;35784;35785;37083;37084;37085;37086;37087;37088;37089;37090;132295;132296;132297;132298;132299;132300;132301;132302;132303;171977;174882;174883;174884;174885;174886;188592;188593;188594;188595;195388;200020;200021;200022;200023;200024;200025;200026;2…	P02730	SLC4A1	1.16645	1.34906	0.920688	0.9728	0.912313	1.98352	1.84161	1.4321	1.06367	0.910091	1.27767	1.24602	2.00929	2.54684	0.901619	0.872202	0.702328	0.782238	1.64127	1.30811	1.08671	1.45227	1.56019	0.776287
44306;44307;44308;44309;44310;44311;44312;44313;44314;44315;44316;44351;44352;44353;44354;44355;44356;44357;44358;44359;44360;44361;44362;44363;44364;44365;68715;68716;68717;68718;68719;68720;68721;68722;68723;68724;68725;68726;68727;68728;68729;68730;68731;68732;68733;68734;68735;68736;68737;68738;117210;117211;117212;117213;117214;117215;176142;176143;176144;176145;176146;176147;176148;176149;1…	P02743	APCS	3.21884	1.12184	1.75338	2.27586	3.17147	2.50377	2.28419	1.59449	3.66415	2.02001	2.31015	2.49513	1.94436	2.33065	2.13047	2.4873	1.63676	3.59236	1.5385	3.3278	2.94606	2.30384	1.67197	2.43153
182811;182812;182813;182814;182815;182816;182817;228803;228804;361125;361126;361127;361128;361129	P02746	C1QB	1.58753	1.07964	1.00006	0.759009	0.955568	1.1067	1.02091	1.92067	0.939473	0.798482	0.565179	0.733702	1.1846	1.27072	1.49504	0.932212	0.431363	0.721926	0.971771	0.854657	1.67541	0.891696	0.845621	1.11919
18050;18051;18052;18053;18054;18055;18056;18057;18058;18059;18060;18061;18062;18063;24759;24760;24761;24762;24763;24764;24765;46394;46395;46396;46397;46398;46399;46400;47738;47739;47740;47741;47742;47743;47744;79432;79433;79434;79435;79436;79437;79438;128885;128886;128887;128888;217543;255791;255792;255793;255794;255795;255796;255797;255798;255799;255800;255801;255802;255803;255804;255805;269506;…	P02748	C9	3.45263	2.54393	2.58182	2.3036	2.39461	2.64806	2.60444	2.94436	2.71976	2.57317	2.35329	2.4747	2.83633	2.95699	2.71263	2.44664	2.16384	2.58427	2.77906	2.52764	3.20591	2.41946	2.37079	2.30897
37117;37118;37119;37120;37121;37122;38980;38981;38982;38983;38984;38985;46967;46968;47710;47711;47712;47713;47714;47715;47716;47717;47718;47719;47720;47721;47755;47756;47757;99202;132162;132163;132164;210394;281469;281470;281471;281472;352055;352056;352405;352406;352407;352408;357807;357808;357809;357810;357811;357812;357813;357814;357815;357816;357817;357818;357819;357820;357821;357822;357823;35…	P02749	APOH	2.13532	2.38967	1.71775	1.83874	1.79879	2.18005	1.90936	2.56961	2.01523	1.82854	2.10791	1.63972	2.13593	2.41479	1.94711	1.81814	2.05829	1.53216	2.3623	2.25682	1.69028	1.89932	2.07651	1.37202
167414;235485;235486;362780;362781;362782;362783;362784;362785;362786;362787;362788	P02750	LRG1	0.306503	0.470628	0.260528	0.418495	0.308419	0.945655	0.545602	0.625413	0.578839	0.360363	0.527898	0.243764	0.397003	0.396072	0.425627	0.585763	0.409452	0.420751	0.55793	0.501648	0.641952	0.320507	0.549963	0.365288
31932;31933;31934;31935;31936;31937;31938;37678;37679;37680;37681;37682;37683;37684;37685;37686;37687;37688;45195;45196;45201;45202;45203;45204;45205;45206;45207;45208;45681;45682;45995;47737;50331;50332;50333;50334;50335;50336;50337;66206;66207;66208;66209;66210;66211;66212;66213;66214;66215;66216;66217;66218;66219;66220;66221;66222;66223;66224;66225;66226;66227;66228;66229;66230;66231;66232;662…	P02751	FN1	2.83908	0.808706	1.81895	0.862083	0.948609	0.805961	2.0136	1.29171	2.09225	1.03033	0.599561	0.794991	1.6801	1.66803	2.43828	0.905676	0.513688	0.786699	1.38761	2.06016	2.41151	0.967471	0.730735	0.509963
118504;118505;118506;124193;124194;124195;124196;124197;124198;124199;124200;124201;124202;124203;124204;148348;148349;148350;148351;148352;148353;172317;172318;172319;172320;172321;172322;212673;373294;373295;373296;373297;373298;373299;373300;373301;373302;373303;373304;413624;413625;413626;413627;413628;413629;413630;413631;413632;413633;413634;413635;413636;413637;413638;413639;413640;413641;…	P02760	AMBP	1.58851	1.83435	1.03905	1.34635	1.40905	1.807	1.33897	1.97294	1.30181	1.48962	1.86866	1.17762	1.50144	2.02273	1.3852	1.49628	1.4298	1.34503	1.56965	1.54437	1.41459	1.47472	1.62892	1.07007
62183;62184;62185;62186;113635;113636;113637;113638;113639;113640;113641;113642;113643;113644;293781;293782;293783;293784;322671;354224;354225;354226;354227;354228;354229;354230;354231;354232;354233;354234;377491;377492;377493;377494;377495;377496;377497;377498;377499;377500;432727;432728;432729;432730;432731	P02763	ORM1	3.49116	3.1031	2.65453	3.11477	2.83294	2.74137	3.01668	3.68349	3.12507	2.69922	2.53572	2.81036	3.39946	3.24069	3.15796	2.79657	2.36161	2.96766	2.79842	2.94223	3.62467	2.71232	2.55592	2.91727
32274;32275;32276;32277;32278;32279;37843;37844;37845;37846;37847;37848;37849;37850;37851;37852;37853;45238;45239;45240;85458;85459;85460;85461;85462;85463;85464;85465;85466;85467;85468;85469;85470;98934;98935;98936;98937;98938;98939;98940;98941;98942;98943;98944;98945;138870;138871;138872;138873;138874;138875;138876;138877;138878;138879;138880;138881;181280;181281;181282;181283;181284;181285;181…	P02765	AHSG	2.54193	2.74353	1.96391	2.45978	2.22088	2.73606	2.29513	3.5005	2.16331	2.33946	2.60248	2.01068	2.59696	3.10562	2.19033	2.58187	2.95708	1.91184	2.81462	2.70506	2.223	2.57645	2.78293	1.68901
893;894;895;896;897;898;899;900;901;902;903;904;905;906;907;908;909;910;911;912;913;914;915;916;917;918;919;23103;23104;23105;23106;23107;23108;23109;23110;169077;169078;169079;169080;169081;169082;169083;169084;169085;169086;169087;169088;318010;318011;318012;370191;370192;370193;370194;370195;370196;370197;370198;370199;370200;370201;370202;370203;370204;386763;386764;386765;386766;386767;38676…	P02766	TTR	4.25814	4.53146	3.52645	4.26097	4.02298	4.44139	3.85992	5.2351	3.71139	4.00764	4.45377	3.69129	4.068	4.95787	3.86961	4.03837	4.87968	3.5618	4.51519	4.63193	3.63555	4.38384	4.43637	3.3315
20254;20255;76780;76781;76782;94945;94946;106407;106408;106409;106410;106411;106412;106413;106414;106415;106416;106417;106418;106419;106420;106421;107657;107658;107659;107660;107661;107662;107663;107664;107665;107666;107667;107668;107669;107670;107671;107672;107673;107674;107675;107676;107677;107678;107679;123666;123667;123668;123669;123670;123671;123672;123673;123674;123675;123676;128398;128399;…	P02774	GC	3.48447	3.80929	3.10014	3.35688	3.30414	3.82682	3.24167	4.15287	3.28706	3.33638	3.59672	3.2088	3.3727	3.97397	3.43827	3.36777	3.59818	3.2	3.84849	3.59067	3.41356	3.35865	3.74385	2.96548
102;103;104;105;106;107;4602;4603;4604;4605;4606;13704;13705;13706;13707;13708;13709;13710;13711;13712;13713;13714;13715;13716;13717;13718;13719;13720;13721;13722;28735;28736;28737;28738;28739;41195;41196;41197;41198;41199;41200;41201;41202;41203;41204;41205;41206;41207;41208;41209;41210;41211;41212;41213;41214;41215;41216;51248;54317;54318;54319;54320;54321;54322;54323;54324;57415;57416;57417;57…	P02786	TFRC	-3.39066	-4.33891	-3.85221	-4.04054	-4.26431	-4.32777	-3.67354	-4.31493	-3.50342	-4.18992	-4.35928	-4.36905	-3.65901	-4.27481	-3.97225	-3.6593	-4.47291	-4.1987	-3.94407	-3.75543	-3.81126	-4.11646	-4.50561	-4.39575
7931;7932;7933;7934;7935;7936;7937;7938;7939;7940;7941;7942;7943;7944;7945;7946;7947;7948;7949;7950;7951;7952;29865;29866;29867;29868;29869;29870;29871;29872;29873;29874;29875;29876;29877;29878;29879;29880;29881;29882;29883;29884;29885;29886;29887;29888;29889;29890;29891;29892;29893;36157;36158;36159;36160;36161;36162;36163;36164;36165;36166;36167;36168;36169;36170;36171;36172;36173;36174;36175;4…	P02787	TF	4.30168	4.5941	3.44243	4.10705	4.15072	4.05069	3.96611	4.93021	3.83261	4.15062	4.25838	3.59689	4.30007	4.62538	3.89504	4.40058	4.21626	3.57978	4.5236	4.37084	3.81741	4.25489	4.47039	3.3776
6182;6183;6184;6185;6186;6187;6188;6189;6190;6191;6192;6193;6194;6195;44612;44613;44614;44615;44616;44617;44618;44619;44620;44621;44622;44623;44624;44625;45875;45876;45877;45878;45879;45880;45881;45882;45883;45884;45885;45886;45887;45888;45889;45890;45891;45892;45893;45894;45895;45896;45897;45898;45899;46346;46347;46348;46349;46350;46351;46352;46353;46354;46355;46356;46357;46358;46359;46360;46361…	P02788	LTF	0.834411	0.0251105	1.95139	1.05029	1.91761	0.0896519	2.1756	0.104754	1.89731	0.00756259	-0.0675107	1.86957	1.60359	1.90234	1.8463	0.421046	-0.176103	0.412488	0.755563	2.68018	2.09197	0.392599	-0.13887	0.300205
80478;80479;80480;80481;80482;80483;80484;80485;80486;80487;80488;80489;80490;80491;80492;80493;80494;80495;80496;80497;80498;105157;105158;105159;105160;105161;105162;105163;105164;105165;105166;121473;121474;121475;121476;121477;121478;123948;123949;123950;123951;123952;123953;123954;123955;123956;123957;123958;148308;148309;148310;148311;148312;148313;148314;148315;148316;148317;148318;148319;…	P02790	HPX	2.90305	3.03717	2.67341	2.82436	2.67443	3.47056	2.75905	3.62567	2.8086	2.83061	3.02178	2.64055	2.99311	3.35992	2.9845	3.08649	3.00653	2.64156	3.22001	3.04724	2.88529	3.06675	3.09818	2.38502
22929;22930;214693;233165;233166;233167;233168;233169;233170;233171;246999;247000;247001;247002;247003;353363;353364;353365;353366;353367	P02792	FTL	0.948326	0.649893	0.440019	0.931805	1.02725	1.83248	1.51113	1.22919	1.3748	0.0698992	0.307903	1.14653	1.07	1.59416	0.967942	0.356685	1.22153	0.299713	1.0875	2.06726	0.8625	0.571935	0.58531	0.595689
181277;188532;188533;214810;214811;270104;270105;270106;270107;270108;270109;270110;279005;279006;279007;279008;307618;307619;307620;424004;424005;424006	P02794	FTH1	-0.174124	-1.07378	-0.172905	-0.921982	-0.643056	-0.151486	-0.139543	-0.392529	-0.103969	-1.41586	-0.617135	-0.335166	-0.595336	-0.181952	-0.415038	-0.612203	-0.683456	-1.21432	-0.639788	0.494373	-0.623718	-0.933095	-0.708692	-0.907879
165099;165100;165101;165102;165103;165104;165105;195103;195104;195105;212426	P03886	MT-ND1	-2.10713	-1.99969	-1.98148	-1.44436	-1.51039	-1.66204	-1.93203	-2.18969	-1.96679	-1.41501	-1.20488	-1.35879	-1.77333	-1.98572	-1.80003	-1.83241	-1.56519	-1.56659	-2.13114	-2.02241	-2.1563	-1.55135	-1.3476	-1.3481
136652;136653;136654;136655;136656;136657;136658;136659;136660;136661;136662;136663;136664;136665;271252	P03915	MT-ND5	-0.200804	0.261493	-0.0880229	0.688632	0.779703	0.374454	-0.211219	0.0830098	0.048816	0.853033	0.779765	0.463404	0.242588	0.0424852	0.0131588	0.332222	0.878022	0.0907907	-0.11294	0.0720211	0.201425	0.514939	0.487031	0.642774
184500;272282;272283;272284;272285;272286;272287;272288;294253;294254;294255;294256;294257;294258;294259	P03928	MT-ATP8	-4.17566	-3.91658	-4.08518	-3.36505	-3.57995	-3.4759	-4.06457	-3.9703	-4.07368	-2.96142	-3.66483	-3.5261	-3.67649	-3.54521	-4.21888	-3.86132	-3.44479	-3.73465	-3.93362	-4.43346	-3.92025	-3.52011	-4.08946	-3.30464
46333;75776;88966;88967;88968;88969;88970;88971;88972;88973;88974;88975;88976;88977;88978;88979;91134;91135;91136;91137;91138;91139;91140;91141;91142;137675;137676;137677;137678;137679;169662;173142;173143;173144;173145;173146;173147;173148;173149;175604;175605;175606;175607;182944;182945;214875;214989;214990;255287;255288;255289;281557;281558;281559;281560;310382;310383;310384;310385;310386;3103…	P04003	C4BPA	2.5453	1.54221	1.53579	1.23905	1.24343	1.82627	1.84409	2.18037	1.79794	1.43677	1.35216	1.16211	2.11071	1.98465	2.50672	1.31319	1.00892	1.14114	1.88035	1.55772	2.53081	1.45256	1.29204	1.28994
42566;42567;42568;42569;42570;42571;42572;42573;42574;42575;42576;47240;47758;79538;79539;79540;79541;79542;79543;79544;79545;79546;79547;79548;79549;79550;79551;79552;79553;79554;79555;79556;79557;79558;79559;79560;79561;79562;79563;79564;79565;79566;79688;79689;79690;79691;128484;128485;128486;128487;128488;128489;128490;128491;128492;128493;128494;128495;128496;128497;128498;128499;128500;1285…	P04004	VTN	2.19309	0.964289	0.935231	0.888755	1.11271	1.19925	1.35359	1.67524	1.58215	0.943145	0.994093	0.810663	1.27864	1.45912	1.64438	0.907964	0.765262	1.32212	1.24513	1.32458	2.16787	0.929693	1.06631	0.855761
8329;8330;8331;8332;8333;8334;8335;8336;8337;8338;8339;8340;8341;8342;8343;8344;8345;8346;13992;13993;13994;13995;13996;13997;13998;13999;14000;14001;14002;14003;14004;14005;14006;14007;14008;14009;14010;14011;14012;14013;14014;14015;14016;14017;14018;14019;14020;50471;50472;50473;50474;50475;50476;50477;50478;50479;50480;50481;50482;50483;50484;50485;50486;50487;50488;50489;50490;50491;64145;699…	P04040	CAT	0.00983186	-0.122001	0.431842	-0.0337793	-0.0575819	0.717236	0.666816	-0.0669079	0.413196	-0.111503	-0.152036	0.0355587	0.5419	1.28007	-0.0290379	-0.203817	-0.307758	-0.201437	0.19278	0.466653	-0.0222848	0.103054	0.167175	0.12009
78726;132597;132598;132599;132600;132601;133306;133307;133308;133309;141119;242591;242592;242593;242594;242845;242846;242847;242848;242849;281107;281108;281109;281110;281111;281112;281113;281114;281115;281116;281117;281118;281119;281120;281121;281122;281123;281124;281125;281126;281127;391683;405320;415194;415195;415196;415197;415198;415199;415200;415201;415202;415203	P04062	GBA	-1.05235	-1.4336	-1.3977	-1.26729	-1.24072	-1.24065	-1.35612	-1.49596	-1.24535	-1.27611	-1.39812	-1.08704	-1.10342	-1.32134	-1.13272	-1.32456	-1.59242	-1.30269	-1.23225	-1.0396	-1.37775	-1.33511	-1.46249	-1.28367
54956;67285;67286;67287;67288;67289;67290;67291;67292;67293;67294;67295;67296;67297;67298;69742;69743;130214;206072;206073;206074;206075;206076;206077;206078;206079;206080;206081;206082;206083;206084;206085;206086;419931;431988;431989;431990;433278;433279;433280;433281;433282;433283;433284;433285;433286;433287	P04066	FUCA1	-0.222198	0.919643	-0.29331	0.263884	0.739079	0.575178	0.203086	0.53254	-0.050839	0.258634	0.388133	0.932879	0.0740272	-0.0849987	0.0180438	0.483037	0.434943	0.640209	0.480127	-0.41164	0.049742	0.472469	0.299676	1.06101
3782;3783;3784;3785;3786;3787;3788;3789;3790;3791;3792;3793;3794;3795;3796;3797;3798;3799;3800;3801;3802;3803;3804;3805;3806;3807;3808;3809;3810;3811;3812;3813;3814;3815;3816;3817;6286;6287;6288;6289;6290;6291;6292;6293;6294;6295;6296;6297;6298;6299;6300;6301;6302;6303;6304;6305;6306;6307;6308;6309;6310;6311;20880;20881;20882;20883;20884;20885;20886;20887;20888;20889;20890;20891;20892;20893;20894…	P04075	ALDOA	3.04934	3.47653	3.3967	3.55633	3.46981	3.16575	3.59872	3.43296	3.35058	3.29385	3.10982	3.22526	3.26111	2.99782	3.46255	3.59512	3.2796	3.42715	3.18157	3.26552	3.539	3.32852	3.33906	3.31626
20210;20211;20212;20213;20214;176733;176734;176735;176736;176737;211850;211851;211852;211853;211854;211855;272774;272775;272776;272777;272778;272779;272780;272781;296192;340179;340180;340181;340182;340183;340184;340840;340841;340842;340843;340844;340845;340846;340847;340848;340849;340850;340851;340852;340853;340854;340855;340856;340857;340858;340859;340860;340861;340862;340863;340864;340865;34086…	P04080	CSTB	2.64811	1.3882	1.53803	1.4923	1.40418	1.38556	1.4005	3.20761	1.34639	1.4572	1.16199	1.44575	1.3933	1.67508	1.61732	1.6733	1.96021	1.69115	1.95707	1.41124	2.00413	1.49064	1.68273	1.67703
5449;5450;5451;5452;26491;26492;26493;26494;26495;26496;26497;26498;26499;26500;26501;26502;26503;26504;26505;26506;26507;26508;26509;26510;44779;46593;46594;61769;61770;61771;61772;61773;61774;61775;61776;61777;61778;61779;61780;61781;61782;61783;61784;61785;61786;61787;61788;154551;154552;154553;154554;154555;154556;154557;154558;154559;154560;154561;154562;154563;154564;154565;154566;154567;15…	P04083	ANXA1	-2.87208	-3.69917	-3.28816	-3.42646	-3.33637	-3.70102	-3.10764	-1.3116	-3.45387	-3.67515	-4.57969	-3.80611	-3.17124	-2.9634	-2.83942	-3.54396	-4.19707	-3.71666	-3.42158	-2.68742	-3.18204	-3.44494	-3.52006	-3.82417
2992;11521;11522;11523;19493;19494;19495;19496;19497;19498;19499;26176;26177;26218;26219;26220;26221;26222;26223;26224;26225;26629;26630;31929;31930;32357;32358;32359;32360;32361;32362;37170;37171;37172;37173;37174;37175;37176;37177;37178;37179;37180;37181;37182;37183;37184;37185;37505;37506;37507;37508;37509;37510;42658;42659;48147;56230;62233;62234;62235;64530;64531;69714;74916;85023;85024;8502…	P04114	APOB	0.897836	0.586541	0.553412	0.695551	0.503778	1.16245	0.643965	0.76882	0.447239	1.23387	0.701491	0.555657	0.708422	1.23859	0.933042	0.549446	0.644616	0.41718	1.17784	0.976126	0.886505	0.542213	0.527896	0.460276
145025;145026;145027;145028;145029;145030;145031;145032;145033;145034;145035;145036;145037;145038;145039;145040;307194;307195;307196	P04155	TFF1	0.815774	3.02468	0.841748	2.24854	1.90453	0.822236	1.13659	2.38223	0.81445	1.72127	2.6777	1.26454	0.780319	1.75122	1.86505	0.715634	2.71894	2.54967	2.17319	0.894592	1.47773	1.16806	3.64335	1.26296
20043;20044;20045;20046;20047;20048;20049;20050;20051;20052;20053;20054;20055;20056;20057;20058;20059;20060;20061;20062;20063;55339;55340;55341;55342;55343;55344;55345;55346;55347;55348;55349;55350;55351;55352;55353;55354;55355;55356;55357;55358;55359;55360;55361;55362;135531;135532;147827;147828;147829;147830;147831;147832;147833;147834;147835;147836;147837;147838;147839;147840;147841;147842;147…	P04179	SOD2	2.19554	0.903358	1.26973	1.21105	1.79044	0.884251	1.96413	0.531152	1.87373	1.1138	0.785627	1.82607	1.10831	1.52935	2.09697	0.879783	1.50704	0.890789	1.17457	2.73332	1.60277	0.845156	0.813472	0.898145
13893;13894;13895;13896;13897;13898;13899;13900;13901;13902;13903;13904;13905;13906;13907;13908;13909;13910;13911;13912;13913;13914;13915;13916;68870;116105;116106;116107;116108;116109;116110;116111;116112;116113;116114;116115;116116;116117;116118;116119;116120;116121;126319;126320;126321;126322;126323;126324;158102;158103;158104;158105;158106;158107;158108;158109;158110;158111;160384;160385;1603…	P04181	OAT	-1.24096	-1.52796	-1.43344	-1.47062	-1.63506	-0.877963	-1.34151	-1.54624	-1.19611	-1.20602	-1.43066	-1.54919	-1.17663	-1.74262	-1.45992	-1.17529	-1.46713	-1.27176	-1.35682	-1.49771	-1.74831	-1.18247	-1.42154	-0.936491
7442;7443;7444;7445;7446;7447;7448;7449;7450;7451;7452;7453;21513;21514;21515;21516;59078;59079;59080;59081;59082;74280;74281;74282;74283;74284;74285;74286;74287;74288;74289;74290;74291;74292;74293;74294;153155;153156;153157;153158;153159;182364;182365;316801;426523;426524;426525;426526;426527;426528;433403	P04196	HRG	3.03381	2.94626	2.3173	2.30937	2.61021	2.59624	3.15158	2.94917	2.48236	2.39661	3.04678	2.47217	3.20374	3.34621	2.93287	2.73797	2.8005	2.14321	2.976	3.11751	3.18811	2.66539	2.57276	2.24275
138019;138020;138021;138022;138023;138024;138025;138026;138027;181081;181082;181083;181084;295607;295608;295609;295610;295611	P04211	IGLV7-43	0.807105	2.05164	0.78378	2.02621	1.85523	1.87024	0.982484	1.57592	1.95373	1.21441	1.02381	1.85217	2.52078	1.72047	0.926128	1.92475	1.16469	0.862784	1.52962	1.17193	1.31169	1.75403	1.31611	1.92442
181734;181735;181736;181737;181738;181739;181740;181741;401197;401198;401199;401200;401201;401202;401203;401204;401205;401206;401207;401208;401209;401210;401211;401212;401213;401214;401215;401216;401217;401218;401219;412668;412669;412670;412671;412672;412673;412674;412675;412676;412677;412678;412679;412680;412681;412682;412683;412684;412685;412686;412687;412688;412689;412690;412691	P04216	THY1	1.77576	0.186339	0.976439	0.440009	0.810523	0.38545	1.10312	0.665566	1.21899	0.197803	0.454126	0.576232	0.880138	0.597223	1.49966	0.417846	0.234379	0.602995	0.538322	0.848289	1.42042	0.820365	0.321014	0.458482
45447;45448;45449;45450;45451;45452;45453;45454;45455;45456;45457;45458;45459;45460;45461;45462;45463;45464;45465;45466;46390;46391;174141;174142;174143;174144;174145;174146;174147;174148;174149;174150;174151;180301;180302;180303;180304;228303;228304;228305;228306;240790;240791;240792;240793;240794;240795;240796;240797;240798;327569;327570;327571;327572;327573;327574;327575;327576;327577;343411;3…	P04217	A1BG	3.11132	3.55907	2.80305	2.92249	3.13385	3.44464	2.97058	3.71299	3.02458	3.0624	3.27355	2.91856	3.16028	3.53906	3.11981	3.1789	3.23832	2.88169	3.09585	3.31699	3.34267	3.0129	3.30571	2.91473
64826;64827;64828;64829;64830;64831;64832;64833;64834;64835;64836;64837;64838;64839;64840;64841;64842;64843;88401;88402;88403;88404;88405;88406;168342;168343;168344;180878;180879;180880;180881;180882;260148;260149;260150;260151;260152;291565;291566;291567;291568;291569;291570;291571;291572;291573;316501;316502;316503;316504;316505;316506;316507;316508;316509;316510;316511;316512	P04233	CD74	1.89007	2.0319	1.50518	1.86313	2.15052	2.21213	2.11581	1.55688	2.56026	1.42269	1.29362	2.50499	1.72977	1.60859	1.94557	2.18353	2.03085	2.47209	2.21142	2.06228	2.65767	1.32885	1.75447	1.93793
10173;13834;13835;30520;30521;30522;46577;46578;51648;51649;84848;84849;86366;112590;112591;124171;124172;124173;124174;147238;147239;147240;147241;150753;185587;185588;186258;186259;193794;194063;194064;196644;199761;199762;248452;248453;248454;248455;248456;248457;248458;258068;260740;260741;260742;260743;299271;311021;314109;316519;316520;351284;380796;380797;380798;380799;386251;386252;386253…	P04275	VWF	2.24627	1.42768	1.39167	1.02719	1.19137	1.46004	1.87384	1.49833	2.02737	0.891468	0.876844	0.82101	1.92367	1.90579	2.08419	1.34404	0.50743	1.56195	1.43646	1.83253	2.24588	1.1223	0.944491	1.26674
1739;1740;1741;1742;1743;1744;1745;1746;1747;1748;1749;1750;1751;1752;1753;1754;1755;1756;1757;1758;1759;1760;1761;1762;1763;1764;1765;1766;1767;1768;1769;1770;1771;1772;1773;14185;14186;14187;14188;14189;14190;14191;14192;14193;14194;14195;14196;14197;14198;14199;14200;14201;14202;14203;14204;14205;14206;14207;14208;14209;14210;14211;14212;14213;14214;14215;14216;132006;132007;132008;132009;1320…	P04406	GAPDH	2.68145	2.34495	2.804	2.4555	2.44117	2.50677	2.85494	2.55221	2.79525	2.41789	2.15253	2.45331	2.62933	2.3803	2.77946	2.66297	2.26822	2.47941	2.4592	2.86795	2.8239	2.40988	2.27861	2.46392
11160;11161;11162;11163;11164;23930;23931;23932;40298;40299;40300;78106;78107;78108;78109;105053;105054;105055;105056;105057;105058;105059;105060;135317;135318;135319;140194;140195;140196;140197;140198;140199;140200;161017;161018;161019;161020;161021;161022;161023;179319;179320;179321;179322;198807;198808;198809;198810;198811;198812;198813;198814;198815;198816;198817;198818;198819;198820;198821;1…	P04424	ASL	1.20127	1.60625	1.23412	1.43754	1.41623	1.39264	1.55483	1.23521	1.25892	1.49478	1.3264	1.41741	1.39596	1.31215	1.21888	1.51069	1.18321	1.55538	1.26792	1.31301	1.28725	1.39998	1.44875	1.66096
35448;37368;37369;37370;37371;37372;37373;37374;37375;37376;37377;37378;37379;37380;37381;37382;37383;37384;37385;37827;37828;37829;37830;37831;37832;37833;37834;37835;37836;37837;37838;37839;37840;37841;241827;241828;241829;241830;241831;241832;241833;241834;241835;241836;241837;241838;241839;295607;295608;295609;295610;295611	P04433	IGKV3-11	0.841742	1.53128	0.628152	1.07948	1.34121	1.09433	0.998176	1.32158	0.466066	1.14758	1.1083	1.30029	1.13603	1.27884	1.07722	1.38906	0.920997	1.03483	1.42079	0.892913	1.06124	1.50846	0.825395	1.08132
43027;43028;47165;48212;97838;100580;100581;100582;100960;100961;100962;100963;100964;100965;100966;100967;100968;100969;100970;108253;108254;108255;108256;108257;108258;108259;108260;108261;117882;125449;125450;125451;125452;141066;141067;141068;141069;141070;141071;141072;141073;141074;141075;141076;141077;141078;141079;141080;141081;141082;144084;144085;144086;144087;144088;145300;145301;14530…	P04626	ERBB2	-4.73163	-5.42619	-5.19251	-5.31522	-5.37536	-5.1902	-5.00633	-5.22015	-5.07773	-5.30658	-5.3156	-5.28863	-5.0815	-4.79246	-5.20779	-5.24342	-5.41923	-5.23652	-5.28221	-5.41911	-5.15929	-5.08433	-5.40468	-5.1142
153534;153535;153536;153537;153538;153539;153540;153541;153542;153543;153544;153545;153546;153547;153548;153549;153550;153551;153552;153553;153554;153555;153556;194891;194892;194893;194894;194895;194896;194897;194898;194899;194900;194901;194902;194903;194904;194905;230027;232926;232927;232928;232929;232930;232931;232932;232933;232934;232935;232936;301658;301659;301660;301661;301662;301663;301664;…	P04632	CAPNS1	2.14723	2.69557	1.92415	2.43988	2.5177	2.42709	2.23581	2.73305	2.04062	2.31734	2.63339	2.36983	2.11238	2.16737	2.35173	2.37884	2.6079	2.64831	2.0879	2.06178	2.24111	2.47438	2.7737	2.57957
32081;32082;32083;32084;32085;32086;32087;32088;32089;32090;32091;32092;32093;32094;32095;32096;32097;32098;32099;32100;32101;32102;32103;32104;32105;32106;32107;32108;58865;58866;58867;58868;58869;58870;58871;58872;58873;58874;58875;58876;58877;58878;58879;58880;58881;58882;58883;58884;58885;58886;58887;58888;58889;58890;58891;58892;58893;58894;58895;58896;58897;58898;58899;58900;58901;79888;798…	P04792	HSPB1	2.56721	2.48144	1.5979	1.8398	2.02519	1.69743	1.83121	3.51826	1.66803	1.73646	1.74822	1.62362	1.62589	1.57534	2.33688	2.38661	1.83576	2.43041	1.71241	1.44789	2.08654	2.37258	2.62038	2.15017
77973;77974;77975;77976;77977;77978;77979;77980;77981;77982;77983;77984;86437;86438;86439;86440;86441;86442;173153;173154;173155;173156;190527;190528;190529;190530;190531;190532;190533;190534;190535;190536;190537;190538;190539;190540;207532;207533;207534;207535;207536;207537;241553;241554;241555;241556;241557;241558;241559;241560;241561;241562;241563;241564;269260;269261;269262;284922;284923;2849…	P04839	CYBB	1.59725	1.81419	1.85965	1.74533	2.23341	1.52811	2.40065	1.45548	2.18659	1.37786	1.37315	1.72367	1.85524	2.21116	2.27115	1.45335	1.15586	1.55623	1.5796	2.47387	2.28635	1.21807	1.5382	1.6821
25738;25739;25740;25741;25742;25743;25744;25745;25746;25747;25748;25749;25750;25751;25752;25753;25754;25755;25756;25757;25758;25759;25760;25761;25762;25763;25764;25765;25766;25767;25768;25769;25770;25771;25772;25773;25774;25775;25776;25777;28924;38364;38365;38366;38367;38368;38369;38370;38371;38372;38373;38374;38375;38376;38377;38378;38379;38380;38381;38382;38383;38384;38385;38386;38387;38388;383…	P04843	RPN1	-1.93005	-1.60298	-1.96249	-1.7234	-1.72811	-1.91705	-1.94082	-2.00793	-1.74229	-1.53059	-1.91767	-1.70175	-1.87778	-2.17164	-1.73509	-1.78578	-1.8199	-1.68957	-1.64247	-1.89431	-1.81099	-1.95	-1.82966	-1.79283
5970;5971;5972;5973;5974;5975;5976;5977;5978;5979;5980;5981;38789;38790;38791;72262;72263;72264;72265;72266;72267;72268;72269;72270;72271;72272;72273;72274;72275;72276;72277;72278;72279;72280;72281;72282;72283;72284;72285;72286;72287;72288;72289;72290;93283;93284;93285;93286;93287;93288;93289;93290;93291;93292;93293;93294;93295;93296;93297;93298;93299;93300;93301;129035;129036;129037;129038;12903…	P04844	RPN2	-1.43673	-1.29716	-1.56106	-1.36662	-1.24525	-1.59432	-1.44047	-1.74779	-1.51407	-1.14817	-1.52586	-1.20381	-1.41075	-1.90208	-1.3044	-1.36197	-1.45456	-1.30692	-1.43107	-1.32172	-1.37244	-1.53474	-1.50711	-1.42221
27259;27260;43366;43367;43368;43369;43370;43371;43372;43373;43374;43375;43376;43377;43378;43379;43380;43381;43382;43383;43384;43385;43386;43387;43388;43389;64128;64129;64130;101870;101871;101872;125148;125149;125150;125151;125152;125153;125154;125155;125156;183710;183711;183712;183713;183714;183715;183716;183717;183718;183719;183720;183721;183722;183723;183724;183725;183726;183727;183728;183729;1…	P04899	GNAI2	0.324665	0.127727	0.152043	0.346016	0.518681	0.481159	0.499862	0.305416	0.357279	0.176791	0.0762139	0.376874	0.29573	0.125781	0.483659	0.247596	0.0394557	0.650816	0.328877	0.57584	0.487503	0.318861	0.190574	0.0113529
5098;5099;5100;5101;5102;5103;5104;5105;5106;5107;5108;5109;5110;5111;5112;5113;5114;5115;5116;5117;5990;5991;5992;5993;5994;5995;7173;7174;7175;7176;7177;7178;7179;7180;7181;7182;7183;7184;7185;7186;7187;7188;7189;7190;39179;39180;39181;39182;39183;39184;39185;39186;39187;39188;39189;39190;39191;39192;39193;39194;39195;39196;39197;39198;39199;39200;39201;39202;39203;39204;39205;39206;39207;39208…	P05023	ATP1A1	-1.48651	-1.47245	-1.35201	-1.25156	-1.49405	-0.76867	-1.53727	-1.4018	-1.49814	-0.832012	-0.996223	-1.50566	-1.42632	-1.32171	-1.47559	-1.09729	-1.37255	-1.23585	-1.4617	-1.69884	-1.41208	-1.14967	-1.25714	-0.865884
20152;20153;20154;43915;43916;43917;43918;43919;43920;43921;43922;43923;43924;43925;43926;43927;43928;43929;43930;43931;43932;43933;43934;43935;43936;43937;43938;43939;43940;43941;43942;52604;52605;52606;52607;52608;52609;52610;52611;52612;52613;52614;52615;52616;52617;52618;52619;52620;52621;90759;90760;90761;90762;90763;115004;146196;146197;146198;146199;146200;146201;146202;146203;146204;14620…	P05026	ATP1B1	-1.28588	-1.04578	-1.21189	-1.04613	-1.15673	-0.368044	-1.07579	-1.12258	-1.20219	-0.820417	-0.580706	-1.19394	-1.23257	-0.984698	-1.17143	-0.600729	-1.16222	-0.908667	-1.15441	-1.42716	-1.08312	-0.780867	-0.961017	-0.529607
24822;24823;24824;24825;24826;24827;24828;24829;24830;24831;24832;24833;24834;24835;24836;24837;24838;24839;24840;24841;26709;26710;26711;26712;26713;26714;26715;26716;26717;26718;26719;26720;26721;26722;26723;26724;26725;26726;58727;58728;58729;58730;58731;85572;85573;107425;107426;107427;107428;107429;107430;107431;107432;107433;107434;107435;107436;107437;107438;107439;107440;107441;107442;107…	P05062	ALDOB	-0.240114	-0.165442	0.513875	0.183117	-0.377307	2.73746	-0.383896	-0.104308	1.60501	1.59916	-0.137797	0.399813	0.0359339	0.149937	-0.483784	0.956367	0.802329	1.44403	0.498775	-0.750522	0.435488	0.974591	-0.27801	2.26786
275535;275536;275537;275538;275539;275540;282617;282618;282619;282620;282621;282622;282623;282624;288107;399152;399153;399154;399155;399156	P05090	APOD	1.89134	1.27775	1.72795	1.26442	1.11094	1.61751	1.46665	1.26841	1.3896	1.27354	1.24723	1.35016	1.50138	2.03427	1.41408	1.26506	1.23551	1.14176	1.50762	1.44278	1.57807	1.12465	1.21903	1.23797
1774;1775;1776;1777;1778;1779;1780;1781;28324;28325;28326;28327;28328;28329;28330;28331;28332;28333;28334;28335;28336;28337;28338;28339;28340;28341;28342;28343;28344;28345;28346;28347;28348;28349;83408;83409;83410;83411;83412;83413;83414;83415;83416;83417;83418;83419;83420;83421;83422;83423;83424;83425;83426;83427;83428;83429;83430;83431;90902;90903;90904;90905;90906;90907;90908;90909;90910;90911…	P05091	ALDH2	0.0419146	0.577974	-0.262483	0.311763	0.313927	0.0851175	0.0013458	0.047677	-0.0194434	0.128206	0.480413	0.312546	0.131528	-0.219416	0.296219	0.303757	-0.0817653	0.600675	-0.196604	-0.407679	0.480326	0.278323	0.2781	0.861058
68609;85598;98066;98067;98068;143437;143438;143439;143440;143441;168529;278480;278481;278482;278483	P05106	ITGB3	1.85131	1.33694	1.73658	1.44442	1.49488	1.60198	2.54156	1.30805	2.16284	1.73637	1.15064	1.52332	1.8816	2.08423	1.46267	1.27034	1.13342	1.26172	1.51699	1.54684	1.91656	1.7246	1.25492	1.59371
23086;24322;24323;24324;24325;24326;24327;24328;24329;24330;45243;45997;45998;86498;86499;86500;86501;86502;145743;151910;151911;151912;151913;151914;219093;219094;219095;219096;233078;233079;238382;238383;238384;244443;244444;244445;257466;257467;257468;257469;317662;317663;317664;317665;336309;336310;336311;342879;342880;371776;371777;371778;371779;371780;371781;371782;371783;371784;389329;3893…	P05107	ITGB2	0.576462	-0.10442	0.852604	0.312853	0.744411	0.101835	1.35393	0.0759723	1.00272	0.00839813	-0.303689	0.28199	0.7663	0.94656	1.05869	-0.0454027	-0.386375	0.0795793	0.515375	1.32633	1.02636	-0.120788	-0.0334034	-0.134213
24404;24405;24406;24407;24408;24409;24410;24411;24412;24413;24414;24415;24416;24417;24418;24419;24420;24421;24422;24423;24424;24425;24426;24427;24428;24429;24430;24431;24432;24433;24434;24435;24436;24437;24438;24439;24440;24441;24442;142503;142504;142505;142506;142507;142508;142509;142510;142511;142512;142513;142514;142515;142516;142517;142518;142519;142520;142521;142522;142523;142524;142525;1425…	P05109	S100A8	1.73603	-1.48624	2.05229	0.616453	1.06346	-0.407867	1.75354	3.03577	1.47386	-0.418957	-2.19923	-0.549754	1.32713	2.06792	2.01686	-0.0680138	-1.57268	-1.01385	0.653435	3.04233	2.51397	-0.235198	-1.43338	-0.85324
87920;87921;87922;87923;87924;87925;87926;87927;87928;87929;87930;87931;87932;87933;87934;87935;87936;87937;87938;87939;87940;87941;87942;87943;87944;87945;217316;217317;253674;253675;253676;253677;253678;297932;297933;297934;297935;297936;297937;297938;297939;297940;297941;297942;297943;297944;297945;297946;297947;297948;297949;297950;297951;297952;297953;297954;297955;297956;297957;297958;35451…	P05114	HMGN1	-3.33336	-4.00508	-3.88034	-3.7932	-3.89582	-3.72224	-3.46994	-3.83166	-3.54402	-3.86473	-4.04815	-3.83076	-3.69631	-4.14653	-3.77726	-3.78841	-3.39591	-3.85803	-3.46447	-3.75652	-3.42671	-4.10506	-3.95827	-3.96367
5372;5373;5374;5375;5376;5377;5378;5379;5380;5381;5382;5383;5384;5385;5386;5387;5388;5389;5390;5391;5392;5393;5394;5395;5396;5397;5398;5399;5400;5401;5402;5403;5404;5405;5406;5407;5408;5409;55448;55449;55450;55451;55452;55453;55454;55455;55456;55457;55458;55459;55460;55461;55462;55463;55464;55465;55466;55467;55468;55469;55470;55471;55472;55473;55474;55475;55476;55477;55478;55479;55480;55481;55482…	P05141	SLC25A5	-2.9759	-2.51469	-2.49364	-2.04238	-2.17285	-2.54719	-2.76729	-2.58442	-2.84293	-1.57256	-2.08504	-2.39089	-2.53449	-3.13347	-2.42511	-2.30514	-1.96389	-2.47535	-2.32732	-2.58419	-2.64545	-2.54143	-2.21617	-2.30882
56365;56366;56367;56368;56369;56370;56371;56372;56373;136671;136672;136673;136674;136675;136676;136677;174257;174258;226448;226449;226450;226451;226452;226453;226454;226455;226456;226457;226458;226459;226460;226461;226462;239852;239853;239854;239855;239856;239857;239858;239859;239860;239861;239862;269142;269143;269144;269145;269146;269147;269148;269149;269150;365857;365858;365859;365860;365861;36…	P05155	SERPING1	1.80543	2.01973	1.3955	1.63686	1.655	1.88049	1.52898	2.27233	1.67458	1.62422	1.77909	1.46414	1.65095	2.18756	1.74197	1.646	1.72472	1.53071	1.6788	1.79992	1.91865	1.62362	1.89983	1.32609
5590;32075;32076;32077;32078;32079;84786;84787;108635;108636;159284;177945;325959;325960;365954;365955;365956;365957;365958;365959;365960;365961;365962;389812	P05156	CFI	1.04123	1.27449	0.919733	0.447929	0.581283	0.716461	0.864842	1.30885	0.719449	0.427959	0.679275	0.979435	0.884648	1.17503	0.93177	0.763381	0.488878	0.86405	0.743526	1.07828	0.770319	0.723813	0.88168	0.801292
174710;174711;174712;174713;174714;174715;174716;190543;190544;190545;222134;222135;259327;343441;343442;343443;343444;343445;343446;343447;343448;405130	P05161	ISG15	-0.202324	-0.136634	-0.738881	-0.398053	-0.182498	-0.62654	0.572588	-0.770311	0.294192	-1.04093	-1.05891	-0.548338	-0.60077	-0.0851536	0.430135	-0.689838	-1.21071	-0.303545	0.230563	0.421131	-0.0115924	-0.971847	-0.855352	-0.910907
42660;42661;42662;42663;42664;42665;42666;42667;42668;42669;42670;42671;42672;56539;56540;56541;56542;56543;56544;56545;56546;56547;56548;56549;59298;59299;59300;59301;80836;80837;80838;80839;80840;80841;80842;80843;80844;80845;80846;80847;80848;80849;80850;80851;80852;80853;80854;80855;80856;80857;80858;80859;80860;80861;80862;80863;80864;80865;80866;80867;80868;80869;80870;80871;80872;80873;808…	P05164	MPO	1.87147	1.14299	2.9007	1.77667	2.12067	0.990278	3.15103	1.33812	2.80376	0.986508	1.03872	1.18887	2.42932	2.88211	2.53577	1.01879	0.772976	1.03993	1.61422	3.46053	2.84323	1.1635	0.71163	1.00841
12193;12194;12195;12196;31151;31152;31153;31154;31155;49057;49058;49059;49060;49061;86514;100381;100382;100383;100384;100385;121627;134631;134632;134633;134634;134635;134636;134637;134638;134639;134640;134641;134642;134643;134644;134645;134646;178363;178364;178365;178366;184192;184193;210084;210085;210086;210087;218051;218052;218053;218054;218055;218056;218057;218058;238200;238201;238202;238203;2…	P05165	PCCA	-0.435327	-0.236143	-0.395229	0.288902	0.288291	-0.0328047	-0.422788	-0.393817	-0.41758	0.516385	0.103672	0.272378	-0.418263	-0.654211	-0.353649	-0.211067	0.654723	0.217972	-0.0830363	-0.452829	-0.229422	0.0343049	0.0711541	0.187612
12782;12783;12784;12785;12786;12787;12788;12789;43943;55283;55284;55285;76356;76357;76358;86353;86354;94102;126250;126251;152516;152517;152518;152519;152520;152521;155641;184259;184260;184261;200728;203133;203134;244779;262788;262789;262790;262791;262792;262793;262794;262795;262796;262797;262798;262799;262800;262801;262802;262803;262804;262805;262806;347777;347778;347779;374300;381064	P05166	PCCB	-0.533941	-0.205838	-0.520738	0.351349	0.490586	-0.0592854	-0.408495	-0.27776	-0.528438	0.603519	0.267864	0.402058	-0.374119	-0.60655	-0.531567	-0.0345862	0.739326	0.191881	-0.468379	-0.650426	-0.222409	0.320207	0.300585	0.34529
16159;16160;16161;25595;25596;25597;25598;44440;44441;44442;44443;44444;56791;56792;56793;56794;56795;56796;56797;56798;56799;56800;56801;74606;74607;74608;74609;74610;74611;74612;74613;74614;74615;74616;74617;74618;81729;81730;81731;81732;81733;81734;81735;81736;81737;136739;136740;136741;136742;136743;136744;136745;136746;151356;151357;151358;163056;163057;163058;163059;163060;163061;163127;163…	P05187	ALPP	-6.85182	-6.9716	-6.7764	-7.01654	-6.95483	-6.29041	-6.6357	-6.81318	-6.51521	-6.91349	-7.01965	-6.80156	-6.75256	-6.849	-6.80465	-6.79607	-6.91142	-6.64906	-6.86403	-7.05365	-6.69849	-7.94735	-6.80353	-6.72546
7105;7106;7107;7108;7109;7110;7111;7112;7113;7114;7115;15574;15575;15576;15577;15578;54543;54544;54545;54546;54547;54548;54549;54550;54551;54552;54553;54554;54555;54556;54557;54558;54559;54560;54561;54562;54563;109561;109562;109563;109564;109565;109566;109567;109568;109569;121928;121929;121930;121931;121932;121933;121934;121935;121936;121937;121938;121939;121940;121941;121942;136315;136316;136317…	P05198	EIF2S1	-1.42081	-1.63346	-1.42814	-1.654	-1.64435	-1.72796	-1.5356	-1.66169	-1.47889	-1.58707	-1.6912	-1.62163	-1.54606	-1.7065	-1.44399	-1.65128	-1.68282	-1.59992	-1.64156	-1.45148	-1.56255	-1.64425	-1.69576	-1.74907
10001;10002;10003;10004;10005;10006;10007;10008;10009;10010;10011;10012;10013;10014;10015;10016;10017;10018;10019;10020;10021;10022;10023;97676;97677;97678;97679;97680;97681;97682;97683;97684;97685;97686;97687;97688;97689;97690;97691;97692;97693;97694;97695;97696;97697;97698;97699;97700;97701;97702;97703;97704;97705;97706;97707;209958;209959;294875;294876;294877;294878;294879;294880;294881;294882…	P05204	HMGN2	-3.34228	-3.36774	-2.60067	-3.0738	-3.49247	-2.87792	-2.68781	-3.25383	-2.76243	-3.52998	-3.61487	-3.16967	-3.11154	-3.86399	-2.85732	-3.41538	-2.49221	-3.22717	-2.64883	-2.99411	-2.60773	-3.729	-3.39167	-3.37237
35956;35957;35958;35959;35960;35961;35962;35963;35964;38096;38097;38098;38099;38100;38101;38102;47374;47375;58497;58498;58499;58500;58501;58502;58503;58504;58505;58506;58507;58508;58509;58510;58511;58512;58513;58514;63854;63855;111175;111176;111177;111178;111179;111180;111181;111182;111183;111184;111185;111186;155144;155145;155146;155147;155148;155149;241367;241368;241369;241370;241371;241372;241…	P05362	ICAM1	-0.842014	-1.45449	-1.47887	-1.37257	-1.0947	-1.13423	-1.00476	-1.39833	-0.852787	-1.51095	-1.52779	-1.15164	-1.13573	-0.952923	-1.13435	-1.35897	-1.57195	-1.3357	-1.28828	-0.740438	-0.929248	-1.45257	-1.53566	-1.33851
2209;2210;2211;2212;2213;2214;2215;2216;2217;2218;2219;2220;2221;2222;2223;2224;2225;2226;2227;2228;2229;2230;2231;2232;2233;2234;2235;2236;2237;2238;2239;2240;2241;2242;2243;2244;2245;2246;2247;2248;2249;2250;2251;2252;2253;2254;2255;2256;2257;2258;2259;2260;2261;2262;2263;2264;2265;2266;2267;2268;2269;2270;2271;2272;2273;2274;20911	P05386	RPLP1	-4.02295	-4.00374	-4.26523	-4.51094	-4.16687	-4.24618	-4.10183	-4.19625	-4.27682	-4.52893	-3.86532	-4.38364	-3.86972	-4.33201	-4.39598	-4.25935	-3.83553	-4.51274	-4.61384	-4.06459	-4.49412	-4.09857	-3.94425	-4.16227
194256;194257;194258;194259;194260;194261;194262;194263;194264;194265;194266;194267;194268;194269;194270;194271;194272;194273;194274;194275;194276;194277;194278;194279;194280;194281;194282;194283;194284;194285;194286;194287;194288;194289;194290;194291;194292;194293;194294;194295;194296;194297;194298;194299;194300;194301;194302;194303;194304;194305;221445;221446;221447;221448;221449;221450;221451;…	P05387	RPLP2	-2.2054	-2.16834	-2.24192	-2.18862	-2.0873	-2.17421	-2.2405	-2.37861	-2.02963	-2.11291	-2.37337	-2.22435	-2.11239	-2.46013	-2.32393	-2.22836	-1.74189	-2.38847	-2.25872	-2.07894	-2.25195	-2.1098	-2.15209	-2.35673
14217;14218;14219;14220;14221;14222;14223;14224;14225;14226;14227;14228;14229;14230;14231;14232;14233;14234;14235;14236;14237;14238;14239;14240;14241;14242;14243;14244;14245;14246;14247;14248;14249;14250;14251;14252;14253;14254;43197;43198;43199;43200;43201;43202;43203;43204;43205;43206;43207;43208;43209;43210;43211;43212;45730;45731;45732;45733;45734;45735;45736;45737;45738;45739;45740;45741;457…	P05388	RPLP0	-1.60422	-1.5947	-1.51916	-1.55589	-1.55729	-1.79207	-1.73088	-1.68778	-1.48708	-1.39707	-1.72129	-1.62512	-1.56658	-2.053	-1.49429	-1.53355	-1.63964	-1.51405	-1.70247	-1.50993	-1.54891	-1.72065	-1.56948	-1.61933
78670;78671;78672;78673;78674;78675;78676;78677;78678;78679;78680;78681;116014;116015;116016;116017;116018;116019;116020;116021;116022;116023;116024;116025;116026;116027;116028;116029;116030;116031;137908;137909;202225;202226;202227;202228;202229;202230;202231;202232;202233;202234;202235;202236;202237;202238;202239;202240;202241;202242;202243;202244;202245;202246;348051;348052;348053;348054;34805…	P05451	REG1A	0.0399469	0.233608	3.03128	0.353636	0.81546	1.69329	0.453571	-0.297742	1.13005	0.512444	2.25403	2.02135	0.458612	0.349377	2.73548	0.755979	1.25249	0.448735	-0.262965	-0.293173	1.60753	1.15141	2.31503	1.80525
3895;3896;3897;3898;3899;3900;3901;3902;3903;3904;3905;3906;3907;3908;3909;3910;10978;10979;10980;10981;10982;10983;10984;10985;10986;10987;10988;10989;10990;10991;20443;20444;20445;20446;20447;20448;33543;33544;33545;33546;50281;50282;50283;50284;50285;50286;50287;50288;50289;87879;87880;87881;87882;93109;93110;93111;93112;93113;93114;93115;93116;93117;93118;93119;93120;96806;96807;96808;96809;9…	P05455	SSB	-0.553382	-1.01431	-0.358296	-0.948186	-0.892393	-0.733128	-0.371577	-0.96169	-0.58444	-1.09631	-0.938856	-0.806643	-0.68267	-1.15122	-0.625073	-0.842544	-0.715554	-0.85462	-0.555208	-0.361248	-0.619652	-0.956548	-0.984917	-1.06513
17417;17418;17419;17420;17421;17422;17423;30823;30824;30825;30826;30827;30828;30829;30830;30831;30832;30833;30834;30835;30836;30837;30838;30839;44140;44141;44142;44143;44144;44145;44146;44147;44148;44149;44150;44151;44152;44153;44154;44155;44156;44157;44158;44159;44160;44161;44162;44163;57071;57072;57073;57074;57075;57076;57077;57078;57079;57080;57081;57082;57083;57084;57085;57086;57087;57088;570…	P05534	HLA-A	-0.99555	-0.614705	-0.742473	-1.05406	-0.843615	-1.14498	-0.416113	-0.819146	-0.451594	-1.44634	-1.49328	-0.873795	-0.834999	-0.94837	-0.542315	-0.713294	-1.52353	-0.76506	-0.595233	-0.361655	-0.370626	-1.3756	-1.3652	-1.04035
41217;41218;139662;277422;277423;277424;277425;277426;277427;277428;277429;277430;277431;277432;300474;329752	P05543	SERPINA7	1.14196	1.53456	0.7792	0.984697	0.985884	1.24342	0.874118	1.86515	0.872119	0.742178	1.40299	0.888951	1.02476	1.91719	0.995854	1.04891	1.27425	0.747648	0.811205	1.6815	0.756608	1.14237	1.50845	0.784169
182958;182959;182960;182961;182962;182963;182964;301852;301853;301854;301855;301856;301857;301858;301859;301860;301861;301862;301863;301864;301865;301866;346995;346996;346997;346998;346999;347000;347001;347002;347003;347004;347005;423392;423393;423394;423395	P05546	SERPIND1	2.63454	2.02755	1.82277	1.84947	1.71035	2.307	1.88275	2.68543	1.9313	1.95293	2.31739	1.67595	2.10556	2.69257	2.08739	2.02646	2.00424	1.57036	2.08409	2.38083	2.18265	2.28358	2.452	1.40393
45030;45031;45032;45033;45034;45035;45036;45037;45038;45039;45040;52492;52493;52494;52495;52496;52497;62385;62386;62387;62388;69610;69611;69612;69613;69614;69615;69616;69617;69618;69619;69620;69621;69622;69623;69624;69625;69626;69627;69628;69629;69630;69631;69632;86567;86568;126892;126893;126894;126895;126896;126897;126898;137084;137085;137086;137087;145345;145346;145347;145348;145349;145350;1453…	P05556	ITGB1	-1.45454	-2.06677	-2.03684	-2.1209	-1.96129	-1.91768	-1.49046	-2.03474	-1.78858	-2.06876	-2.12924	-2.10041	-1.89636	-2.01157	-1.84853	-1.82117	-2.07547	-1.78708	-2.13591	-1.81829	-1.61749	-1.78925	-2.05609	-2.0427
31819;31820;31821;31822;31823;31824;31825;31826;31827;31828;31829;31830;31831;31832;31833;31834;31835;31836;31837;31838;31839;31840;31841;31842;31843;31844;31845;31846;31847;31848;31849;31850;31851;31852;31853;31854;31855;31856;31857;31858;31859;31860;31861;31862;31863;31864;31865;31866;31867;31868;31869;31870;31871;31872;31873;31874;33191;33192;33193;33194;33195;33196;33197;33198;33199;33200;332…	P05783	KRT18	-6.95517	-7.12403	-6.6629	-7.2579	-7.40307	-7.2366	-6.76662	-7.18637	-7.35552	-7.12962	-7.00597	-7.25578	-6.91764	-7.24297	-7.2016	-6.98816	-7.32017	-6.96628	-7.15053	-7.66509	-6.96288	-6.96083	-6.88528	-7.14183
56805;56806;56807;56808;56809;56810;56811;56812;56813;157879;157880;164392;164393;164394;164395;164396;164397;164398;164399;186078;186079;186080;186081;186082;186083;391934	P05997	COL5A2	4.00771	3.7975	3.71815	3.66537	3.59993	4.10958	4.73598	3.38679	4.13049	4.22283	3.46567	4.09341	3.72216	3.79263	4.49331	3.6931	3.6584	4.30383	4.47494	3.02805	4.39982	4.26383	3.89256	4.19785
3768;3769;3770;83565;83566;83567;83568;83569;126188;126189;126190;165499;165500;337798;376394	P06132	UROD	0.698841	0.664671	0.503441	0.623871	0.707767	0.706509	0.528237	0.772523	1.02049	0.221697	0.704816	0.493831	1.19593	2.03794	0.219857	0.412866	0.370658	0.289338	0.547037	0.839314	0.562996	0.780479	0.752898	0.66785
77749;77750;77751;77752;77753;77754;127596;127597;127598;172204;172205;172206;172207;172208;172209;172210;172211;172212;280270;280271;300454;300455;329719	P06280	GLA	-0.439963	-0.269842	-0.253549	-0.424281	-0.274564	-0.23028	-0.330086	0.00137528	-0.196393	-0.414914	-0.562128	-0.363954	-0.163249	-0.521673	-0.29655	-0.320048	-0.254864	-0.358179	-0.258067	-0.0641484	-0.63812	-0.170775	-0.274159	-0.389271
37659;37660;37661;116061;116062;116063;116064;116065;116066;116067;116068;116069;116070;241893;294188;294189;342956;342957;342958;342959;342960	P06312	IGKV4-1	4.93378	5.89475	4.28552	5.85561	5.63581	5.62531	5.43363	6.76452	5.25033	5.262	4.84633	5.29353	5.47759	5.34227	5.5144	5.55947	4.98546	5.29546	5.90407	5.05876	5.64263	5.6319	4.69398	5.03455
1165;1166;1167;1168;1169;1170;1171;1172;1173;1174;1175;1176;1177;1178;1179;1180;1181;1182;1183;1184;1185;1186;1187;1188;1189;1190;1191;1192;1193;1194;1195;1196;1197;1198;1199;1200;1201;1202;1203;1204;1205;1206;1207;1208;1209;1210;1211;1212;1213;1214;1215;1216;1217;1218;123515;123516;123517;123518;123519;123520;123521;123522;123523;123524;123525;123526;123527;123528;123529;123530;123531;123532;123…	P06454	PTMA	-0.200445	-0.569551	0.3255	-0.302725	-0.389943	-0.617665	0.298865	-0.549656	0.142021	-0.801081	-0.628546	-0.50144	-0.33415	-0.482488	-0.130944	-0.355716	0.252062	-0.807801	-0.183715	-0.088455	0.147233	-0.421518	-0.468048	-0.855287
23259;23260;23261;64873;64874;215193;218683;218684;218685;218686;218687;229205;229206;229207;229208;229209;229210;229211;229212;229213;229214;229215;229216;283826;283827;283828;283829;283830;283831;283832	P06493	CDK1	-0.997466	-1.37331	-0.950438	-1.37069	-1.47573	-1.29529	-0.945268	-1.53298	-0.903463	-1.51482	-1.27067	-1.68089	-0.676562	-1.54767	-1.07563	-1.49303	-1.36018	-1.461	-0.855245	-0.622079	-1.27225	-1.36317	-1.53251	-1.89172
14041;14042;14043;14044;14045;14046;14047;14048;14049;14050;14051;14052;14053;14054;17164;17165;17166;17167;17614;17615;17616;17617;17618;17619;17620;17621;17622;17623;17624;17625;17626;17627;17628;17629;17630;17631;17632;17633;17634;17635;17636;17637;17638;17639;17640;17641;17642;17643;17644;17645;17646;17647;17648;17649;17650;17651;17652;17653;17654;17655;17656;17657;17658;17659;17660;17661;176…	P06576	ATP5F1B	-1.25546	-0.891697	-1.11942	-0.287099	-0.505288	-0.553685	-1.15209	-0.99028	-1.20148	0.0690093	-0.325514	-0.615664	-1.02948	-1.29162	-0.943359	-0.730569	0.0283929	-0.725699	-0.97206	-1.10826	-1.05606	-0.579199	-0.527133	-0.280237
66301;66302;66303;66304;66305;66306;66307;66308;66309;66310;66311;66312;66313;66314;66315;66316;66317;66318;66319;66320;66321;66322;210672;210673;210674;210675;210676;210677;210678;210679;233359;233360;233361;233362;233363;233364;233365;233366;233367;233368;233369;233370;233371;233372;233373;233374;233375;233376;233377;233378;233379;260201;260202;260203;260204;260205;260206;260207;260208;260209;2…	P06702	S100A9	0.372737	-2.3968	0.995868	-0.476119	-0.340556	-1.47696	0.571438	1.80609	0.229874	-1.55997	-2.8771	-1.68145	0.409493	1.30456	0.728439	-1.16089	-2.39475	-1.94047	-0.509402	1.64389	1.1332	-1.39986	-2.21446	-1.81942
107848;107849;107850;107851;107852;107853;107854;107855;107856;107857;107858;107859;107860;107861;107862;107863;107864;107865;107866;107867;107868;107869;107870;107871;107872;107873;107874;107875;107876;107877;107878;107879;107880;107881;107882;107883;107884;107885;107886;107887;107888;107889;107890;107891;107892;245024;245025;245026;245027;245028;245029;245030;245031;245032;245033;245034;245035;…	P06703	S100A6	2.2478	2.55858	2.19143	1.85886	1.94074	2.38395	2.57027	2.62117	2.38158	1.58114	2.20439	1.76018	2.55499	2.71892	2.45377	2.05376	1.54006	2.13547	2.483	2.73595	2.23602	2.42552	1.93133	1.74399
26388;26389;85787;85788;85789;103918;103919;103920;103921;103922;103923;103924;103925;103926;103927;103928;103929;103930;103931;109534;109535;109536;163611;163612;163613;163614;163615;185555;185556;185557;185558;185559;185560;185561;185562;185563;185564;185565;185566;185567;185568;185569;185570;202152;202153;202154;202155;202156;202157;202158;202159;220705;220706;220707;220708;220709;220710;22071…	P06727	APOA4	1.85216	1.81206	1.59738	1.60162	1.57053	3.09965	1.30819	2.63505	1.80686	1.78731	2.44844	1.90769	1.66895	2.17968	1.29289	1.86534	2.7371	1.91157	2.4569	1.78159	1.32704	1.92315	1.77621	2.34132
57591;57592;57593;57594;57595;57596;57597;57598;57599;57600;86019;86020;86021;86022;86023;86024;86025;86026;183055;183056;183057;183058;183059;183060;183061;183062;183063;207681;207682;207683;207684;207685;207686;355966;355967;355968;355969;355970;355971;355972;355973;355974;355975;355976;355977;376905;419169;419170;419171;419172	P06730	EIF4E	-0.217665	-0.162855	-0.0450784	-0.287692	-0.269066	-0.345976	-0.187325	-0.242225	-0.288345	-0.176848	-0.245004	-0.189013	-0.405585	-0.240966	-0.193844	-0.122101	-0.238123	-0.208954	-0.124476	-0.411022	-0.16996	-0.147596	-0.23836	-0.201314
45649;45650;45651;45652;258162;258163;258164;258165;258166;258167;258168;258169;258170;258171;258172;258173;258174;258175;258176;258177;258178;258179;258180;258181;258182;279167;321971;321972;321973;321974;321975;321976;321977;321978;321979;321980;321981;321982;321983;321984;321985;321986;321987;321988;321989;321990;321991;321992;322413;322414;322415;322416;361869;361870;361871;361872;361873;3652…	P06731	CEACAM5	-3.2959	-3.02005	-1.40099	-3.24197	-3.34176	-3.45926	-1.38127	-3.1426	-2.79349	-3.45315	-3.376	-3.29003	-2.90304	-3.03001	-1.74174	-2.95329	-3.68987	-3.35787	-3.39857	-2.8935	-3.22654	-2.68443	-2.76682	-2.67688
5151;5152;5153;5154;5155;5156;5157;5158;5159;5160;5161;5162;5163;5164;5165;5166;5167;5168;5169;5170;5171;5172;5173;5174;5175;5176;5177;5178;5179;5180;5181;5182;5183;5184;5185;5186;5187;5188;5189;5190;5191;5192;5193;5194;5195;5196;5197;5198;5199;5200;5201;5202;5203;14366;14367;14368;17004;17005;17006;17007;17008;17009;17010;40013;40014;40015;40016;40017;40018;40019;40020;40021;40022;40023;40024;40…	P06733	ENO1	1.89553	1.74489	2.30485	2.00477	1.98175	1.71591	2.21846	2.08881	2.13635	1.79605	1.64641	1.75678	2.0339	1.6523	2.12289	2.15687	1.73137	1.88388	1.97727	2.20284	2.23214	1.84765	1.71943	1.72828
3528;3529;3530;3531;3532;3533;3534;55973;55974;124175;125504;125505;125506;125507;125508;125509;125510;125511;138583;157881;157882;157883;157884;157885;157886;188775;188776;188777;188778;206814;206815;206816;235609;238163;238164;283594;283595;283596;356570;386721;386722;388405;388406;394745;394746;394747;401224;401225;401226;401227;401228;401229;401230;401231;401232;401233;401234;401235;401236;40…	P06737	PYGL	1.24167	0.531887	0.881899	0.892126	1.35637	0.634495	1.34692	1.56745	1.32523	0.518274	0.525411	0.719523	0.385272	1.90315	1.09468	0.701455	0.452177	0.624006	0.86822	1.55851	1.16063	0.690187	0.559152	0.590807
41219;41220;41221;41222;41223;41224;41225;70774;70775;70776;70777;70778;70779;70780;70781;70782;70783;70851;70852;70853;70854;70855;70856;70857;70858;70859;70860;70861;70862;70863;70864;70865;70866;70867;70868;70869;70870;70871;70872;70873;78320;78321;78322;78323;78324;78325;78326;78327;78328;78329;78330;78331;78332;78333;78334;78335;78336;78337;78338;78339;78340;78341;78342;78343;78344;78345;783…	P06744	GPI	2.7395	3.11132	2.98025	3.30359	3.23716	3.11186	3.27182	2.95501	3.23326	3.14433	2.85721	3.0041	2.95717	2.78835	3.34592	3.30449	2.97335	3.09388	2.79782	3.03584	3.39483	3.17186	2.97343	3.11047
54111;54112;54113;54114;54115;54116;54117;54118;54119;54120;54121;54122;54123;54124;54125;54126;54127;54128;54129;54130;54131;54132;54133;54134;54135;54136;54137;54138;54139;54140;54141;54142;54143;54144;54145;54146;54147;54148;54149;54150;54151;54152;54153;54154;54155;54156;54157;54158;54159;54160;54161;54162;54163;54164;54165;54166;54167;54168;54169;54170;54171;54172;54173;54174;54175;54176;541…	P06748	NPM1	-5.59978	-5.88609	-5.04438	-5.8499	-5.93062	-5.85747	-5.43804	-5.83664	-5.2952	-6.06304	-5.98797	-5.83074	-5.48183	-6.31841	-5.72783	-5.7009	-5.55438	-5.7451	-5.59692	-5.85591	-5.3214	-5.84816	-5.85484	-6.00104
835;836;837;838;839;840;841;842;843;844;845;846;847;848;849;850;851;852;853;854;855;856;857;858;859;860;930;931;932;933;934;935;936;937;938;939;940;941;942;943;944;945;9833;9834;9835;9836;9837;9838;9839;9840;9841;9842;9843;9844;9845;9846;9847;9848;23608;23609;23610;23611;23612;23613;23614;87765;87766;87767;87768;87769;87770;87771;87772;87773;87774;87775;87776;87777;87778;87779;87780;87781;87782;8…	P06753	TPM3	1.16893	0.788577	0.696373	0.933475	1.16465	0.687391	1.0356	0.544016	1.00052	0.944188	0.976751	0.778312	0.857784	0.713077	0.862436	0.980933	1.35492	0.669495	0.662608	1.09277	0.978287	0.961218	0.987595	0.645468
16500;16501;16502;16503;16504;34225;34226;34227;34228;34229;34230;34231;34232;34233;34234;34235;34236;34237;52807;54666;54667;54668;110464;110465;110466;110467;112376;112377;127777;127778;131664;131665;131666;131667;131668;131669;131670;131671;144485;144486;144487;144488;144489;158007;209141;209142;209143;209144;209145;209146;209147;209148;209149;209150;209151;209152;209153;209154;209155;209156;2…	P06756	ITGAV	-0.304954	-0.44757	-0.8039	-0.526903	-0.634192	-0.742277	-0.245565	-0.53827	-0.464584	-0.869031	-0.650029	-0.741733	-0.586976	-0.357635	-0.491223	-0.683887	-0.627406	-0.638125	-0.522696	-0.448508	-0.52721	-0.580131	-0.651262	-0.754635
14350;14351;14352;14353;14354;14355;87618;87619;87620;87621;87622;87623;104035;104036;104037;121605;121606;159278;159279;159280;159281;159282;159283;160369;160370;160371;160372;160373;160374;160375;160376;169962;169963;169964;169965;173863;173864;173865;176173;176174;176175;176176;201363;201364;201365;201366;201367;201368;201369;201370;259382;259383;259384;259385;259386;259387;259388;336967;33696…	P06865	HEXA	0.434664	0.601467	0.221288	0.48456	0.63067	0.488511	0.608826	0.225493	0.405468	0.372731	0.531252	0.370427	0.381202	0.330844	0.374847	0.350543	0.431463	0.456281	0.427655	0.267363	0.412444	0.398476	0.612497	0.456316
64896;64897;64898;64899;64900;64901;64902;64903;64904;64905;64906;64907;64908;64909;64910;64911;64912;64913;64914;64915;64916;64917;64918;64919;64920;64921;64922;64923;64924;64925;64926;64927;64928;64929;64930;64931;64932;64933;64934;64935;64936;64937;64938;64939;64940;64941;64942;64943;64944;64945;64946;64947;64948;64949;64950;64951;64952;64953;64954;64955;64956;64957;64958;64959;64960;64961;649…	P07098	LIPF	0.559005	0.571886	0.774314	3.1226	3.87664	0.359287	1.31202	2.35286	-0.532024	2.48185	1.88459	3.25009	0.443057	0.422365	0.540788	0.598627	4.13955	3.20305	1.06931	-0.440814	2.64581	1.8402	2.13953	2.89757
62239;62240;62241;62242;62243;62244;77468;77469;77470;77471;77472;86942;86943;86944;86945;93201;110211;110212;116080;133947;133948;133949;133950;133951;133952;133953;133954;133955;133956;134722;134723;134724;134725;134726;134727;134728;134729;134730;134731;134732;134733;134734;138764;138765;138766;139454;153843;153844;153845;192696;192697;192698;192699;192700;192701;192702;192703;192704;192705;19…	P07099	EPHX1	-1.23362	-1.21529	-1.56127	-1.17083	-1.14866	-1.11223	-1.28126	-1.05205	-1.46565	-1.05812	-1.1756	-1.22166	-1.40902	-1.3016	-1.23775	-1.28141	-1.21202	-0.983919	-1.24064	-1.2522	-1.51863	-1.15199	-1.18532	-1.06398
298887;298888;298889;298890;298891;298892;362264;362265;362266;418399;418400	P07108	DBI	0.231894	0.151106	0.411221	0.0616666	0.231131	-0.283734	0.252336	0.070085	0.0568918	-0.0299731	0.234904	0.0608533	0.0602502	-0.142734	-0.0214705	0.21995	0.474578	0.0599497	-0.248151	0.0769552	0.135953	0.166627	0.19494	0.193739
18558;18559;18560;18561;18562;18563;18564;18565;18566;18567;18568;18569;18570;18571;18572;18573;18574;18575;18576;18577;18578;18579;18580;18581;18582;18583;18584;18585;18586;18587;18588;18589;18590;18591;18592;18593;18594;18595;18596;18597;18598;18599;18600;18601;18602;18603;18604;18605;139291;139292;139293;139294;139295;139296;139297;139298;139299;139300;139301;139302;139303;139304;139305;139306…	P07148	FABP1	1.13858	1.26444	2.42773	1.86126	0.830804	5.16532	1.58609	1.46694	5.05304	1.41183	1.48404	1.46664	1.57285	1.80549	0.74073	3.38635	1.49464	3.71239	2.22354	-0.090721	2.2344	3.17457	1.42217	4.55024
81341;81342;81343;81344;81345;81346;81347;81348;81349;81350;81351;81352;81353;81354;81355;81356;81357;81358;81359;81360;81361;81362;81363;81364;81365;81366;81367;132390;132391;132392;132393;132394;132395;132396;132397;132398;132399;132400;132401;132402;132403;132404;132405;132406;132407;132408;132409;132410;132411;132412;132413;132414;132415;132416;132417;132418;132419;132420;132421;132422;132423…	P07195	LDHB	1.94741	2.32931	2.6545	2.92069	2.9531	2.00241	2.11514	2.21542	2.1117	3.39735	2.64229	2.60044	2.70016	2.43553	1.94936	2.28021	3.22934	2.27129	2.30654	2.71119	2.71174	2.32549	2.64361	2.24427
81391;81392;81393;81394;81395;81396;81397;81398;81399;84336;84337;84338;84339;84340;84341;84342;84343;84344;84345;84346;84347;84348;84349;134870;134871;134872;134873;134874;134875;134876;134877;134878;134879;134880;134881;134882;161978;161979;161980;161981;161982;161983;161984;161985;161986;161987;161988;161989;161990;161991;161992;161993;161994;279161;279162;279163;279164;279165;279166;279488;27…	P07203	GPX1	1.46088	1.14752	1.02737	1.15542	1.22762	1.21877	1.4273	1.1737	1.1989	1.12616	1.12227	1.17313	1.00317	1.42881	1.04496	1.20871	1.21739	1.27626	1.23386	1.34983	1.1131	1.24736	1.17941	1.05406
10359;10360;10361;10362;10363;10364;10365;10366;10367;10368;10369;10370;10371;10372;10373;10374;10375;10376;10377;20912;20913;20914;20915;20916;20917;20918;20919;20920;20921;20922;20923;20924;20925;20926;20927;20928;20929;20930;20931;20932;20933;20934;20935;20936;20937;20938;20939;20940;20941;20942;20943;20944;20945;20946;20947;20948;20949;58928;58929;58930;58931;58932;58933;58934;58935;58936;589…	P07237	P4HB	0.886082	1.61539	0.529091	1.21529	1.25017	1.12029	0.982587	0.844254	1.11824	1.38289	1.16351	1.19618	0.869738	0.642727	1.09599	1.20283	1.59039	1.20439	1.40856	0.976648	1.11414	0.84933	1.33307	1.10496
20366;172938;172939;172940;172941;172942;172943;172944;172945;172946;172947;172948;172949;172950;172951;172952;172953;172954;172955;172956;172957;172958;172959;172960;172961;172962;172963;172964;172965;213150;213151;213152;213153;213154;213155;213156;216311;216312;216313;264301;264302;264303;264304;264305;264306;264307;264308;264309;264310;264311;264312;264313;264314;264315;264316;264317;264318;2…	P07305	H1-0	-0.984403	-1.53957	-1.29789	-1.23478	-1.11524	-1.00437	-1.07998	-1.33802	-1.35242	-1.1999	-1.00778	-1.08613	-1.26437	-1.42594	-1.36513	-1.26166	-1.05783	-0.804149	-1.38895	-1.06858	-1.14773	-1.19021	-1.26614	-0.971767
18441;18442;18443;18444;18445;18446;18447;18448;18449;18450;18451;18452;18453;18454;18455;18456;18457;18458;18459;18460;18461;18462;18463;18464;18465;18466;18467;18468;18469;18470;18471;18472;18473;18474;18475;18476;18477;18478;18479;18480;18481;18482;18483;18484;18485;18486;18487;18488;18489;18490;18491;18492;18493;18494;18495;18496;18497;18498;18499;18500;44505;44506;44507;44508;69967;69968;699…	P07339	CTSD	0.809069	0.987497	0.889756	0.706937	0.909197	0.741623	1.23231	0.665587	0.83791	0.573098	0.754493	0.938708	0.672846	0.428584	0.984247	0.717607	1.15189	0.751369	1.07783	1.09122	0.837645	0.490398	0.863854	0.66684
9327;9328;9329;9330;9331;9332;9333;9334;9335;9336;9337;9338;9339;9340;9341;9342;9343;9344;9345;9346;9347;9348;9349;9350;9351;9352;9353;9354;9355;9356;9357;9358;9359;9360;9361;9362;9363;9364;9365;9366;9367;9368;9369;9370;9371;9372;9373;9374;9375;9376;9377;9378;9379;9380;9381;9382;9383;9384;24112;24113;24114;24115;24116;24117;44407;44408;44409;44410;44411;44412;44413;44414;44415;44416;44417;44418;4…	P07355	ANXA2	-4.00834	-4.46845	-4.58619	-4.60495	-4.68534	-4.40726	-4.06211	-3.94484	-4.53085	-4.76818	-4.58322	-4.7777	-4.28565	-4.59767	-4.39221	-4.13985	-4.94551	-4.27495	-4.60221	-4.80093	-4.52914	-3.98308	-4.51239	-4.22202
45437;120744;120745;120746;120747;124418;124419;124420;156916;156917;248658;387526	P07358	C8B	0.864992	0.368393	0.297457	0.133084	0.325647	0.394166	0.209127	0.873758	0.079013	0.452708	0.68441	-0.181785	0.516787	0.704161	0.430157	0.481279	0.291336	0.160661	0.627174	0.501008	0.808149	0.324765	0.355677	-0.161843
30305;30306;30307;30308;30309;30310;30311;30312;30313;30314;30315;30316;30317;53351;53352;53353;53354;53355;53356;53357;53358;53359;55277;55278;55279;55280;55281;55282;64521;64522;64523;64524;64525;64526;64527;64528;64529;68013;68014;68015;68016;68017;68018;68019;95976;95977;95978;104783;104784;104785;104786;104787;115919;115920;115921;115922;115923;115924;115925;115926;115927;115928;115929;15234…	P07384	CAPN1	0.868042	1.32902	1.09974	1.03297	1.06379	1.33666	1.17971	1.48477	1.16493	0.940396	1.13976	0.893851	1.23079	1.28124	1.37299	1.08437	0.696179	1.34935	0.884842	0.967638	0.911136	1.24091	1.31904	1.24522
18936;18937;18938;18939;18940;18941;18942;18943;18944;18945;18946;18947;18948;18949;18950;18951;18952;18953;18954;18955;18956;18957;18958;18959;18960;18961;18962;18963;18964;18965;18966;18967;18968;18969;18970;18971;18972;18973;18974;18975;18976;18977;18978;18979;18980;18981;18982;18983;18984;18985;18986;18987;18988;18989;18990;18991;18992;18993;18994;18995;18996;18997;18998;18999;19000;19001;190…	P07437	TUBB	0.305765	-0.0245063	0.375713	-0.0565118	0.109959	-0.170814	0.107477	0.019189	0.350693	-0.136935	0.225862	-0.0839748	0.0986812	-0.506309	0.197598	0.232634	0.123083	0.176161	0.119935	0.17917	0.00464245	0.0633551	0.185364	-0.00598235
75681;206132;232607;232608;232609;232610;232611;232612;232613;232614;232615;232616;362812;362813;362814;362815;362816;362817;362818;362819	P07478	PRSS2	0.705052	-0.191532	-0.124925	0.0515412	-0.21743	2.07176	0.358662	0.704044	0.292392	0.017232	-0.170834	0.259619	0.290994	0.456889	-0.0245125	0.0893526	0.120496	0.423378	0.349184	0.111516	0.116263	0.871182	0.0242483	-0.0525616
17106;17107;17108;17109;17110;17111;17112;17113;17114;17115;17116;17117;17118;17119;17120;17121;17122;17123;17124;17125;36181;36182;36183;36184;47241;47242;55202;55203;55204;55205;55206;55207;55208;55209;55210;55211;55212;55213;55214;55215;55216;55217;55218;55219;55220;55221;55222;55223;55224;55225;55226;55227;55228;55229;55230;55231;55232;55233;55234;55235;55236;55237;66035;66036;66037;66038;660…	P07585	DCN	3.32753	3.41145	2.78896	3.7634	3.90391	4.23626	3.52426	3.48197	3.06346	4.06035	3.72341	3.61209	2.96079	3.66786	3.7585	3.54432	3.25795	4.3265	3.47063	2.83897	3.24958	4.13948	3.89933	4.1713
57476;57477;57478;57479;57480;57481;57482;79491;79492;79493;79494;79495;79496;79497;79498;79499;79500;79501;79502;79503;79504;79505;79506;79507;79508;79509;79510;79511;79512;79513;79514;79515;79516;100571;100572;100573;100574;100575;100576;100577;100578;100579;109048;109049;178596;178597;178598;178599;178600;178601;178602;178603;261690;261691;261692;261693;261694;261695;261696;261697;261698;26169…	P07602	PSAP	-4.14487	-3.86147	-3.67812	-3.57711	-3.41715	-3.67746	-3.58307	-3.94653	-3.74668	-3.74498	-3.87634	-3.42049	-3.88477	-4.08965	-3.52583	-3.98145	-3.20428	-3.74258	-3.10913	-3.38351	-3.73583	-3.99725	-3.91934	-4.03471
33873;33874;48210;48211;67903;73044;73045;73046;73047;73048;73049;73050;73051;73052;73053;101263;101264;101265;101266;101267;101268;101269;101270;101271;101272;101273;101274;101275;101276;101277;101278;101279;101280;101281;112347;112348;112349;112350;112351;112352;112353;112354;112355;151808;151809;151810;151811;151812;151813;151814;156023;168789;168790;168791;168792;168793;168794;168795;168796;1…	P07686	HEXB	0.322581	0.916777	0.383291	0.473337	0.547802	0.563905	0.698698	0.28712	0.331954	0.492151	0.819342	0.628747	0.624643	0.390734	0.538224	0.450846	0.666057	0.660818	0.481782	0.11943	0.590952	0.640969	0.671546	0.800794
48245;48246;48247;48248;48249;48250;48251;48252;48253;48254;48255;48256;48257;48258;48259;48260;48261;48262;48263;48264;48265;48266;48267;48268;48269;48270;73880;73881;73882;73883;73884;73885;73886;73887;73888;73889;73890;73891;73892;73893;73894;73895;73896;73897;73898;73899;73900;73901;73902;73903;73904;73905;73906;73907;73908;73909;73910;73911;73912;73913;73914;73915;73916;73917;73918;73919;739…	P07737	PFN1	2.23135	2.37068	2.46526	2.37493	2.49768	2.51552	2.59876	2.3552	2.71518	2.08655	2.39524	2.39788	2.42458	2.1703	2.59938	2.54987	2.2426	2.56679	2.27886	2.58838	2.60821	2.33154	2.29376	2.34908
2363;2364;2365;2366;2367;2368;2369;2370;2371;2372;2373;10841;10842;10843;10844;10845;10846;10847;10848;49894;49895;49896;49897;49898;49899;49900;49901;49902;49903;49904;49905;49906;49907;61573;61574;61575;61576;61577;61578;61579;61580;61581;61582;61583;61584;185942;185943;185944;185945;185946;185947;185948;185949;185950;185951;185952;248534;325910;325911;325912;325913;325914;325915;325916;325917;…	P07741	APRT	3.69716	3.65168	3.0895	3.60132	3.63092	3.32829	3.22361	3.4783	3.43073	3.5893	3.62218	3.50047	3.261	3.14616	3.43772	3.64987	3.94636	3.6886	3.3341	3.22898	3.42361	3.63255	3.72148	3.68311
2788;2789;2790;2791;2792;2793;2794;2795;2796;30643;30644;30645;44465;44466;44467;44468;44469;44470;44471;53231;53232;53233;53234;53235;53236;53237;53238;53239;53240;53241;53242;69754;69755;69756;69757;69758;69759;69760;69761;69762;69763;70990;71360;72396;72397;72398;72399;72400;72401;72402;88866;88867;88868;88869;88870;88871;101897;109083;109084;115126;115127;115128;115129;115130;115131;115132;11…	P07814	EPRS1	0.740432	0.550404	0.364686	0.501012	0.44479	0.481143	0.575453	0.356126	0.549933	0.729793	0.411017	0.519386	0.665573	0.376143	0.61015	0.622682	0.28113	0.614365	0.637926	0.423848	0.515189	0.416024	0.515045	0.556311
60895;60896;60897;60898;60899;60900;60901;60902;60903;60904;60905;60906;60907;60908;60909;60910;60911;60912;60913;60914;60915;60916;60917;60918;60919;60920;60921;60922;60923;60924;60925;60926;60927;60928;60929;60930;60931;60932;60933;71531;71532;71533;71534;71535;71536;114743;114744;114745;114746;114747;114748;114749;114750;114751;114752;114753;114754;114755;114756;114757;166321;166322;166323;166…	P07858	CTSB	-0.176956	-0.317739	-0.586663	-0.728137	-0.385594	-0.387602	0.138674	-0.27737	-0.260748	-0.969769	-0.880971	-0.549296	-0.304574	-0.625949	0.0228796	-0.620066	-0.810575	-0.579677	-0.279826	0.0869979	-0.2905	-0.866488	-0.808449	-0.500788
7514;7515;7516;7517;7518;7519;7520;7521;7522;7523;7524;7525;7526;7527;7528;7529;7530;7531;7532;7533;7534;7535;7536;7537;7538;7539;7540;7541;7542;7543;7544;7545;7546;7547;7548;7549;7550;7551;7552;7553;7554;7555;7556;7557;7558;7559;7560;7561;7562;7563;7564;7565;7566;7567;7568;7569;7570;7571;7572;7573;7574;7575;7576;7577;7578;7579;7580;7581;7582;8503;8504;8505;8506;8507;8508;8509;8510;8511;8512;8513…	P07900	HSP90AA1	1.82706	1.80635	1.94891	1.73755	1.53402	1.72435	2.12712	1.84775	1.90678	1.54223	1.63843	1.55246	2.40488	1.60356	1.7034	1.78078	1.53763	1.62647	2.03078	1.72215	1.72934	1.83312	1.79913	1.59981
27828;67078;67079;67080;67081;340550;340551	P07902	GALT	2.4879	2.76846	3.92528	2.6615	2.6353	3.20554	2.61084	2.80858	2.84396	3.03286	3.03737	2.88409	2.69429	3.5119	2.68575	2.72768	2.69764	2.91161	2.84918	2.35863	2.91823	2.99262	2.85772	3.34833
4673;4674;4675;4676;4677;4678;4679;4680;4681;4682;4683;4684;4685;4686;4687;4688;4689;4690;4691;4692;4693;4694;4695;43223;43224;43225;43226;43227;43228;43229;43230;43231;43232;43233;43234;43235;54824;54825;54826;54827;54828;54829;54830;54831;54832;54833;54834;54835;145815;145816;145817;145818;145819;145820;145821;145822;145823;145824;145825;145826;145827;145828;145829;145830;145831;145832;145833;1…	P07910	HNRNPC	-3.91028	-4.15322	-3.78284	-4.113	-4.1597	-4.07277	-3.81515	-4.1098	-3.88776	-4.21791	-4.18524	-4.03666	-3.94141	-4.29685	-3.99094	-3.93703	-4.05882	-3.96883	-3.91603	-4.05912	-3.98629	-4.13398	-4.09965	-4.13039
112665;112666;112667;112668;112669;112670;112671;112672;112673;112674;112675;112676;112677;112678;112679;112680;112681;112682;112683;112684;158990;228160;228161;228162;228163;228164;228165;228166;228167;228168;228169;228170;228171;230992;272560;272561;272562;272563;328959;328960;328961	P07919	UQCRH	-4.59059	-4.46263	-4.95713	-4.44109	-4.45303	-4.81728	-4.74084	-4.73237	-4.99603	-4.23046	-4.31743	-4.64278	-4.57573	-4.40732	-4.66409	-4.75115	-4.08499	-4.8424	-4.61883	-4.91839	-4.37726	-4.51432	-4.50716	-4.49678
3892;3893;3894;5586;5587;5588;40933;40934;40935;45903;45904;47723;47724;47725;60642;60643;60644;60645;60646;60647;60648;60649;60650;60651;60652;60653;60654;60655;60656;60657;60658;61390;96479;96480;96481;96482;96483;96484;96485;96486;96487;96488;96489;103575;103576;103577;103578;103579;103580;103581;103582;103583;103584;119386;119387;119388;119389;119390;119391;119392;119393;119394;119395;119396;…	P07942	LAMB1	1.72203	0.719464	1.24265	0.870918	0.787223	0.9488	1.628	0.904665	1.30252	1.04349	0.66398	0.995094	1.16815	1.24889	1.42604	0.867516	0.53273	1.158	1.23919	1.26548	1.73511	0.818824	0.580696	0.960362
51243;51244;51245;51246;51247;55163;55164;73968;92603;92604;96455;168907;168908;168909;168910;168911;168912;168913;168914;168915;168916;168917;168918;168919;168920;168921;205506;247266;247267;247268;247269;247270;247271;247272;247273;297701;332056;332057;332058;364780;366379;366380;387309;387310;387311;393521;393522;393523;393524;393525;393526;393527;393528	P07948	LYN	-0.730597	-1.3442	-1.13804	-1.14328	-0.920927	-0.822517	-0.884307	-1.22798	-0.842551	-1.39516	-0.812033	-1.09023	-0.953503	-1.54056	-0.782725	-0.891135	-1.31866	-0.837195	-1.38997	-0.861045	-1.04775	-0.797471	-1.24797	-0.867014
108;109;110;111;112;113;114;115;116;117;118;119;120;121;122;946;947;948;949;950;951;952;953;954;955;956;957;958;959;960;961;962;963;964;965;966;967;968;969;18174;18175;18176;18177;18178;18179;18180;18181;18182;18183;18184;18185;18186;18187;18188;18189;18190;18191;18192;18193;18194;18195;18196;18197;18198;18199;18200;18201;18202;18203;18204;18205;18206;18207;18208;18209;18210;18211;18212;18213;938…	P07954	FH	-1.03434	-0.701594	-1.24362	-0.384722	-0.637606	-0.622027	-1.10483	-1.00205	-1.04549	-0.060132	-0.550233	-0.583962	-0.822433	-1.21363	-0.925222	-0.772806	-0.199566	-0.716841	-0.820274	-1.26695	-0.900944	-0.674386	-0.485678	-0.421711
46334;46335;46336;46337;46338;46339;178401;178402;178403;178404;258847;258848;281554;281555;286629;286630;286631;286632;286633;286634;429693;429694;429695;429696;429697	P07998	RNASE1	1.00039	3.01042	1.14289	2.45662	2.50002	1.53297	1.38782	2.62651	1.11083	2.32008	2.75094	2.02731	1.15452	1.29776	2.34977	1.40829	2.66698	2.68629	2.13894	1.09562	2.07614	1.78607	3.18183	2.01934
16776;16777;16778;16779;16780;16781;16782;16783;16784;16785;32434;144238;144239;144240;144241;144242;144243;144244;144245;144246;144247;144248;144249;144250;144251;144252;144253;144254;144255;144256;144257;144258;147088;147089;147090;147091;147092;147093;147094;147095;147096;147097;147098;147099;147100;147101;147102;147103;147104;147105;147106;147107;147108;147109;148087;148088;148089;148090;1480…	P08123	COL1A2	3.23836	2.68256	2.46235	2.03665	2.19641	3.14904	3.48749	1.95236	2.83757	2.83176	1.98185	2.73799	1.89	2.27575	3.45399	2.21385	2.32435	3.27664	2.64021	1.96189	2.96699	2.8409	2.2603	3.01312
19094;19095;19096;19097;19098;19099;19100;19101;19102;19103;19104;19105;19106;19107;19108;19109;19110;23424;23425;23426;23427;23428;23429;23430;23431;23432;23433;23434;23435;23436;23437;23648;23649;26854;26855;26856;26857;26858;26859;26860;26861;26862;26863;46559;46560;46561;46562;46563;46564;46565;49330;49331;49332;49333;49334;49335;49336;49337;49338;49339;49340;49341;49342;49343;49344;49345;493…	P08133	ANXA6	3.30571	2.66741	2.92903	2.90437	3.05471	2.99968	3.12678	2.48087	3.4214	2.87666	2.58181	3.00911	2.78156	2.70294	3.16981	3.12445	2.55813	3.3402	2.84965	3.1941	3.28724	2.75623	2.494	3.00825
121178;121179;121180;121181;121182;121183;121184;121185;121186;121187;121188;121189;121190;121191;121192;121193;121194;121195;121196;121197;121198;121199;177425;177426;177427;177428;177429;177430;177431;177432;177433;177434;177435;177436;177437;177438;177439;177440;177441;202068;202069;202070;202071;202072;202073;202074;202075;202076;202077;202078;202079;202080;202081;202082;202083;202084;202085;…	P08134	RHOC	-0.437558	-0.415894	-0.888991	-0.770987	-0.816539	-0.387625	-0.42836	-0.627086	-0.413924	-0.99845	-0.54972	-0.697267	-0.69196	-0.921042	-0.589249	-0.339377	-0.842924	-0.369088	-0.512716	-0.865128	-0.727121	-0.47978	-0.703676	-0.287113
74849;74850;74851;101856;101857;101858;101859;101860;101861;101862;101863;257200;257201;257202;257203;308197;308198;308199;310574;310575;310576;310577;310578;310579;310580;310581;321013;321014;321015;321016;321017;321018;321019;321020;321021;321022;321023;321024;370320;370321;370322;370323;370324;370325;370326;370327;370328;370329;370330;370331;370332;370333;370334;370335;370336;370337;370338	P08174	CD55	-2.62534	-3.15574	-2.85116	-3.1653	-3.18421	-3.02387	-2.12686	-3.11001	-2.77957	-3.24442	-3.29751	-3.29906	-2.48122	-2.7704	-2.39981	-3.05308	-3.56795	-3.43314	-2.93218	-2.42644	-2.65336	-3.10007	-3.38668	-3.31049
7594;7595;7596;7597;7598;7599;7600;7601;7602;7603;7604;7605;7606;7607;7608;7609;7610;7611;7612;7613;7614;7615;7616;7617;7618;7619;7620;7621;7622;7623;7624;7625;7626;7627;7628;7629;53115;53116;53117;53118;53119;53120;53121;53122;53123;53124;53125;53126;53127;53128;53129;53130;53131;53132;53133;53134;53135;53136;53137;53138;53139;53140;53141;53142;53143;53144;87169;87170;87171;87172;87173;87174;871…	P08195	SLC3A2	-5.5196	-5.72651	-5.8421	-5.69776	-5.69457	-5.77925	-5.6983	-5.89554	-5.69474	-5.62874	-5.61161	-5.66044	-5.58386	-5.68531	-5.71875	-5.81942	-5.59627	-5.7963	-5.77636	-5.7327	-5.82365	-5.88713	-5.63792	-5.69118
6620;6621;6622;6623;6624;6625;6626;6627;6628;6629;6630;55918;55919;55920;55921;121628;121629;121630;121631;121632;121633;121634;121635;121636;151062;151063;176932;176933;176934;176935;176936;176937;176938;176939;176940;176941;176942;318146;318147;318148;332075;332076;332077;332078;332079;332080;332081;373619;419153	P08236	GUSB	1.83974	2.2982	1.8026	2.21135	2.40812	2.04286	2.67227	1.87836	2.26119	1.79554	2.00631	2.17223	1.99797	1.96727	2.27291	2.19176	1.87083	2.48035	2.19817	2.15099	1.92711	2.37728	1.87933	2.03844
26239;26240;26241;26242;26243;26244;26245;26246;26247;26248;26249;26250;26251;26252;26253;66129;66130;66131;66132;66133;72339;155233;155234;155235;155236;155237;155238;155239;155240;155241;155242;155243;155244;155245;155246;157701;157702;157703;157704;157705;157706;157707;157708;166720;166721;166722;197126;197127;197128;205186;205187;205188;205189;325385;325386;325387;325388;325622;325623;357633;…	P08237	PFKM	0.934286	1.64406	0.940246	1.04743	1.4037	1.47261	1.04244	1.51445	1.14288	1.6836	1.22208	1.19995	1.1944	1.37352	1.31109	1.2638	1.3383	1.12324	1.00344	1.33662	1.14079	1.4761	1.20706	1.31992
6965;6966;6967;6968;6969;6970;6971;6972;6973;6974;6975;6976;6977;6978;6979;6980;6981;6982;6983;6984;6985;7514;7515;7516;7517;7518;7519;7520;7521;7522;7523;7524;7525;7526;7527;7528;7529;7530;7531;7532;7533;7534;7535;7536;7537;7538;7539;7540;7541;7542;7543;7544;7545;7546;7547;7548;7549;7550;7551;7552;7553;7554;7555;7556;7557;7558;7559;7560;7561;7562;7563;7564;7565;7566;7567;7568;7569;7570;7571;7572…	P08238	HSP90AB1	2.07698	0.783792	1.47873	0.822077	0.685522	0.747317	1.37364	0.984343	1.5229	0.771883	0.827264	0.766357	1.55247	0.569937	1.07613	1.27645	0.87745	0.931561	1.37609	1.55545	0.981222	0.963419	0.842624	0.7145
14369;14370;14371;14372;14373;14374;14375;14376;20693;20694;20695;20696;20697;20698;20699;20700;20701;20702;43083;48463;48464;48465;48466;48467;48468;48469;48470;48471;48472;48473;48474;48475;88156;88157;88158;98151;98152;98153;98154;98155;121822;121823;121824;171274;171275;196569;196570;211353;211354;211355;211356;211720;211721;211722;211723;236241;236242;236243;236244;236245;236246;236336;23633…	P08240	SRPRA	-1.95563	-1.89714	-2.15026	-1.92817	-1.91625	-2.14401	-2.0116	-2.09696	-2.01039	-1.70236	-2.00353	-1.98472	-1.96477	-1.81578	-1.9884	-2.00738	-2.07774	-2.00052	-1.90077	-1.90662	-1.93186	-2.16676	-2.12902	-2.10576
83189;83190;83191;222272;222273;222274;222275;231081;231082;231083;231084;231085;231086;231087;231088;231089;231090;231091;231092;231093;231094;231095	P08243	ASNS	0.106367	-0.338077	-0.627303	0.0680561	-0.302156	0.0461122	0.203816	-0.748204	-0.142177	-0.098879	-0.436396	-0.122595	-0.123088	-0.538651	0.272197	-0.209366	-0.40696	-0.0665999	-0.21179	-0.103534	-0.0346974	-0.379629	-0.27729	-0.283177
234096;234097;234098;234099;234100;234101;234102;234103;234104;234105;298173;298174;312008;312009;312010;312011;312012;312013;312014;312015;312016;312017;312018;312019;312020;312021;337189;337190;337191;337192;337193;337194;337195;337196;337197;337198;337199;337200;414953;414954;414955;414956;414957;414958;414959;414960;414961;414962;414963;414964	P08246	ELANE	1.22655	-0.671055	2.24633	0.928489	1.0963	0.0287769	2.49171	-0.312117	2.0937	-0.0141669	-0.233342	0.173184	1.71892	2.19562	1.63783	0.113889	-0.832433	-0.525573	0.690781	3.01671	2.17346	0.141734	-0.725861	-0.386774
124821;124822;124823;124824;192127;192128;192129;192130;192131;192132;423558	P08253	MMP2	1.3156	0.00764419	0.187238	-0.105222	0.174222	-0.0999457	0.13791	0.327037	0.387453	-0.0802731	0.647709	-0.229178	0.166029	0.0852408	0.907401	0.215487	-0.461998	-0.0260034	-0.00822453	0.831948	1.03408	0.117034	-0.092689	0.00924227
18823;18824;18825;18826;18827;18828;18829;18830;18831;18832;18833;18834;18835;18836;18837;18838;18839;18840;18841;18842;18843;18844;18845;18846;18847;18848;18849;134583;134584;134585;134586;134587;134588;134589;204110;204111;204112;204113;204114;204115;204116;204117;204118;204119;204120;204121;204122;204123;204124;204125;215289;215290;215291;215292;215293;235805;235806;235807;235808;235809;278736…	P08263	GSTA1	0.269659	0.735238	-0.60946	1.26862	0.836741	2.92098	0.791572	1.37817	0.0458438	1.54585	0.85211	1.20596	0.316625	-0.240372	0.0695801	0.42074	2.21503	2.32106	1.09361	-0.4429	1.12513	0.832458	0.371645	2.78624
31441;31442;31443;31444;31445;31446;31447;31448;45836;110777;110778;110779;110780;110781;110782;110783;110784;110785;110786;110787;110788;110789;110790;116734;116735;116736;147137;147138;147139;147140;147141;147142;147143;180100;180101;180102;180103;180104;180105;180106;180107;180108;180109;180110;180111;180112;180113;180114;180115;188364;188365;188366;188367;292977;292978;292979;292980;292981;29…	P08311	CTSG	1.48872	0.200285	2.21353	1.19676	1.43481	0.711689	2.19359	0.674607	1.89207	0.743085	0.777965	0.591216	1.70305	2.11389	1.92242	0.591017	0.425897	0.551511	1.14276	2.64702	1.82135	0.889889	0.398667	0.330297
66094;66095;66096;66097;66098;66099;66100;71345;280227	P08397	HMBS	1.1081	1.20628	1.32192	0.985076	1.21138	1.60001	1.26354	1.06519	1.40542	0.784157	1.74054	1.17563	1.67412	1.64607	1.04077	1.48521	1.38715	0.869642	0.820999	1.25353	1.15628	1.47772	1.51065	1.30904
87162;87163;87164;87165;87166;87167;87168;153251;153252;153253;153254;153255;181863;181864;181865;243244;243245;248553;248554;248555;248556;424359	P08473	MME	-1.24196	-1.30924	-1.29949	-1.47038	-1.54365	-1.0055	-1.23515	-1.56351	-0.988959	-1.33889	-1.52053	-1.43853	-1.28266	-1.44717	-1.09142	-1.26491	-1.4927	-1.22758	-1.1075	-1.22406	-1.14737	-1.47204	-1.46635	-1.16913
508;509;510;511;512;513;514;515;516;517;518;519;520;521;522;523;524;525;526;7890;17160;17161;17162;91227;91228;91229;91230;91231;91232;91233;91234;91235;99760;99761;99762;100561;100562;100563;100564;100565;100566;100567;100568;100569;100570;125553;143890;143891;143892;143893;143894;143895;143896;143897;143898;143899;143900;143901;143902;146184;146185;150997;150998;150999;151000;151001;155067;1648…	P08559	PDHA1	-1.89996	-1.77853	-1.90028	-1.25492	-1.43214	-1.79	-1.92184	-1.83454	-1.98038	-0.99959	-1.35289	-1.59824	-1.81059	-1.87551	-1.85591	-1.74601	-1.19495	-1.66462	-1.66007	-1.9273	-1.71993	-1.71187	-1.57458	-1.49468
13383;13384;13385;13386;13387;13388;13389;13390;13391;13392;13393;13394;13395;13396;38838;38839;38840;38841;136042;136043;205624;205625;205626;205627;205628;259899;259900;259901;317597;317598;317599	P08571	CD14	-0.480554	-0.377355	-0.896242	-0.446916	-0.0911939	-0.641152	-0.136946	-0.300743	-0.492825	-0.666046	-0.940856	-0.394165	-0.24632	-0.276413	-0.726763	-0.398914	-0.774347	-0.096068	-0.378877	-0.168243	-0.263104	-0.619802	-0.703972	-0.656225
16098;16099;16100;17298;17299;17300;17301;17302;17303;38131;38132;38133;38134;38135;144026;144027;144028;144029;144030;144031;144032;144033;144034;144035;144036;144037;144038;144039;144040;144041;144042;146034;149936;149937;149938;158756;158757;158758;158759;158760;158761;158762;160905;170151;170152;170153;170154;170155;170156;181022;184141;184142;184143;184144;184145;184146;347576;347577;347578;…	P08572	COL4A2	3.2326	2.54294	2.11364	1.81556	2.01569	2.78473	3.28899	1.85132	2.47577	2.45008	1.7714	2.40741	2.04407	2.18238	2.97924	2.10018	1.72174	3.22895	2.13777	2.08564	2.53702	2.78943	1.96557	2.79827
3206;3207;3208;3209;3210;3211;3212;3213;3214;3215;3216;3217;3218;3219;3220;3221;3222;3223;3224;3225;3226;3227;3228;3229;76809;76810;76811;76812;76813;76814;76815;76816;76817;76818;76819;76820;76821;76822;76823;76824;76825;76826;102362;102363;102364;102365;102366;102367;102368;102369;102370;102371;102372;102373;102374;152198;152199;152200;152201;160536;177779;177780;177781;177782;177783;177784;177…	P08574	CYC1	-2.01737	-1.23749	-2.02387	-1.36955	-1.42294	-1.23434	-1.85899	-1.67845	-2.01314	-0.69756	-1.24885	-1.4175	-1.69377	-2.21545	-1.61765	-1.58969	-0.89508	-1.40531	-1.88433	-1.93584	-1.84587	-1.39625	-1.03168	-1.03079
8214;8215;12884;45230;46941;46942;51613;51614;54860;54861;54862;54863;54864;66394;66395;70758;70759;70760;70761;70762;70763;70764;70765;70766;105167;105168;105169;112537;137256;137257;186671;215034;228547;228548;228549;230841;230842;230843;246641;290489;290490;299293;311459;311460;311461;320984;320985;320986;320987;320988;320989;343449;343450;343451;352670;352671;352672;369144;369145;376777;37677…	P08575	PTPRC	1.55836	1.88943	1.47157	1.96354	2.30315	2.1165	2.13968	1.58495	2.43617	1.43069	1.46492	2.04285	1.94851	1.87214	2.21226	1.60079	1.48741	2.15615	1.99955	2.46326	2.15371	1.52909	1.43258	1.6297
50058;50059;50060;50061;50062;50063;50064;50065;50066;50067;50068;50069;50070;50071;50072;50073;50074;50075;50076;50077;50078;104897;104898;104899;104900;104901;104902;104903;104904;166202;166203;166204;166205;166206;166207;166208;166209;166210;166211;166212;166213;166214;166215;166216;166217;166218;166219;166220;166221;166222;166223;166224;166225;166226;166227;176763;176764;176765;176766;176767;…	P08579	SNRPB2	-2.02177	-2.30641	-1.90046	-2.09786	-2.18919	-2.16335	-2.01533	-2.26725	-2.1568	-1.93635	-2.27301	-1.90995	-2.14041	-2.49117	-2.00676	-2.12029	-1.89066	-2.02511	-1.83179	-2.19859	-2.02838	-1.97667	-2.41509	-2.06404
12841;12842;64532;64533;64648;64649;64650;64651;64652;121231;125513;162854;162855;162856;243706;243707;243708;280166;280167;280168;280169;280170;280171;280172;280173;280174;298244;298245;323592;323593;323594;323595;323596;323597;323598;323599;323600;347621;358788;378477;378478;378479	P08581	MET	-3.20587	-3.22733	-3.42481	-3.35031	-3.38232	-3.26449	-3.36577	-3.37371	-3.46605	-3.42931	-3.49668	-3.46026	-3.30748	-3.19054	-3.41587	-3.33538	-3.35944	-3.4064	-3.18754	-3.17222	-3.14735	-3.15891	-3.15308	-3.12523
14750;32994;43474;45690;45691;45692;46589;46814;46815;47803;47804;47805;47806;47807;47808;47971;47972;47973;47974;47975;47976;47977;47978;47979;59023;59024;59025;59026;59027;59028;59029;76258;76259;76260;76261;76262;86243;86244;86245;86246;86247;86248;86249;86250;86251;86278;86279;86280;93630;93631;93632;93633;100869;100870;100871;100872;100873;114665;114666;114667;124643;139813;139814;139815;139…	P08603	CFH	1.88004	1.57241	1.15324	1.21113	1.24857	1.58852	1.2781	1.93613	1.46246	1.12202	1.34933	1.03998	1.6645	1.94603	1.60704	1.36439	1.07162	1.09605	1.58862	1.67469	1.43954	1.4768	1.39694	0.917471
50338;50339;50340;50341;50342;50343;50344;50345;50346;50347;50348;50349;68096;68097;70444;70445;70446;70447;70448;70449;70450;70451;70452;70453;70454;70455;70456;70457;70458;70459;70460;70461;70462;70463;70464;70465;70466;70467;70468;94070;94071;94072;94073;94074;94075;94076;94077;94078;94079;94080;94081;94082;94083;94084;94085;94086;94087;94088;94089;94090;94091;94092;94093;94094;94095;94096;940…	P08621	SNRNP70	-3.45528	-3.86346	-3.3058	-3.75285	-3.72368	-3.66342	-3.41944	-3.7634	-3.34641	-3.85518	-3.79217	-3.58018	-3.5119	-3.82182	-3.45276	-3.54374	-3.57031	-3.80706	-3.49506	-3.47498	-3.37672	-3.8421	-3.76626	-3.86869
63275;63276;63277;63278;63279;240985;240986;341297;341298;341299;341300;341301;367449;367450;367451;367452;367453;410534;410535;410536;410537;410538;410539;410540;410541;410542	P08648	ITGA5	0.468101	-0.127677	-0.240155	-0.315085	-0.139334	-0.14333	0.343721	-0.0318162	0.0476045	-0.281705	-0.476383	-0.124134	-0.201403	0.156918	0.239443	-0.125487	-0.501707	-0.0344768	-0.055708	-0.00606823	0.33392	-0.221345	-0.304788	-0.223659
33656;33657;33658;58234;58235;58236;58237;58238;58239;58240;58241;58242;58243;58244;58245;58246;58247;58248;69035;69036;69037;69038;69039;69040;69041;69042;69043;69044;69045;69046;69047;69048;69049;69050;69051;69052;69053;69054;69055;69056;69057;69058;69059;69060;69061;69062;69063;69064;69065;69066;69067;89269;89270;89271;89272;89273;89274;89275;89276;89277;89278;89279;89280;89281;89282;89283;892…	P08670	VIM	4.82801	4.41886	4.28441	4.45099	4.54401	4.49072	4.74901	4.4846	4.8282	4.30992	4.19404	4.53666	4.39728	4.48747	4.90022	4.52679	4.2455	4.60315	4.57757	4.47082	4.67149	4.52736	4.3881	4.41006
55693;55694;55695;70996;70997;70998;70999;71000;71001;71002;71003;71004;71005;71006;87230;87231;87232;87233;87234;87235;87236;87237;87238;87239;87240;87241;87242;114187;114188;114189;114190;114191;114192;152013;152014;152015;152016;234146;234147;234148;234149;262962;288112;288113;288114;300070;338566;338567;338568;338569;338570;338571;338572	P08697	SERPINF2	1.37502	0.979998	0.882607	0.706962	0.603127	1.03603	0.489001	1.36188	0.663775	0.784658	1.35305	0.660567	1.25989	1.66026	0.804632	0.81445	0.770541	0.456278	1.12779	1.07592	1.00976	0.916135	1.08009	0.504159
69765;69766;69767;69768;69769;69770;69771;69772;69773;69774;69775;69776;69777;69778;69779;69780;69781;69782;69783;69784;69785;69786;69787;69788;69789;69790;69791;69792;69793;182922;182923;182924;182925;182926;182927;182928;182929;182930;182931;182932;182933;182934;182935;182936;182937;182938;182939;182940;182941;234048;234049;234050;234051;234052;234053;234054;234055;234056;234057;234058;234059;2…	P08708	RPS17	-0.923156	-0.874459	-0.835072	-0.86811	-0.897971	-1.09185	-0.956812	-1.05239	-0.785112	-0.725678	-1.0862	-0.878485	-0.891391	-1.21159	-0.855137	-0.763737	-0.736989	-0.963497	-0.813869	-0.824007	-0.8599	-0.944784	-0.947794	-1.10087
57524;64128;64129;64130;101870;101871;101872;125157;125158;125159;125160;125161;125162;125163;125164;125165;125166;125167;184929;184930;184931;184932;184933;184934;184935;184936;204284;204285;204286;204287;204288;204289;204290;204291;204292;204293;204294;204295;204296;204297;204298;204299;204300;204301;204302;230216;230217;230218;230219;230220;230221;230222;230223;230224;230225;230226;230227;2302…	P08754	GNAI3	-1.11563	-1.09402	-1.53235	-1.25492	-1.08558	-0.584215	-1.26617	-0.840689	-1.05679	-1.50506	-1.23571	-0.883667	-1.3709	-1.67915	-1.21061	-0.967597	-1.12585	-0.63016	-1.42287	-1.24444	-1.24547	-0.843862	-1.20897	-0.778968
6096;6097;6098;6099;6100;6101;6102;6103;6104;6105;6106;6107;6108;6109;23873;23874;23875;65050;65051;65052;65053;65054;65055;65056;65057;65058;65059;65060;65061;65062;65063;65064;65065;65066;65067;65068;65069;65070;65071;65072;65073;65074;65075;65076;65077;65078;65079;65080;65081;65082;65083;65084;65085;65086;65087;65088;65089;65090;65091;65092;65093;65094;69934;69935;69936;69937;69938;69939;69940…	P08758	ANXA5	2.59378	2.38831	1.88768	2.16192	2.32141	2.05067	2.56083	2.17861	2.11844	2.2391	2.13172	2.24546	2.09112	1.81551	2.30133	2.31242	2.24063	2.58302	2.33736	2.15244	2.30252	2.29867	2.32591	2.04342
6995;6996;6997;6998;6999;7000;7001;7002;7003;7004;7005;7006;7007;7008;19901;19902;19903;19904;19905;19906;19907;19908;19909;19910;19911;19912;19913;19914;19915;19916;19917;19918;19919;19920;19921;19922;19923;19924;19925;19926;19927;19928;19929;19930;19931;19932;19933;19934;19935;19936;19937;19938;19939;70168;70169;70170;70171;70172;70173;70174;70175;70176;70177;70178;70179;70180;70181;70182;70183…	P08865	RPSA	-0.818958	-0.694938	-0.829337	-0.724979	-0.863518	-0.953833	-0.85166	-0.769655	-0.826489	-0.622163	-1.10113	-0.743974	-0.69263	-1.20962	-0.678981	-0.861987	-0.867857	-0.671629	-0.778126	-0.698805	-0.81265	-0.813452	-0.871783	-0.914374
40002;95933;95934;95935;273760;273761;273762;308837;308838;308839;308840;308841;308842;308843;308844;308845;308846;308847;308848;308849;308850;308851;308852;308853;308854;308855;401814;401815;401816;401817;401818;401819;401820;401821;401822;401823;401824;401825;401826;401827;401828;401829;401830;401831;401832;401833;401834;401835;401836;401837;401838;401839;401840;401841;401842;401843;401844;4018…	P08962	CD63	-0.126314	0.501278	0.0376309	0.160587	0.265356	-0.257389	0.399381	0.17651	-0.164762	-0.111676	0.373143	-0.0985793	-0.036399	0.0991284	0.447716	-0.160721	0.075785	0.225161	-0.0292817	0.30217	0.145061	-0.164326	0.463123	-0.164015
38419;38420;38421;38422;38423;167038;167039;167040;188534;306586;306587;316513;316514;316515;316516;316517;391490;391491;391492;391493;391494;391495	P09001	MRPL3	-1.66256	-2.03787	-1.6923	-1.78044	-1.99946	-1.73577	-1.76572	-1.70708	-1.75489	-1.70309	-1.95693	-1.82874	-1.59105	-1.79093	-1.82193	-1.74113	-1.88166	-1.76019	-1.55903	-1.85358	-1.72376	-1.73477	-1.97369	-1.93454
42099;42100;42101;42102;42103;42462;42463;42464;50058;50059;50060;50061;50062;50063;50064;50065;50066;50067;50068;50069;50070;50071;50072;50073;50074;50075;50076;50077;50078;123067;123068;123069;123070;123071;123072;123073;123074;123075;123076;123077;123078;123079;166202;166203;166204;166205;166206;166207;166208;166209;166210;166211;166212;166213;166214;166215;166216;166217;166218;166219;166220;1…	P09012	SNRPA	-2.72066	-3.34848	-3.05124	-3.37609	-3.2957	-3.53378	-3.02775	-3.40833	-2.94952	-3.49458	-3.27193	-3.32637	-3.2374	-3.79105	-3.24036	-3.11741	-3.01929	-3.21204	-3.2386	-3.14986	-3.2244	-3.25205	-3.31771	-3.40485
5151;5152;5153;5154;5155;5156;5157;5158;5159;5160;5161;5162;5163;5164;5165;5166;5167;5168;5169;5170;5171;5172;5173;5174;5175;5176;5177;5178;5179;5180;5181;5182;5183;5184;5185;5186;5187;5188;5189;5190;5191;5192;5193;5194;5195;5196;5197;5198;5199;5200;5201;5202;5203;5839;50858;50859;50860;50861;50862;50863;50864;130674;130675;130676;130677;130678;130679;130680;130681;130682;130683;130684;130685;130…	P09104	ENO2	1.04235	0.74467	0.657215	1.07927	0.925743	0.808007	0.984766	0.863228	1.14702	0.694837	1.02553	0.973493	0.778827	0.747147	0.843966	0.946119	0.887821	1.06131	0.843084	0.801067	0.8922	1.02209	0.686502	0.934263
9651;9652;9653;9654;9655;9656;9657;9658;9659;9660;9661;9662;9663;9664;9665;51603;51604;51605;51606;51607;51608;51609;51610;51611;51612;58396;58397;58398;58399;58400;58401;58402;58403;58404;58405;58406;58407;76384;76385;76386;76387;76388;76389;76390;76391;78541;78542;78543;78544;78545;145138;145139;145140;145141;163377;163378;163379;163380;163381;163382;163383;163384;163385;183548;183549;183550;18…	P09110	ACAA1	-1.63262	-1.28447	-1.01522	-1.36687	-1.50855	-1.21772	-1.20379	-1.40688	-1.06498	-1.35193	-1.38873	-1.52193	-1.40804	-1.22737	-1.40534	-1.14071	-1.4304	-1.30775	-1.28635	-1.58053	-1.57774	-1.18157	-1.17706	-1.1833
40136;40137;40138;40139;132160;132161;300083;300084;337305;337306;337307;337308;337309;346988;359741	P09132	SRP19	-0.0736285	0.249679	-0.123236	0.102925	0.0778618	0.156661	-0.0962567	0.148339	0.13086	0.295843	-0.192272	-0.0912075	0.0715567	-0.20892	-0.220202	0.139784	0.337048	0.141516	0.283784	-0.188532	0.258233	-0.0615794	0.126165	0.076196
13125;13126;13127;13128;13129;13130;13131;13132;13133;13134;13135;13136;13137;13138;13139;13140;13141;13142;13143;13144;13145;13146;13147;13148;13149;13150;13151;13152;13153;13154;13155;13156;13157;13158;13159;13160;13161;13162;13163;13164;13165;13166;13167;13168;13169;13170;13171;13172;13173;13174;13175;13176;13177;13178;24644;24645;24646;24647;24648;24649;24650;24651;24652;24653;24654;24655;246…	P09211	GSTP1	2.88964	3.44856	2.82548	2.64937	2.576	2.68323	2.85619	3.44586	2.73715	2.43295	3.17743	2.73403	2.96728	2.47393	3.06848	3.09751	2.65713	3.2874	2.59606	3.05267	2.47548	2.91847	3.40041	2.95234
141279;371575;371576;371577;371578;371579;371580;371581;371582;371583;371584;371585;371586;371587;371588;371589;371590;371591;371592;371593;371594;371595;371596;371597;371598;371599;371600;371601;371602;371603;419370;419371;419372;419373;419374;419375;419376;419377;419378;419379;419380;419381;419382	P09234	SNRPC	-3.72244	-3.91427	-3.37379	-3.90996	-3.83308	-3.86032	-3.61045	-3.57532	-3.55426	-4.17409	-3.97354	-3.91171	-3.61858	-3.79941	-3.73207	-3.84647	-3.88075	-3.95841	-3.63335	-3.53747	-3.52312	-4.02826	-4.0366	-4.06769
625;626;627;628;629;630;631;632;633;634;5118;5119;5120;5121;5122;5123;5124;5125;5126;5127;5128;5129;5130;5131;5132;5133;5134;5135;5136;5137;10911;10912;10913;10914;10915;10916;10917;10918;10919;10920;12801;12802;12803;12804;12805;12806;12807;12808;12809;12810;27937;27938;27939;27950;27951;27952;27953;27954;27955;27956;27957;27958;27959;27960;27961;27962;27963;27964;27965;27966;27967;27968;27969;2…	P09327	VIL1	-0.513296	-1.30201	0.0321844	-1.36243	-1.7167	0.757413	-1.29585	-1.48285	0.419913	-1.10454	0.144313	-1.44522	-0.506492	-0.993749	-0.793521	0.137113	-1.74123	-0.342349	-1.07203	-1.69445	-1.06959	0.30865	-0.809142	0.415123
57455;57456;57457;57458;57459;57460;57461;57462;57463;57464;57465;57466;57467;57468;57469;57470;57471;57472;57473;74069;74070;74071;74072;74073;74074;74075;74076;74077;74078;74079;135274;135275;135276;135277;135278;135279;135280;135281;135282;135283;135284;150315;150316;150317;150318;150319;150320;150321;150322;150323;150324;150325;150326;150327;150328;150329;150330;150331;150332;150333;150334;15…	P09382	LGALS1	-0.144261	-1.31963	-0.804518	-1.05195	-0.760426	-1.1512	-0.582255	-1.25312	-0.429346	-1.07104	-1.10904	-0.965471	-0.841125	-1.27825	-0.530167	-0.857597	-0.833659	-1.0358	-1.01171	-0.605519	-0.606397	-0.852723	-1.13271	-1.13085
59497;59498;59499;59500;59501;59502;59503;59504;59505;59506;59507;59508;59509;59510;59511;59512;70601;128520;128521;128522;128523;132869;132870;132871;132872;132873;132874;132875;132876;132877;132878;132879;132880;149274;149275;149276;149277;149278;149279;149280;149281;149282;149283;149284;149285;149286;149287;149288;149289;149290;158199;158200;158201;158202;158203;158204;158205;158206;158207;158…	P09429	HMGB1	2.23118	2.14113	2.94961	2.3408	2.29444	2.51364	2.62532	2.51703	2.81484	2.06312	2.14767	2.39893	2.50341	1.96286	2.50749	2.23782	2.60232	2.48827	2.62451	2.47261	2.64001	2.2109	2.20953	2.30013
15070;15071;15072;15073;15074;15075;15076;15236;15237;15238;15239;15240;15241;15242;15243;19554;19555;30648;30649;30650;30651;30652;30653;30654;30655;30656;30657;30658;30659;30660;30661;30662;30663;30664;30665;30666;30667;30668;30669;30670;30671;30672;30673;30674;30675;30676;30677;30678;30679;30680;30681;50079;50080;55144;55145;55146;55147;55148;55149;55150;55151;55152;55153;55154;55155;55156;551…	P09467	FBP1	1.13362	1.96871	0.977902	1.71162	1.78645	2.22578	1.52627	1.40927	1.40049	1.77937	1.92621	1.99866	1.37441	1.28253	1.65462	1.68876	1.71157	2.27027	1.42834	0.951919	1.56409	1.74236	2.00171	2.31656
53511;53512;53513;53514;53515;235484;382095;426143;426144;426145;426146;426147;426148	P09486	SPARC	1.3189	-0.576993	0.792981	-0.434594	-0.323263	-0.388128	-0.475214	-0.451581	-0.116115	-0.0805047	0.471195	-0.202239	-0.298647	-1.02348	0.439567	0.0522404	-0.0767352	0.380658	0.269342	0.448761	0.866854	-0.327511	-0.252668	-0.758737
158446;158447;158448;179592;179593;179594;179595;179596;206311;206312;206313;206314;206315;212772;212773;212774;217860;217861;217862;217863;217864;217865;233616;233617;233618;233619;233620;233621;233622;233623;233624;233625;233626;233627;233628;233629;233630;233631;242133;242134;242135;242136;242137;242138;242139;242140;242141;242142;266194;316904;340886;340887;427067;427068;427069;431983;431984;…	P09488	GSTM1	0.0814632	0.160937	-0.931143	0.283748	0.477639	-0.401555	-0.840874	-0.832081	0.845997	-0.639936	-0.583739	1.37955	-0.69819	-0.0331302	0.383049	-0.551656	-0.62641	1.03449	-0.102308	0.153646	-0.054004	-0.0299556	-0.128563	0.0884617
930;931;932;933;934;935;936;937;938;939;940;941;942;943;944;945;9833;9834;9835;9836;9837;9838;9839;9840;9841;9842;9843;9844;9845;9846;9847;9848;11073;11074;11075;11076;11077;11078;11079;11080;11081;11082;11083;11084;11085;11086;11087;11088;11089;11090;11091;11092;11093;11094;11634;11635;11636;11637;11638;11639;11640;11641;11642;11643;11644;11645;11646;11647;11648;11649;11650;11651;11652;11653;116…	P09493	TPM1	3.20421	2.88914	2.22879	2.90084	3.79071	2.91693	3.51029	2.64495	3.34502	2.75408	2.53346	3.17432	2.49373	2.70372	2.77104	3.59349	3.50939	3.12905	2.29577	2.99024	3.48309	3.58933	3.28048	2.88908
92794;92795;92796;92797;92798;92799;92800;103954;103955;103956;103957;103958;103959;103960;103961;215673;215674;215675;215676;215677;215678;215679;215680;222441;222442;226019;226020;226021;226022;226023;226024;226025;226026;226027;226028;226029;226030;226031;252753;252754;252755;252756;252757;252758;252759;252760;252761;252762;252763;252764;252765;299407;299408;299409;299410;299411;299412;299413;…	P09496	CLTA	-1.49684	-1.49757	-1.38207	-1.64006	-1.33115	-1.76191	-1.18975	-1.72498	-1.39237	-1.75501	-1.46993	-1.68514	-1.3066	-1.58338	-1.64058	-1.55385	-1.20666	-1.80507	-1.46232	-1.34596	-1.25393	-1.69968	-1.55128	-1.74085
63786;63787;63788;93228;93229;93230;93231;93232;93233;93234;93235;93236;93237;93238;93239;93240;93241;93242;93243;93244;93245;93246;93247;251090;251091;251092;251093;251094;251095;251096;251097;251098;251099;251100;251101;251102;251103;251104;251105;251106;251107;251108;251109;251110;251111;259302;259303;259304;309693;309694;309695;309696;309697;309698;309699;309700;309701;309702;309703;309704;31…	P09497	CLTB	-1.78458	-1.73185	-1.9905	-1.83799	-1.80715	-2.13044	-2.05443	-1.74865	-1.95675	-1.84597	-1.64049	-1.91204	-1.78995	-1.9032	-2.0563	-1.90501	-1.54248	-1.99207	-2.00134	-2.31159	-1.81268	-1.913	-1.62179	-1.95602
4192;4193;4194;4195;4196;4197;4198;4199;4200;4201;4202;4203;4204;4205;4206;4207;4208;4209;4210;4211;4212;4213;4214;4215;4216;4217;4218;4219;4220;4221;4222;4223;4224;4225;4226;4227;4228;4229;4230;4231;4232;4233;4234;4235;4236;4237;4238;4239;10513;10514;10515;10516;10517;10518;10519;10520;10521;10522;10523;10524;10525;10526;10527;10528;10529;10530;10531;10532;10533;10534;10535;10536;10537;10538;105…	P09525	ANXA4	1.43106	1.71563	1.70581	1.40731	1.42032	1.78885	1.77916	1.756	1.56247	1.23317	1.54695	1.64129	1.68572	1.22912	1.69404	1.82332	1.28129	1.74855	1.83988	1.28371	1.32363	1.79936	1.59229	1.76033
16242;16243;16244;18436;18437;29346;29347;29348;29349;29350;62436;62437;62438;62439;62440;62441;62442;158324;158325;158326;158327;158328;158329;160906;160907;196775;196776;196777;223489;238702;238703;238704;256010;256011;256012;266258;266259;266260;268108;268109;268110;268111;268112;268113;268114;268115;268116;268117;268118;268119;268120;276209;289670;289671;289672;302025;302026;302027;387155;387…	P09543	CNP	-1.23124	-1.48879	-1.51205	-1.53894	-1.44769	-1.61119	-1.21433	-1.83713	-1.18649	-1.34195	-1.31922	-1.28464	-1.54984	-1.27859	-1.35013	-1.33443	-1.627	-1.19495	-1.28634	-1.32876	-1.42115	-1.54929	-1.4357	-1.42076
3857;6722;6723;6724;6725;6726;6727;6728;6729;6730;6731;6732;6733;6734;6735;6736;6737;6738;6739;6740;6741;6742;6743;6744;6745;6746;25606;25607;25608;25609;25610;25611;25612;84600;84601;84602;84603;84604;84605;84606;84607;84608;84609;84610;84611;84612;84613;84614;84615;84616;84617;84618;84619;84620;84621;84622;84623;84624;84625;84626;84627;84628;84629;84630;84631;84632;84633;84634;84635;84636;84637…	P09622	DLD	-1.71406	-1.50989	-1.46897	-0.880278	-1.12221	-1.51265	-1.72924	-1.6426	-1.73334	-0.52712	-1.01518	-1.26422	-1.57447	-1.87994	-1.55176	-1.4182	-0.566293	-1.40427	-1.34495	-1.78801	-1.32467	-1.4702	-1.12166	-1.09147
80388;80389;80390;80391;80392;80393;80394;80395;80396;80397;80398;80399;80400;80401;80402;80403;80404;80405;80406;80407;80408;80409;80410;80411;80412;80413;80414;80415;80416;80417;80418;80419;80420;80421;80422;80423;80424;80425;80426;80427;80428;80429;80430;80431;80432;80433;80434;88652;88653;88654;88655;88656;88657;88658;88659;88720;88721;88722;88723;88724;88725;88726;88727;88728;88729;88730;887…	P09651	HNRNPA1	-3.92639	-4.39486	-3.71744	-4.3025	-4.32242	-4.31559	-3.95579	-4.34628	-3.83748	-4.46733	-4.33176	-4.31178	-3.9945	-4.54939	-3.93055	-4.18595	-4.34342	-4.2553	-3.99525	-4.02052	-4.0506	-4.29495	-4.45412	-4.37059
115161;115162;115163;115164;115165;115166;154716;154717;154718;154719;154720;154721;154722;154723;154724;154725;154726;154727;160479;160480;160481;160482;160483;160484;160485;160486;160487;212296;212297;212298;212299;213234;213235;213236;213237;213238;213239;223822;223823;223824;223825;223826;223827;223828;223829;223830;223831;223832;257065;257066;257067;257068;257069;257070;257071;257072;257073;…	P09661	SNRPA1	-2.13095	-2.47276	-1.93984	-2.42709	-2.40939	-2.18902	-2.08828	-2.38969	-2.06742	-2.54562	-2.28976	-2.3323	-2.13395	-2.40757	-2.15166	-2.15383	-2.50718	-2.29614	-2.23133	-1.99236	-2.33071	-2.31621	-2.45027	-2.3977
15260;15261;15262;15263;15264;15265;15266;15267;15268;15269;15270;15271;15272;15273;15274;15275;15276;15277;15278;15279;15280;15281;29233;29234;29235;29236;29237;29238;29239;29240;29241;29242;29243;29244;29245;29246;29247;29248;29249;29250;29251;29252;29253;29254;29255;29256;43690;43691;43692;43693;43694;43695;43696;43697;43698;43699;43700;43701;43702;43703;43704;43705;43706;43707;55187;55188;551…	P09669	COX6C	-2.18881	-1.60524	-1.79073	-0.899015	-1.20947	-1.34029	-1.91633	-1.83717	-2.00007	-0.65289	-0.88236	-1.37914	-1.7614	-2.1099	-1.844	-1.37096	-0.391111	-1.62552	-1.82785	-1.94341	-1.7324	-1.33927	-1.13607	-0.848744
1980;1981;1982;1983;1984;1985;1986;1987;1988;1989;1990;1991;1992;1993;1994;1995;1996;1997;23192;23193;23194;23195;23196;23197;23198;23199;23200;23201;23202;23203;23204;23205;23206;23207;23208;23209;23210;23211;23212;23213;23214;23215;23216;104618;104619;104620;104621;104622;104623;139748;139749;139750;139751;146752;149852;149853;149854;149855;149856;149857;149858;149859;149860;149861;149862;15007…	P09758	TACSTD2	-3.70854	-4.38122	-4.32427	-4.33268	-4.30151	-4.30611	-4.0964	-3.48061	-4.2895	-4.35959	-4.42049	-4.27653	-4.07014	-3.94874	-3.94515	-4.28461	-4.33444	-4.29191	-4.21895	-4.21799	-4.47466	-3.94562	-3.94873	-4.50413
249619;249620;249621;249622;272564;321520;321521;321522;321523;321524;336168;336169;366192;366498;385779;385780;385781;385782;385783	P09871	C1S	3.94651	3.23328	2.82765	2.69859	3.03327	3.087	3.57265	3.6451	3.5046	2.96733	2.76418	2.6107	3.55982	3.88154	3.8555	3.03732	2.5657	2.71193	3.13159	3.36577	3.41659	2.8896	3.10361	2.7644
11604;11605;11606;11607;11608;11609;11610;11611;11612;11613;11614;11615;11616;11617;11618;11619;11620;11621;11622;11623;27679;27680;27681;27682;27683;27684;27685;27686;27687;27688;27689;32335;32336;32337;32338;32339;32340;32341;32342;32343;32344;32345;32346;32347;32348;32349;32350;32351;32352;32353;32354;70427;70428;73284;73285;73286;73287;73288;73289;73290;73291;73292;73293;86652;86653;91699;917…	P09874	PARP1	-1.75853	-2.37974	-2.14208	-2.29413	-2.2422	-2.2075	-2.09623	-2.4138	-1.76449	-2.48611	-2.4306	-2.13072	-1.84943	-2.48203	-2.19166	-2.14089	-2.52779	-2.09123	-1.97641	-1.80037	-2.1446	-2.35781	-2.60288	-2.31013
52926;52927;52928;67224;174574;174575;174576;174577;174578;174579;174580;174581;174582;174583;174584;174585;174586;174587;174588;174589;284105	P09917	ALOX5	0.736816	0.88761	0.46914	0.842394	0.890024	0.787944	0.546831	0.614733	0.51973	0.567612	1.33737	0.705533	1.08605	0.549151	1.00496	0.699957	0.513332	0.681482	0.505359	1.13483	0.8783	0.771446	0.850233	0.702559
18859;18860;18861;18862;18863;18864;18865;18866;18867;18868;18869;18870;18871;18872;18873;18874;18875;18876;18877;18878;18879;18880;18881;18882;18883;18884;18885;18886;29791;29792;29793;29794;29795;29796;29797;29798;29799;55756;55757;55758;55759;57261;57262;57263;57264;57265;57266;57267;57268;57269;57270;57271;57272;57273;57274;57275;62583;62584;62585;66602;66603;66604;66605;66983;66984;66985;869…	P09960	LTA4H	1.82646	2.03646	2.00538	2.20497	2.20038	2.32059	2.0891	2.24578	2.17169	1.97891	1.80777	2.15341	1.95327	2.0812	2.16006	2.09959	2.10963	2.26812	1.97183	2.17231	2.33553	1.96384	1.93959	2.1471
47391;47392;47393;47394;47395;47396;47397;47398;47399;47400;47401;47402;47403;47404;47405;47406;47407;47408;47409;47410;47411;47412;47413;56655;56656;56657;56658;56659;56660;56661;56662;56663;56664;56665;56666;56667;56668;56669;56670;56671;56672;56673;56674;56675;56676;56677;56678;68542;107356;107357;157978;157979;157980;157981;157982;157983;157984;157985;157986;157987;157988;157989;157990;157991…	P09972	ALDOC	0.914916	1.11915	1.11189	1.17808	1.16341	1.12709	1.19361	1.02503	1.20361	0.896182	1.19401	0.918266	1.19151	0.863501	1.31183	1.38379	1.18982	1.29349	0.890496	1.10925	1.04258	1.1393	1.21975	1.18398
411;412;413;414;415;416;417;418;419;420;421;422;423;713;714;715;716;717;718;719;720;721;6887;9955;9956;9957;9958;9959;9960;9961;9962;9963;9964;9965;9966;9967;9968;9969;9970;9971;9972;22327;22328;22329;22330;22331;22332;22333;22334;22335;22336;22337;22338;22339;22340;22341;22342;22343;22344;22345;22346;22347;28541;28542;28543;28544;33765;33766;44898;44899;44900;44901;44902;44903;55063;59221;59222;…	P0C0L4	C4A	2.42577	2.266	1.7214	1.99872	1.96195	2.02424	1.92966	2.53731	2.27382	1.83449	1.88939	1.88578	2.26738	2.56749	2.25143	1.97378	1.68689	1.90459	2.40568	2.33304	2.09655	2.02463	2.12645	1.52884
411;412;413;414;415;416;417;418;419;420;421;422;423;713;714;715;716;717;718;719;720;721;6887;9955;9956;9957;9958;9959;9960;9961;9962;9963;9964;9965;9966;9967;9968;9969;9970;9971;9972;11129;11130;11131;11132;11133;11134;11135;11136;11137;11138;11139;11140;11141;11142;11143;11144;11145;11146;11147;11148;22327;22328;22329;22330;22331;22332;22333;22334;22335;22336;22337;22338;22339;22340;22341;22342;…	P0C0L5	C4B	-1.89085	-2.51055	-3.20708	-2.84365	-2.71395	-2.413	-2.60707	-2.6153	-2.40913	-3.02786	-2.89237	-2.49669	-2.11634	-2.02786	-2.13055	-2.36065	-2.58371	-5.03274	-2.42473	-1.96858	-2.9477	-2.57035	-2.48205	-3.35344
3639;3640;3641;3642;3643;3644;3645;3646;3647;3648;3649;3650;3651;3652;3653;3654;3655;3656;3657;3658;3659;3660;3661;3662;3663;3664;3665;3666;3667;3668;3669;3670;3671;3672;3673;3674;3675;3676;3677;3678;3679;3680;3681;3682;3683;3684;3685;3686;3687;3688;3689;3690;3691;3692;3693;3694;3695;3696;3697;8004;8005;8006;8007;8008;8009;8010;8011;8012;8013;8014;8015;8016;8017;8018;8019;8020;8021;8022;8023;8024…	P0CG05	IGLC2	6.47799	7.95963	5.9826	7.59935	7.4405	7.37322	6.47848	7.48075	8.04924	6.42269	6.05836	8.34473	6.92547	6.75956	7.44295	7.22043	7.05188	7.42507	7.72614	6.39194	7.05369	7.53415	6.548	7.33189
243783;243784;293459;293460;293461;293462;293463;293464;293465;293466;293467;293468;293469;305352;305353;305354;305355;305356;347796;347797	P0CG08	GPR89B	-1.34432	-1.73916	-2.12088	-1.82141	-1.79232	-1.80642	-1.67485	-2.31364	-1.82463	-1.51734	-1.72037	-1.67488	-1.84855	-2.32177	-1.73811	-1.76904	-1.69076	-1.5795	-1.98335	-1.4058	-2.10579	-1.65669	-1.76107	-1.70735
28299;28300;28301;28302;28303;28304;28305;28306;28307;28308;28309;28310;28311;28312;28313;28314;28315;179602;179603;179604;179605;179606;179607;179608;179609;179610;179611;179612;179613;179614;179615;179616;179617;179618;212775;212776;212777;212778;212779;212780;212781;212782;217756;217757;217758;217759;217760;217761;217762;217763;313237;313238;313239;313240;313241;313242;313243;313244;313245;313…	P0DJD8	PGA3	-0.687077	-1.00806	-0.578601	2.92309	3.00911	-2.29562	-0.76953	0.106765	-1.64339	2.36602	1.68592	0.952589	-0.731267	-1.27753	-0.443963	-1.01359	3.98708	0.418509	0.483691	-1.43796	0.847672	-0.630215	1.71086	0.852108
17307;17308;17309;17310;17311;17312;127159;127160;127161;127162;127163;127164;127165;127166;127167;127168;127169;127170;127171;127172;127173;127174;127175;127176;173809;194462;194463;194464;194465;194466;194467;194468;194469;194470;266864;266865;328877;359574;359575;371914;371915;371916;371917;371918;371919;371920;404821;404822;404823;404824;404825;404826;404827;404828;404829;404830;404831;404832…	P0DMN0	SULT1A4	-1.03678	0.437953	-1.0404	-0.380458	-0.541954	0.695159	-0.739266	-0.0524977	-0.188935	-0.622582	0.18237	-0.762241	-0.720696	-0.381907	-0.500196	0.112608	-0.655433	0.363606	-0.78882	-1.26765	-0.701146	0.0404958	0.0356005	0.534275
257;258;259;260;261;262;263;264;265;9265;9266;9267;9268;9269;9270;9271;9272;9273;9274;9275;9276;9277;13917;13918;13919;13920;13921;13922;13923;13924;13925;13926;13927;13928;13929;13930;13931;13932;13933;13934;13935;13936;13937;13938;13939;13940;13941;13942;13943;13944;13945;13946;13947;13948;13949;13950;13951;13952;13953;13954;13955;13956;13957;13958;13959;13960;13961;13962;13963;13964;13965;1396…	P0DMV9	HSPA1B	-0.526508	-0.501513	-0.695239	-0.55419	-0.449052	-0.631275	-0.370378	0.145753	-0.781533	-0.645165	-0.600942	-0.715757	-0.637337	-0.804896	-0.595804	-0.597501	-0.584586	-0.200676	-0.406359	-0.243124	-0.644745	-0.741322	-0.376714	-0.762363
70746;70747;70748;70749;70750;70751;70752;70753;70754;70755;70756;70757;314180;314181;314182;314183;314184;314185;314186;314187;314188;314189;314190;314191;314192;314193;421203;421204;421205;421206;421207;421208;421209;421210;421211;421212;421213;421214;421215;421216;421217;421218;421219;421220;421221;421222;421223;421224;421225;421226;421227;421228;421229;421230;421231;421232;421233;421234;42123…	P10153	RNASE2	0.239273	0.261028	0.347014	0.545468	0.834612	0.475742	0.654228	0.287988	0.730132	0.716117	0.233423	0.474089	0.440754	0.589266	1.0413	0.408078	0.43243	0.413083	0.422114	0.951223	0.310432	0.577536	0.568481	0.349012
23934;23935;23936;23937;23938;23939;23940;23941;23942;23943;23944;23945;23946;23947;23948;23949;23950;23951;23952;23953;23954;23955;23956;23957;23958;25471;25472;25473;25474;25475;42644;54082;54083;54084;54085;99113;145089;145090;162351;200216;233663;233664;233665;233666;233667;233668;233669;233670;326060;326061;326062;369859;369860;419673;419674;419675;419676	P10155	RO60	0.317989	0.457823	0.0330843	0.432471	0.507337	0.408004	0.511363	-0.0545671	0.546647	0.249466	0.34832	0.441405	0.262519	0.578177	0.397858	0.489501	0.219352	0.504341	0.42394	0.461424	0.340002	0.331022	0.277607	0.433625
16943;16944;19832;19833;19834;30389;30390;55992;111065;144985;144986;206038;295937;295938;295939;295940;295941;295942;295943;295944;295945;295946;295947;295948;295949;295950;295951;295952;295953;295954;308946;308947;372692;372693;372694;372695	P10253	GAA	0.11321	0.0948319	-0.355486	0.0537784	0.39772	0.0806687	-0.0387792	-0.204941	0.00287164	-0.00355502	0.280453	0.43455	-0.0276686	0.441114	-0.157108	-0.0460359	0.118408	-0.0806349	-0.106979	0.089523	0.159343	-0.202585	0.0116948	0.284923
7441;72562;72563;72564;72565;153722;153723;153724;153725;153726;153727;224078;224079;224080;224081;224082;224083;224084;224085;224086;224087;224088;224089;224090;224091;224092;224093;224094;224095;224096;224097;231527;247359;247360;247361;247362;247363;247364;247365;247366;247367;247368;247369;247370;247371;247372;264589;264590;264591;264592;264593;264594;264595;264596	P10301	RRAS	0.628494	0.429057	0.286934	0.387614	0.63725	0.649643	0.628668	0.345877	0.55781	0.384485	0.629555	0.542681	0.249611	0.373736	0.526399	0.526457	0.595505	0.801806	0.311727	0.321785	0.507756	0.665768	0.651165	0.695263
4127;4128;4129;4130;4131;4132;4133;4134;4135;4136;4137;4138;4139;4140;4141;4142;4143;4144;4145;4146;4147;4148;4149;4150;4151;4152;4153;4154;4155;4156;4157;4158;4159;4160;4161;4162;4163;4164;4165;4166;4167;4168;4169;4170;4171;4172;4173;4174;4175;20220;20221;20226;20227;20228;20229;20230;20481;20482;20483;20484;20485;20486;20487;20488;20489;20490;20491;20492;20493;20494;20495;20496;20497;20498;2049…	P10412	H1-4	-3.53719	-3.40871	-2.60976	-2.93927	-2.90935	-2.67168	-2.91251	-3.5611	-2.46087	-3.35398	-3.19403	-2.75423	-3.21915	-3.79765	-2.95547	-3.12398	-2.59213	-2.73772	-2.62656	-2.83864	-2.73181	-3.49385	-3.47394	-2.96146
33780;33781;59918;59919;59920;59921;59922;59923;59924;59925;59926;59927;59928;59929;59930;59931;59932;59933;59934;59935;59936;59937;59938;59939;59940;78723;78724;78725;156150;156151;156152;156153;156154;156155;156156;156157;156158;156159;156160;156161;156162;172751;172752;172753;172754;172755;172756;172757;172758;172759;172760;172761;172762;172763;172764;172765;172766;172767;172768;172769;172770;…	P10515	DLAT	-2.23521	-2.05944	-2.56109	-1.7847	-1.8601	-2.31524	-2.40025	-2.24619	-2.44321	-1.53824	-1.81595	-2.11482	-2.33977	-2.54617	-2.20944	-2.12375	-1.68437	-2.08146	-2.3642	-2.22791	-2.11347	-2.38613	-1.63483	-2.12499
46656;46657;46658;46659;46660;46661;46662;46663;46664;46665;46666;46667;46668;46669;46670;46671;46672;46673;46674;46675;46676;46677;46678;46679;46680;46681;46682;46683;46684;46685;46686;46687;46688;46689;46690;46691;46692;46693;46694;46695;46696;46697;102078;102079;102080;102081;102082;102083;102084;102085;102086;102087;102088;102089;102090;102091;102092;102093;102094;102095;102096;102097;102098;…	P10599	TXN	0.824564	1.35524	1.22457	1.27967	1.31673	1.0409	1.2214	1.6208	0.912691	1.25852	1.18423	1.04615	0.994687	0.897466	1.34321	1.31352	1.64138	0.949297	0.875113	1.17804	1.00465	1.38306	1.30349	1.30571
45781;45782;45783;45784;45785;45786;45787;88261;88262;88263;88264;88265;88266;88267;88268;88269;88270;88271;88272;88273;88274;88275;88276;88277;88278;88279;88280;88281;88282;88283;88284;88285;88286;88287;88288;88289;88290;88291;100874;100875;100876;100877;100878;100879;100880;100881;100882;100883;100884;100885;100886;143139;158840;158841;158842;158843;158844;158845;158846;158847;158848;158849;158…	P10606	COX5B	-2.40748	-2.21	-2.3836	-1.5671	-1.3492	-2.36164	-1.74121	-2.61103	-1.66911	-1.42319	-2.39889	-2.06142	-1.95134	-2.18185	-1.39699	-2.19662	-1.94001	-2.52044	-2.15559	-1.59176	-2.40939	-2.17527	-1.80084	-2.21948
46804;63593;63594;63595;63596;63597;63598;63599;63600;63601;63602;63603;63604;63605;63606;63607;63608;63609;76535;76536;76537;76538;94939;94940;94941;94942;94943;94944;142904;231080;313512;316905;335755;335756;335757;335758;335759;424394;424395;424396;424397;424398;424399;424400;424401;424402;424403;424404;424405;424406;424407;424408;424409;424410;424411;424412;424413;424414;424415	P10619	CTSA	1.27714	0.240008	0.77771	0.482673	0.483346	0.801802	1.16706	0.439808	0.701711	0.439814	0.40753	0.854618	1.02009	0.537106	1.00571	0.359535	0.430274	0.565444	0.858002	1.28262	0.688227	0.378769	0.216501	0.734289
209117;209118;217080;352499;352500;352501;388468;388469;388470;388471;388472;388473;388474;388475;388476;388477;388478;388479;388480;388481;388482;388483;388484;388485;388486;388487;388488;388489;388490;388491;388492;388493	P10620	MGST1	-2.24417	-2.39571	-2.21566	-2.63961	-2.47202	-2.57171	-2.03545	-2.23805	-2.81507	-2.34822	-2.4824	-2.77039	-2.47354	-3.04224	-2.16777	-2.1763	-2.41114	-2.38871	-2.50198	-2.57246	-2.67471	-2.31364	-2.39408	-2.16459
4249;4250;4251;4252;4253;73106;73107;73108;73109;86405;114513;114514;114515;114516;122513;153464;236393;259025;259026;259027;273756;273757;273758;273759;293742;293743;321174;321175;321176;345900;345901;369758;430670	P10643	C7	2.2688	1.98319	1.49439	1.23178	1.5696	1.73914	1.34163	2.41512	1.75884	1.58767	1.60332	1.44885	1.93032	2.49144	1.54278	1.75795	1.57917	1.49155	1.95458	1.90108	2.24226	1.74611	1.69411	1.27071
4607;4608;4609;4610;4611;4612;4613;4614;4615;4616;86289;86290;86291;86292;86293;86294;86295;86296;86297;87092;87093;87094;87095;179575;179576;179577;195589;195590;195591;195592;259739;259740;259741;259742;276526;276527;276528;276529;276530;276531;276532;276533;276534;276535;282966;292765;304033;304034;304035;304036;304037;304038;304039;304040;324373;324374;324375;324376;324377;324378;324379;32438…	P10644	PRKAR1A	0.971724	0.561223	0.327807	0.672626	0.754121	0.774867	0.616403	0.381093	0.737959	0.91569	0.417485	0.729921	0.47876	0.50516	0.581992	0.689814	0.865463	0.77695	0.899668	0.401034	0.702486	0.489427	0.57768	0.848098
10192;10193;46302;46303;85783;85784;85785;85786;88603;88604;88605;88606;88607;88608;88609;88610;88611;88612;90040;90041;90042;90043;106841;106842;106843;106844;107769;107770;123874;123875;147330;147331;149922;149923;149924;149925;149926;149927;149928;149929;149930;149931;149932;149933;149934;149935;161255;161256;161257;161258;161259;161260;180565;180566;180567;180568;180844;211144;211145;211146;2…	P10645	CHGA	0.33214	0.472855	1.97057	1.22094	1.4777	2.42596	0.870064	0.881777	1.18463	1.69119	0.700429	1.89416	0.871527	0.903895	0.331069	2.74221	1.84488	1.0203	0.531391	2.76142	0.621279	1.65202	0.870026	1.4278
13522;13523;13524;13525;13526;13527;13528;13529;13530;13531;13532;13533;13534;13535;43759;43760;43761;43762;43763;43764;43765;43766;43767;43768;45698;46875;52904;52905;52906;52907;52908;52909;52910;52911;52912;52913;52914;52915;52916;52917;52918;52919;52920;52921;52922;52923;52924;126802;126803;126804;126805;126806;126807;126808;126809;126810;126811;126812;126813;126814;126815;126816;126817;12681…	P10768	ESD	2.01859	2.17356	2.20015	2.21947	2.43323	2.13723	2.23417	2.14541	2.03693	2.31705	2.3008	2.29403	2.12239	2.35219	1.98611	2.31748	2.1775	2.30373	2.041	1.97165	2.15885	2.2607	2.29232	2.34535
4816;4817;4818;4819;4820;4821;4822;4823;4824;4825;4826;4827;4828;4829;4830;4831;4832;4833;4834;4835;4836;4837;4838;4839;4840;4841;4842;4843;4844;4845;4846;4847;4848;4849;4850;4851;4852;4853;4854;4855;4856;4857;4858;4859;4860;4861;24225;24226;24227;24228;24229;24230;24231;24232;24233;24234;24235;24236;24237;24238;24239;24240;24241;24242;24243;24244;24245;24246;24247;24248;24249;24250;24251;24252;2…	P10809	HSPD1	-4.13456	-4.38857	-4.2976	-4.13744	-4.29234	-4.13293	-4.13305	-4.32502	-4.28051	-3.92295	-4.29062	-4.24818	-4.14182	-4.59787	-4.21761	-4.05191	-4.04433	-4.20001	-3.93415	-4.29187	-4.23022	-4.26288	-4.33978	-4.24727
35525;35526;35527;35528;35529;35530;35531;35532;35533;35534;35535;35536;35537;35538;35539;35540;35541;35542;35543;35544;35545;35546;35547;35548;35549;35550;100756;100757;100758;100759;100760;100761;100762;100763;100764;100765;100766;100767;100768;100769;100770;100771;100772;100773;101135;101136;101137;101138;101139;101140;101141;101142;101143;101144;101145;101146;101147;101148;103415;103416;10341…	P10909	CLU	3.41211	3.42973	2.61282	3.16935	3.47074	3.2251	2.9796	3.17799	3.05308	3.05925	3.7864	3.13787	3.06835	3.47905	3.07429	2.99464	3.50859	3.36976	3.1098	3.31609	3.64042	2.89417	3.52277	2.97012
20177;20178;20179;20180;20181;20182;20183;20184;20185;20186;20187;20188;20189;20190;20191;20192;25389;25390;25391;25392;25393;25394;25395;25396;25397;25398;25399;25400;25401;25402;25403;25404;25405;25406;25407;49630;49631;49632;49633;49634;49635;49636;49637;49638;49639;49640;49641;49642;49643;49644;49645;49646;49647;49648;49649;49650;49651;49652;49653;49654;49655;49656;49657;49658;49659;49660;496…	P11021	HSPA5	-0.688155	-0.441354	-1.02624	-0.352614	-0.479894	-0.789265	-0.654913	-0.995248	-0.352425	-0.492429	-0.93085	-0.466256	-0.634099	-1.19012	-0.613357	-0.533163	-0.318178	-0.636837	-0.451689	-0.419559	-0.577701	-0.891469	-0.877117	-0.621227
5840;12627;12628;12629;12630;12631;12632;12633;12634;12635;12636;12637;12638;17489;17490;17491;17492;17493;17494;17495;17496;17497;17498;17499;17500;20732;20733;36289;36290;36291;36292;36293;36294;36295;36296;36297;36298;36299;40038;40039;45474;45475;45476;46315;46316;46317;46318;46319;46320;46332;57310;57311;57312;57313;57314;57315;57316;57317;58308;58309;60049;60050;60051;69582;69583;69584;6958…	P11047	LAMC1	1.83497	0.836432	1.2743	0.95292	0.916872	1.08598	1.66135	1.09715	1.34795	1.02235	0.6731	1.0597	1.24874	1.37279	1.44516	0.95517	0.491814	1.45474	1.11776	1.38224	1.74948	0.96632	0.741812	1.04711
44698;44699;44700;44701;44702;44703;44704;44705;44706;44707;44708;44709;46805;46806;46807;46808;46809;46810;46811;46812;213589;213590;213591;213592;213593;213594;213595;213596;213597;213598;227346;227347;227348;227349;227350;227351;228071;228072	P11055	MYH3	5.00243	5.83404	4.57112	5.07826	4.78829	5.24244	4.82997	6.18083	4.71257	5.04365	5.06019	4.56199	4.95061	5.74389	4.91893	5.11604	5.31504	4.55407	5.79178	5.48735	4.81825	5.14141	5.57712	4.08673
71158;71159;71160;71161;71162;71163;71164;71165;97428;97429;97430;140966;140967;140968;181427;181428;181429;181430;181431;311093	P11117	ACP2	-0.202647	-0.269586	0.195421	-0.329654	-0.239422	-0.194322	-0.221102	-0.427879	-0.0430316	0.0140669	-0.307953	0.0378767	-0.282362	0.433111	-0.15882	-0.102229	-0.324797	-0.316839	-0.0941594	-0.259163	-0.259112	0.0230758	-0.240578	-0.00676384
33552;33553;33554;33555;33556;33557;33558;33559;38698;38699;38700;38701;38702;38703;38704;38705;38706;38707;38708;38709;38710;38711;38712;38713;38714;38715;38716;46757;46758;46759;46760;46761;46762;46763;46764;46765;46766;46767;46768;46769;46770;46771;46772;46773;46774;46775;46776;46777;46778;46779;49586;49587;49588;49589;49590;49591;49592;49593;49594;49595;49596;49597;49598;49599;49600;49601;496…	P11142	HSPA8	-1.08516	-1.38046	-1.0066	-1.34638	-1.46768	-1.60316	-1.17309	-1.27887	-1.03228	-1.44672	-1.50005	-1.55931	-1.10152	-1.68586	-1.25776	-1.18075	-1.30982	-1.43493	-1.16002	-1.03514	-1.21033	-1.45485	-1.41047	-1.61668
134242;134243;134244;134245;134246;134247;134248;134249;134250;134251;134252;134253;134254;134255;134256;134257;134258;169996;169997;169998;169999;170000;170001;170002;170003;170004;170005;170006;170007;170008;170009;170010;170011;170012;170013;170014;170015;170016;170017;170018;170019;170020;170021;170022;170023;170024;170025;170026;170027;170028;170029;170030;217354;217355;217356;217357;217358;…	P11166	SLC2A1	-5.70605	-5.96411	-5.98642	-5.95432	-5.89547	-5.83205	-5.75999	-5.80991	-6.00264	-6.03053	-5.97213	-5.79537	-5.65383	-5.50233	-5.92426	-5.99816	-5.93537	-6.0946	-5.73395	-5.95943	-6.01327	-6.00388	-6.01249	-6.02189
12754;12755;12756;12757;12758;12759;12760;12761;12762;12763;12764;12765;12766;12767;12768;12769;12770;58776;58777;58778;58779;58780;58781;58782;58783;58784;58785;58786;58787;58788;58789;58790;58791;58792;58793;58794;58795;58796;58797;58798;119363;134242;134243;134244;134245;134246;134247;134248;134249;134250;134251;134252;134253;134254;134255;134256;134257;134258;211180;211181;211182;211183;21118…	P11169	SLC2A3	-6.9192	-7.38735	-7.11589	-7.31249	-7.20001	-7.07921	-6.9551	-6.93426	-7.08806	-7.42142	-7.24641	-7.25453	-6.8954	-6.78293	-6.99111	-7.26228	-7.35519	-7.41815	-7.20566	-7.00052	-7.09493	-7.30765	-7.33072	-7.52496
78720;78721;78722;141606;141607;141608;141609;141610;141611;141612;141613;141614;141615;141616;141617;141618;141619;141620;141621;141622;141623;141624;141625;141626;141627;141628;141629;153942;153943;202007;202008;202009;202010;210972;210973;220717;256523;259587;259588;259589;259590;259591;259592;259593;294868;294869;294870;294871;294872;299567;299568;336006;336007;336008;336009;336010;336011;336…	P11171	EPB41	-1.75845	-1.49303	-1.97895	-1.5525	-1.6221	-1.36944	-1.52049	-1.74562	-1.61786	-1.55564	-1.63979	-1.53467	-1.37341	-0.874838	-1.81553	-1.85901	-1.86466	-1.77778	-1.83045	-1.83871	-2.09779	-1.6169	-1.37586	-1.28914
2757;2758;2759;2760;2761;2762;2763;2764;5318;130747;130748;161171;183937;183938;183939;183940;183941;216745;216746;216747;216748;216749;271999;272000;272001;272002;272003;272004;272005;313190;313191;313192;313193;327561;327562;327563;327564;327565;327566	P11172	UMPS	0.26209	0.00622296	0.770251	0.15581	0.0200502	0.076143	0.302762	0.094957	0.219699	0.185405	0.262442	0.198515	0.401712	-0.144201	0.155743	0.375866	0.183785	0.355056	0.349233	0.553531	0.0492615	0.281161	0.0758336	-0.050629
49826;49827;49828;49829;49830;49831;49832;49833;49834;49835;49836;49837;49838;49839;49840;49841;49842;49843;49844;55565;55566;55567;55568;55569;55570;55571;55572;55573;55574;55575;55576;55577;55578;60340;60341;60342;60343;60344;60345;60346;60347;60348;60349;60350;60351;60352;98515;98516;98517;98518;98519;98520;98521;98522;98523;98524;98525;98526;98527;98528;98529;194396;194397;194398;194399;19440…	P11177	PDHB	-2.30464	-1.93456	-2.36908	-1.71663	-1.78288	-2.08783	-2.3645	-2.25829	-2.40738	-1.4158	-1.64611	-1.83265	-2.23803	-2.35389	-2.21242	-2.05826	-1.45799	-1.9845	-2.32731	-2.35714	-2.3969	-1.8973	-1.68559	-1.67167
4321;4322;4323;87578;87579;87580;87581;87582;87583;87584;87585;87586;87587;87588;87589;87590;87591;87592;87593;87594;87595;87596;87597;87598;87599;87600;167668;167669;167670;199763;199764;199765;199766;199767;199768;199769;220241;220242;220243;220244;220245;220246;220247;220248;220249;254057;254719;254720;254721;254722;254723;254724;254725;254726;254727;254728;254729;266646;266647;296210;297036;3…	P11182	DBT	-1.97999	-1.86118	-2.31612	-1.19361	-1.43208	-1.98424	-2.09251	-1.92867	-2.16151	-0.843169	-1.42996	-1.70535	-1.85954	-1.74114	-2.13663	-2.14894	-0.939551	-1.99176	-1.68701	-2.00335	-1.84336	-1.97818	-1.48493	-1.64651
3528;3529;3530;3531;3532;3533;3534;33615;33616;33617;33618;56611;56612;56613;56614;56615;56616;56617;56618;56619;56620;56621;56622;56623;56624;61931;61932;61933;61934;61935;80435;101850;101851;101852;101853;101854;101855;125498;125499;125500;125501;125502;125503;137672;137673;137674;158426;158427;158428;158429;158430;158431;158432;158433;158434;158435;158436;158437;158438;158439;158440;158441;178…	P11216	PYGB	1.92755	1.66031	1.3411	1.54642	1.5831	1.37815	2.02864	1.57205	1.60357	1.36888	1.43499	1.6496	1.53261	1.41295	1.53519	1.96083	1.3783	1.72624	1.70492	1.65772	1.31987	1.86979	1.70732	1.36941
11789;11790;11791;11792;11793;11794;11795;11796;87139;87140;87141;87142;87143;87144;87145;87146;87147;87148;87149;87150;87151;87152;87153;87154;167015;167016;167017;167018;312708;312709;312710;312711;312712;312713;312714;317310;317311;317312;317313;317314;317315;317316;321885;321886;321887;388987;388988;388989;388990;388991;388992;388993;388994;388995;394535;394536;394537;394538;394539;394540;394…	P11233	RALA	-1.86577	-2.03672	-1.61916	-2.03555	-2.09663	-2.04054	-1.76482	-1.83005	-1.96969	-2.27642	-2.03652	-2.10249	-2.00412	-1.69119	-1.97683	-2.00052	-2.16197	-2.03528	-2.05447	-2.14348	-2.11599	-1.76671	-1.93668	-1.97019
9547;9765;9766;9767;9768;9769;9770;9771;9772;9773;9774;9775;9776;9777;9778;9779;9780;9781;199886;199887;199888;199889;199890;199891;199892;199893;199894;199895;199896;199897;199898;199899;312482;312483;312484;312485;312486;312487;312488;312489;312490;312491;312492;321894;321895;321896;321897;321898;321899;388987;388988;388989;388990;388991;388992;388993;388994;388995;394535;394536;394537;394538;3…	P11234	RALB	-2.67351	-3.03377	-2.64645	-2.86666	-2.8782	-3.08395	-2.57954	-2.74674	-2.84902	-2.7394	-3.02106	-3.04145	-2.74412	-3.08941	-2.75537	-2.82958	-2.93432	-2.7494	-2.71894	-2.67916	-2.73538	-3.00942	-2.97102	-2.9167
13583;13584;13585;13586;13587;13588;13589;13590;13591;13592;13593;13594;13595;13596;13597;13598;13599;13600;13601;24880;24881;24882;24883;24884;24885;24886;24887;24888;24889;24890;24891;24892;24893;24894;24895;24896;24897;24898;24899;24900;24901;24902;24903;46731;46732;46733;46734;46735;46736;46737;46738;46739;46740;46741;46742;46743;46744;46745;46746;46747;46748;46749;46750;46751;46752;46753;130…	P11279	LAMP1	-2.54136	-2.85556	-2.21523	-2.66593	-2.64069	-2.86365	-2.28036	-2.6809	-2.54642	-2.78635	-2.81323	-2.66473	-2.51958	-2.44818	-2.49578	-2.73024	-2.63452	-2.78419	-2.41785	-2.49056	-2.43984	-2.77139	-2.77941	-2.81507
5321;5322;5323;5324;5325;13679;13680;13681;13682;13683;13684;13685;21221;21222;21223;21224;21225;21226;21227;21228;21229;21230;91113;91114;91115;91116;91117;91118;91119;91120;91121;91122;91123;91124;91125;91126;91127;91128;91129;91130;91131;91132;91133;94744;94745;94746;94747;94748;94749;94750;94751;94752;94753;94754;94755;94756;94757;94758;110859;110860;110861;110862;110863;110864;110865;157865;…	P11310	ACADM	-0.523133	-0.122525	-0.704598	0.30495	0.182868	0.0539578	-0.552172	-0.359237	-0.338808	0.621536	0.156696	0.0420026	-0.324586	-0.401268	-0.335632	-0.170024	0.391917	-0.0252712	-0.110002	-0.657853	-0.104706	-0.0911018	-0.0749094	0.442266
9722;9723;9724;9725;9726;9727;9728;9729;9730;9731;9732;9733;9734;9735;9736;9737;9738;9739;9740;9741;9742;9743;9744;9745;9746;9747;9748;9749;32946;32947;39245;39282;39283;39284;39285;39286;39287;39288;39289;39290;39291;39292;39293;39294;39295;39296;39297;39298;45132;45133;53455;53456;53457;53458;53459;53460;53461;53462;53463;53464;53465;53466;54413;54414;54415;54416;54417;54418;54419;54420;54421;5…	P11387	TOP1	-3.46417	-3.81223	-2.97261	-3.79014	-3.83631	-3.77173	-3.38182	-3.70814	-3.22038	-3.91329	-3.94723	-3.70968	-3.25068	-3.63167	-3.53777	-3.63862	-3.80041	-3.80532	-3.50582	-3.23138	-3.32734	-3.87097	-3.99451	-3.8923
14724;33111;33112;33113;33114;61806;61807;61808;61809;61810;101776;101777;101778;101779;101780;101781;101782;105098;105099;105100;105101;105102;105103;105104;105105;105106;105107;105108;105109;105110;105111;105112;110417;110418;110419;110420;110421;110422;112871;114647;114648;114649;114650;114651;114652;123263;124026;124027;124028;124029;124030;124031;124032;124033;124034;124035;124046;124047;124…	P11388	TOP2A	-3.47322	-4.35075	-3.38656	-4.19807	-4.24462	-4.14434	-3.91537	-4.12432	-3.69493	-4.11324	-3.92592	-4.13178	-3.44762	-3.85709	-3.8533	-4.13122	-4.14354	-4.16358	-3.77632	-3.14995	-4.07033	-4.17014	-4.36144	-4.43211
38103;38104;38105;38106;38107;46253;57832;57833;57834;57835;57836;57837;57838;57839;57840;57841;57842;57843;57844;66383;66384;66385;66386;66387;66388;66389;66390;66391;66392;68893;68894;68895;68896;68897;68898;88396;109456;109457;109458;109459;109460;109461;109462;109463;109464;109465;109466;111461;111462;111463;111464;111465;111466;111467;155484;155485;155486;155487;155488;155489;155490;155491;1…	P11413	G6PD	0.778498	0.761077	0.711435	0.84225	0.971845	0.311109	1.12869	0.775572	1.01752	0.427265	0.248957	0.731805	0.891192	0.973713	0.995115	0.451373	0.305811	0.641411	0.912061	1.17696	0.900307	0.398032	0.60096	0.388895
86524;86525;86526;86527;247438;398659	P11441	UBL4A	-0.713733	-0.474598	-0.906192	-0.959164	-0.791796	-0.487362	-0.697936	-0.625173	-0.717966	-0.540485	-0.29938	-1.35191	-0.618696	-0.843986	-1.03257	-0.496784	-0.140955	-0.837837	-0.581425	-0.488233	-0.70141	-0.823542	-0.753421	-0.740883
5444;6529;6530;8572;35382;35383;35384;35385;35386;44346;56359;56360;56361;56362;56363;56364;158590;158591;158592;158593;158594;158595;158596;171564;177733;177734;177735;207529;207530;207531;295338;295339;371312;371313;371314;371315;371316;371317;371318;414166;414167;414168	P11498	PC	-2.03512	-2.01245	-2.56116	-2.35119	-2.31232	-2.11054	-2.42164	-1.99711	-2.35153	-2.20214	-2.2558	-2.43118	-1.96878	-2.19342	-2.43665	-2.24622	-2.2107	-2.34363	-2.30215	-2.08689	-2.60489	-2.03641	-2.2042	-2.05731
1292;1293;1294;1295;1296;1297;1298;1299;1300;3724;3725;3726;3727;3728;3729;3730;3731;3732;3733;3734;3735;3736;3737;3738;3739;3740;3741;3742;3743;3744;3745;3746;3747;12342;12343;28772;28773;28774;28775;28776;28777;28778;28779;28780;44109;44110;44111;44112;44113;44114;44115;47797;52972;52973;52974;52975;52976;52977;52978;52979;52980;52981;52982;52983;52984;52985;52986;52987;52988;52989;52990;52991;…	P11586	MTHFD1	1.23	1.44703	1.47162	1.29605	1.29393	1.26549	1.32	1.22137	1.50032	1.29126	1.4196	1.2754	1.33945	1.20668	1.44222	1.45074	1.17124	1.34208	1.1631	1.13518	1.43354	1.44106	1.41885	1.42143
42673;42674;42675;42676;42677;42678;42679;42680;42681;42682;42683;42684;42685;42686;42687;42688;42689;51582;51583;51584;51585;51586;51587;51588;51589;51590;51591;51592;55646;55647;55648;55649;55650;55651;55652;55653;55654;55655;55656;55657;55658;55659;55660;55661;55662;55663;55664;55665;55666;55667;55668;55669;55670;55671;55672;55673;55674;55675;55676;55677;55678;55679;55680;55681;55682;55683;556…	P11678	EPX	0.831425	1.62602	1.09814	2.44515	2.59737	1.61216	2.05938	0.940044	2.582	1.823	0.541694	2.05098	1.66982	1.70046	2.82869	1.59167	0.672431	1.46068	1.66461	2.99804	1.31286	1.76187	1.38692	1.18783
5869;57523;58376;58377;58378;58379;58380;58381;101898;101899;101900;101901;101902;101903;122514;122515;122516;122517;122518;122519;122520;122521;145338;155247;155248;155249;155250;155251;155252;164960;164961;164962;164963;177581;215582;216185;223654;223655;256199;256200;256201;256202;256203;256204;277720;277721;277722;277723;277724;277725;277726;277727;297656;311317;352110;352111;366565;366566;36…	P11717	IGF2R	-1.82831	-2.13896	-2.03057	-2.35363	-2.29323	-2.52742	-1.90035	-2.01073	-2.04419	-2.41044	-2.48976	-2.22928	-2.0294	-1.83259	-2.13465	-2.23445	-2.27709	-2.3749	-2.07925	-1.82713	-2.01287	-2.22814	-2.25993	-2.51643
2556;2557;2558;2559;2560;2561;2562;2563;2564;2565;4749;4750;4751;4752;4753;12771;12772;12773;12774;12775;12776;12777;12778;12779;12780;12781;14617;14618;14619;14620;14621;14622;14623;14624;14625;14626;14627;14628;14629;14630;14631;14632;14633;14634;14635;94150;94151;94152;94153;94154;94155;94156;94157;94158;94159;94160;94161;94162;94163;94164;94165;94166;94167;94168;94169;94170;94171;94172;127032…	P11766	ADH5	2.73423	2.51032	2.42774	2.55331	2.77017	2.64419	2.53055	2.81507	2.62279	2.51209	2.66021	2.68685	2.55276	2.53821	2.46696	2.76147	2.55253	2.90177	2.55915	2.66324	2.53307	2.68843	2.58481	2.64033
138346;138347;138348;138349;198555;198556;198557;198558;198559;198560;198561;198562;198563;198564;198565;198566;243862;243863;247382;247383;247384;247385;247386;247387;247388;247389;275891;275892;275893;275894;275895;275896;275897;275898;275899;275900;275901;275902;275903;278227;317887;317888;379814;410636;410637;410638;410639;410640;410641;410642;410643;410644;410645;410646;410647;410648;410649;…	P11908	PRPS2	0.745856	0.87343	1.0069	0.940942	0.957581	0.836806	0.855487	0.689574	0.971014	0.984532	1.0943	0.904384	1.01508	1.10794	0.838262	0.810761	0.856842	0.953614	0.868791	0.97502	1.0068	0.855718	1.08488	0.744304
21615;21616;21617;21618;21619;21620;21621;21622;21623;21624;21625;21626;21627;21628;21629;21630;21631;21632;21633;21634;21635;21636;21637;21638;21639;21640;21641;21642;21643;21644;21645;21646;21647;21648;21649;21650;21651;21652;21653;21654;21655;21656;21657;21658;21659;21660;21661;21662;21663;21664;21665;21666;21667;21668;21669;21670;21671;21672;21673;26463;26464;26465;26466;26467;26468;26469;264…	P11940	PABPC1	-1.57872	-1.84561	-1.35158	-1.8696	-1.92419	-2.00666	-1.65799	-1.89601	-1.46544	-1.82833	-1.96273	-1.94451	-1.66691	-2.11394	-1.57522	-1.66802	-1.92612	-1.82159	-1.74074	-1.43804	-1.78913	-1.89182	-1.82091	-1.99311
9420;9421;9422;9423;9424;9425;9426;9427;9428;9429;9430;9431;9432;9433;9434;9435;9436;9437;9438;9439;9440;9441;9442;9443;9444;9445;9446;9447;9448;38138;38139;38140;38141;44637;44638;44639;44640;44641;44642;44643;44644;44645;66484;66485;66486;66487;66488;66489;66490;66491;66492;137707;137708;137709;182398;182399;182400;182401;182402;182403;182404;182405;182406;182407;244950;244951;244952;244953;244…	P12004	PCNA	0.235392	-0.558706	0.517442	-0.453083	-0.687582	-0.528127	0.51648	-0.592536	0.0648914	-0.703412	-0.439423	-0.55255	0.0908779	-0.742054	0.256862	-0.222367	-0.5939	-0.457502	-0.222556	-0.0592136	0.153593	-0.283378	-0.336677	-0.809459
328849;328850;362241;362242;362243;362244;362245;362246;362247	P12074	COX6A1	-2.10761	-1.54275	-1.58177	-1.26897	-1.77712	-1.76922	-1.61165	-1.7499	-1.86751	-1.38785	-1.14938	-1.71359	-1.56629	-1.62606	-2.16281	-1.82137	-0.945361	-1.79421	-1.63462	-1.94954	-1.50096	-1.33441	-1.53344	-1.49085
2683;2684;2685;2686;32112;32113;32114;32115;32116;32117;69289;158583;158584;177663;177664;177665;189222;194071;194072;263614;263615;279951;360161;360162;360163;360164;371846;371847;371848;371849;371850;371851;371852;388800;388801;388802;404186;410308;410309;410310;410311;410312;410313;422000;422001;422002;422003;422004;422005;422006;422007;422008;422009;422010;422011;422012;422331;422332;422333;4…	P12081	HARS1	1.02295	1.2004	1.04221	1.08716	1.11771	1.04682	1.08821	0.902445	1.0631	1.22401	1.05665	1.14623	1.02113	0.636394	1.24009	1.22787	1.17211	1.19307	0.883271	0.969942	0.98381	1.16838	1.15571	1.23677
100474;100475;100476;100477;100478;100479;100480;116747;116748;116749;172097;172098;172099;172100;218111;218112;218113;218114;218115;218116;258246;258247;258248;258249;258250;258251;258252;258253;258254;258255;258256;270819;270820;270821;270822;270823;270824;270825;270826;324475;324476;324477;353295;353296;353297;353298;353299;353300;353301;353302;353303	P12104	FABP2	-0.051992	-0.000594182	0.233105	0.562134	-0.49043	3.64891	0.136538	-0.1844	3.447	0.513775	-0.314725	0.312528	-0.0499837	0.651763	0.0337323	1.43768	0.325096	1.51575	1.02897	-0.531635	0.321397	1.16126	-0.119357	2.5604
42401;42402;42403;42404;42405;42406;42407;42408;42409;42410;42411;42412;42413;42414;42415;42416;49043;49044;49045;49046;49047;49048;71820;71821;71822;71823;71824;76392;76393;76394;76395;76396;76397;77549;77550;77551;77552;77553;77554;77555;77556;77557;77558;77559;77560;77561;77562;77563;77564;77565;77566;77567;77568;77569;77570;77571;77572;77573;77574;77575;85322;85323;85324;85325;85326;85327;853…	P12109	COL6A1	2.1578	1.3764	1.8138	1.56428	1.7525	2.28306	2.74694	1.81502	2.15646	1.2833	1.09006	1.55973	1.56997	1.58475	2.29322	1.85955	0.819273	2.61597	1.77173	1.89971	2.71531	1.73195	1.13219	1.78733
4957;4958;4959;4960;4961;4962;4963;4964;4965;4966;4967;4968;4969;4970;4971;4972;4973;4974;33530;33531;33532;33533;33534;33535;33536;33537;51952;51953;51954;51955;51956;51957;51958;51959;51960;51967;51968;51969;51970;51971;51972;51973;51974;59653;59654;59655;59656;59657;59658;59659;59660;59661;59662;59663;59664;59665;59666;59667;59668;79230;79231;79232;79233;79234;79235;79236;79237;79238;79239;792…	P12110	COL6A2	2.11151	1.50108	1.79797	1.70706	1.81143	2.31944	2.79733	1.90543	2.17647	1.49698	1.39592	1.70142	1.73085	1.778	2.26372	2.05693	1.19037	2.61095	1.74889	1.7867	2.7231	1.82503	1.31678	2.02762
1355;1356;1357;1358;1359;1360;1361;1362;1363;1364;1365;1366;1367;1368;1369;1370;1371;1372;3542;3543;3544;3545;3546;3547;3548;3549;3550;3551;3552;3553;3554;3555;3556;3557;3558;3559;3560;3561;3562;3563;3564;3565;3566;3567;3568;3569;3570;3571;3572;3573;3574;3575;3576;3577;3578;3579;3580;3581;3582;3583;3584;3585;3586;3587;3588;3589;3590;3591;3592;3593;3594;3595;3596;3597;3598;3599;3600;3601;3602;3603…	P12111	COL6A3	2.36293	1.56595	1.98589	1.82576	2.0454	2.46167	3.02516	2.10194	2.39969	1.46241	1.37556	1.75954	1.88005	1.90556	2.50017	2.03697	0.975927	2.77967	2.00491	2.03606	2.86884	1.99978	1.3798	2.00873
5410;5411;5412;5413;5414;5415;5416;5417;5418;5419;5420;5421;5422;5423;5424;5425;5426;5427;5428;5429;5430;5431;5432;5433;5434;5435;5436;5437;5438;5439;5440;5441;5442;5443;55508;55509;55510;55511;55512;55513;55514;55515;55516;55517;55518;55519;55520;55521;55522;55523;55524;55525;55526;55527;55528;55529;55530;55531;55532;55533;55534;55535;55536;55537;94311;94312;94313;94314;94315;113130;113131;14240…	P12235	SLC25A4	-0.2563	-0.451348	-0.390522	0.467072	0.398331	0.0843502	-0.419796	-0.296986	-0.416363	0.92079	0.476741	0.178293	-0.186331	-0.502485	-0.215174	0.105599	0.653409	-0.0297221	-0.0750527	-0.222173	-0.317001	-0.0758701	0.453052	0.217879
[truncated: 2,504 more rows]
