# Supplementary material for: Temporal dynamics from phosphoproteomics using endoscopic biopsy specimens provides new therapeutic targets in stage IV gastric cancer
Source: Sci Rep. 2022 Mar 25;12:4419. doi: 10.1038/s41598-022-08430-7 (PMC8956597; doi:10.1038/s41598-022-08430-7)
Supplement: Supplementary file 6 — Supplementary Table S5. [file 41598_2022_8430_MOESM6_ESM.xlsx]

## Sheet: Summary of contents
Table S5. Comparison of phosphoproteomic data and summary of pathway analysis (the pre-treatment HER2-positive gastric cancer group vs the HER2-negative gastric cancer group)
Sheet name	Item name	Contents
Compared data	Protein ID	IDs of proteins in UniprotKB associated with identified peptide
	Gene names	Names of genes associated with identified peptide
	Phosphosite	Position and type of the amino acid of the identified phosphosite in the respective protein sequence. 'S' is serine, 'T' is threonine, and 'Y' is tyrosine.
	Log2 FC	Average fold change for each phosphosite (the pre-treatment HER2-positive gastric cancer group vs the HER2-negative gastric cancer group)
	P-value	P-value of Welch test (the pre-treatment HER2-positive gastric cancer group vs the HER2-negative gastric cancer group)
	-Log10(P)	Logarithmically transformed value of the above p-value
	ErbB signaling component	The phosphorylation site indicated by "X" is an ErbB signaling component
Up_KEGG	Description	Name of pathway assigned in database
	C	Number of genes in each pathway
	O	Number of genes with significant differences in this study
	E	Enrichment score of pathway
	R	Ratio of enrichment score of pathway
	P-Value	P-value of overrepresentation enrichment analysis
	FDR	Adjusted p-value with Benjamini-Hochberg procedure
	OverlapGene_Uniprot ID	Uniprot IDs matching pathway in pathway analysis
Down_KEGG	Description	Name of pathway assigned in database
	C	Number of genes in each pathway
	O	Number of genes with significant differences in this study
	E	Enrichment score of pathway
	R	Ratio of enrichment score of pathway
	P-Value	P-value of overrepresentation enrichment analysis
	FDR	Adjusted p-value with Benjamini-Hochberg procedure
	OverlapGene_Uniprot ID	Uniprot IDs matching pathway in pathway analysis

## Sheet: Compared data 
Protein ID	Gene names	Phosphosite	Log2 FC	P-value	-Log10(P)	ErbB signaling component
A0AV96	RBM47	T519	-0.230969	0.826851	0.0825728
A0FGR8	ESYT2	S758	-0.138104	0.865101	0.0629334
A0FGR8	ESYT2	S761	-0.138104	0.865101	0.0629334
A0FGR8	ESYT2	S739	-0.0998901	0.895302	0.0480303
A0MZ66	SHTN1	S506	-0.229057	0.744684	0.128028
A1A5D9	BICDL2	S36	-0.219575	0.64134	0.192911
A1L170	C1orf226	S223	-1.10814	0.00632458	2.19897
A1L390	PLEKHG3	S647	1.97537	0.000868675	3.06114
A1L390	PLEKHG3	S643	2.00845	0.0048379	2.31534
A1L390	PLEKHG3	S614	-0.665964	0.114682	0.940507
A1L390	PLEKHG3	S741	0.587502	0.14332	0.843693
A1L390	PLEKHG3	S759	0.966708	0.146864	0.833084
A1L390	PLEKHG3	S827	0.762661	0.218508	0.660533
A1L390	PLEKHG3	S1037	0.59498	0.226656	0.644632
A1L390	PLEKHG3	S962	1.02122	0.227038	0.643901
A1L390	PLEKHG3	S76	-0.224499	0.507209	0.294813
A1L390	PLEKHG3	S618	0.596151	0.516652	0.286802
A1L390	PLEKHG3	S631	-0.421812	0.543611	0.264712
A1L390	PLEKHG3	S1028	-0.256676	0.790935	0.101859
A1YPR0	ZBTB7C	S215	0.313112	0.367308	0.43497
A2A2Y4	FRMD3	S429	-0.636387	0.300153	0.522657
A2AJT9	BCLAF3	S192	-0.854848	0.0179914	1.74493
A2AJT9	BCLAF3	S402	1.06618	0.0691566	1.16017
A2AJT9	BCLAF3	S139	0.0658988	0.918979	0.0366945
A6ND36	FAM83G	S356	0.0505822	0.895281	0.0480406
A6NDB9	PALM3	S155	1.3212	0.0752715	1.12337
A6NDB9	PALM3	T151	1.5656	0.0982189	1.00781
A6NDB9	PALM3	S375	-0.571772	0.176562	0.753102
A6NDB9	PALM3	S420	-0.476051	0.284977	0.54519
A6NDB9	PALM3	S189	0.169726	0.759205	0.119641
A6NFI3	ZNF316	S112	-0.514529	0.145495	0.837151
A6NFI3	ZNF316	S10	-0.595024	0.453183	0.343726
A7KAX9	ARHGAP32	S952	-1.09256	0.0131553	1.8809
A7KAX9	ARHGAP32	S892	0.487296	0.154987	0.809706
A7KAX9	ARHGAP32	S1220	0.71412	0.236267	0.626597
A7KAX9	ARHGAP32	S1234	-0.256334	0.368455	0.433616
A8CG34	POM121C	S373	-0.127345	0.682591	0.16584
A8CG34	POM121C	S370	0.218242	0.696915	0.15682
A8MT19	RHPN2P1	S551	1.36351	0.00329439	2.48223
A8MW92	PHF20L1	S432	-0.989436	0.092928	1.03185
A8MW92	PHF20L1	S395	0.449583	0.269629	0.569233
A8MW92	PHF20L1	T394	0.199874	0.742482	0.129314
B0FP48	UPK3BL1	S245	-0.478963	0.3851	0.414426
B2RTY4	MYO9A	S1733	-0.0635219	0.925261	0.0337356
C9JI98	TMEM238	S124	-0.659948	0.202873	0.692775
C9JI98	TMEM238	S175	0.0148278	0.967369	0.014408
C9JLW8	MCRIP1	S21	0.511248	0.193409	0.713523
O00116	AGPS	S65	-1.16607	0.277676	0.556462
O00151	PDLIM1	S90	0.411147	0.651513	0.186077
O00159	MYO1C	S408	-0.333896	0.569477	0.244524
O00159	MYO1C	S736	-0.0917589	0.900673	0.0454328
O00161	SNAP23	S110	-0.581899	0.479268	0.319421
O00186	STXBP3	S587	-0.438898	0.439261	0.357278
O00192	ARVCF	T642	2.66633	0.00896918	2.04725
O00192	ARVCF	S343	-0.708234	0.318921	0.496317
O00192	ARVCF	S267	0.0316985	0.727657	0.138073
O00192	ARVCF	T284	0.0316985	0.727657	0.138073
O00203	AP3B1	S276	-2.08651	0.0122748	1.91099
O00264	PGRMC1	S57	-0.722812	0.121519	0.915354
O00264	PGRMC1	S181	-0.46919	0.306079	0.514166
O00267	SUPT5H	S666	0.83934	0.234115	0.630571
O00273	DFFA	S315	-1.00871	0.106207	0.973847
O00303	EIF3F	S258	-2.79218	0.000945	3.02457
O00308	WWP2	S211	-1.32624	0.074053	1.13046
O00418	EEF2K	S18	-1.99837	0.0323815	1.4897
O00418	EEF2K	S445	-0.461792	0.317204	0.498661
O00425	IGF2BP3	S184	1.18829	0.147279	0.831858
O00429	DNM1L	S616	0.346208	0.390745	0.408106
O00443	PIK3C2A	S259	-1.83556	0.256863	0.590298
O00506	STK25	T168	0.875182	0.117951	0.928297
O00512	BCL9	S687	0.744141	0.199554	0.69994
O00515	LAD1	S485	0.876586	0.119881	0.921249
O00515	LAD1	T40	-0.796205	0.00177663	2.7504
O00515	LAD1	S356	-1.06119	0.236268	0.626595
O00515	LAD1	S177	0.660898	0.30592	0.514392
O00515	LAD1	S123	-0.451964	0.404607	0.392967
O00515	LAD1	S272	-0.341949	0.553715	0.256713
O00515	LAD1	S301	0.183534	0.644624	0.190694
O00515	LAD1	T19	-0.159501	0.663148	0.178389
O00515	LAD1	S64	0.543436	0.709112	0.149285
O00515	LAD1	S365	-0.120483	0.778977	0.108475
O00515	LAD1	S394	-0.000405349	0.999493	0.000220451
Q9NRG9	AAAS	S495	2.30305	0.0207084	1.68385
O00562	PITPNM1	S621	0.104092	0.746129	0.127186
O00566	MPHOSPH10	S120	-1.17586	0.199422	0.700227
O00567	NOP56	S520	1.75875	0.035483	1.44998
O00567	NOP56	S569	-1.1652	0.204841	0.688583
O00567	NOP56	S519	0.49573	0.363996	0.438903
O00567	NOP56	S570	-0.368045	0.55616	0.2548
O00571	DDX3X	S594	0.685663	0.195786	0.708219
O00629	KPNA4	S60	0.132239	0.651391	0.186158
O00750	PIK3C2B	S155	0.200075	0.449258	0.347504
O00767	SCD	S198	1.54242	0.00632483	2.19895
O00767	SCD	T199	-0.467863	0.357891	0.44625
O14493	CLDN4	S202	0.0871686	0.900461	0.0455351
O14493	CLDN4	S194	0.0741147	0.914162	0.0389769
Q15057	ACAP2	S521	2.37039	0.00838485	2.0765
O14497	ARID1A	S702	-0.463469	0.0553617	1.25679
O14497	ARID1A	S1944	1.3495	0.102217	0.990478
O14497	ARID1A	S698	-0.561172	0.418413	0.378395
O14497	ARID1A	S1184	-0.363162	0.705793	0.151323
O14497	ARID1A	S696	-0.0356048	0.918644	0.036853
O14497	ARID1A	S1604	-0.0153373	0.97951	0.00899127
O14523	C2CD2L	S681	-0.788953	0.193872	0.712484
O14523	C2CD2L	S374	0.0713687	0.866773	0.0620945
O14545	TRAFD1	T414	0.416946	0.579017	0.237309
O14545	TRAFD1	S415	-0.245748	0.63414	0.197815
O14545	TRAFD1	S327	-0.15404	0.814514	0.0891014
O14639	ABLIM1	S540	-1.33663	0.00200525	2.69783
O14639	ABLIM1	S452	-1.28986	0.0487664	1.31188
O14639	ABLIM1	T351	-1.25858	0.0160205	1.79532
O14639	ABLIM1	S706	0.884014	0.000585515	3.23246
O14639	ABLIM1	S216	1.1304	0.0205125	1.68798
O14639	ABLIM1	S367	1.35889	0.0542489	1.26561
O14639	ABLIM1	S431	0.980708	0.0556498	1.25454
O14639	ABLIM1	S455	-1.07395	0.21803	0.661484
O14639	ABLIM1	S458	-0.251364	0.240738	0.618455
O14639	ABLIM1	S586	-0.438818	0.411019	0.386138
O14639	ABLIM1	S655	0.46157	0.417914	0.378913
O14639	ABLIM1	S426	-0.109696	0.719477	0.142983
O14639	ABLIM1	S587	-0.151562	0.791086	0.101776
O14639	ABLIM1	S435	0.172494	0.871571	0.0596973
O14646	CHD1	S1363	-0.713038	0.257693	0.588897
O14646	CHD1	S1677	-0.377013	0.418919	0.37787
O14646	CHD1	S1689	-0.245763	0.613708	0.212038
O14647	CHD2	S1369	-0.470655	0.290519	0.536825
O14647	CHD2	S1373	-0.367718	0.330518	0.480805
O14647	CHD2	S1365	0.413149	0.404867	0.392687
O14672	ADAM10	T719	-0.436103	0.445378	0.351271
O14681	EI24	S56	-3.33168	0.0208538	1.68082
O14681	EI24	S330	-0.554413	0.559555	0.252157
O14681	EI24	S326	-0.132266	0.878782	0.056119
O14683	TP53I11	S14	-1.78244	0.0393028	1.40558
O14686	KMT2D	T1843	-1.10995	0.0160242	1.79522
O14686	KMT2D	T1195	1.50332	0.0176861	1.75237
O14686	KMT2D	S1606	-0.463509	0.0129781	1.88679
O14686	KMT2D	S4849	0.997231	0.124012	0.906537
O14686	KMT2D	S2274	0.713706	0.379445	0.420852
O14686	KMT2D	S4738	-0.576316	0.426963	0.369609
O14686	KMT2D	S4359	0.257246	0.659228	0.180964
O14686	KMT2D	S4822	0.141581	0.763173	0.117377
O14686	KMT2D	S654	0.290894	0.847542	0.071839
O14745	SLC9A3R1	S280	1.6488	0.00241776	2.61659
O14745	SLC9A3R1	S290	0.061545	0.863825	0.0635741
O14795	UNC13B	S254	0.571944	0.484062	0.315099
O14828	SCAMP3	S76	-0.424363	0.504316	0.297297
O14828	SCAMP3	T78	0.255693	0.612269	0.213058
O14867	BACH1	S445	-0.706812	0.300206	0.522581
O14874	BCKDK	S31	0.277362	0.687795	0.162541
O14908	GIPC1	S232	0.0884671	0.834703	0.0784683
O14974	PPP1R12A	T443	1.98216	0.00754338	2.12243
O14974	PPP1R12A	S299	-0.581854	0.319243	0.495879
O14974	PPP1R12A	S507	-0.512966	0.41598	0.380927
O14979	HNRNPDL	S241	1.74384	0.0146553	1.83401
P63261	ACTG1	S323	0.653596	0.434545	0.361965
O15014	ZNF609	S576	-1.17068	0.0271124	1.56683
O15014	ZNF609	T746	1.99607	0.0352415	1.45295
O15014	ZNF609	S467	-0.55008	0.113663	0.944382
O15014	ZNF609	S804	0.644156	0.159832	0.796335
O15014	ZNF609	S491	-1.03925	0.289222	0.538769
O15018	PDZD2	S1270	-0.38099	0.369124	0.432828
O15027	SEC16A	S1045	-1.92995	0.00637602	2.19545
O15027	SEC16A	S391	0.374264	0.245515	0.609922
O15027	SEC16A	S891	1.08332	0.278362	0.555391
O15027	SEC16A	T1876	0.716929	0.291847	0.534845
O15027	SEC16A	S1786	0.571684	0.351188	0.45446
O15027	SEC16A	S1905	0.450095	0.744041	0.128403
O15042	U2SURP	S485	1.45702	0.00290478	2.53689
O15042	U2SURP	T919	-1.38248	0.135983	0.866514
O15042	U2SURP	S811	0.814405	0.380783	0.419323
O15047	SETD1A	T916	-1.09332	0.137698	0.861072
O15047	SETD1A	S1103	0.596257	0.144221	0.840972
O15055	PER2	S977	-0.78469	0.0567099	1.24634
O15085	ARHGEF11	S1295	1.76388	0.00838865	2.07631
O15085	ARHGEF11	T668	1.81458	0.0188778	1.72405
O15085	ARHGEF11	S663	1.07837	0.103668	0.984356
O15117	FYB1	S558	-0.0987411	0.841842	0.0747693
O15155	BET1	S50	1.43247	0.0078389	2.10574
O15164	TRIM24	S654	-0.686307	0.0234768	1.62936
O15164	TRIM24	S1042	-1.44896	0.209656	0.678492
O15164	TRIM24	S811	-0.399471	0.494901	0.305482
O15164	TRIM24	S685	-0.291304	0.796932	0.0985786
P63261	ACTG1	S239	0.843702	0.0875992	1.0575
O15173	PGRMC2	S90	-0.786333	0.205425	0.687346
O15173	PGRMC2	S208	-0.535507	0.682003	0.166214
O15173	PGRMC2	T211	-0.10776	0.839756	0.0758468
O15194	CTDSPL	S33	-0.931612	0.0177848	1.74995
O15213	WDR46	S41	-0.0375	0.952955	0.0209277
O15231	ZNF185	S465	1.67192	0.00133221	2.87543
O15231	ZNF185	S152	0.933106	0.253411	0.596175
O15231	ZNF185	T158	-1.0874	0.512096	0.290649
O15231	ZNF185	S519	0.134774	0.541557	0.266356
O15231	ZNF185	S453	0.277975	0.605278	0.218045
O15231	ZNF185	S64	-0.525802	0.63342	0.198308
O15231	ZNF185	T447	0.0445015	0.948649	0.0228944
O15234	CASC3	S373	2.25732	0.0427945	1.36861
O15234	CASC3	S265	-0.964135	0.121987	0.913686
O15234	CASC3	S363	1.3739	0.280451	0.552144
O15234	CASC3	S148	-0.225023	0.446245	0.350427
O15234	CASC3	S125	0.272917	0.585499	0.232474
O15234	CASC3	S66	0.105664	0.904719	0.0434864
O15234	CASC3	S117	0.0427521	0.947896	0.0232391
P55196	AFDN	S1501	1.40837	0.0136152	1.86597
O15320	NULL	S647	1.53795	0.0385955	1.41346
O15320	NULL	S594	0.401525	0.263102	0.579877
O15320	NULL	S596	0.600668	0.33008	0.48138
O15320	NULL	S536	0.113471	0.806633	0.0933238
O15371	EIF3D	S161	-1.02859	0.217792	0.661958
O15372	EIF3H	S183	1.30919	0.208895	0.680071
O15400	STX7	S136	-1.32563	0.0994764	1.00228
O15400	STX7	T79	0.468161	0.240811	0.618324
O15400	STX7	S129	-0.617001	0.313418	0.503876
O15400	STX7	S131	-0.193708	0.764541	0.116599
O15417	TNRC18	S999	-1.05416	0.00393832	2.40469
O15417	TNRC18	S1127	0.940747	0.0275397	1.56004
O15417	TNRC18	S1136	0.940747	0.0275397	1.56004
O15417	TNRC18	S1359	1.88813	0.0057758	2.23839
O15417	TNRC18	S2771	0.0760044	0.795016	0.0996242
O15417	TNRC18	T2146	-0.432369	0.117852	0.928664
O15417	TNRC18	S2033	-1.01334	0.119509	0.922598
O15417	TNRC18	S995	0.427143	0.458647	0.338521
O15417	TNRC18	S263	0.305458	0.498622	0.302228
O15417	TNRC18	S991	0.210006	0.685283	0.16413
O15438	ABCC3	S281	0.762556	0.350031	0.455894
O15439	ABCC4	T646	-0.864519	0.161904	0.790742
O15446	CD3EAP	S27	0.913136	0.0976254	1.01044
O15446	CD3EAP	S136	-0.344294	0.245721	0.609559
O15446	CD3EAP	S128	-0.380793	0.2614	0.582694
O15446	CD3EAP	S285	0.218975	0.778521	0.10873
O15511	ARPC5	S77	0.320898	0.498484	0.302349
O15516	CLOCK	T461	-1.27244	0.0190081	1.72106
O15551	CLDN3	S199	-1.32537	0.0590597	1.22871
O15551	CLDN3	Y198	-1.06388	0.218286	0.660975
O43159	RRP8	S223	-2.35563	0.034761	1.45891
O43159	RRP8	S104	-0.40038	0.225079	0.647666
O43159	RRP8	S106	-0.40038	0.225079	0.647666
O43166	SIPA1L1	T209	-1.20421	0.0220875	1.65585
O43166	SIPA1L1	S211	-1.15821	0.0246595	1.60801
O43166	SIPA1L1	S162	1.12775	0.0189293	1.72287
O43166	SIPA1L1	S1549	1.9079	0.0164317	1.78432
O43166	SIPA1L1	S1585	-0.715457	0.0633576	1.1982
O43166	SIPA1L1	S1734	-2.41145	0.127564	0.894273
O43166	SIPA1L1	S208	-0.815439	0.247272	0.606826
O43166	SIPA1L1	S1632	-0.474862	0.368684	0.433346
O43166	SIPA1L1	S1270	-0.338259	0.380588	0.419545
O43166	SIPA1L1	S1433	-0.43502	0.385853	0.413578
O43166	SIPA1L1	S1528	-0.401402	0.4568	0.340274
O43166	SIPA1L1	S1181	-0.151018	0.752294	0.123612
O43194	GPR39	S430	0.494689	0.135183	0.869077
O43194	GPR39	S427	0.393278	0.293562	0.5323
O43290	SART1	S448	-1.60559	0.19889	0.701387
O43290	SART1	S598	-0.493532	0.310849	0.50745
O43303	CCP110	S372	0.434993	0.249163	0.603516
O43306	ADCY6	S54	0.00422928	0.987164	0.00561064
O43395	PRPF3	S619	-1.54273	0.0129365	1.88818
O43426	SYNJ1	T1220	-0.797104	0.105678	0.976015
O43426	SYNJ1	S1049	0.57294	0.140271	0.853033
O43426	SYNJ1	S1391	0.61961	0.226861	0.64424
O43432	EIF4G3	S495	0.808205	0.44459	0.35204
O43432	EIF4G3	S232	0.247144	0.659881	0.180535
O43463	SUV39H1	S391	2.13152	0.003372	2.47211
O43474	KLF4	S254	-0.772236	0.251141	0.600082
Q9UHB7	AFF4	S1062	1.09997	0.139086	0.856717
O43491	EPB41L2	S39	-1.02587	0.000711228	3.14799
O43491	EPB41L2	S499	-0.806412	0.168183	0.774219
O43491	EPB41L2	S718	-0.59921	0.244386	0.611923
O43491	EPB41L2	S386	0.516972	0.302072	0.51989
O43491	EPB41L2	S58	-0.350912	0.645829	0.189882
Q8WYP5	AHCTF1	S1142	1.60058	0.0272725	1.56427
O43493	TGOLN2	S71	-2.04507	0.0083909	2.07619
O43583	DENR	S73	-0.462022	0.284059	0.546592
O43639	NCK2	S90	0.0774095	0.856436	0.0673052	X
O43707	ACTN4	S656	-0.259418	0.202279	0.694049
O43719	HTATSF1	S616	-1.52188	0.0137243	1.86251
O43719	HTATSF1	S498	-1.23736	0.0321056	1.49342
O43719	HTATSF1	S713	-0.999913	0.215841	0.665866
O43719	HTATSF1	S702	-2.50026	0.0323433	1.49022
O43719	HTATSF1	S494	-1.8681	0.0279249	1.55401
O43719	HTATSF1	S579	-0.764597	0.248623	0.604459
O43719	HTATSF1	S597	0.397283	0.412528	0.384546
O43719	HTATSF1	S600	0.397283	0.412528	0.384546
O43719	HTATSF1	S642	-0.444057	0.501048	0.30012
O43719	HTATSF1	S714	0.307795	0.518026	0.285648
O43719	HTATSF1	S481	-0.179716	0.705154	0.151716
O43719	HTATSF1	S721	-0.129163	0.776716	0.109738
O43719	HTATSF1	S624	0.0219636	0.932623	0.0302939
O43765	SGTA	T81	-1.28893	0.115531	0.9373
O43768	ENSA	S109	-0.149739	0.653051	0.185053
O43815	STRN	S376	0.411647	0.739321	0.131167
Q09666	AHNAK	S177	4.5926	0.00913996	2.03906
O43823	AKAP8	S112	-0.369078	0.536325	0.270572
O43847	NRDC	S94	0.434879	0.187439	0.72714
O43847	NRDC	S96	0.194037	0.619986	0.207618
O43896	KIF1C	T1083	-0.654381	0.0803761	1.09487
O43896	KIF1C	S1033	-0.603221	0.415141	0.381805
O43933	PEX1	S1211	-0.388736	0.598317	0.223069
O60231	DHX16	S103	0.0104152	0.98611	0.00607452
O60231	DHX16	S106	0.0104152	0.98611	0.00607452
O60244	MED14	S617	-0.0545898	0.88185	0.0546052
O60248	SOX15	S37	0.14795	0.857404	0.0668147
O60256	PRPSAP2	S227	0.316363	0.55188	0.258155
O60264	SMARCA5	T113	-0.979576	0.0655134	1.18367
O60264	SMARCA5	T115	-0.859566	0.291412	0.535492
O60264	SMARCA5	S116	-2.60461	0.300646	0.521945
O60266	ADCY3	S525	-1.14045	0.126519	0.897843
O60271	SPAG9	S730	0.956564	0.11821	0.927344
O60271	SPAG9	S733	0.574244	0.535636	0.27113
O60292	SIPA1L3	S1364	-1.20151	0.0623802	1.20495
O60292	SIPA1L3	S1135	1.06094	0.101181	0.9949
O60293	ZFC3H1	S948	-1.07873	0.00531671	2.27436
O60293	ZFC3H1	T766	1.22479	0.0823743	1.08421
O60293	ZFC3H1	S1046	0.9185	0.133281	0.875232
O60293	ZFC3H1	S352	0.876508	0.184065	0.735028
O60293	ZFC3H1	S502	-0.628935	0.526837	0.278324
O60293	ZFC3H1	S655	0.350141	0.575628	0.239858
O60293	ZFC3H1	S194	0.224854	0.892103	0.049585
O60299	LZTS3	T648	-0.198388	0.78294	0.106272
O60318	MCM3AP	S430	0.206782	0.321886	0.492297
O60318	MCM3AP	S300	0.859754	0.324818	0.488361
O60341	KDM1A	S166	0.532651	0.154887	0.809986
O60341	KDM1A	S69	-0.4293	0.269554	0.569354
O60353	FZD6	S653	0.113799	0.876009	0.0574914
O60437	PPL	S14	-1.66182	0.0985486	1.00635
O60437	PPL	T16	-0.281527	0.503732	0.297801
O60437	PPL	S887	0.178732	0.630891	0.200046
Q09666	AHNAK	S5830	2.85642	0.0570474	1.24376
O60504	SORBS3	S530	0.353378	0.517644	0.285969
O60504	SORBS3	S545	0.47642	0.520597	0.283498
O60508	CDC40	S43	0.279968	0.669115	0.174499
O60551	NMT2	S38	-1.29141	0.0867766	1.0616
O60658	PDE8A	S359	0.0596377	0.823504	0.0843343
Q02952	AKAP12	S1395	0.318033	0.330928	0.480267
O60683	PEX10	S261	0.00240622	0.995951	0.00176218
O60716	CTNND1	S288	1.10021	0.0323763	1.48977
O60716	CTNND1	S268	-0.878571	0.0742199	1.12948
O60716	CTNND1	S847	0.718575	0.0951589	1.02155
O60716	CTNND1	T906	-0.530999	0.108966	0.962709
O60716	CTNND1	S252	-0.696442	0.115055	0.939094
O60716	CTNND1	S349	0.72933	0.115954	0.935713
O60716	CTNND1	S352	0.611017	0.120185	0.920149
O60716	CTNND1	S864	0.898878	0.14481	0.839203
O60716	CTNND1	S269	0.951539	0.15336	0.814289
O60716	CTNND1	T310	-0.62983	0.162502	0.789141
O60716	CTNND1	S230	0.651899	0.206712	0.684634
O60716	CTNND1	T869	-0.335867	0.277438	0.556833
O60716	CTNND1	Y904	-0.907407	0.45581	0.341216
O60716	CTNND1	S346	-0.657785	0.459977	0.337264
O60716	CTNND1	Y241	0.587119	0.470533	0.32741
O60716	CTNND1	S899	-0.132975	0.609587	0.214964
O60716	CTNND1	S920	-0.206087	0.630908	0.200034
O60716	CTNND1	S868	-0.0274271	0.928512	0.0322125
O60716	CTNND1	S244	0.0152876	0.968226	0.0140231
O60763	USO1	S942	1.86135	0.0183116	1.73727
O60784	TOM1	S462	1.2095	0.0655895	1.18317
O60784	TOM1	S359	-0.185088	0.542708	0.265434
O60825	PFKFB2	T468	0.600863	0.159076	0.798394
O60825	PFKFB2	S466	0.180748	0.472947	0.325187
O60825	PFKFB2	S483	0.124404	0.80606	0.0936326
O43823	AKAP8	S339	0.865346	0.0814941	1.08887
O60832	DKC1	S485	-0.37292	0.153581	0.813663
O60832	DKC1	S451	-0.417238	0.75536	0.121846
O60832	DKC1	S494	-2.06604	0.00711254	2.14798
O60832	DKC1	S453	0.0786292	0.952564	0.0211058
O60841	EIF5B	S1168	0.792548	0.152871	0.815674
O60841	EIF5B	S214	0.922686	0.154374	0.811425
O60841	EIF5B	S113	-0.351167	0.666689	0.176077
O60841	EIF5B	S137	0.704088	0.445807	0.350853
O60841	EIF5B	S164	-2.72134	0.00702133	2.15358
O60841	EIF5B	S135	-0.0375766	0.95335	0.0207477
O60885	BRD4	S601	-1.77482	0.0830122	1.08086
O60885	BRD4	S470	0.759868	0.103371	0.985601
O60885	BRD4	S1126	0.561952	0.455243	0.341756
O60885	BRD4	S1117	0.0126256	0.972011	0.0123287
O60934	NBN	S432	0.866133	0.08623	1.06434
O60934	NBN	S343	-0.506083	0.638542	0.194811
O75064	DENND4B	S736	-0.668874	0.122768	0.910914
O75113	N4BP1	T242	-0.899792	0.101777	0.992349
O75122	CLASP2	S370	-1.33205	0.0244991	1.61085
O75122	CLASP2	S327	0.148692	0.765338	0.116147
O75128	COBL	S324	0.669449	0.105535	0.976605
O75128	COBL	S347	0.659872	0.156831	0.804568
O75128	COBL	S235	-0.364128	0.558106	0.253283
O75128	COBL	S815	0.168055	0.724837	0.13976
O75131	CPNE3	S242	1.60198	0.0860597	1.0652
O75151	PHF2	S899	-1.44016	0.0581343	1.23557
O75151	PHF2	S539	1.03924	0.173279	0.761255
O75151	PHF2	S655	0.875071	0.184414	0.734206
O75151	PHF2	S905	-0.681534	0.20048	0.697929
O75151	PHF2	T541	-1.09272	0.245246	0.610399
O75151	PHF2	S681	0.750048	0.328377	0.483628
O75151	PHF2	S705	0.411289	0.411849	0.385262
O75151	PHF2	S474	0.506437	0.469886	0.328008
O75151	PHF2	S1056	0.0467172	0.924727	0.0339865
O75151	PHF2	S625	-0.0259791	0.969709	0.0133584
O75151	PHF2	T479	-0.0283809	0.977558	0.00985743
O75152	ZC3H11A	S759	1.14772	0.152067	0.817965
O75152	ZC3H11A	S761	0.800717	0.285552	0.544314
O75152	ZC3H11A	S108	0.558035	0.437883	0.358642
O75152	ZC3H11A	S290	-0.492733	0.526213	0.278838
O75152	ZC3H11A	S758	0.554583	0.533732	0.272677
O75152	ZC3H11A	S132	0.15856	0.648429	0.188138
O75167	PHACTR2	S522	-0.935885	0.072207	1.14142
O75167	PHACTR2	S237	0.057662	0.923246	0.0346825
O75179	ANKRD17	S2067	-0.993942	0.192735	0.71504
O75179	ANKRD17	S1709	-0.761197	0.229324	0.63955
O75190	DNAJB6	S277	0.76408	0.127981	0.892853
O75362	ZNF217	S848	-1.57167	0.0119363	1.92313
O75362	ZNF217	S407	-0.599904	0.0332147	1.47867
O75362	ZNF217	S441	0.254978	0.605503	0.217884
O75362	ZNF217	S445	0.254978	0.605503	0.217884
O75367	H2AFY	S173	1.55483	0.00964603	2.01565
O75367	H2AFY	S170	0.933415	0.141069	0.850569
O75367	H2AFY	T129	1.26693	0.227402	0.643206
O75367	H2AFY	T178	0.723154	0.383681	0.41603
O75369	FLNB	S983	1.73104	0.0623579	1.20511
O75369	FLNB	S2107	0.763798	0.144857	0.839059
O75376	NCOR1	S158	-0.311864	0.0607116	1.21673
O75376	NCOR1	S172	-0.188391	0.245403	0.61012
O75376	NCOR1	S1977	0.594194	0.247202	0.606948
O75376	NCOR1	S1981	0.405314	0.267594	0.572523
O75376	NCOR1	S1472	0.381855	0.550348	0.259363
O75376	NCOR1	S2120	0.328397	0.767095	0.115151
O75381	PEX14	S232	0.511071	0.12353	0.908229
O75382	TRIM3	S7	-1.80722	0.00398763	2.39928
O75396	SEC22B	S137	1.40045	0.096817	1.01405
O75398	DEAF1	S176	1.06799	0.170612	0.76799
O75398	DEAF1	T312	0.390541	0.272953	0.563911
O75400	PRPF40A	T373	1.25054	0.079624	1.09896
O75400	PRPF40A	S888	-1.20448	0.215025	0.667511
O75400	PRPF40A	S787	0.434388	0.523162	0.281364
O75448	MED24	S862	0.386417	0.486417	0.312991
O75475	PSIP1	T122	-1.33662	0.0462141	1.33523
O75475	PSIP1	S129	-1.30177	0.0553963	1.25652
O75475	PSIP1	T141	-0.998386	0.0680582	1.16712
O75475	PSIP1	S116	-0.872313	0.0858139	1.06644
O75475	PSIP1	S118	-0.917641	0.175822	0.754926
O75475	PSIP1	S522	-1.03271	0.186428	0.729488
O75475	PSIP1	S106	-0.740945	0.18903	0.723469
O75475	PSIP1	S275	-0.58915	0.269737	0.56906
O75475	PSIP1	S514	0.622332	0.570841	0.243485
O75475	PSIP1	S273	-0.279315	0.575849	0.239692
O75494	SRSF10	S256	1.38676	0.277743	0.556357
O75494	SRSF10	S131	-0.465155	0.299416	0.523724
O75494	SRSF10	S253	0.360201	0.720359	0.142451
O75494	SRSF10	S133	0.0949872	0.805884	0.0937273
O75494	SRSF10	T255	-0.121474	0.92532	0.033708
O75509	TNFRSF21	S541	0.29316	0.728646	0.137484
O75533	SF3B1	T248	-1.81319	0.019512	1.7097
O75533	SF3B1	T244	-1.39444	0.0147652	1.83076
O75533	SF3B1	T261	0.748284	0.0277809	1.55625
O75533	SF3B1	T142	1.77727	0.072073	1.14223
O75533	SF3B1	T211	-1.22667	0.0810647	1.09117
O75533	SF3B1	T257	0.935048	0.212572	0.672495
O75533	SF3B1	S194	-0.516137	0.273512	0.563023
O75533	SF3B1	T426	0.307881	0.348086	0.458313
O75533	SF3B1	T350	0.261578	0.386191	0.413197
O75533	SF3B1	T326	0.532426	0.520794	0.283334
O75533	SF3B1	T207	0.313695	0.526969	0.278215
O75533	SF3B1	T328	0.479356	0.562799	0.249647
O75533	SF3B1	S129	-0.523214	0.634225	0.197757
O75533	SF3B1	T296	-0.186093	0.729414	0.137026
O75533	SF3B1	T223	0.153685	0.800733	0.0965124
O75533	SF3B1	T227	-0.0714761	0.941642	0.026114
O75533	SF3B1	S488	-0.0339345	0.962261	0.0167073
O75569	PRKRA	S18	0.540909	0.600662	0.22137
O75626	PRDM1	S341	-1.13203	0.0732895	1.13496
O75626	PRDM1	S272	-0.137834	0.781486	0.107079
O75643	SNRNP200	S225	-0.0171095	0.969765	0.0133337
O75665	OFD1	S686	-1.6662	0.0355063	1.44969
O75665	OFD1	S669	-0.00971091	0.975101	0.0109502
O75674	TOM1L1	S323	0.183275	0.251994	0.598611
O75676	RPS6KA4	S343	0.928518	0.0874061	1.05846
O75676	RPS6KA4	S347	1.06309	0.131217	0.88201
O75676	RPS6KA4	S745	0.263133	0.693234	0.15912
O75683	SURF6	S138	-1.19901	0.333851	0.476447
O75691	UTP20	S2601	-0.433879	0.444319	0.352305
O75691	UTP20	T1741	-1.90375	0.00157281	2.80332
O75694	NUP155	S992	-1.32089	0.0165274	1.7818
O75764	TCEA3	S115	1.04985	0.0320439	1.49425
O75781	PALM	S124	-0.318563	0.728295	0.137693
O75821	EIF3G	S42	-0.8471	0.516389	0.287023
O75822	EIF3J	T109	0.271292	0.401365	0.396461
O75864	PPP1R37	S561	-0.334964	0.469099	0.328735
O75909	CCNK	S340	-1.49254	0.00952035	2.02135
O75909	CCNK	S329	-0.238505	0.735731	0.133281
O75909	CCNK	S324	-0.0742162	0.918267	0.0370311
O75925	PIAS1	S488	0.525605	0.222215	0.653227
O76021	RSL1D1	T415	-1.49627	0.0132905	1.87646
O76021	RSL1D1	S361	1.98468	0.0539119	1.26832
O76021	RSL1D1	S392	-0.96362	0.107046	0.970428
O76021	RSL1D1	T423	-0.757725	0.195206	0.709508
O76021	RSL1D1	S427	-0.936338	0.234296	0.630235
O76021	RSL1D1	T340	-0.939386	0.237133	0.625008
O76021	RSL1D1	T465	0.458458	0.289717	0.538026
O76021	RSL1D1	T401	-1.03634	0.336138	0.473482
O76021	RSL1D1	S443	-2.27581	0.002227	2.65228
O76021	RSL1D1	S396	-0.708942	0.436256	0.360259
O76021	RSL1D1	S92	-0.0330013	0.902642	0.0444843
O76021	RSL1D1	T464	0.0661909	0.923013	0.034792
Q9UKV5	AMFR	S542	1.84916	0.0803318	1.09511
O76094	SRP72	S621	-0.622564	0.199732	0.699553
O76094	SRP72	T624	1.08393	0.266661	0.57404
O94761	RECQL4	S251	-2.6363	0.111762	0.951704
O94762	RECQL5	S815	-0.507726	0.0767106	1.11514
O94782	USP1	S313	-1.30546	0.00868627	2.06117
O94782	USP1	S67	-0.0282566	0.950584	0.0220096
O94804	STK10	S417	0.165727	0.808031	0.0925722
O94811	TPPP	S160	-0.516381	0.448049	0.348674
O94826	TOMM70	S91	-1.06539	0.386113	0.413286
O94842	TOX4	S182	0.464305	0.44907	0.347686
O94874	UFL1	S458	-0.899956	0.378922	0.421451
O94875	SORBS2	S259	-0.946074	0.19332	0.713723
O94876	TMCC1	S414	1.07388	0.170137	0.769201
O94876	TMCC1	S382	1.49411	0.189695	0.721943
O94880	PHF14	S280	0.17288	0.279498	0.553621
O94880	PHF14	S302	0.915934	0.523507	0.281078
O94880	PHF14	S298	0.607429	0.546962	0.262042
O94880	PHF14	S835	-0.433763	0.568958	0.24492
O94880	PHF14	S290	0.155619	0.903568	0.0440389
O94880	PHF14	T287	-0.0301157	0.978483	0.00944662
O94885	SASH1	S813	-0.126697	0.899679	0.0459124
O94886	TMEM63A	S739	1.32349	0.00797375	2.09834
O94887	FARP2	S886	-1.11275	0.0396751	1.40148
O94887	FARP2	S427	-0.132785	0.819319	0.0865471
O94887	FARP2	S428	-0.0153784	0.953333	0.0207556
O94906	PRPF6	T266	-0.955113	0.326261	0.486435
Q86XL3	ANKLE2	S268	1.35685	0.00713536	2.14658
O94913	PCF11	T1530	-0.273947	0.73286	0.134979
O94913	PCF11	S370	0.0676	0.870759	0.0601021
O94913	PCF11	S372	0.0676	0.870759	0.0601021
O94929	ABLIM3	S388	-1.4995	0.0144925	1.83886
O94929	ABLIM3	S503	-0.410638	0.0195124	1.70969
O94929	ABLIM3	S373	-1.36608	0.0138624	1.85816
O94929	ABLIM3	S282	-0.579002	0.327223	0.485156
O94953	KDM4B	S622	0.74166	0.00639123	2.19442
O94956	SLCO2B1	S320	-0.398949	0.226655	0.644634
O94964	SOGA1	S1017	0.849293	0.115892	0.935945
O94964	SOGA1	S1303	-0.415201	0.511058	0.29153
O94979	SEC31A	S799	-0.0637628	0.902972	0.0443255
O94986	CEP152	S1461	-0.0468643	0.883509	0.0537893
O95049	TJP3	S378	-1.90735	0.0383181	1.4166
O95049	TJP3	S371	-1.24493	0.0215065	1.66743
O95049	TJP3	S591	0.553569	0.135741	0.867288
O95049	TJP3	S164	2.02508	0.0209711	1.67838
O95049	TJP3	S203	-1.88043	0.065229	1.18556
O95049	TJP3	S169	-0.889289	0.175624	0.755416
O95049	TJP3	S346	-0.904728	0.219507	0.658552
O95049	TJP3	S319	0.667301	0.378691	0.421715
O95049	TJP3	S856	-0.53422	0.458841	0.338338
O95071	UBR5	S1549	-1.05299	0.0710167	1.14864
O95104	SCAF4	S656	0.58604	0.40902	0.388255
Q9UKG1	APPL1	S401	1.16856	0.0799861	1.09699
Q5VV41	ARHGEF16	S227	0.0346949	0.871707	0.0596296
O95171	SCEL	T437	1.35294	0.00424898	2.37172
O95171	SCEL	S10	-0.966231	0.0173259	1.7613
O95171	SCEL	S195	0.548905	0.276874	0.557718
O95171	SCEL	S68	-1.34011	0.38576	0.413682
O95171	SCEL	S347	0.236758	0.644108	0.191041
O95171	SCEL	S289	0.185186	0.691954	0.159923
O95171	SCEL	S475	-0.482097	0.710367	0.148518
O95171	SCEL	S196	0.173132	0.798565	0.0976897
O95171	SCEL	S91	0.118453	0.889582	0.0508141
O95197	RTN3	S229	0.624411	0.376744	0.423954
O95218	ZRANB2	S181	2.35397	0.0252143	1.59835
O95218	ZRANB2	S153	1.24296	0.237082	0.625101
O95218	ZRANB2	S188	-1.42788	0.0365957	1.43657
O95218	ZRANB2	S120	-0.637542	0.465688	0.331905
O95232	LUC7L3	T238	3.59954	0.00949779	2.02238
O95232	LUC7L3	S431	-0.511806	0.126874	0.896629
O95232	LUC7L3	S425	-0.224524	0.615077	0.211071
O95239	KIF4A	T1181	0.633662	0.0571604	1.2429
O95239	KIF4A	T803	2.42523	0.0604656	1.21849
O95248	SBF1	T1137	-0.177022	0.864911	0.0630288
O95251	KAT7	S57	-1.50032	0.000796592	3.09876
O95251	KAT7	T88	-1.19559	0.0128287	1.89182
O95251	KAT7	S124	0.271637	0.568317	0.245409
O95292	VAPB	S160	1.34261	0.0559831	1.25194
O95292	VAPB	S159	1.17868	0.157532	0.80263
O95292	VAPB	T150	-1.17299	0.163066	0.787636
O95292	VAPB	S156	0.607435	0.310772	0.507558
O95292	VAPB	S206	0.917124	0.400352	0.397558
O95292	VAPB	S158	0.464487	0.456355	0.340697
O95295	SNAPIN	S133	0.50724	0.518717	0.28507
O95297	MPZL1	S221	-0.501169	0.365164	0.437512
O95297	MPZL1	S210	-0.321302	0.564	0.248721
O95297	MPZL1	Y263	-0.152556	0.860307	0.0653466
O95359	TACC2	S2317	1.64777	0.159529	0.797162
O95359	TACC2	S2321	1.64777	0.159529	0.797162
O95359	TACC2	S2226	0.0956343	0.862781	0.0640995
O95365	ZBTB7A	S526	-0.615217	0.106308	0.973434
O95365	ZBTB7A	S337	-0.527134	0.33102	0.480145
O95391	SLU7	S215	-1.0135	0.0223009	1.65168
O95394	PGM3	S64	0.969903	0.160925	0.793376
O95400	CD2BP2	S195	-1.92133	0.00498557	2.30228
O95402	MED26	S447	0.446363	0.648796	0.187892
O95425	SVIL	S261	0.684376	0.14591	0.835914
O95425	SVIL	S270	0.641169	0.161226	0.792566
O95425	SVIL	S1225	0.501745	0.306161	0.51405
O95425	SVIL	S245	-0.178753	0.401499	0.396316
O95453	PARN	S557	-0.568078	0.172476	0.76327
O95453	PARN	S619	-1.1919	0.205983	0.686169
O95466	FMNL1	S1031	-1.11493	0.335082	0.474849
O95466	FMNL1	S624	0.191606	0.746539	0.126947
O95466	FMNL1	S184	-0.0733226	0.93215	0.0305141
O95490	ADGRL2	S1430	0.795652	0.212178	0.6733
O95503	CBX6	S301	0.338792	0.409424	0.387827
O95602	POLR1A	S1429	-0.166068	0.682169	0.166108
O95613	PCNT	S1653	0.602286	0.0516341	1.28706
O95639	CPSF4	S202	0.494355	0.455098	0.341895
O95672	ECEL1	S32	0.847216	0.0729651	1.13689
O95674	CDS2	S33	-1.51185	0.32633	0.486343
O95684	FGFR1OP	S156	1.15254	0.101592	0.993139
O95684	FGFR1OP	S160	1.15254	0.101592	0.993139
O95685	PPP1R3D	S78	0.317326	0.578091	0.238004
O95685	PPP1R3D	S74	0.310681	0.582301	0.234852
O95696	BRD1	T885	-1.52881	0.113381	0.945461
O95696	BRD1	S808	-0.75271	0.186064	0.730338
O95696	BRD1	S803	-0.453976	0.476439	0.321993
O95696	BRD1	S128	-0.419694	0.725948	0.139094
O95714	HERC2	S1588	1.02238	0.146296	0.834766
O95758	PTBP3	S56	-1.00546	0.150093	0.823641
O95772	STARD3NL	S193	0.102712	0.872254	0.0593568
O95785	WIZ	S996	0.923877	0.0613927	1.21188
O95785	WIZ	S1517	0.408587	0.248282	0.605055
O95785	WIZ	S1017	0.205071	0.550274	0.259421
O95793	STAU1	S176	-0.376116	0.191175	0.718568
O95793	STAU1	S390	0.59734	0.365388	0.437246
O95816	BAG2	S20	1.2462	0.10783	0.967258
O95817	BAG3	S377	0.0723013	0.891235	0.0500076
O95819	MAP4K4	S639	-0.94313	0.0633483	1.19826
O95819	MAP4K4	T834	-0.88291	0.101845	0.992058
O95831	AIFM1	S268	-0.476984	0.0442173	1.35441
O95835	LATS1	S244	0.432836	0.491832	0.308183
O95983	MBD3	S85	-0.872019	0.0375752	1.4251
O96013	PAK4	S104	-0.61031	0.369702	0.432149	X
O96013	PAK4	S181	1.21732	0.150312	0.823006	X
O96017	CHEK2	S260	-1.28993	0.0206352	1.68539
O96017	CHEK2	S379	0.749276	0.147464	0.831313
O96019	ACTL6A	S233	0.448492	0.449384	0.347382
O96028	NSD2	T110	1.3505	0.00920498	2.03598
O96028	NSD2	T114	-0.322207	0.628086	0.201981
O96028	NSD2	T115	0.234296	0.641348	0.192906
P00533	EGFR	T693	-0.0537126	0.937211	0.0281626	X
P00533	EGFR	Y1197	-1.16126	0.182134	0.73961	X
P01042	KNG1	S332	-0.456003	0.383763	0.415936
P01106	MYC	S161	-0.39152	0.388838	0.410231	X
P01106	MYC	S62	1.03584	0.057233	1.24235	X
P01106	MYC	T58	0.206913	0.781032	0.107331	X
P01130	LDLR	Y828	0.756807	0.123992	0.906605
P01130	LDLR	S820	0.241705	0.637884	0.195258
P01833	PIGR	S735	-1.28645	0.254666	0.594029
P01833	PIGR	S734	-0.945686	0.288656	0.53962
P01833	PIGR	S673	-0.196737	0.784129	0.105613
P02545	LMNA	S390	-2.8378	0.0242275	1.61569
P02545	LMNA	T424	1.16679	0.0367762	1.43443
P02545	LMNA	S301	1.46844	0.0242801	1.61475
P02545	LMNA	S404	-0.23772	0.605254	0.218062
P02545	LMNA	S463	-0.880578	0.0532826	1.27341
P02545	LMNA	S392	-2.9516	0.0534355	1.27217
P02545	LMNA	S533	0.728811	0.0726107	1.139
P02545	LMNA	S277	-0.895734	0.100831	0.996404
P02545	LMNA	S407	-0.683827	0.180867	0.742641
P02545	LMNA	S406	-0.972415	0.0672905	1.17205
P02545	LMNA	S615	0.505292	0.190208	0.720772
P02545	LMNA	T409	-1.00273	0.218555	0.660439
P02545	LMNA	T394	-0.749184	0.249294	0.603287
P02545	LMNA	S458	0.523161	0.249906	0.602224
P02545	LMNA	T19	-0.15663	0.269164	0.569983
P02545	LMNA	S12	-0.315803	0.301789	0.520297
P02545	LMNA	S107	0.560133	0.395468	0.402889
P02545	LMNA	S403	-0.465058	0.424393	0.372232
P02545	LMNA	S414	-0.44216	0.544326	0.264141
P02545	LMNA	S212	0.182721	0.653112	0.185012
P02545	LMNA	S22	-2.58476	0.042053	1.3762
P02545	LMNA	S428	-0.187604	0.718598	0.143514
P02545	LMNA	S619	-0.0768096	0.854652	0.0682106
P02686	MBP	S26	-0.715787	0.416442	0.380445
P02794	FTH1	S179	-0.821555	0.190513	0.720076
P04075	ALDOA	S39	0.560372	0.258781	0.587067
P04406	GAPDH	S210	0.0759676	0.903263	0.0441859
P04626	ERBB2	S1054	-0.125103	0.930066	0.0314863	X
P04626	ERBB2	S1066	0.45474	0.572437	0.242272	X
P04626	ERBB2	S1073	-0.740508	0.32547	0.487489	X
P04626	ERBB2	S1078	-0.485922	0.692329	0.159688	X
P04626	ERBB2	S1083	-0.212711	0.870993	0.0599854	X
P04626	ERBB2	S1100	0.158088	0.570964	0.243391	X
P04626	ERBB2	T1166	0.144956	0.872613	0.0591782	X
P04626	ERBB2	T701	1.06152	0.381586	0.418408	X
P04626	ERBB2	T733	1.40094	0.0140641	1.85189	X
P04626	ERBB2	Y1248	-0.504051	0.679015	0.168121	X
P04626	ERBB2	Y877	0.498432	0.404006	0.393612	X
P04637	TP53	S315	-1.1737	0.0315306	1.50127
P04792	HSPB1	S15	1.17913	0.2254	0.647045
P04920	SLC4A2	S173	-0.61419	0.200656	0.697548
P05023	ATP1A1	S653	0.808314	0.0017795	2.7497
P05023	ATP1A1	S16	-1.34819	0.0320646	1.49397
P05114	HMGN1	S86	-2.2944	0.0121352	1.91595
P05114	HMGN1	S89	-1.47745	0.131074	0.882483
P05114	HMGN1	S8	0.62524	0.493276	0.30691
P05114	HMGN1	S7	-0.135659	0.858784	0.0661161
P05141	SLC25A5	S42	0.290371	0.418961	0.377826
P05362	ICAM1	T530	-0.265644	0.540101	0.267525
P05387	RPLP2	S102	1.6972	0.0212818	1.67199
P05387	RPLP2	S105	1.99776	0.00205188	2.68785
P05387	RPLP2	S79	0.555699	0.603656	0.21921
P05412	JUN	S73	0.607746	0.090497	1.04337	X
P05455	SSB	S366	-0.514836	0.197465	0.70451
P05455	SSB	S92	0.861374	0.487335	0.312172
P05783	KRT18	S23	-2.2579	0.0495975	1.30454
P05783	KRT18	S93	1.86784	0.00852096	2.06951
P05783	KRT18	S18	-1.16024	0.0546513	1.2624
P05783	KRT18	S60	1.23188	0.0640222	1.19367
P05783	KRT18	S30	1.19586	0.0651408	1.18615
P05783	KRT18	S15	1.21109	0.115988	0.935587
P05783	KRT18	S420	-0.591772	0.202386	0.69382
P05783	KRT18	S305	0.631802	0.282095	0.549604
P05783	KRT18	S42	-0.714462	0.319592	0.495404
P05783	KRT18	S7	0.583963	0.338332	0.470656
P05783	KRT18	S31	-0.263544	0.439389	0.357151
P05783	KRT18	Y129	0.215481	0.630351	0.200417
P05783	KRT18	S34	0.0808758	0.913801	0.0391482
P06241	FYN	S21	-1.4212	0.0208375	1.68116
P06400	RB1	S249	0.790297	0.0262279	1.58124
P06400	RB1	S788	1.25429	0.00360009	2.44369
P06400	RB1	S811	0.537537	0.205356	0.687493
P06400	RB1	T373	-0.822541	0.232959	0.632721
P06400	RB1	S807	0.914479	0.26169	0.582213
P06493	CDK1	T161	1.26902	0.0169348	1.77122
P06493	CDK1	T14	1.44616	0.00971797	2.01242
P06493	CDK1	Y19	2.64816	0.0299446	1.52368
P06493	CDK1	Y15	1.12925	0.129661	0.887191
P06733	ENO1	S419	-0.56767	0.266924	0.573612
P06748	NPM1	S254	-2.24688	0.00590892	2.22849
P06748	NPM1	S243	-1.50764	0.0342012	1.46596
P06748	NPM1	S242	-0.84581	0.0162383	1.78946
P06748	NPM1	S137	1.25863	0.0553383	1.25697
P06748	NPM1	S139	1.2018	0.0704721	1.15198
P06748	NPM1	S70	1.96559	0.135382	0.86844
P06748	NPM1	T199	-0.984106	0.194289	0.711551
P06748	NPM1	T219	-1.25991	0.353722	0.451338
P06748	NPM1	S227	0.507233	0.60292	0.21974
P06748	NPM1	Y67	0.52748	0.668193	0.175098
P06748	NPM1	S218	-0.200115	0.810061	0.0914821
P06748	NPM1	S125	0.17168	0.870539	0.0602119
P07199	CENPB	S156	1.40752	0.182895	0.737798
P07355	ANXA2	S184	1.02832	0.0891482	1.04989
P07355	ANXA2	Y30	-0.700467	0.140213	0.853211
P07355	ANXA2	Y24	1.09639	0.149835	0.824387
P07355	ANXA2	T19	0.385429	0.444407	0.352219
P07355	ANXA2	S85	0.297269	0.513888	0.289131
P07437	TUBB	S48	0.0749335	0.46314	0.334288
P07814	EPRS	S882	0.375644	0.631566	0.199581
P07900	HSP90AA1	S263	-0.939111	0.1955	0.708854
P07900	HSP90AA1	S231	0.00910065	0.986125	0.00606805
Q9UKV3	ACIN1	T1332	2.37786	0.184492	0.734024
Q01130	SRSF2	S187	-0.69248	0.474266	0.323978
Q01130	SRSF2	S26	0.297208	0.627998	0.202042
P07910	HNRNPC	S239	-0.0353637	0.939906	0.0269157
P07910	HNRNPC	S162	1.1265	0.403779	0.393856
Q01130	SRSF2	S191	-1.51544	0.137312	0.862291
Q01130	SRSF2	S189	-1.44824	0.24092	0.618127
P07948	LYN	S13	0.669481	0.305229	0.515374
P07948	LYN	Y397	-2.45188	0.00591971	2.2277
P07948	LYN	S11	0.0698946	0.90839	0.0417275
P08034	GJB1	S258	1.10884	0.0572163	1.24248
P08034	GJB1	S266	-0.505652	0.336402	0.473141
P08238	HSP90AB1	S255	-1.34668	0.271464	0.566287
P08238	HSP90AB1	S261	-0.979764	0.326438	0.486199
P08238	HSP90AB1	S226	-1.03919	0.405594	0.391909
P08238	HSP90AB1	S532	0.0274208	0.961821	0.0169056
P08473	MME	T11	1.0797	0.0793879	1.10025
P08559	PDHA1	S232	-1.73426	0.0214573	1.66842
P08581	MET	S966	1.3353	0.0936174	1.02864
P08581	MET	S1236	-0.893617	0.161497	0.791837
P08581	MET	S997	0.875213	0.256962	0.590131
P08581	MET	T992	-0.514194	0.267114	0.573303
P08581	MET	S1020	-1.04544	0.31911	0.49606
P08581	MET	S1016	-0.249435	0.635121	0.197144
P08581	MET	Y1234	-0.205777	0.768667	0.114262
P08581	MET	S1000	-0.171586	0.867315	0.0618232
P08581	MET	S990	0.0362995	0.96625	0.0149106
P08621	SNRNP70	S226	-0.554853	0.140947	0.850944
P08621	SNRNP70	S410	-1.85165	0.151349	0.820022
P08651	NFIC	S333	-0.797665	0.0998045	1.00085
P08651	NFIC	S323	0.954605	0.156448	0.80563
P08651	NFIC	S339	-0.852616	0.357624	0.446573
P08651	NFIC	S322	0.0977801	0.893575	0.0488689
P08865	RPSA	S43	-0.0834893	0.807277	0.0929773
P09382	LGALS1	S30	1.3796	0.013974	1.85468
P09496	CLTA	S236	0.514436	0.0099884	2.0005
Q9UKV3	ACIN1	S561	1.15204	0.0507644	1.29444
P49756	RBM25	S703	0.308174	0.486143	0.313236
Q9UKV3	ACIN1	S838	0.45078	0.451964	0.344896
Q9UKV3	ACIN1	S365	-0.518807	0.331	0.480172
Q9UKV3	ACIN1	T666	0.37802	0.40472	0.392845
P09874	PARP1	S75	1.15628	0.0057244	2.24227
P09874	PARP1	S179	1.15252	0.145169	0.838126
P09874	PARP1	T368	0.932164	0.294859	0.530386
P0C1Z6	TFPT	S167	-1.39145	0.116596	0.933317
P0C1Z6	TFPT	S180	-0.683143	0.252333	0.598025
P0C1Z6	TFPT	T207	0.852898	0.26921	0.569908
P0DMV9	HSPA1B	S633	-0.193755	0.701748	0.153819
P10075	GLI4	S86	-0.0703488	0.888345	0.0514181
P10244	MYBL2	S282	0.271479	0.601741	0.22059
P10398	ARAF	S257	-0.464958	0.308123	0.511275	X
P10398	ARAF	S582	0.433541	0.472635	0.325474	X
Q5VV41	ARHGEF16	S230	0.0346949	0.871707	0.0596296
P10412	HIST1H1E	T146	-1.45273	0.141229	0.850077
P10412	HIST1H1E	S104	-1.19519	0.141656	0.848766
P10412	HIST1H1E	S102	-1.15903	0.168658	0.772993
P10412	HIST1H1E	S36	1.20906	0.250274	0.601585
P10412	HIST1H1E	S55	0.583103	0.282281	0.549319
P10412	HIST1H1E	T18	-1.41715	0.0829634	1.08111
P10644	PRKAR1A	S77	0.1987	0.837236	0.0771523
P10644	PRKAR1A	S83	-0.066665	0.942742	0.0256072
P10645	CHGA	S322	0.625324	0.385666	0.413788
P10696	ALPG	S111	1.63341	0.0649439	1.18746
P10809	HSPD1	S70	2.08497	0.00500856	2.30029
P11137	MAP2	T1605	-0.110164	0.508549	0.293667
P11142	HSPA8	S541	0.463251	0.155731	0.807625
P11142	HSPA8	S254	0.240508	0.829756	0.0810497
P11166	SLC2A1	T478	1.03914	0.202934	0.692644
P11166	SLC2A1	S490	-1.13386	0.43592	0.360593
P11169	SLC2A3	S485	-0.156812	0.742595	0.129248
P11171	EPB41	S664	0.823306	0.0202757	1.69303
P11171	EPB41	S85	-0.272504	0.570887	0.24345
P11171	EPB41	S555	-0.264469	0.606846	0.216922
P11171	EPB41	Y660	0.305928	0.711205	0.148005
P11387	TOP1	S394	-2.01321	0.00968542	2.01388
P11387	TOP1	S10	-0.54721	0.264608	0.577398
P11387	TOP1	S112	0.30088	0.544868	0.263709
P11387	TOP1	S111	-0.00480695	0.989521	0.00457483
P11388	TOP2A	S1374	1.7888	0.0241078	1.61784
P11388	TOP2A	S1106	-1.05682	0.0455122	1.34187
P11388	TOP2A	S1351	1.06306	0.289872	0.537793
P11388	TOP2A	S1354	0.732506	0.336273	0.473308
P11388	TOP2A	S1213	-0.473347	0.526611	0.27851
P11388	TOP2A	S1377	0.509419	0.559277	0.252373
P11388	TOP2A	S1393	-0.433901	0.762655	0.117672
P11388	TOP2A	T1343	0.120695	0.889132	0.0510338
P11388	TOP2A	S1247	-0.0164338	0.986018	0.00611528
P11717	IGF2R	S2484	-0.182772	0.81037	0.0913166
P11940	PABPC1	Y364	0.494225	0.345521	0.461525
P12270	TPR	S2155	0.350996	0.230305	0.637696
P12270	TPR	T1677	0.879536	0.317241	0.49861
P12270	TPR	S379	-0.147729	0.870605	0.0601791
P12694	BCKDHA	T338	-0.976956	0.11875	0.925367
P12694	BCKDHA	S347	1.81387	0.127625	0.894064
P12830	CDH1	T748	0.887851	0.182489	0.738763
P12830	CDH1	S793	0.370053	0.535726	0.271057
P12931	SRC	S17	0.821249	0.217775	0.661992	X
P12931	SRC	Y419	-0.804514	0.0528014	1.27735	X
P12956	XRCC6	T455	-2.26189	0.00189712	2.72191
P13073	COX4I1	S58	-1.47127	0.0815757	1.08844
P13498	CYBA	T147	-1.44856	0.130499	0.884392
P13611	VCAN	S2941	-1.10536	0.289619	0.538173
P13639	EEF2	T57	-0.431068	0.515182	0.288039
P13639	EEF2	T59	-0.41715	0.527118	0.278092
P13861	PRKAR2A	S78	1.21305	0.367123	0.435188
P13861	PRKAR2A	S80	1.21305	0.367123	0.435188
P13861	PRKAR2A	S99	0.230772	0.627467	0.202409
P13984	GTF2F2	S248	-0.836899	0.439831	0.356714
P14209	CD99	S168	-0.596481	0.229929	0.638406
P14618	PKM	S37	0.575776	0.172176	0.764027
P14859	POU2F1	S448	-0.208412	0.462462	0.334924
P14866	HNRNPL	S52	-1.79315	0.0761949	1.11807
P14866	HNRNPL	S101	0.540074	0.242505	0.615278
P14923	JUP	S182	0.460071	0.505291	0.296459
P15407	FOSL1	S74	1.23689	0.0802377	1.09562
P15407	FOSL1	S101	-0.221837	0.751795	0.1239
P15408	FOSL2	S200	-0.880627	0.0416812	1.38006
P15408	FOSL2	S120	-0.308416	0.472084	0.325981
P15408	FOSL2	S320	-0.38127	0.49843	0.302396
P15408	FOSL2	S230	0.0179382	0.978513	0.00943332
P15822	HIVEP1	S65	0.60227	0.225034	0.647751
P15822	HIVEP1	S1158	0.159643	0.656354	0.182862
P15822	HIVEP1	S779	-0.0281436	0.955529	0.019756
P15924	DSP	S1078	0.61756	0.00162996	2.78782
P15924	DSP	S176	1.76018	0.0612304	1.21303
P15924	DSP	S22	-3.22134	0.0642432	1.19217
P15924	DSP	S2207	2.13768	0.0912766	1.03964
P15924	DSP	S1127	-0.823007	0.142653	0.84572
P15924	DSP	S2209	1.12727	0.261533	0.582473
P15924	DSP	S2821	0.21599	0.333155	0.477354
P15924	DSP	S2820	0.436085	0.355749	0.448857
P15924	DSP	S7	-1.07436	0.364737	0.438021
P15924	DSP	S2810	0.304701	0.651348	0.186187
P15924	DSP	S2825	0.0967507	0.743989	0.128433
P15941	MUC1	S1227	-0.124827	0.848442	0.0713779
P16070	CD44	S697	-0.247413	0.365274	0.437381
P16070	CD44	S706	-2.28309	0.059262	1.22722
P16104	H2AFX	S140	-1.61445	0.197035	0.705456
P16104	H2AFX	S122	0.555187	0.632045	0.199252
P16104	H2AFX	Y143	0.24363	0.85896	0.0660273
P16144	ITGB4	S1111	1.06554	0.0313058	1.50438
P16144	ITGB4	T1487	-1.24257	0.00251286	2.59983
P16144	ITGB4	S1494	-1.34268	0.0949057	1.02271
P16144	ITGB4	S1696	1.39112	0.130807	0.88337
P16144	ITGB4	T1530	-2.32417	0.168298	0.773921
P16144	ITGB4	S1457	0.606538	0.228004	0.642058
P16144	ITGB4	Y1207	-0.754756	0.448813	0.347935
P16144	ITGB4	S1000	0.50885	0.499395	0.301555
P16144	ITGB4	S1209	0.134531	0.598757	0.222749
P16220	CREB1	S142	1.46661	0.0138429	1.85877
P16220	CREB1	S271	-0.154138	0.588911	0.229951
P16383	GCFC2	S180	-0.712576	0.384524	0.415076
P16401	HIST1H1B	T11	-0.568177	0.177719	0.750267
P16401	HIST1H1B	T39	0.488446	0.335978	0.473689
P16401	HIST1H1B	T138	1.73009	0.412216	0.384875
P16401	HIST1H1B	S18	0.110069	0.784269	0.105535
P16402	HIST1H1D	T147	-2.06587	0.00898023	2.04671
P16402	HIST1H1D	T18	1.61168	0.000419707	3.37705
P16402	HIST1H1D	T180	1.42512	0.159128	0.798252
P16403	HIST1H1C	T146	-1.8303	0.0124291	1.90556
P16455	MGMT	S201	-0.0974131	0.9033	0.0441679
P16615	ATP2A2	S663	0.900013	0.186463	0.729407
P16949	STMN1	S16	0.675894	0.0281521	1.55049
P16949	STMN1	S25	2.04931	0.0117062	1.93158
P16949	STMN1	S38	0.965622	0.401705	0.396093
P17026	ZNF22	S49	-0.894954	0.0771277	1.11279
P17029	ZKSCAN1	S13	-0.508148	0.341301	0.466863
P17029	ZKSCAN1	S208	0.350895	0.491325	0.308631
P17096	HMGA1	T53	-3.65552	0.0196494	1.70665
P17096	HMGA1	S44	1.86721	0.00185269	2.7322
P17096	HMGA1	S9	-1.45131	0.0730567	1.13634
P17096	HMGA1	S102	-1.20746	0.135945	0.866636
P17096	HMGA1	S103	-1.20746	0.135945	0.866636
P17096	HMGA1	S8	-0.957576	0.104556	0.980652
P17096	HMGA1	S36	1.18471	0.198725	0.701748
P17096	HMGA1	T39	0.977556	0.283923	0.5468
P17252	PRKCA	S226	0.111051	0.846007	0.0726258
P17275	JUNB	S259	1.09212	0.0628766	1.20151
P17275	JUNB	S251	-0.816476	0.0658632	1.18136
P17275	JUNB	T255	0.662195	0.195732	0.708339
P17275	JUNB	S117	0.434269	0.21975	0.658072
P17480	UBTF	S484	-2.13498	0.00622146	2.20611
P17480	UBTF	S638	-0.241531	0.64668	0.189311
P17544	ATF7	S424	-0.590641	0.270642	0.567605
P17706	PTPN2	S304	0.498626	0.303676	0.517589
P17812	CTPS1	S575	-0.0415988	0.960749	0.0173903
P18031	PTPN1	S378	-1.1634	0.00522827	2.28164
P18031	PTPN1	S50	-1.90638	0.0572363	1.24233
P18031	PTPN1	S295	0.492697	0.494733	0.305629
P18031	PTPN1	S352	0.197689	0.744785	0.127969
P18206	VCL	S290	-1.76938	0.0113104	1.94652
P18206	VCL	S721	1.16395	0.0675617	1.1703
P18206	VCL	S346	-0.224216	0.798194	0.0978915
P18433	PTPRA	S189	0.5581	0.388121	0.411033
P18583	SON	S94	2.17832	0.0401009	1.39685
P18583	SON	T282	-1.05691	0.0708085	1.14991
P18583	SON	S1697	1.05292	0.115285	0.938226
P18583	SON	T1555	-0.580129	0.474132	0.324101
P18583	SON	S1774	0.175264	0.63699	0.195867
P18583	SON	S1769	-0.00454453	0.988305	0.00510903
P18615	NELFE	S251	0.295178	0.490955	0.308958
P18615	NELFE	S115	0.0319271	0.957426	0.0188949
P18754	RCC1	S11	-2.53198	0.00356438	2.44802
P18827	SDC1	S285	0.709286	0.061323	1.21238
P18827	SDC1	S287	-0.131979	0.85406	0.0685117
P18847	ATF3	T162	1.04034	0.105422	0.977067
P18858	LIG1	S141	0.669969	0.064511	1.19037
P18858	LIG1	S66	-0.984167	0.149765	0.82459
P18858	LIG1	T183	0.64229	0.416565	0.380317
P18858	LIG1	S76	-0.419166	0.612021	0.213234
P18887	XRCC1	S241	-1.90506	0.00966922	2.01461
P18887	XRCC1	S266	1.04901	0.0663802	1.17796
P18887	XRCC1	S446	0.331258	0.250793	0.600684
P18887	XRCC1	S447	-0.970747	0.333338	0.477115
P18887	XRCC1	T453	-0.440104	0.509636	0.29274
P18887	XRCC1	S226	-0.0806379	0.892792	0.0492495
P19021	PAM	S946	0.0382465	0.924296	0.034189
P19338	NCL	T69	-5.40357	0.000124309	3.9055
P19338	NCL	S67	-4.74205	0.00174761	2.75756
P19338	NCL	T84	-0.900721	0.0750011	1.12493
P19338	NCL	S619	0.337755	0.256523	0.590874
P19338	NCL	T121	-0.473179	0.34778	0.458696
P19338	NCL	T99	-0.357629	0.665655	0.176751
P19338	NCL	T106	-0.310818	0.721102	0.142003
P19338	NCL	T76	-0.0746261	0.920892	0.0357913
P19484	TFEB	S227	-0.825143	0.295895	0.528862
P19532	TFE3	S560	-0.393817	0.644762	0.1906
P19532	TFE3	S556	0.0217008	0.979911	0.00881342
P19634	SLC9A1	S693	-1.53093	0.0163865	1.78551
P19634	SLC9A1	S602	0.930954	0.0304377	1.51659
P19634	SLC9A1	S785	0.453864	0.200541	0.697798
P19634	SLC9A1	S703	1.20193	0.257849	0.588634
P19634	SLC9A1	S605	0.267647	0.743324	0.128822
P20020	ATP2B1	S1220	-0.689478	0.230279	0.637745
P20020	ATP2B1	S1216	-0.542002	0.253776	0.595549
P20020	ATP2B1	S1175	-0.189731	0.770046	0.113483
P20020	ATP2B1	S1215	0.0417344	0.920853	0.0358096
P20042	EIF2S2	S67	-0.0313831	0.962805	0.0164616
P20340	RAB6A	S184	-0.447366	0.383834	0.415857
P20700	LMNB1	S23	-1.95388	0.00611194	2.21382
P20700	LMNB1	T20	-0.879493	0.0526902	1.27827
P20700	LMNB1	S375	0.631557	0.249708	0.602568
P20749	BCL3	S374	-0.883799	0.30213	0.519806
P20749	BCL3	S41	-0.489965	0.557856	0.253478
P21127	CDK11B	S589	-3.08909	0.00652617	2.18534
P21127	CDK11B	S47	-1.76361	0.0133269	1.87527
P21127	CDK11B	T448	0.524147	0.162398	0.78942
P21127	CDK11B	T751	1.09556	0.227028	0.643921
P21127	CDK11B	S752	-0.833733	0.362754	0.440388
P21127	CDK11B	S72	0.077527	0.911265	0.0403554
P21127	CDK11B	S283	-0.0876857	0.926717	0.0330527
P21333	FLNA	S2152	1.03448	0.175088	0.756743
P21333	FLNA	S2158	2.06858	0.191307	0.718269
P21333	FLNA	T2336	0.54392	0.312379	0.505318
P21333	FLNA	S1084	-0.0755294	0.7551	0.121995
P21580	TNFAIP3	S220	2.16531	0.00774772	2.11083
O14497	ARID1A	S1751	1.08349	0.0116127	1.93507
P21709	EPHA1	S910	0.00425208	0.987566	0.00543381
P21796	VDAC1	T107	1.51856	0.00998262	2.00076
P21796	VDAC1	S104	1.32431	0.0769356	1.11387
P21860	ERBB3	S686	-0.0695533	0.927508	0.0326823	X
P22059	OSBP	S193	-1.38592	0.119007	0.924428
P22059	OSBP	S190	-1.27376	0.15454	0.810958
P22059	OSBP	S379	0.373111	0.276685	0.558014
P22059	OSBP	S240	0.862677	0.315368	0.501182
P22059	OSBP	S244	0.0818228	0.949895	0.0223245
P22223	CDH3	T694	0.226711	0.780985	0.107357
P22234	PAICS	S27	1.25322	0.0590966	1.22844
P22415	USF1	S186	-1.16074	0.106093	0.974315
P22626	HNRNPA2B1	S259	1.04636	0.139961	0.853994
P22735	TGM1	S95	-1.01837	0.207586	0.682802
P23193	TCEA1	S100	-2.65088	0.0119158	1.92388
P23246	SFPQ	S275	0.786168	0.153669	0.813413
P23246	SFPQ	S33	0.0503091	0.914454	0.0388379
P23396	RPS3	S209	0.615086	0.30011	0.522719
P23396	RPS3	T221	1.18252	0.501374	0.299838
P23497	SP100	S18	0.600109	0.26029	0.584542
P23497	SP100	S180	0.604989	0.51232	0.290459
P23497	SP100	S231	0.115898	0.727828	0.137971
P23497	SP100	S476	0.134965	0.853137	0.0689812
P23497	SP100	S157	0.0408615	0.915531	0.038327
P23497	SP100	S362	0.0503089	0.961427	0.0170837
P23528	CFL1	S8	1.04225	0.187857	0.726172
P23528	CFL1	T25	-1.54373	0.192469	0.71564
P23528	CFL1	S3	0.610504	0.301434	0.520808
P23588	EIF4B	S283	-0.84961	0.124922	0.903361
P23588	EIF4B	S445	-1.86855	0.24536	0.610197
P23588	EIF4B	S504	0.180192	0.729347	0.137066
P23588	EIF4B	S422	-0.278821	0.739439	0.131098
P23588	EIF4B	S498	0.128734	0.755934	0.121516
P23588	EIF4B	S459	0.0750557	0.889856	0.0506801
P23634	ATP2B4	T1181	0.847534	0.236636	0.62592
P23677	ITPKA	S20	-0.622021	0.478054	0.320523
Q9NR48	ASH1L	S1748	2.43519	0.011276	1.94785
P24534	EEF1B2	T93	-0.257125	0.422163	0.37452
P98196	ATP11A	S740	1.17925	0.0425071	1.37154
Q15059	BRD3	S563	-0.0539529	0.935797	0.0288181
P24928	POLR2A	S1913	-0.140713	0.79454	0.099884
P24928	POLR2A	T1903	0.22265	0.207798	0.682359
P24928	POLR2A	S1861	-1.18002	0.303142	0.518354
P24928	POLR2A	S1878	0.525651	0.360233	0.443417
P24928	POLR2A	T1919	0.494143	0.411536	0.385592
P24928	POLR2A	T1905	-0.99091	0.442911	0.353683
P24928	POLR2A	S1917	0.354332	0.531602	0.274414
P24928	POLR2A	T1856	-0.123715	0.550571	0.259187
P24928	POLR2A	S1882	-0.181001	0.73272	0.135062
P25054	APC	S130	0.557946	0.144041	0.841514
P25054	APC	S2674	0.728324	0.241832	0.616485
P25054	APC	T1438	-0.502616	0.29224	0.534261
P25098	GRK2	S670	-1.53503	0.0889805	1.05071
P25205	MCM3	S672	-0.494064	0.427081	0.36949
P25205	MCM3	T674	-0.677464	0.452567	0.344317
P25205	MCM3	S711	0.190879	0.728869	0.13735
P25205	MCM3	T713	0.190879	0.728869	0.13735
P25440	BRD2	S298	0.897159	0.00392301	2.40638
P25440	BRD2	S301	0.47272	0.0740194	1.13065
P25440	BRD2	S633	0.124692	0.911283	0.0403468
P25686	DNAJB2	S313	-0.955689	0.0640771	1.1933
P25686	DNAJB2	S311	-1.3909	0.0980599	1.00851
P25788	PSMA3	S250	-1.92974	0.0111929	1.95106
P26045	PTPN3	S489	-0.467036	0.309368	0.509524
P26045	PTPN3	S372	0.254727	0.598966	0.222598
P26045	PTPN3	S359	-0.154749	0.863765	0.0636045
P26358	DNMT1	S154	-2.11375	0.00930538	2.03127
P26358	DNMT1	S127	0.577447	0.481452	0.317447
P26358	DNMT1	S714	-0.00921609	0.850807	0.0701691
P26373	RPL13	S106	-1.06145	0.0133087	1.87586
P26373	RPL13	S140	-0.196009	0.79991	0.0969588
P27448	MARK3	S469	1.0956	0.110863	0.955214
P27448	MARK3	T507	-0.125936	0.807382	0.0929208
P27708	CAD	S1859	-0.542685	0.478246	0.320349
P27816	MAP4	S280	1.32274	0.0618492	1.20867
P27816	MAP4	S787	-0.92885	0.319142	0.496017
P27816	MAP4	S941	-0.708453	0.436281	0.360234
P27816	MAP4	T942	-0.614329	0.488493	0.311142
P27816	MAP4	S358	0.568978	0.526248	0.278809
P27816	MAP4	S825	-0.464444	0.56788	0.245743
P27816	MAP4	S1073	0.396006	0.595447	0.225157
P27816	MAP4	S696	-0.102983	0.826281	0.0828721
P27816	MAP4	T521	-0.054028	0.896448	0.0474747
P27824	CANX	S554	-0.905273	0.077113	1.11287
P27824	CANX	T562	-0.858548	0.184894	0.733077
P27824	CANX	S564	-1.11276	0.0940856	1.02648
P27824	CANX	S583	-0.720302	0.407282	0.390105
P28290	ITPRID2	T1132	-2.13736	0.0063828	2.19499
Q9BRD0	BUD13	S325	1.38004	0.115048	0.939119
Q9BSQ5	CCM2	S384	1.09737	0.0684675	1.16452
P28290	ITPRID2	T87	1.17143	0.0386674	1.41265
P28290	ITPRID2	S737	0.133246	0.745637	0.127473
P28290	ITPRID2	S739	2.24635	0.0128422	1.89136
P28290	ITPRID2	S803	2.28342	0.0117221	1.931
P28290	ITPRID2	S1134	-1.12512	0.0629184	1.20122
P28290	ITPRID2	S665	1.19802	0.0794672	1.09981
P28290	ITPRID2	S641	-1.94246	0.0996691	1.00144
P28290	ITPRID2	S1161	-1.81165	0.0809029	1.09204
P28290	ITPRID2	S270	-0.673354	0.167724	0.775404
P28290	ITPRID2	S92	1.09649	0.19217	0.716315
P28290	ITPRID2	S593	1.00114	0.226341	0.645236
P28290	ITPRID2	T1156	-0.879144	0.272277	0.56499
P28290	ITPRID2	S1131	-0.350697	0.29938	0.523778
P28290	ITPRID2	S746	0.58356	0.363319	0.439712
P28290	ITPRID2	S668	-0.137357	0.529817	0.275874
P28290	ITPRID2	S316	0.112727	0.891677	0.0497923
P28290	ITPRID2	S272	-0.0726745	0.910957	0.0405022
P28290	ITPRID2	S1174	-0.0773149	0.926891	0.0329713
P28290	ITPRID2	T1168	0.0645805	0.933769	0.0297606
P28370	SMARCA1	S116	0.656655	0.0952909	1.02095
P28482	MAPK1	T185	0.605238	0.0834073	1.0788	X
P28715	ERCC5	S384	-0.798502	0.0650393	1.18682
P35251	RFC1	S368	-1.90286	0.00657373	2.18219
P28715	ERCC5	S341	-0.729738	0.390281	0.408622
P29317	EPHA2	S897	1.26876	0.0246838	1.60759
P29317	EPHA2	S901	2.28797	0.0101546	1.99334
P29317	EPHA2	Y575	0.78533	0.0935331	1.02903
P29317	EPHA2	T898	0.378467	0.305409	0.515118
P29317	EPHA2	Y772	-0.843652	0.455873	0.341156
P29317	EPHA2	Y594	0.588067	0.537443	0.269667
P29317	EPHA2	T771	0.146246	0.773094	0.111767
P29353	SHC1	S139	-0.383415	0.610864	0.214055	X
P29353	SHC1	Y427	0.868059	0.193992	0.712215	X
P29374	ARID4A	S864	-0.803583	0.0937798	1.02789
P29374	ARID4A	S863	-0.428844	0.347671	0.458831
P29375	KDM5A	S1331	-1.98629	0.0592684	1.22718
P29375	KDM5A	S1666	0.536102	0.348379	0.457948
P29536	LMOD1	S555	-0.503379	0.671136	0.173189
P29536	LMOD1	S85	-0.320382	0.768521	0.114344
P29590	PML	S403	-2.81903	0.0243768	1.61302
P29590	PML	S505	-0.963085	0.0743844	1.12852
P29590	PML	S38	-0.846271	0.0780205	1.10779
P29590	PML	T867	-1.60608	0.090945	1.04122
P29590	PML	S504	-1.52841	0.112901	0.947304
P29590	PML	S36	-0.930564	0.116266	0.934546
P29590	PML	S40	-0.700096	0.127618	0.894088
P29590	PML	S408	-0.910884	0.151596	0.819311
P29590	PML	T409	-0.411535	0.332893	0.477695
P29590	PML	S8	0.225445	0.647413	0.188819
P29590	PML	S480	0.342055	0.7823	0.106627
P29590	PML	S518	-0.215022	0.784103	0.105627
P29590	PML	S527	0.147334	0.813571	0.0896047
P29590	PML	S530	0.160311	0.875871	0.0575598
P29597	TYK2	Y292	-0.432863	0.672728	0.17216
P29692	EEF1D	S133	-1.36664	0.0630075	1.20061
P29692	EEF1D	S162	0.412917	0.561709	0.250488
P29966	MARCKS	S46	-1.21601	0.0570395	1.24382
P29966	MARCKS	S145	-0.930555	0.107461	0.96875
P29966	MARCKS	S81	-0.519479	0.149669	0.824869
P29966	MARCKS	T150	-0.987752	0.196761	0.706061
P29966	MARCKS	S27	0.458113	0.42585	0.370743
P29966	MARCKS	S170	0.30476	0.73644	0.132863
P29966	MARCKS	S101	-0.197037	0.811657	0.0906277
P30050	RPL12	T128	-1.6369	0.0233442	1.63182
P30050	RPL12	S38	1.31076	0.103603	0.984627
Q00537	CDK17	S146	2.58709	0.000218751	3.66005
P30414	NKTR	S379	-1.89455	0.059302	1.22693
P30414	NKTR	S866	-0.239735	0.63945	0.194193
P30622	CLIP1	S200	0.931941	0.181797	0.740412
P30622	CLIP1	T182	0.486111	0.269821	0.568924
P30622	CLIP1	S204	0.223112	0.827775	0.0820879
P31689	DNAJA1	S335	1.05413	0.302527	0.519236
P31943	HNRNPH1	S63	1.91323	0.00179934	2.74489
P31943	HNRNPH1	S104	-1.20918	0.0320638	1.49398
P31948	STIP1	S481	-0.720267	0.31417	0.502835
Q03188	CENPC	T331	0.835306	0.238997	0.621608
P32519	ELF1	S187	0.920505	0.128616	0.890705
P32519	ELF1	S334	-0.0978921	0.857466	0.0667832
P33240	CSTF2	S524	2.46433	0.0244623	1.6115
P33527	ABCC1	S919	-0.900782	0.223071	0.651556
P33527	ABCC1	S930	-0.880842	0.230154	0.637981
P38432	COIL	S568	0.671139	0.450734	0.346079
P35221	CTNNA1	S652	-0.455011	0.0702718	1.15322
P35221	CTNNA1	T654	-0.768102	0.0876763	1.05712
P35221	CTNNA1	T645	0.429573	0.120575	0.918742
P35221	CTNNA1	S690	0.771484	0.284314	0.546202
P35221	CTNNA1	S641	0.305579	0.451471	0.34537
P35221	CTNNA1	T658	-0.174444	0.539735	0.267819
P35221	CTNNA1	S655	0.132709	0.837725	0.0768986
Q17RY0	CPEB4	S99	1.18905	0.0968629	1.01384
P35222	CTNNB1	S552	-0.33332	0.561081	0.250974
P35222	CTNNB1	T551	-0.188775	0.773199	0.111709
P35240	NF2	S518	-0.270235	0.643812	0.191241
P35251	RFC1	S312	-0.956466	0.0321519	1.49279
P35251	RFC1	S69	0.863273	0.0607464	1.21648
P35251	RFC1	S71	0.863273	0.0607464	1.21648
P35251	RFC1	S156	-1.04999	0.0691004	1.16052
P28715	ERCC5	S526	0.487145	0.375641	0.425226
P35251	RFC1	T506	0.173275	0.78248	0.106527
P35269	GTF2F1	S385	-1.15465	0.033418	1.47602
P35269	GTF2F1	S433	-1.89514	0.0988638	1.00496
P35269	GTF2F1	T389	-0.591339	0.223433	0.650853
P35367	HRH1	T382	1.95546	0.0381483	1.41852
P35367	HRH1	S233	-0.0121661	0.982677	0.00758925
P35568	IRS1	S1078	-0.331623	0.563742	0.248919
P35579	MYH9	S1714	-0.439655	0.514169	0.288894
P35579	MYH9	S1943	0.256253	0.738049	0.131915
P35606	COPB2	T861	-1.8608	0.0593288	1.22673
P35606	COPB2	S859	-0.556988	0.611757	0.213421
P35611	ADD1	S358	-2.17761	0.015063	1.82209
P35611	ADD1	S586	-3.4951	0.105982	0.974768
P35611	ADD1	S464	-0.971964	0.272737	0.564256
P35611	ADD1	T614	-0.297816	0.639397	0.194229
P35611	ADD1	S465	-0.0874914	0.879523	0.0557527
P35613	BSG	S362	1.59568	0.000135866	3.86689
P35658	NUP214	T670	-0.551455	0.130085	0.885774
P35658	NUP214	S940	-0.921104	0.146428	0.834375
P35658	NUP214	S678	-0.899967	0.267976	0.571904
P35658	NUP214	S657	-0.292355	0.280163	0.552589
P35658	NUP214	T437	0.273917	0.435199	0.361312
P35658	NUP214	S433	0.139216	0.633854	0.198011
P35659	DEK	T13	-0.495631	0.1268	0.89688
P35659	DEK	S51	-2.15583	0.17315	0.761577
P35659	DEK	S32	0.266342	0.750899	0.124419
P35749	MYH11	S1954	-2.1055	0.0354146	1.45082
P36507	MAP2K2	T394	0.225014	0.624551	0.204432	X
P36578	RPL4	S295	-0.679969	0.377377	0.423224
P36871	PGM1	S117	-0.740043	0.537988	0.269227
P37231	PPARG	S112	0.733029	0.451268	0.345566
P38159	RBMX	S189	-1.0108	0.0762706	1.11764
P38159	RBMX	S326	-1.04243	0.0899065	1.04621
P38159	RBMX	S88	-1.67486	0.160828	0.793637
P38159	RBMX	S352	-1.27158	0.340639	0.467705
P38159	RBMX	S329	0.413805	0.354865	0.449937
P38159	RBMX	S208	-1.09185	0.460228	0.337027
P38159	RBMX	S58	0.424863	0.604185	0.21883
P38159	RBMX	S261	-0.14357	0.812761	0.0900373
P38159	RBMX	S249	0.160398	0.841807	0.0747875
P38159	RBMX	S316	0.127156	0.927795	0.032548
P38398	BRCA1	S1524	0.684196	0.245634	0.609712
P38398	BRCA1	S114	-0.135394	0.812172	0.0903522
P35222	CTNNB1	S191	2.68333	0.0139885	1.85423
P38432	COIL	T456	0.98671	0.0235569	1.62788
P38432	COIL	T303	1.90599	0.0338385	1.47059
P38432	COIL	S305	0.982376	0.159621	0.79691
P38432	COIL	S271	-1.09781	0.404975	0.392572
P38432	COIL	T122	0.974309	0.442142	0.354439
P39880	CUX1	S1069	0.498069	0.61746	0.209391
P40222	TXLNA	S515	-0.0497363	0.942148	0.0258808
P40818	USP8	T577	-0.654939	0.331782	0.479147
P40818	USP8	S718	0.288268	0.763908	0.116959
P40855	PEX19	S147	0.715972	0.211159	0.67539
P40939	HADHA	S756	0.648937	0.48387	0.315271
P41208	CETN2	S20	-1.07517	0.0650097	1.18702
P41212	ETV6	S213	-0.305928	0.524325	0.280399
P41212	ETV6	S203	-0.325179	0.749493	0.125233
P41227	NAA10	S186	-0.0555726	0.933636	0.0298226
P41229	KDM5C	S301	-0.713132	0.161884	0.790796
P41743	PRKCI	T412	-0.30743	0.790609	0.102038
P41970	ELK3	S396	-0.736567	0.245693	0.609607
P42166	TMPO	S184	-1.81904	0.0261817	1.582
P42167	TMPO	T208	-2.71256	0.0334814	1.4752
P42167	TMPO	S385	-0.837385	0.0272608	1.56446
P42167	TMPO	S159	0.658296	0.148718	0.827636
P42167	TMPO	S156	-2.75755	0.173586	0.760485
P42167	TMPO	T74	0.738349	0.266471	0.574351
P42167	TMPO	S168	-0.578051	0.26869	0.570748
P42167	TMPO	S306	0.540435	0.306311	0.513838
P42167	TMPO	S66	0.666883	0.368627	0.433413
P42167	TMPO	T160	-0.515708	0.452199	0.344671
P42167	TMPO	S67	-0.604954	0.469531	0.328336
P42167	TMPO	S184	-1.54712	0.0167463	1.77608
P42167	TMPO	S180	-0.139892	0.887746	0.0517114
P42167	TMPO	S158	0.0119897	0.991074	0.00389378
P42566	EPS15	S796	1.61838	0.141566	0.84904
P42566	EPS15	S814	0.831428	0.15167	0.819099
P42566	EPS15	T777	-0.230985	0.434519	0.361991
P42677	RPS27	S11	1.20335	0.0249649	1.60267
P42685	FRK	Y387	-0.630582	0.118795	0.925202
P42694	HELZ	T1163	0.509287	0.527074	0.278128
P42695	NCAPD3	S1384	0.398637	0.189966	0.721323
P42696	RBM34	S14	1.44484	0.061193	1.2133
P42696	RBM34	S28	-2.46262	0.0768126	1.11457
P43121	MCAM	S614	1.672	0.0885435	1.05284
P43121	MCAM	S606	-0.0563853	0.960271	0.0176064
P43243	MATR3	S604	-2.18694	0.024834	1.60495
P43243	MATR3	S188	-2.23904	0.0698557	1.1558
P43243	MATR3	S275	0.800897	0.10645	0.972856
P43243	MATR3	S206	0.726565	0.160489	0.794555
P43243	MATR3	S598	-2.46501	0.00357133	2.44717
P43243	MATR3	S596	-1.13293	0.248306	0.605012
P43243	MATR3	T150	-0.260253	0.575113	0.240247
P43243	MATR3	S164	0.279909	0.750462	0.124671
P43243	MATR3	S766	-0.0199065	0.914668	0.0387367
P43250	GRK6	S484	1.39801	0.187033	0.728082
P43694	GATA4	S406	0.182508	0.504029	0.297544
P45880	VDAC2	S115	0.896351	0.0580207	1.23642
Q13619	CUL4A	S10	1.50932	0.00532545	2.27364
P46013	MKI67	S2638	-2.48862	0.0278226	1.5556
P46013	MKI67	S2466	-2.0925	0.0344058	1.46337
P46013	MKI67	S1679	-1.19655	0.00427804	2.36876
P46013	MKI67	S2588	1.05276	0.044136	1.35521
P46013	MKI67	T2203	1.49536	0.00788578	2.10316
P46013	MKI67	S579	1.42411	0.0542689	1.26545
P46013	MKI67	S1983	-2.09985	0.055023	1.25946
P46013	MKI67	S2105	-0.640226	0.0718277	1.14371
P46013	MKI67	T2231	0.877893	0.100994	0.995703
P46013	MKI67	T1801	1.35556	0.104807	0.97961
P46013	MKI67	T1991	-1.00982	0.118389	0.92669
P46013	MKI67	S1131	-1.18168	0.0112502	1.94884
P46013	MKI67	S2223	0.996159	0.143368	0.843547
P46013	MKI67	S1861	-0.817995	0.16896	0.772215
P46013	MKI67	S648	1.02459	0.219654	0.658261
P46013	MKI67	S308	-0.765524	0.221155	0.655303
P46013	MKI67	S584	0.644854	0.31384	0.503291
P46013	MKI67	T1261	0.211317	0.318428	0.496989
P46013	MKI67	S357	-1.29912	0.00352265	2.45313
P46013	MKI67	S1937	0.499424	0.373614	0.427577
P46013	MKI67	S1253	0.43208	0.398162	0.39994
P46013	MKI67	T1193	0.221608	0.418783	0.378011
P46013	MKI67	S3041	0.424805	0.444375	0.35225
P46013	MKI67	S2708	0.697684	0.576728	0.239029
P46013	MKI67	T2426	0.207401	0.584197	0.233441
P46013	MKI67	T1315	0.248286	0.6309	0.20004
P46013	MKI67	S1098	-0.29939	0.644304	0.190909
P46013	MKI67	S2828	-0.271847	0.74829	0.12593
P46013	MKI67	T1923	0.336322	0.79393	0.100218
P46013	MKI67	S1376	-0.0623237	0.869599	0.060681
P46013	MKI67	T1067	0.0672611	0.873531	0.0587219
P46013	MKI67	T2406	-0.104484	0.889075	0.0510618
P46013	MKI67	S2528	0.132672	0.929929	0.0315503
P46013	MKI67	S2827	-0.0824622	0.945019	0.0245593
P46013	MKI67	S2344	-0.0314969	0.949033	0.0227189
P46013	MKI67	T1167	0.0321142	0.950902	0.0218642
P46013	MKI67	S2002	-0.0122112	0.981752	0.007998
P46087	NOP2	T185	1.65841	0.0745518	1.12754
P46087	NOP2	S181	1.62538	0.0764422	1.11667
P46087	NOP2	T195	-2.07638	0.100941	0.995934
P46087	NOP2	S58	0.348463	0.289993	0.537612
P46087	NOP2	S67	-0.450242	0.305061	0.515613
P46087	NOP2	S732	0.198918	0.654126	0.184338
P46087	NOP2	S812	-0.149156	0.849187	0.0709965
P46087	NOP2	S786	-0.0940206	0.91945	0.036472
P46100	ATRX	S1995	1.64265	0.0176334	1.75366
P46100	ATRX	S1992	1.74874	0.0304207	1.51683
P46100	ATRX	S598	2.96318	0.00178273	2.74891
P46100	ATRX	S1061	0.714813	0.1376	0.86138
P46100	ATRX	S1527	2.23725	0.143883	0.84199
P46100	ATRX	S1348	-1.20381	0.144819	0.839174
P46100	ATRX	S1352	-1.21286	0.152302	0.817296
P46100	ATRX	S849	-0.907866	0.183873	0.735483
P46100	ATRX	S850	-0.907866	0.183873	0.735483
P46100	ATRX	S677	-0.399364	0.324555	0.488711
P46100	ATRX	S594	0.800059	0.494904	0.305479
P46100	ATRX	S1996	0.534179	0.541921	0.266064
P46100	ATRX	S889	0.256555	0.678937	0.168171
P46100	ATRX	S84	0.027651	0.947415	0.02346
P46379	BAG6	S1117	-0.596613	0.0341615	1.46646
P46379	BAG6	S964	-1.29252	0.172625	0.762897
P46379	BAG6	S973	0.917409	0.182054	0.7398
P46527	CDKN1B	S10	-0.276305	0.481701	0.317223
P46695	IER3	S31	0.827697	0.0318316	1.49714
P46778	RPL21	T124	1.41772	0.0480688	1.31814
P46778	RPL21	S104	-0.228654	0.520634	0.283468
P46821	MAP1B	S1915	0.963311	0.0991322	1.00379
P46821	MAP1B	S1779	1.03381	0.165037	0.782419
P46821	MAP1B	S1797	0.854595	0.279423	0.553738
P46821	MAP1B	T1949	0.585632	0.413904	0.383101
P46821	MAP1B	T1067	0.155252	0.538289	0.268984
P46821	MAP1B	S1793	-0.437056	0.583074	0.234277
P46821	MAP1B	S1438	0.0803363	0.676692	0.169609
P46821	MAP1B	S1265	-0.351913	0.735029	0.133695
P46821	MAP1B	S1256	0.031479	0.886652	0.0522468
Q9P0U4	CXXC1	S19	0.811708	0.129016	0.889356
P46937	YAP1	S109	-0.434151	0.13599	0.866494
P47712	PLA2G4A	S437	-0.169515	0.685743	0.163839
P48634	PRRC2A	S1004	-0.872041	0.130697	0.883735
P48634	PRRC2A	S1092	1.99936	0.0675104	1.17063
P48634	PRRC2A	S1219	0.885422	0.0933993	1.02966
P48634	PRRC2A	S363	-0.785023	0.14869	0.827717
P48634	PRRC2A	S1147	0.484997	0.204554	0.689193
P48634	PRRC2A	S380	-0.321559	0.435601	0.360911
P48634	PRRC2A	T782	-0.34215	0.45027	0.346527
P48634	PRRC2A	S342	0.29437	0.501351	0.299858
P48634	PRRC2A	S350	0.29437	0.501351	0.299858
P48634	PRRC2A	S808	-0.482287	0.511933	0.290787
P48634	PRRC2A	S1089	-1.23402	0.071518	1.14558
P48634	PRRC2A	T609	0.166079	0.683715	0.165125
P48634	PRRC2A	S383	-0.0890982	0.815337	0.088663
P48634	PRRC2A	T610	-0.21657	0.867319	0.061821
P48634	PRRC2A	S1691	-0.0568431	0.911871	0.0400665
P48634	PRRC2A	T1347	-0.195735	0.918498	0.0369218
P48634	PRRC2A	S761	-0.00470284	0.98835	0.00508938
P48651	PTDSS1	S442	-1.93667	0.0105629	1.97622
P48729	CSNK1A1	T321	0.647602	0.364244	0.438607
Q96JK2	DCAF5	S648	0.408631	0.421509	0.375193
P49006	MARCKSL1	S41	-1.19426	0.0743263	1.12886
P49006	MARCKSL1	S22	-1.71573	0.00219697	2.65818
P49006	MARCKSL1	T148	0.251107	0.69954	0.155187
P49006	MARCKSL1	T85	-0.101432	0.892032	0.0496194
P49116	NR2C2	S46	1.12682	0.0271688	1.56593
P49116	NR2C2	S19	1.38605	0.142619	0.845824
P49116	NR2C2	S219	0.39482	0.369764	0.432076
P49207	RPL34	S12	0.665004	0.162169	0.790033
P49321	NASP	S726	-0.141652	0.699888	0.154971
P49321	NASP	S421	-0.43934	0.755701	0.12165
P49327	FASN	T2204	-0.327449	0.288502	0.539851
P49407	ARRB1	S412	-1.44462	0.11275	0.947882
P49448	GLUD2	T410	0.42465	0.549378	0.260129
P49450	CENPA	S17	-1.08775	0.0298156	1.52556
P49450	CENPA	S19	-0.76727	0.0881142	1.05495
P49454	CENPF	S3119	0.813292	0.137755	0.860893
P49454	CENPF	S2996	0.722826	0.582007	0.235072
P49585	PCYT1A	S347	-1.09007	0.0380794	1.41931
P49585	PCYT1A	T342	-0.446628	0.479878	0.318869
P49585	PCYT1A	S329	0.122358	0.796431	0.0988518
P49585	PCYT1A	S331	0.0298068	0.953425	0.0207136
P49590	HARS2	S67	-0.813932	0.0538683	1.26867
P49674	CSNK1E	S363	-0.963499	0.203196	0.692086
P49736	MCM2	S41	-0.742364	0.0240678	1.61856
P49736	MCM2	S27	-1.28081	0.0951545	1.02157
P49736	MCM2	S139	-0.267814	0.619557	0.207919
P49750	YLPM1	S561	-1.30479	0.0447789	1.34893
P49750	YLPM1	S634	0.322308	0.720472	0.142383
P49750	YLPM1	S893	-0.125307	0.883796	0.0536479
Q9UKV3	ACIN1	S386	0.237696	0.828265	0.0818306
P51991	HNRNPA3	S14	0.502973	0.506218	0.295662
Q9UKV3	ACIN1	S208	-0.0803396	0.889959	0.0506298
P49757	NUMB	T636	0.404617	0.232823	0.632974
P49757	NUMB	T436	0.789627	0.296539	0.527918
P49757	NUMB	S438	-0.22763	0.738383	0.131718
P49757	NUMB	S634	-0.0248941	0.965221	0.0153732
P49760	CLK2	S50	-0.0270396	0.953509	0.0206753
P49761	CLK3	S215	1.19989	0.0985607	1.0063
P49761	CLK3	S283	-1.13477	0.0878157	1.05643
P49761	CLK3	S157	-0.130478	0.68759	0.162671
P49768	PSEN1	S366	-0.833208	0.318243	0.497241
P49768	PSEN1	S367	-0.194518	0.639927	0.193869
P49790	NUP153	T369	1.00111	0.00894534	2.0484
P49790	NUP153	T102	-0.501357	0.133656	0.874013
P49790	NUP153	T588	0.991156	0.174672	0.757778
P49790	NUP153	T699	-0.61813	0.266369	0.574516
P49790	NUP153	S192	-1.01039	0.267986	0.571888
P49790	NUP153	S338	0.671766	0.376027	0.424781
P49790	NUP153	S614	0.136387	0.583308	0.234102
P49790	NUP153	S529	-0.147569	0.71131	0.147941
P49790	NUP153	S334	-0.110563	0.814638	0.0890355
P49790	NUP153	S209	-0.0737244	0.903995	0.0438338
P49792	RANBP2	S2276	-1.62113	0.0203335	1.69179
P49792	RANBP2	S786	-0.819301	0.0121056	1.91701
P49792	RANBP2	T799	0.953028	0.0260841	1.58362
P49792	RANBP2	T1513	1.47536	0.0375851	1.42498
P49792	RANBP2	S2668	1.78383	0.00925514	2.03362
P49792	RANBP2	S2510	-0.998574	0.056309	1.24942
P49792	RANBP2	T1399	-1.82483	0.209748	0.678302
P49792	RANBP2	S2462	-0.625064	0.211303	0.675095
P49792	RANBP2	S781	0.881375	0.213199	0.671215
P49792	RANBP2	S2280	-0.661435	0.312757	0.504794
P49792	RANBP2	T1396	0.40494	0.454769	0.34221
P49792	RANBP2	S3207	-0.280433	0.565926	0.24724
P49792	RANBP2	T2153	-0.0947327	0.616478	0.210082
P49792	RANBP2	T2293	0.270895	0.643467	0.191474
P49792	RANBP2	T1412	-0.804762	0.648462	0.188116
P49792	RANBP2	S788	-2.99075	0.0247506	1.60642
P49792	RANBP2	S2454	0.0876169	0.812734	0.0900517
P49792	RANBP2	T2450	0.0876169	0.812734	0.0900517
P49792	RANBP2	S955	0.22978	0.839692	0.0758798
P49792	RANBP2	S1993	-0.113267	0.846213	0.0725203
P49815	TSC2	S1411	-1.01372	0.153748	0.81319
P49841	GSK3B	Y216	-1.4222	0.358111	0.445983	X
P49848	TAF6	T660	-0.808971	0.0423055	1.3736
P49848	TAF6	S653	-0.509404	0.332784	0.477837
P49916	LIG3	S242	1.46343	0.180294	0.744019
P49916	LIG3	S853	0.197497	0.355588	0.449053
P49916	LIG3	S210	0.0274856	0.975748	0.0106623
P50402	EMD	S171	-0.519906	0.103193	0.98635
P50402	EMD	S87	0.874684	0.0947659	1.02335
P50402	EMD	S49	0.0109464	0.969195	0.0135887
P50613	CDK7	S164	-1.25555	0.0921299	1.0356
P50613	CDK7	T170	-0.011222	0.986724	0.00580443
P50851	LRBA	S10	-0.110683	0.892457	0.0494127
P51114	FXR1	S409	-0.216348	0.664668	0.177395
P51114	FXR1	S406	0.0924683	0.814483	0.0891177
P51116	FXR2	S453	-0.545126	0.154027	0.812402
P51116	FXR2	S601	-1.11411	0.268447	0.571142
P51116	FXR2	S603	0.819634	0.303787	0.517431
P51149	RAB7A	S111	0.923224	0.0566701	1.24665
P51149	RAB7A	S72	0.980679	0.0678496	1.16845
P51159	RAB27A	T207	-1.29793	0.0737918	1.13199
P51531	SMARCA2	S1377	-1.21503	0.0214375	1.66883
P51531	SMARCA2	S1572	-0.977199	0.227747	0.642548
P51531	SMARCA2	S1568	-0.266684	0.680223	0.167349
P51532	SMARCA4	S1382	1.632	0.0222782	1.65212
P51532	SMARCA4	S1627	-1.10621	0.192345	0.715918
P51532	SMARCA4	S1631	-1.10621	0.192345	0.715918
P51532	SMARCA4	S1452	0.347804	0.325231	0.487808
P51532	SMARCA4	T1423	0.256807	0.763299	0.117305
P51587	BRCA2	S93	0.500073	0.310557	0.507858
P51608	MECP2	S423	-0.93154	0.0846572	1.07234
P51608	MECP2	S229	-0.195791	0.817966	0.0872648
P51608	MECP2	S80	-0.0472973	0.928165	0.0323749
P51608	MECP2	T228	0.0236479	0.979852	0.00883961
P51610	HCFC1	S2020	-0.987947	0.0439203	1.35734
P51610	HCFC1	S1507	0.187143	0.417517	0.379326
P51610	HCFC1	S666	1.01701	0.145881	0.836
P51610	HCFC1	S598	0.932979	0.162655	0.788734
P51610	HCFC1	S1205	1.44218	0.273417	0.563174
P51636	CAV2	S23	0.804607	0.26808	0.571735
P51636	CAV2	S20	0.702273	0.327266	0.485099
P51788	CLCN2	S731	0.94727	0.0937907	1.02784
P51825	AFF1	S588	0.235178	0.575731	0.23978
P51858	HDGF	S165	-2.19964	0.0342747	1.46503
P51858	HDGF	S133	-0.700925	0.382074	0.417853
P51858	HDGF	S132	0.107879	0.892265	0.049506
Q9UKV3	ACIN1	S499	0.121186	0.828136	0.0818982
P09651	HNRNPA1	S338	0.675654	0.127137	0.895727
Q16629	SRSF7	S233	-0.462327	0.454295	0.342662
P52272	HNRNPM	S575	-1.48833	0.0098492	2.0066
P52294	KPNA1	S244	-0.167121	0.546669	0.262276
P52594	AGFG1	S181	-0.219408	0.711771	0.14766
P52594	AGFG1	T177	0.0466731	0.948115	0.0231389
P52701	MSH6	S227	-1.09564	0.0195755	1.70829
P52701	MSH6	S219	-0.00845021	0.983056	0.00742181
P52756	RBM5	S624	0.54087	0.347838	0.458623
P52756	RBM5	S621	0.476892	0.363674	0.439288
P52756	RBM5	S59	0.30578	0.745773	0.127394
P52926	HMGA2	S101	-0.52295	0.0359796	1.44394
P52926	HMGA2	S105	-0.491804	0.149508	0.825335
P52926	HMGA2	S44	-1.62279	0.00885698	2.05271
P52948	NUP98	S612	1.2826	0.0209409	1.679
P52948	NUP98	S1028	-1.45039	0.122359	0.912364
P52948	NUP98	T546	-0.234886	0.154539	0.810962
P52948	NUP98	T670	-1.10974	0.185438	0.731802
P52948	NUP98	S1023	-0.605444	0.198695	0.701813
P52948	NUP98	S1043	0.44545	0.208668	0.680544
P52948	NUP98	S608	0.834652	0.218021	0.661502
P52948	NUP98	S623	-0.524193	0.360343	0.443283
P52948	NUP98	T1772	-0.303932	0.488497	0.311138
P52948	NUP98	S888	-0.115277	0.69615	0.157297
P53350	PLK1	T210	0.255376	0.560927	0.251094
P53396	ACLY	S481	-1.39178	0.0974606	1.01117
P53814	SMTN	S251	-0.492866	0.243914	0.612764
P53814	SMTN	S792	0.289159	0.41617	0.380729
P53985	SLC16A1	S498	-0.670626	0.376756	0.42394
P53985	SLC16A1	S467	0.368912	0.520321	0.283728
P53985	SLC16A1	T466	-0.370692	0.799656	0.0970969
P53985	SLC16A1	S213	0.0460994	0.958833	0.0182568
P54105	CLNS1A	S102	0.194059	0.762795	0.117592
Q8WYQ5	DGCR8	S377	0.650674	0.260428	0.584311
P54198	HIRA	S661	1.16424	0.0746673	1.12687
P54198	HIRA	S687	0.480913	0.260177	0.584732
P54198	HIRA	T586	0.200708	0.390229	0.408681
P54198	HIRA	S549	-0.166354	0.782033	0.106775
P54259	ATN1	S661	1.28631	0.00962223	2.01672
P54259	ATN1	S632	0.407264	0.471881	0.326167
P54259	ATN1	S34	-0.257858	0.643803	0.191247
P54274	TERF1	T371	-0.847782	0.0253334	1.59631
P54725	RAD23A	S123	-1.25298	0.0687088	1.16299
P54727	RAD23B	T159	-0.194323	0.64049	0.193487
P54727	RAD23B	S160	-0.109716	0.842017	0.0746792
Q9BTC0	DIDO1	S1040	3.26562	0.0106444	1.97288
P54760	EPHB4	T976	-0.977557	0.00678918	2.16818
P54760	EPHB4	Y774	0.224632	0.491816	0.308197
P54760	EPHB4	S777	-0.0937478	0.90331	0.0441631
P55011	SLC12A2	S123	-1.3406	0.00862199	2.06439
P55011	SLC12A2	S126	-1.3406	0.00862199	2.06439
P55011	SLC12A2	S940	0.712229	0.0318466	1.49694
P55081	MFAP1	S116	-0.28234	0.541556	0.266356
P55081	MFAP1	S118	-0.283361	0.569047	0.244852
O60832	DKC1	S513	1.45537	0.00350355	2.45549
P55196	AFDN	S1721	1.74943	0.0400611	1.39728
P55196	AFDN	S1799	1.85441	0.0200074	1.69881
P55196	AFDN	Y1230	1.40495	0.0718596	1.14352
P55196	AFDN	S1512	0.990254	0.075244	1.12353
P55196	AFDN	S1182	-1.33116	0.0851891	1.06962
P55196	AFDN	S1696	0.737323	0.154779	0.810289
P55196	AFDN	S1172	-1.06089	0.21187	0.67393
P55196	AFDN	S1275	-0.620298	0.297074	0.527136
P55196	AFDN	S1083	-0.885857	0.345622	0.461399
P55196	AFDN	S216	0.353482	0.661846	0.179243
P55196	AFDN	T1330	-0.118407	0.829196	0.0813427
P55197	MLLT10	S689	1.15234	0.406794	0.390626
P55198	MLLT6	S423	-1.34897	0.00185623	2.73137
P55198	MLLT6	S382	1.08723	0.0774694	1.11087
P55198	MLLT6	S258	0.617471	0.608493	0.215745
P55199	ELL	S442	0.785433	0.00226011	2.64587
P55201	BRPF1	T145	-0.104321	0.800153	0.0968267
P55265	ADAR	S614	0.577267	0.24008	0.619644
P55265	ADAR	S825	-0.169889	0.752424	0.123538
P55265	ADAR	S599	0.125481	0.819157	0.0866327
P55265	ADAR	T601	0.0291599	0.973315	0.0117465
P55265	ADAR	T603	-0.0339104	0.924742	0.0339793
Q8TDM6	DLG5	S1263	1.84023	0.0195661	1.7085
P55317	FOXA1	S307	-0.333407	0.322129	0.49197
P56181	NDUFV3	S105	-0.695549	0.0220501	1.65659
P56182	RRP1	T412	-0.213439	0.804857	0.0942813
P56524	HDAC4	S246	0.0185207	0.977801	0.00974954
P56856	CLDN18	S253	-0.550873	0.339049	0.469738
P56962	STX17	S289	0.553853	0.347818	0.458648
P57081	WDR4	S391	-0.092675	0.904543	0.0435708
P57682	KLF3	S92	0.927322	0.16422	0.784573
P57682	KLF3	S250	-0.730598	0.187015	0.728122
P57682	KLF3	S101	0.825905	0.354459	0.450434
P57682	KLF3	S96	0.139775	0.910059	0.0409305
P57735	RAB25	S184	0.354113	0.601269	0.220931
P57739	CLDN2	S207	-0.68946	0.345008	0.46217
P57739	CLDN2	S208	-0.00263578	0.997526	0.00107597
P57740	NUP107	S11	0.310653	0.577909	0.238141
P58107	EPPK1	T34	-1.57608	0.0151216	1.8204
P58107	EPPK1	S2508	-1.00876	0.137817	0.860698
P58107	EPPK1	T1543	0.235033	0.636529	0.196182
P58107	EPPK1	S2716	-0.426586	0.740259	0.130616
P60174	TPI1	S58	1.48998	0.0619529	1.20794
P60468	SEC61B	S17	-0.646607	0.153643	0.813489
P61006	RAB8A	S185	-1.48319	0.0571662	1.24286
P61026	RAB10	S188	0.0514967	0.792131	0.101203
P61247	RPS3A	S263	0.230601	0.74911	0.125455
P61353	RPL27	S86	1.17699	0.0811345	1.09079
P61604	HSPE1	S51	1.43745	0.016965	1.77045
P61604	HSPE1	S53	1.65211	0.0159771	1.7965
P61966	AP1S1	S147	0.265094	0.284131	0.546481
P61978	HNRNPK	S284	-2.07617	0.00152741	2.81605
P62070	RRAS2	S186	-0.446271	0.320098	0.494717
P62140	PPP1CB	T316	1.02815	0.0717442	1.14421
P62241	RPS8	T130	0.741567	0.156707	0.804913
P62241	RPS8	S160	-0.0587102	0.759292	0.119591
P62316	SNRPD2	T12	-0.240665	0.560662	0.251299
P62491	RAB11A	S78	-0.496149	0.246896	0.607486
P62701	RPS4X	S223	1.27345	0.0642777	1.19194
P62750	RPL23A	S43	-0.512551	0.425471	0.37113
P62753	RPS6	S236	-0.619045	0.273901	0.562406
P62753	RPS6	S240	-0.554272	0.344595	0.46269
Q5QJE6	DNTTIP2	S117	2.08045	0.00137675	2.86114
P62820	RAB1A	T195	-1.93306	0.0888261	1.05146
P62820	RAB1A	S194	-0.428358	0.405291	0.392233
P62854	RPS26	T96	0.941323	0.287749	0.540986
Q8TEK3	DOT1L	S297	0.142631	0.80578	0.0937833
P62987	UBA52	T66	1.41797	0.00579632	2.23685
P62995	TRA2B	T201	0.583614	0.174704	0.757696
P62995	TRA2B	S14	-0.714379	0.395465	0.402892
P63208	SKP1	T131	-1.49935	0.0236825	1.62557
O00559	EBAG9	S36	3.16938	0.00278395	2.55534
P24534	EEF1B2	S106	-0.0259152	0.965919	0.0150595
P67809	YBX1	S176	-1.48253	0.000274212	3.56191
P67809	YBX1	S165	-0.786615	0.272657	0.564384
P67809	YBX1	S174	-2.46246	0.0995186	1.0021
P68363	TUBA1B	T334	1.19676	0.00794515	2.0999
P68363	TUBA1B	S158	-0.777299	0.159261	0.79789
P68363	TUBA1B	S48	-0.879061	0.226712	0.644525
P68371	TUBB4B	S172	1.94188	0.00626023	2.20341
P69905	HBA1	S4	1.21957	0.279034	0.554344
P78310	CXADR	T329	0.484333	0.108479	0.964655
P78310	CXADR	S332	-0.0211626	0.962813	0.0164579
P78312	FAM193A	S1144	0.926159	0.072229	1.14129
P78316	NOP14	S96	-0.903923	0.265652	0.575687
P78332	RBM6	S891	-1.54995	0.0452918	1.34398
P78332	RBM6	S1025	0.804481	0.12269	0.911189
P78344	EIF4G2	T397	-1.03366	0.0308941	1.51012
P78344	EIF4G2	S17	-0.835061	0.06814	1.1666
P78344	EIF4G2	S395	-0.59734	0.349114	0.457032
P78344	EIF4G2	T508	0.245409	0.810242	0.0913851
P78345	RPP38	S235	0.82341	0.3786	0.421819
P78346	RPP30	S251	-0.411294	0.402247	0.395507
P78347	GTF2I	S412	-0.794445	0.0839446	1.07601
P78347	GTF2I	S823	-2.15663	0.259535	0.585805
P78347	GTF2I	S214	0.30865	0.325767	0.487093
P78347	GTF2I	T558	-0.29276	0.639924	0.193871
P78347	GTF2I	S210	0.330444	0.731567	0.135746
P78362	SRPK2	S496	0.580413	0.157191	0.803571
P78362	SRPK2	S497	0.054177	0.910459	0.0407398
P78364	PHC1	S664	-0.36354	0.561879	0.250357
P78504	JAG1	S1210	-0.296997	0.239798	0.620154
P78504	JAG1	T1189	-0.125105	0.771306	0.112773
P78524	ST5	S622	-0.905604	0.216194	0.665156
P78527	PRKDC	S4026	0.852402	0.154831	0.810142
P78536	ADAM17	S791	-0.656282	0.358781	0.44517
P78549	NTHL1	S71	-0.528357	0.496756	0.303856
P78552	IL13RA1	S415	-0.228753	0.726471	0.138782
P78563	ADARB1	S26	-1.0016	0.032616	1.48657
P80723	BASP1	T36	-1.04113	0.0662055	1.17911
P82094	TMF1	S169	-0.208768	0.473776	0.324427
P82094	TMF1	S344	-0.260331	0.788266	0.103327
P82909	MRPS36	Y67	0.168067	0.674664	0.170913
P83369	LSM11	S21	0.132941	0.817136	0.0877057
P84098	RPL19	S13	0.0477396	0.826765	0.0826182
P84103	SRSF3	S108	3.56296	0.00161871	2.79083
P84103	SRSF3	S148	1.98177	0.0626072	1.20338
P84103	SRSF3	S5	-1.24905	0.101592	0.993142
P84157	MXRA7	S144	1.07895	0.084434	1.07348
P85037	FOXK1	S299	-1.46395	0.0363828	1.4391
P85037	FOXK1	T436	-1.08774	0.00315007	2.50168
P85037	FOXK1	S441	-0.852462	0.170001	0.769549
P85037	FOXK1	S101	0.639368	0.204237	0.689865
P85037	FOXK1	S213	-0.970379	0.438467	0.358063
P85037	FOXK1	S223	-0.514646	0.632218	0.199133
P85037	FOXK1	S445	-0.123913	0.836273	0.0776521
P85037	FOXK1	S472	0.0390852	0.911934	0.0400367
P85037	FOXK1	S257	-0.0159016	0.983299	0.00731453
P86452	ZBED6	S381	1.62952	0.00788277	2.10332
P86791	CCZ1	S266	0.151153	0.742466	0.129323
P98172	EFNB1	S283	1.53786	0.0769836	1.1136
P98172	EFNB1	S281	0.927575	0.372294	0.429114
P98172	EFNB1	S287	0.269075	0.812387	0.0902371
P98175	RBM10	S738	-1.04508	0.108294	0.965397
P98175	RBM10	S89	-1.36547	0.118434	0.926525
P98175	RBM10	S723	0.804768	0.224557	0.648673
P98175	RBM10	S736	-0.423667	0.306933	0.512957
P98175	RBM10	S50	-0.595542	0.33609	0.473544
P98175	RBM10	S797	0.35334	0.507816	0.294294
Q7L9B9	EEPD1	S173	1.34925	0.00282037	2.54969
Q00341	HDLBP	S944	0.952865	0.176451	0.753376
Q00341	HDLBP	S31	-0.870823	0.310921	0.50735
Q8N3D4	EHBP1L1	S310	1.47382	0.022115	1.65531
Q00587	CDC42EP1	S302	-0.966993	0.0467432	1.33028
Q00587	CDC42EP1	S195	0.911941	0.132503	0.877776
Q00587	CDC42EP1	S192	-0.647629	0.436621	0.359896
Q00613	HSF1	S303	-1.08809	0.0133162	1.87562
Q00613	HSF1	S307	-1.08809	0.0133162	1.87562
Q00653	NFKB2	S222	-0.696598	0.217346	0.662849
Q00839	HNRNPU	S267	1.76548	0.00275606	2.55971
Q00839	HNRNPU	S192	-0.677769	0.365292	0.43736
Q00839	HNRNPU	S4	0.26903	0.756198	0.121365
Q01082	SPTBN1	S2165	-1.33104	0.0938375	1.02762
Q01082	SPTBN1	S2341	1.86072	0.0977799	1.00975
Q01082	SPTBN1	S2169	-1.38019	0.0704764	1.15196
Q01082	SPTBN1	S2138	-0.722474	0.26999	0.568652
Q01082	SPTBN1	S2102	-0.677901	0.321218	0.493201
Q01082	SPTBN1	S2316	0.587498	0.401916	0.395865
Q01082	SPTBN1	T2331	0.180579	0.770975	0.11296
Q01082	SPTBN1	T2320	0.0588891	0.911495	0.0402455
Q01082	SPTBN1	T2328	-0.0507058	0.968894	0.0137237
Q01105	SET	S63	1.59615	0.0577825	1.2382
Q01105	SET	S7	-0.0625773	0.89418	0.0485749
Q9UKV3	ACIN1	S243	-0.0748364	0.787298	0.103861
P09651	HNRNPA1	S337	0.354821	0.526992	0.278196
P09651	HNRNPA1	S199	0.0178617	0.973667	0.0115894
Q9UKV3	ACIN1	S210	-0.813027	0.0863908	1.06353
Q9UKV3	ACIN1	S825	-1.12396	0.037132	1.43025
P51991	HNRNPA3	S350	-0.681707	0.299713	0.523295
Q9UKV3	ACIN1	S828	-1.27564	0.180889	0.742588
Q9UKV3	ACIN1	S240	-0.582095	0.327453	0.484851
Q9UKV3	ACIN1	S657	-1.02669	0.0970043	1.01321
Q9UKV3	ACIN1	S655	-1.18157	0.0116718	1.93286
Q01167	FOXK2	S428	1.27128	0.084216	1.07461
Q01167	FOXK2	S170	0.0679234	0.897923	0.0467611
Q01167	FOXK2	S398	-0.0275385	0.980338	0.00862425
Q01196	RUNX1	S212	-1.005	0.0207357	1.68328
Q01196	RUNX1	S21	0.520604	0.64017	0.193705
Q01196	RUNX1	T14	-0.299769	0.66593	0.176571
Q01518	CAP1	S308	-0.557785	0.261014	0.583336
Q01650	SLC7A5	S35	-0.934484	0.0824136	1.084
Q01664	TFAP4	S124	1.08333	0.0865364	1.0628
Q01804	OTUD4	S1023	-0.55756	0.29847	0.525099
Q01804	OTUD4	S1024	-0.55756	0.29847	0.525099
Q01813	PFKP	S386	-0.48825	0.509915	0.292502
Q01831	XPC	S883	-1.14949	0.171199	0.766499
Q01831	XPC	S884	-1.14949	0.171199	0.766499
Q01831	XPC	S94	-0.43963	0.555433	0.255368
Q01970	PLCB3	S1105	-0.95106	0.113718	0.94417
Q02040	AKAP17A	S537	-1.50505	0.000132949	3.87631
Q02040	AKAP17A	S633	0.117405	0.900876	0.0453351
Q02078	MEF2A	S98	0.731456	0.149028	0.826734
Q02241	KIF23	S924	0.174025	0.425432	0.37117
Q02241	KIF23	T738	1.38706	0.0933215	1.03002
Q02241	KIF23	T927	0.216346	0.257065	0.589957
Q02487	DSC2	S868	-1.01879	0.0451319	1.34552
Q02487	DSC2	S864	-0.879873	0.0495559	1.3049
Q02487	DSC2	S873	-1.13661	0.0303484	1.51786
Q02543	RPL18A	S123	-0.804568	0.0156449	1.80563
Q02880	TOP2B	S1552	-1.23193	0.00548511	2.26082
Q02880	TOP2B	S1550	-1.0999	0.0486333	1.31307
Q02880	TOP2B	S1344	1.27844	0.0437453	1.35907
Q02880	TOP2B	S1400	1.2747	0.052221	1.28216
Q02880	TOP2B	S1581	0.707338	0.132628	0.877365
Q02880	TOP2B	S1466	1.12421	0.136228	0.865732
Q02880	TOP2B	T1403	1.0415	0.263734	0.578834
Q02880	TOP2B	S1413	0.916054	0.292449	0.533949
Q02880	TOP2B	S1342	0.676774	0.359326	0.444511
Q02880	TOP2B	S1524	-0.419979	0.580372	0.236293
Q02880	TOP2B	S1522	-0.321695	0.625149	0.204017
Q02880	TOP2B	S1336	0.230441	0.738225	0.131811
Q02880	TOP2B	S1340	0.230441	0.738225	0.131811
Q02880	TOP2B	S1180	-0.263349	0.807504	0.0928553
Q02880	TOP2B	S1182	-0.263349	0.807504	0.0928553
Q02880	TOP2B	S1424	0.308764	0.831188	0.0803006
Q02952	AKAP12	S627	-1.91103	0.0439652	1.35689
P32519	ELF1	S432	1.15467	0.0191033	1.71889
Q02952	AKAP12	S612	1.69351	0.0318023	1.49754
Q02952	AKAP12	S381	-0.474153	0.119066	0.924213
Q02952	AKAP12	S371	-0.598916	0.515584	0.287701
Q02952	AKAP12	S1331	0.519284	0.521737	0.282548
Q02952	AKAP12	S696	-0.0657749	0.946329	0.023958
Q03111	MLLT1	S292	-0.979543	0.0697555	1.15642
Q03111	MLLT1	S315	-0.893028	0.285469	0.544441
Q03111	MLLT1	S267	-0.256423	0.57423	0.240914
Q03111	MLLT1	S475	-0.0984667	0.937562	0.0280002
Q03112	MECOM	S436	0.238298	0.684358	0.164717
Q03135	CAV1	S37	-1.7328	0.0336287	1.47329
Q7Z589	EMSY	S1136	0.651431	0.0985372	1.0064
Q03164	KMT2A	S518	0.754113	0.00477776	2.32078
Q03164	KMT2A	T337	-0.827731	0.0564084	1.24866
Q03164	KMT2A	S3511	-0.303771	0.342275	0.465625
Q03164	KMT2A	S2938	-1.20372	0.0709844	1.14884
Q03164	KMT2A	S279	-0.93199	0.0962411	1.01664
Q03164	KMT2A	S3036	1.00098	0.0985283	1.00644
Q03164	KMT2A	S3527	-1.39881	0.125992	0.899659
Q03164	KMT2A	T2525	0.276169	0.191903	0.716919
Q03164	KMT2A	T1839	1.05614	0.237161	0.624956
Q03164	KMT2A	S532	-0.697142	0.252124	0.598386
Q03164	KMT2A	T1845	0.789898	0.281649	0.550292
Q03164	KMT2A	S161	-0.403708	0.294994	0.530187
Q03164	KMT2A	S3529	-0.53201	0.346553	0.46023
Q03164	KMT2A	S2151	-0.489195	0.484801	0.314436
O43491	EPB41L2	S87	1.19591	0.0621763	1.20638
Q03188	CENPC	S316	1.19589	0.144608	0.839809
Q03188	CENPC	S225	0.798098	0.145316	0.837687
Q03188	CENPC	S613	0.390657	0.214813	0.66794
Q03188	CENPC	S96	0.399567	0.22098	0.655646
Q03188	CENPC	S73	0.282879	0.695956	0.157418
Q03188	CENPC	S538	-0.154473	0.80839	0.0923788
Q03252	LMNB2	S407	-3.23589	0.000284444	3.546
Q03252	LMNB2	S424	-1.56948	0.045814	1.339
Q03252	LMNB2	S420	-1.40449	0.158556	0.799818
Q03252	LMNB2	S37	-0.37766	0.186468	0.729397
Q03252	LMNB2	S422	-1.02267	0.248281	0.605057
Q03252	LMNB2	T34	-0.953571	0.317937	0.497659
Q03252	LMNB2	S405	-1.5029	0.424987	0.371625
Q03252	LMNB2	S316	0.554728	0.44397	0.352646
Q03252	LMNB2	T518	0.392329	0.658115	0.181698
Q03252	LMNB2	S5	-0.147136	0.878945	0.0560382
Q03468	ERCC6	T303	0.708486	0.0983342	1.0073
Q03518	TAP1	T545	1.54374	0.0361089	1.44239
Q03701	CEBPZ	S629	0.197881	0.780127	0.107835
Q04637	EIF4G1	T1211	-1.58069	0.0363309	1.43972
Q04637	EIF4G1	S1231	3.51601	0.00119143	2.92393
Q04637	EIF4G1	S1194	0.465325	0.149027	0.826734
Q04637	EIF4G1	S1238	0.471354	0.334179	0.476021
Q04637	EIF4G1	S1209	-0.526073	0.435084	0.361427
Q04656	ATP7A	S270	-0.816214	0.498332	0.302481
Q04656	ATP7A	T152	0.356673	0.554482	0.256113
Q04726	TLE3	T319	-1.58467	0.0838768	1.07636
Q04726	TLE3	S203	-0.774799	0.184113	0.734916
Q04726	TLE3	S263	-0.768568	0.197651	0.7041
Q04726	TLE3	S267	-0.768568	0.197651	0.7041
Q04726	TLE3	S286	-0.123488	0.726187	0.138952
Q04727	TLE4	S292	0.238248	0.286767	0.542471
Q04912	MST1R	S1394	-1.07424	0.101934	0.991683
Q04912	MST1R	S1056	-0.569671	0.110899	0.955074
Q9HCS5	EPB41L4A	S402	1.65369	0.0364136	1.43874
Q05209	PTPN12	S673	0.796821	0.195132	0.709671
Q05397	PTK2	S910	0.118416	0.844954	0.0731668	X
Q05519	SRSF11	S449	-1.48758	0.302126	0.519811
Q05519	SRSF11	S434	-0.952529	0.308126	0.511272
Q05655	PRKCD	S645	-1.22891	0.0451709	1.34514
Q05655	PRKCD	Y313	1.55142	0.166012	0.779861
Q05655	PRKCD	S304	-0.126069	0.938422	0.027602
Q05D32	CTDSPL2	S33	1.43244	0.0396108	1.40219
Q05D32	CTDSPL2	S104	-0.827514	0.00380804	2.4193
Q05D32	CTDSPL2	S9	-0.361553	0.078359	1.10591
Q05D32	CTDSPL2	S51	-0.38608	0.75285	0.123292
Q06124	PTPN11	Y584	0.340993	0.311661	0.506318
Q06210	GFPT1	S261	1.28937	0.0478888	1.31977
Q06210	GFPT1	T262	0.874951	0.49672	0.303888
Q06265	EXOSC9	S306	0.698089	0.46244	0.334944
Q06413	MEF2C	S396	0.0605595	0.908306	0.0417676
Q06481	APLP2	Y750	1.07856	0.0904463	1.04361
Q06587	RING1	S38	0.619978	0.0154369	1.81144
Q06587	RING1	T220	-0.33136	0.724006	0.140258
Q07157	TJP1	S294	0.642753	0.0342012	1.46596
Q07157	TJP1	S275	1.11879	0.0244328	1.61203
Q07157	TJP1	S297	0.483466	0.0191422	1.71801
Q07157	TJP1	S300	0.346374	0.0228616	1.64089
Q07157	TJP1	S131	0.918573	0.177676	0.750371
Q07157	TJP1	S828	0.41695	0.200674	0.697508
Q07157	TJP1	S1278	-0.372522	0.286498	0.542879
Q07157	TJP1	S337	0.530345	0.433336	0.363175
Q07157	TJP1	S175	-0.693545	0.450716	0.346097
Q07157	TJP1	S1617	0.187049	0.469296	0.328553
Q07157	TJP1	T354	-0.313889	0.526487	0.278612
Q07157	TJP1	S178	-0.493472	0.552054	0.258019
Q07157	TJP1	T589	0.312772	0.63664	0.196106
Q07157	TJP1	S617	-0.180687	0.673917	0.171394
Q07157	TJP1	S912	-0.323768	0.700372	0.154671
Q07157	TJP1	S277	-0.4362	0.702456	0.153381
Q07157	TJP1	S329	-0.252252	0.799528	0.0971663
Q07157	TJP1	S280	-0.210112	0.816552	0.0880161
Q07157	TJP1	S303	0.397831	0.821163	0.0855706
Q07157	TJP1	S968	-0.176673	0.854193	0.0684442
Q07617	SPAG1	S423	-0.717354	0.071436	1.14608
Q07666	KHDRBS1	S20	1.516	0.0815429	1.08861
Q07866	KLC1	S460	-0.324102	0.649902	0.187152
Q07954	LRP1	S4520	-1.18754	0.0586802	1.23151
Q07955	SRSF1	S119	-0.816402	0.301175	0.521182
Q07955	SRSF1	S201	-0.238627	0.711884	0.147591
Q07955	SRSF1	S199	-0.0276554	0.981188	0.00824779
Q07960	ARHGAP1	S51	0.610435	0.185306	0.73211
Q08170	SRSF4	S456	-0.632349	0.222266	0.653127
Q08170	SRSF4	S458	-1.85677	0.337698	0.471471
Q08170	SRSF4	S431	-0.290766	0.664852	0.177275
Q08170	SRSF4	S78	-0.0102698	0.987058	0.00565739
Q08174	PCDH1	S973	2.5076	0.00614382	2.21156
Q08174	PCDH1	S962	0.759156	0.0832414	1.07966
Q08174	PCDH1	S984	1.2824	0.10586	0.975268
Q08174	PCDH1	S949	0.515795	0.116595	0.933321
Q08211	DHX9	S449	0.782945	0.278544	0.555106
Q08211	DHX9	S321	-0.0788919	0.844937	0.0731755
Q08334	IL10RB	S261	-1.3059	0.013146	1.88121
Q08357	SLC20A2	S268	0.315979	0.412791	0.38427
Q08357	SLC20A2	S256	-0.612259	0.438761	0.357772
Q08357	SLC20A2	S259	-0.511661	0.517457	0.286126
Q08495	DMTN	S26	0.685637	0.114323	0.941867
Q08722	CD47	S316	0.688617	0.339867	0.468691
Q08999	RBL2	S1112	1.40508	0.0602805	1.21982
Q08AE8	SPIRE1	S387	0.184787	0.675136	0.170609
Q08J23	NSUN2	S743	-1.3331	0.101624	0.993002
Q08J23	NSUN2	S751	0.130465	0.742258	0.129445
Q09160	HLA-A	S356	-2.92321	0.0914339	1.03889
Q09160	HLA-A	S359	-1.32328	0.440465	0.356089
Q09160	HLA-A	S343	0.599638	0.508533	0.293681
Q09160	HLA-A	S352	-1.3312	0.147698	0.830624
Q09161	NCBP1	S7	-0.365494	0.606792	0.21696
P21709	EPHA1	S906	0.544579	0.194651	0.710743
P54753	EPHB3	Y792	0.501609	0.340209	0.468254
Q09666	AHNAK	S3360	-1.76876	0.00480727	2.3181
Q09666	AHNAK	S93	-1.09971	0.00682729	2.16575
Q09666	AHNAK	S2138	1.00287	0.0216911	1.66372
Q09666	AHNAK	S41	1.58196	0.0246699	1.60783
Q09666	AHNAK	T651	0.860008	0.00161491	2.79185
Q09666	AHNAK	S4908	0.999716	0.0220986	1.65564
Q09666	AHNAK	S1010	0.430871	0.175801	0.754978
Q09666	AHNAK	S5749	1.36478	0.0348078	1.45832
Q09666	AHNAK	S5763	1.62443	0.00288492	2.53987
Q09666	AHNAK	S5863	1.80369	0.0192444	1.71569
Q09666	AHNAK	S508	1.90706	0.0300856	1.52164
Q09666	AHNAK	S5752	2.19094	0.00170186	2.76908
Q09666	AHNAK	S3412	2.23496	0.0285351	1.54462
Q09666	AHNAK	S511	2.26432	0.00306737	2.51323
Q09666	AHNAK	T5824	2.89658	0.00736001	2.13312
Q09666	AHNAK	S5854	-1.10523	0.00780358	2.10771
Q09666	AHNAK	S210	0.927692	0.0607284	1.21661
Q09666	AHNAK	S5782	-2.67016	0.0680128	1.16741
Q09666	AHNAK	S572	1.73008	0.0685375	1.16407
Q09666	AHNAK	S570	1.34955	0.0715896	1.14515
Q09666	AHNAK	S4516	0.00545758	0.992977	0.00306097
Q09666	AHNAK	S5780	-1.48822	0.0780631	1.10755
Q09666	AHNAK	S220	-0.846112	0.0937415	1.02807
Q09666	AHNAK	S5857	-0.940686	0.114294	0.941978
Q09666	AHNAK	S5735	-0.805338	0.120102	0.92045
Q09666	AHNAK	S5737	-0.677653	0.127755	0.893623
Q09666	AHNAK	S3054	0.979676	0.129807	0.886704
Q09666	AHNAK	T545	0.544069	0.131596	0.880759
Q09666	AHNAK	S5448	1.09234	0.173021	0.7619
Q09666	AHNAK	S5620	0.715259	0.183707	0.735875
Q09666	AHNAK	T4100	1.09641	0.209922	0.677942
Q09666	AHNAK	S5731	-2.09437	0.000885198	3.05296
Q09666	AHNAK	S5841	-1.47327	0.216117	0.665311
Q09666	AHNAK	S5031	-1.09758	0.220616	0.656363
Q09666	AHNAK	S5784	-0.962825	0.227495	0.643028
Q09666	AHNAK	S4903	-0.659244	0.24569	0.609612
Q09666	AHNAK	T4766	0.699166	0.300377	0.522333
Q09666	AHNAK	S5110	-1.13391	0.315947	0.500385
Q09666	AHNAK	S819	1.01393	0.327998	0.484128
Q09666	AHNAK	T490	0.371673	0.342016	0.465954
Q09666	AHNAK	S3326	-0.336737	0.435058	0.361453
Q09666	AHNAK	S212	-0.530747	0.489365	0.310367
Q09666	AHNAK	S135	-1.15339	0.509623	0.292751
Q09666	AHNAK	S216	0.377975	0.555288	0.255482
Q09666	AHNAK	S5851	-0.182319	0.640028	0.193801
Q09666	AHNAK	S3426	0.340074	0.71685	0.144572
Q09666	AHNAK	S559	0.261538	0.784154	0.105599
Q09666	AHNAK	S5762	0.287121	0.794983	0.0996421
Q09666	AHNAK	S5400	-0.213399	0.828193	0.0818687
Q09666	AHNAK	Y715	-0.133656	0.865389	0.0627884
Q09666	AHNAK	S5739	-0.0815991	0.927615	0.0326324
Q0JRZ9	FCHO2	S403	-1.79735	0.0291236	1.53576
Q0JRZ9	FCHO2	S394	0.333593	0.674929	0.170742
Q10586	DBP	S86	-0.319141	0.390647	0.408216
Q12770	SCAP	S851	-0.0916378	0.881385	0.0548345
Q12770	SCAP	S822	-0.0727052	0.896997	0.0472091
Q12774	ARHGEF5	Y656	0.658652	0.291909	0.534753
Q12774	ARHGEF5	S1126	-0.553847	0.357677	0.446509
Q12789	GTF3C1	S1856	-1.58291	0.104618	0.980395
Q12789	GTF3C1	S739	-1.24804	0.023072	1.63692
Q12789	GTF3C1	S1068	-0.181063	0.734053	0.134272
Q12789	GTF3C1	S1865	-0.25306	0.748962	0.12554
Q12802	AKAP13	S2728	1.35499	0.0455408	1.3416
Q12802	AKAP13	S1929	0.6932	0.0593595	1.22651
Q12802	AKAP13	S983	0.601448	0.210557	0.676631
Q12830	BPTF	S216	-2.42201	0.0412123	1.38497
Q12830	BPTF	S763	-1.63024	0.0630573	1.20026
Q12830	BPTF	T1235	-0.826005	0.194901	0.710187
Q12830	BPTF	S1300	0.588527	0.219595	0.658378
Q12830	BPTF	S572	-0.955438	0.284993	0.545166
Q12830	BPTF	S1231	-0.274602	0.425529	0.371071
Q12830	BPTF	S2471	-0.760237	0.463631	0.333828
Q12830	BPTF	S2370	0.117982	0.799867	0.0969823
Q12846	STX4	S117	0.214515	0.724753	0.13981
Q96DF8	ESS2	T104	1.71667	0.0287194	1.54182
[truncated: 3,900 more rows]

## Sheet: Up_KEGG
Description	C	O	E	R	P-Value	FDR	OverlapGene_UserID
Systemic lupus erythematosus	22	16	3.4275	4.3763	2.3927e-08	4.8811e-06	O75367;P16220;P62805;P62805;P62805;P62805;P62805;P62805;P62805;P62805;P62805;P62805;P62805;P62805;P62805;P62805
Alcoholism	31	16	4.8297	3.3128	1.916e-06	0.00019543	O75367;P16220;P62805;P62805;P62805;P62805;P62805;P62805;P62805;P62805;P62805;P62805;P62805;P62805;P62805;P62805
Viral carcinogenesis	43	18	6.6993	2.6869	1.8517e-05	0.0012592	P06400;P06493;P16220;Q14160;P62805;P62805;P62805;P62805;P62805;P62805;P62805;P62805;P62805;P62805;P62805;P62805;P62805;P62805
mRNA surveillance pathway	22	8	3.4275	2.334	0.013039	0.665	O15234;Q16630;P33240;O94913;Q14738;Q15287;Q8IYB3;Q92900
Lysine degradation	16	6	2.4928	2.407	0.026669	1	Q9NR48;Q8TEK3;Q9UMN6;O14686;O96028;O43463
Human cytomegalovirus infection	30	9	4.6739	1.9256	0.031931	1	Q12802;P16220;P35222;Q8N884;Q14573;Q13469;P06400;O15085;Q03518

## Sheet: Down_KEGG
Description	C	O	E	R	P-Value	FDR	OverlapGene_UserID
Spliceosome	55	20	8.3696	2.3896	5.0212e-05	0.010243	O43395;O75533;O95391;P07910;P09651;P49756;P52272;P61978;Q01130;Q13242;Q13243;Q13595;Q16629;Q53GS9;Q5VTL8;Q8IWX8;Q8NAV1;Q8NI27;Q9UKV3;Q9Y5S9
Glycerophospholipid metabolism	11	5	1.6739	2.987	0.016181	1	P48651;P49585;Q6ZWT7;Q7L5N7;Q9Y5K3
p53 signaling pathway	6	3	0.91304	3.2857	0.048524	1	O14681;O96017;P04637
Herpes simplex infection	38	10	5.7826	1.7293	0.049568	1	O15516;P04637;P05114;P29590;P61978;P63208;Q01130;Q13242;Q13243;Q16629
