# Supplementary material for: Temporal dynamics from phosphoproteomics using endoscopic biopsy specimens provides new therapeutic targets in stage IV gastric cancer
Source: Sci Rep. 2022 Mar 25;12:4419. doi: 10.1038/s41598-022-08430-7 (PMC8956597; doi:10.1038/s41598-022-08430-7)
Supplement: Supplementary file 7 — Supplementary Table S6. [file 41598_2022_8430_MOESM7_ESM.xlsx]

## Sheet: Summary of contents
Table S6. Comparison of phosphoproteomic (the post-treatment HER2-positive gastric cancer group vs the pre-treatment HER2-positive gastric cancer group)
Sheet name	Item name	Contents
Compared data	Protein ID	IDs of proteins in UniprotKB associated with identified peptide
	Gene names	Names of genes associated with identified peptide
	Phosphosite	Position and type of the amino acid of the identified phosphosite in the respective protein sequence. 'S' is serine, 'T' is threonine, and 'Y' is tyrosine.
	Log2 FC	Average fold change for each phosphosite (post-treatment HER2-positive tumor group/pre-treatment HER2-positive tumor group)
	P-value	P-value of paired t-test (the post-treatment HER2-positive gastric cancer group vs the pre-treatment HER2-positive gastric cancer group)
	-Log10(P)	Logarithmically transformed value of the above p-value
	ErbB signaling component	The phosphorylation site indicated by "X" is an ErbB signaling component
Up_KEGG	Description	Name of pathway assigned in database
	C	Number of genes in each pathway
	O	Number of genes with significant differences in this study
	E	Enrichment score of pathway
	R	Ratio of enrichment score of pathway
	P-Value	P-value of overrepresentation enrichment analysis
	FDR	Adjusted p-value with Benjamini-Hochberg procedure
	OverlapGene_Uniprot ID	Uniprot IDs matching pathway in pathway analysis
Down_KEGG	Description	Name of pathway assigned in database
	C	Number of genes in each pathway
	O	Number of genes with significant differences in this study
	E	Enrichment score of pathway
	R	Ratio of enrichment score of pathway
	P-Value	P-value of overrepresentation enrichment analysis
	FDR	Adjusted p-value with Benjamini-Hochberg procedure
	OverlapGene_Uniprot ID	Uniprot IDs matching pathway in pathway analysis

## Sheet: Compared data
Protein ID	Gene names	Phosphosite	Log2 FC	P-value	-Log10(P)	ErbB signaling component
A0AV96	RBM47	T519	-0.608315	0.61217	0.213128
A0FGR8	ESYT2	S758	-0.515963	0.664075	0.177783
A0FGR8	ESYT2	S761	-0.515963	0.664075	0.177783
A0FGR8	ESYT2	S739	0.115469	0.939387	0.0271553
A0MZ66	SHTN1	S506	0.276239	0.783974	0.105698
A1A5D9	BICDL2	S36	0.752794	0.115509	0.937384
P19338	NCL	T69	2.25629	0.0588959	1.22991
A1L390	PLEKHG3	S647	-0.335155	0.507047	0.294951
A1L390	PLEKHG3	S643	-0.651437	0.15907	0.798412
A1L390	PLEKHG3	S614	0.357903	0.235506	0.627999
A1L390	PLEKHG3	S741	0.0751432	0.634818	0.197351
A1L390	PLEKHG3	S759	-0.362585	0.605533	0.217862
A1L390	PLEKHG3	S827	0.0477787	0.943358	0.0253235
A1L390	PLEKHG3	S1037	-0.393968	0.357703	0.446477
A1L390	PLEKHG3	S962	0.414443	0.617866	0.209105
A1L390	PLEKHG3	S76	0.174524	0.740999	0.130182
A1L390	PLEKHG3	S618	-0.236149	0.80433	0.0945655
A1L390	PLEKHG3	S631	0.667005	0.247646	0.606169
A1L390	PLEKHG3	S1028	-0.313865	0.781759	0.106927
A1YPR0	ZBTB7C	S215	0.0770924	0.867429	0.0617661
A2A2Y4	FRMD3	S429	0.687551	0.182446	0.738865
A2AJT9	BCLAF3	S192	0.606754	0.0900362	1.04558
A2AJT9	BCLAF3	S402	-0.280769	0.469558	0.328311
A2AJT9	BCLAF3	S139	0.318892	0.638231	0.195022
A6ND36	FAM83G	S356	-0.26677	0.55221	0.257896
A6NDB9	PALM3	S155	-0.322711	0.619429	0.208008
A6NDB9	PALM3	T151	-0.275417	0.597932	0.223348
A6NDB9	PALM3	S375	0.485669	0.30445	0.516484
A6NDB9	PALM3	S420	-0.200354	0.763491	0.117196
A6NDB9	PALM3	S189	-0.372689	0.678022	0.168756
A6NFI3	ZNF316	S112	0.426631	0.29055	0.536778
A6NFI3	ZNF316	S10	0.813888	0.332545	0.47815
P19338	NCL	S67	2.11869	0.172414	0.763427
A7KAX9	ARHGAP32	S892	-0.500324	0.423308	0.373344
A7KAX9	ARHGAP32	S1220	-0.254706	0.730514	0.136372
A7KAX9	ARHGAP32	S1234	0.411337	0.373486	0.427726
A8CG34	POM121C	S373	-0.409452	0.405565	0.391939
A8CG34	POM121C	S370	0.0697305	0.900071	0.0457234
A8MT19	RHPN2P1	S551	-1.12452	0.0553824	1.25663
A8MW92	PHF20L1	S432	0.635247	0.293743	0.532033
A8MW92	PHF20L1	S395	0.0417233	0.948633	0.0229018
A8MW92	PHF20L1	T394	0.219335	0.801829	0.0959184
B0FP48	UPK3BL1	S245	-0.321504	0.677002	0.16941
B2RTY4	MYO9A	S1733	-0.661355	0.573576	0.241409
C9JI98	TMEM238	S124	0.339889	0.548068	0.261165
C9JI98	TMEM238	S175	-0.751959	0.0520751	1.28337
C9JLW8	MCRIP1	S21	-0.155924	0.586749	0.231548
O00116	AGPS	S65	0.1742	0.902755	0.0444299
O00151	PDLIM1	S90	0.235604	0.61126	0.213774
O00159	MYO1C	S408	-0.306593	0.655713	0.183286
O00159	MYO1C	S736	-0.368578	0.657826	0.181889
O00161	SNAP23	S110	0.696112	0.364381	0.438445
O00186	STXBP3	S587	0.639483	0.500038	0.300997
O00192	ARVCF	T642	-2.12251	0.160869	0.793528
O00192	ARVCF	S343	0.979226	0.19001	0.721224
O00192	ARVCF	S267	-0.603471	0.0650436	1.1868
O00192	ARVCF	T284	-0.603471	0.0650436	1.1868
Q9UQ35	SRRM2	T1492	1.30457	0.171564	0.765573
O00264	PGRMC1	S57	0.984606	0.171539	0.765637
O00264	PGRMC1	S181	0.941857	0.205372	0.687459
O00267	SUPT5H	S666	0.151487	0.724209	0.140136
O00273	DFFA	S315	0.3911	0.616685	0.209936
Q9Y2W1	THRAP3	S320	3.35862	0.0292897	1.53329
O00308	WWP2	S211	-0.466946	0.553525	0.256863
Q13185	CBX3	S95	1.90284	0.0466766	1.3309
O00418	EEF2K	S445	0.00742209	0.990611	0.00409668
O00425	IGF2BP3	S184	-0.734225	0.58488	0.232933
O00429	DNM1L	S616	-0.104603	0.88578	0.052674
O00443	PIK3C2A	S259	0.945965	0.620175	0.207486
O00506	STK25	T168	-0.883468	0.145215	0.837989
O00512	BCL9	S687	-0.152036	0.687499	0.162728
O00515	LAD1	S485	-0.88266	0.0459415	1.33779
O00515	LAD1	T40	0.415146	0.325024	0.488085
O00515	LAD1	S356	1.00353	0.254855	0.593708
O00515	LAD1	S177	-0.680504	0.353514	0.451593
O00515	LAD1	S123	0.565699	0.0981407	1.00815
O00515	LAD1	S272	-0.997213	0.30005	0.522806
O00515	LAD1	S301	0.23314	0.417911	0.378916
O00515	LAD1	T19	-0.0475548	0.928987	0.0319903
O00515	LAD1	S64	0.583922	0.772905	0.111874
O00515	LAD1	S365	-0.554129	0.297817	0.52605
O00515	LAD1	S394	-0.304193	0.573933	0.241139
Q9NRG9	AAAS	S495	-3.03167	0.0429351	1.36719
O00562	PITPNM1	S621	0.00724432	0.984228	0.00690414
O00566	MPHOSPH10	S120	1.21443	0.153739	0.813216
O00567	NOP56	S520	0.892709	0.435594	0.360918
O00567	NOP56	S569	1.3713	0.0992061	1.00346
O00567	NOP56	S519	0.197126	0.834245	0.0787066
O00567	NOP56	S570	0.701678	0.113813	0.943809
O00571	DDX3X	S594	-0.285628	0.714807	0.145811
O00629	KPNA4	S60	0.288768	0.380408	0.419751
O00750	PIK3C2B	S155	-0.077826	0.852928	0.0690875
O00767	SCD	S198	-0.0331441	0.915141	0.038512
O00767	SCD	T199	0.813546	0.0183766	1.73574
O14493	CLDN4	S202	0.287609	0.733488	0.134607
O14493	CLDN4	S194	0.0435425	0.961861	0.0168878
Q15057	ACAP2	S521	-2.23592	0.046539	1.33218
O14497	ARID1A	S702	0.487247	0.192556	0.715442
O14497	ARID1A	S1944	-1.81317	0.112814	0.947637
O14497	ARID1A	S698	0.685363	0.280365	0.552276
O14497	ARID1A	S1184	0.361915	0.765507	0.116051
O14497	ARID1A	S696	0.191822	0.657342	0.182208
O14497	ARID1A	S1604	0.867464	0.307724	0.511839
O14523	C2CD2L	S681	1.01503	0.176513	0.753224
O14523	C2CD2L	S374	0.0466582	0.928017	0.0324442
O14545	TRAFD1	T414	0.464117	0.181862	0.740257
O14545	TRAFD1	S415	0.0680844	0.901875	0.0448537
O14545	TRAFD1	S327	-0.279975	0.542543	0.265566
P17096	HMGA1	T53	2.09089	0.132179	0.878838
Q9UQ35	SRRM2	S1320	2.2517	0.00583206	2.23418
Q8IYB3	SRRM1	T406	2.45093	0.0806562	1.09336
O14639	ABLIM1	S706	-0.205846	0.707706	0.150147
O14639	ABLIM1	S216	-0.422394	0.496558	0.30403
O14639	ABLIM1	S367	-0.632251	0.463062	0.334361
O14639	ABLIM1	S431	-0.904876	0.0797945	1.09803
O14639	ABLIM1	S455	1.32863	0.184301	0.734471
O14639	ABLIM1	S458	-0.138534	0.587021	0.231347
O14639	ABLIM1	S586	0.295855	0.673143	0.171893
O14639	ABLIM1	S655	-1.6687	0.273534	0.562989
O14639	ABLIM1	S426	0.100495	0.815406	0.0886261
O14639	ABLIM1	S587	-0.720835	0.308919	0.510155
O14639	ABLIM1	S435	-0.221404	0.872987	0.0589921
O14646	CHD1	S1363	1.04244	0.0933345	1.02996
O14646	CHD1	S1677	0.627664	0.204232	0.689875
O14646	CHD1	S1689	0.319161	0.495274	0.305154
O14647	CHD2	S1369	0.787681	0.238798	0.621969
O14647	CHD2	S1373	0.774923	0.161887	0.790789
O14647	CHD2	S1365	-0.320436	0.730311	0.136492
O14672	ADAM10	T719	0.219126	0.719993	0.142672
Q9UQ35	SRRM2	T983	1.15386	0.506358	0.295543
O14681	EI24	S330	0.400331	0.807742	0.0927276
O14681	EI24	S326	0.186903	0.813531	0.0896257
O14681	EI24	S56	2.69001	0.0996939	1.00133
Q03252	LMNB2	S407	1.71363	0.0806746	1.09326
O14686	KMT2D	T1195	-1.68561	0.0938056	1.02777
O14686	KMT2D	S1606	1.28291	0.00298569	2.52495
O14686	KMT2D	S4849	-0.168522	0.849755	0.0707062
O14686	KMT2D	S2274	0.156164	0.834218	0.0787203
O14686	KMT2D	S4738	-0.359061	0.60869	0.215604
O14686	KMT2D	S4359	-0.0464646	0.961552	0.017027
O14686	KMT2D	S4822	0.27917	0.529559	0.276085
O14686	KMT2D	S654	-1.6106	0.541464	0.26643
O14745	SLC9A3R1	S280	0.0779749	0.859588	0.0657095
O14745	SLC9A3R1	S290	-0.603877	0.605726	0.217724
O14795	UNC13B	S254	-0.877085	0.310046	0.508575
O14828	SCAMP3	S76	0.0453323	0.955654	0.0196995
O14828	SCAMP3	T78	-0.434261	0.554795	0.255868
O14867	BACH1	S445	0.503177	0.520621	0.283478
O14874	BCKDK	S31	-0.0038223	0.995028	0.00216453
O14908	GIPC1	S232	-0.0993103	0.831708	0.0800291
O14974	PPP1R12A	T443	-0.4985	0.585496	0.232476
O14974	PPP1R12A	S299	0.0343746	0.967843	0.0141949
O14974	PPP1R12A	S507	0.255296	0.587938	0.230669
O14979	HNRNPDL	S241	0.319701	0.64115	0.19304
P63261	ACTG1	S323	-1.53866	0.0372631	1.42872
Q9UQ35	SRRM2	S333	1.455	0.0516324	1.28708
O15014	ZNF609	T746	-0.0530359	0.923048	0.0347755
O15014	ZNF609	S467	-0.224865	0.768462	0.114377
O15014	ZNF609	S804	-0.390192	0.553348	0.257001
O15014	ZNF609	S491	1.3802	0.327497	0.484792
O15018	PDZD2	S1270	0.379539	0.338283	0.47072
P21127	CDK11B	S589	1.55456	0.172571	0.763033
O15027	SEC16A	S391	-0.172774	0.572759	0.242028
O15027	SEC16A	S891	0.11189	0.933915	0.0296927
O15027	SEC16A	T1876	-1.04115	0.0738562	1.13161
O15027	SEC16A	S1786	0.23825	0.746493	0.126974
O15027	SEC16A	S1905	-0.402639	0.791932	0.101312
O15042	U2SURP	S485	-0.233027	0.259042	0.586629
O15042	U2SURP	T919	1.08331	0.179082	0.746947
O15042	U2SURP	S811	-0.468133	0.695906	0.15745
O15047	SETD1A	T916	0.485173	0.4898	0.309981
O15047	SETD1A	S1103	-0.147247	0.744298	0.128253
O15055	PER2	S977	0.572224	0.22736	0.643286
O15085	ARHGEF11	S1295	-0.631964	0.079827	1.09785
O15085	ARHGEF11	T668	-0.482911	0.460924	0.336371
O15085	ARHGEF11	S663	-0.118399	0.868649	0.0611556
O15117	FYB1	S558	-0.530939	0.517067	0.286453
O15155	BET1	S50	-0.494784	0.427214	0.369354
O15164	TRIM24	S654	0.322953	0.605953	0.217561
O15164	TRIM24	S1042	1.2756	0.359086	0.444801
O15164	TRIM24	S811	-0.20402	0.759872	0.11926
O15164	TRIM24	S685	-0.120011	0.918043	0.0371369
P63261	ACTG1	S239	-1.41254	0.00237266	2.62476
O15173	PGRMC2	S90	1.77918	0.0939502	1.0271
O15173	PGRMC2	S208	0.769634	0.661011	0.179792
O15173	PGRMC2	T211	0.752861	0.583961	0.233616
O15194	CTDSPL	S33	0.876423	0.0226052	1.64579
O15213	WDR46	S41	0.597874	0.378395	0.422055
O15231	ZNF185	S465	0.339387	0.284775	0.545499
O15231	ZNF185	S152	-0.992159	0.196272	0.707141
O15231	ZNF185	T158	2.03961	0.262882	0.580239
O15231	ZNF185	S519	-0.400492	0.192054	0.716578
O15231	ZNF185	S453	-0.324032	0.642093	0.192402
O15231	ZNF185	S64	1.8116	0.191089	0.718765
O15231	ZNF185	T447	0.254699	0.638846	0.194604
O15234	CASC3	S373	-0.108555	0.882207	0.0544293
O15234	CASC3	S265	-0.0229583	0.97582	0.0106303
O15234	CASC3	S363	0.128365	0.901355	0.0451041
O15234	CASC3	S148	0.250139	0.548819	0.26057
O15234	CASC3	S125	-0.620508	0.367529	0.434709
O15234	CASC3	S66	-0.160476	0.86749	0.0617353
O15234	CASC3	S117	-0.277385	0.763095	0.117421
P55196	AFDN	S1501	-2.25368	0.00160341	2.79495
O15320	NULL	S647	-1.48779	0.160812	0.793681
O15320	NULL	S594	-0.0782065	0.924348	0.0341644
O15320	NULL	S596	0.218662	0.767274	0.11505
O15320	NULL	S536	-0.0736862	0.934919	0.029226
O15371	EIF3D	S161	-0.424925	0.703704	0.15261
O15372	EIF3H	S183	-0.524218	0.727446	0.138199
O15400	STX7	S136	0.737385	0.41196	0.385145
O15400	STX7	T79	-0.0418175	0.861799	0.0645939
O15400	STX7	S129	0.365299	0.661868	0.179229
O15400	STX7	S131	0.495457	0.308284	0.51105
Q16629	SRSF7	S192	2.29906	0.0486104	1.31327
O15417	TNRC18	S1127	-0.352275	0.362219	0.441029
O15417	TNRC18	S1136	-0.352275	0.362219	0.441029
O15417	TNRC18	S1359	-0.909681	0.291513	0.535342
O15417	TNRC18	S2771	0.808857	0.0414558	1.38241
O15417	TNRC18	T2146	1.16534	0.105071	0.978518
O15417	TNRC18	S2033	0.0902082	0.933856	0.0297202
O15417	TNRC18	S995	-0.50325	0.490467	0.30939
O15417	TNRC18	S263	-0.526356	0.184938	0.732974
O15417	TNRC18	S991	-0.320183	0.602742	0.219869
O15438	ABCC3	S281	-0.560821	0.406222	0.391236
O15439	ABCC4	T646	1.33851	0.109761	0.959551
O15446	CD3EAP	S27	-0.126495	0.858942	0.0660363
O15446	CD3EAP	S136	-0.653617	0.270008	0.568624
O15446	CD3EAP	S128	-0.342993	0.627944	0.202079
O15446	CD3EAP	S285	1.00862	0.154422	0.81129
O15511	ARPC5	S77	-1.00991	0.235426	0.628146
P49792	RANBP2	S788	2.22959	0.0392882	1.40574
O15551	CLDN3	S199	-0.0890636	0.927274	0.0327919
O15551	CLDN3	Y198	-0.067521	0.947629	0.0233614
Q5JTV8	TOR1AIP1	S143	3.2424	0.0309803	1.50892
O43159	RRP8	S104	0.175433	0.750704	0.124531
O43159	RRP8	S106	0.175433	0.750704	0.124531
Q01130	SRSF2	S206	2.85931	0.00445753	2.35091
Q9H7N4	SCAF1	T976	1.68389	0.143426	0.843373
O43166	SIPA1L1	S162	-0.979138	0.110071	0.958328
O43166	SIPA1L1	S1549	-0.26023	0.801598	0.0960433
O43166	SIPA1L1	S1585	0.579588	0.305323	0.515241
O43166	SIPA1L1	S1734	1.06214	0.600753	0.221304
O43166	SIPA1L1	S208	0.456343	0.489923	0.309872
O43166	SIPA1L1	S1632	-0.0168631	0.985558	0.0063176
O43166	SIPA1L1	S1270	0.898791	0.0987836	1.00531
O43166	SIPA1L1	S1433	0.105132	0.898918	0.0462801
O43166	SIPA1L1	S1528	0.645934	0.154146	0.812067
O43166	SIPA1L1	S1181	-0.446491	0.407354	0.390028
O43194	GPR39	S430	-0.325958	0.538678	0.26867
O43194	GPR39	S427	-0.294686	0.580735	0.236022
O43290	SART1	S448	0.857246	0.604753	0.218422
O43290	SART1	S598	0.135431	0.571891	0.242687
O43303	CCP110	S372	-0.227005	0.629159	0.20124
O43306	ADCY6	S54	-0.338084	0.469784	0.328102
Q9H307	PNN	S100	2.04056	0.00224594	2.6486
O43426	SYNJ1	T1220	0.292235	0.333719	0.476619
O43426	SYNJ1	S1049	-0.47183	0.285386	0.544568
O43426	SYNJ1	S1391	-1.08268	0.105318	0.977496
O43432	EIF4G3	S495	0.0182409	0.988647	0.00495867
O43432	EIF4G3	S232	-0.623735	0.414527	0.382447
O43463	SUV39H1	S391	-0.723938	0.250504	0.601185
O43474	KLF4	S254	0.269814	0.635265	0.197045
Q9UHB7	AFF4	S1062	-1.6815	0.0302276	1.5196
Q9UQ35	SRRM2	T2104	1.82649	0.0010641	2.97302
O43491	EPB41L2	S499	0.377095	0.53732	0.269767
O43491	EPB41L2	S718	-0.373915	0.821281	0.0855081
O43491	EPB41L2	S386	-1.18156	0.0665332	1.17696
O43491	EPB41L2	S58	0.0217588	0.96076	0.0173852
Q8WYP5	AHCTF1	S1142	-3.57741	0.0154338	1.81153
Q6PK04	CCDC137	S19	1.32343	0.0769574	1.11375
O43583	DENR	S73	0.319248	0.251039	0.600258
O43639	NCK2	S90	0.285641	0.671868	0.172716	X
O43707	ACTN4	S656	0.462042	0.0852928	1.06909
Q13242	SRSF9	S189	1.11773	0.231016	0.636359
Q13185	CBX3	S93	2.01585	0.0278593	1.55503
O43719	HTATSF1	S713	1.43885	0.0338059	1.47101
Q9UQ35	SRRM2	S2581	1.80598	0.117951	0.928297
Q9UQ35	SRRM2	S778	2.02867	0.00306461	2.51362
O43719	HTATSF1	S579	-0.158852	0.850414	0.0703696
O43719	HTATSF1	S597	-0.722398	0.3984	0.399681
O43719	HTATSF1	S600	-0.722398	0.3984	0.399681
O43719	HTATSF1	S642	1.17634	0.228753	0.640633
O43719	HTATSF1	S714	0.7048	0.228209	0.641668
O43719	HTATSF1	S481	0.372479	0.535594	0.271164
O43719	HTATSF1	S721	0.198438	0.808073	0.0925494
O43719	HTATSF1	S624	0.354186	0.272707	0.564304
O43765	SGTA	T81	0.281363	0.70972	0.148913
O43768	ENSA	S109	0.502982	0.100208	0.999099
O43815	STRN	S376	0.391129	0.784424	0.105449
Q09666	AHNAK	S177	-5.77608	0.00857216	2.06691
O43823	AKAP8	S112	-0.214815	0.825807	0.0831212
O43847	NRDC	S94	0.16652	0.765577	0.116011
O43847	NRDC	S96	-0.0155799	0.959085	0.018143
O43896	KIF1C	T1083	-0.197293	0.614637	0.211381
O43896	KIF1C	S1033	-0.120158	0.908893	0.041487
O43933	PEX1	S1211	0.734256	0.194269	0.711595
O60231	DHX16	S103	0.487117	0.50337	0.298112
O60231	DHX16	S106	0.487117	0.50337	0.298112
O60244	MED14	S617	0.696161	0.111201	0.95389
O60248	SOX15	S37	1.13228	0.228313	0.641469
O60256	PRPSAP2	S227	0.0789057	0.886605	0.0522699
O60264	SMARCA5	T113	0.304851	0.744244	0.128285
O60264	SMARCA5	T115	0.673284	0.559063	0.252539
O60264	SMARCA5	S116	-1.49042	0.687273	0.162871
O60266	ADCY3	S525	-0.671538	0.623816	0.204944
O60271	SPAG9	S730	-0.898052	0.210358	0.677041
O60271	SPAG9	S733	-0.531378	0.654719	0.183945
O60292	SIPA1L3	S1364	0.824025	0.318039	0.49752
O60292	SIPA1L3	S1135	-0.517601	0.200307	0.698303
P02545	LMNA	S390	1.84133	0.238424	0.62265
O60293	ZFC3H1	T766	-0.723502	0.183471	0.736432
O60293	ZFC3H1	S1046	0.656247	0.329659	0.481936
O60293	ZFC3H1	S352	-1.93996	0.157138	0.803719
O60293	ZFC3H1	S502	0.743336	0.44493	0.351708
O60293	ZFC3H1	S655	0.409459	0.610935	0.214005
O60293	ZFC3H1	S194	-1.23018	0.545785	0.262979
O60299	LZTS3	T648	-0.751238	0.372392	0.429
O60318	MCM3AP	S430	-0.59958	0.140259	0.853069
O60318	MCM3AP	S300	-0.309313	0.76761	0.114859
O60341	KDM1A	S166	-0.206489	0.683878	0.165021
O60341	KDM1A	S69	0.131847	0.819994	0.0861891
O60353	FZD6	S653	-0.873146	0.423642	0.373001
O60437	PPL	S14	1.89873	0.0599951	1.22188
O60437	PPL	T16	0.543105	0.325139	0.487931
O60437	PPL	S887	0.184332	0.746852	0.126765
Q09666	AHNAK	S5830	-4.79767	0.00242768	2.61481
O60504	SORBS3	S530	-0.0510474	0.897243	0.04709
O60504	SORBS3	S545	-0.464711	0.489174	0.310536
O60508	CDC40	S43	1.87978	0.109796	0.959413
O60551	NMT2	S38	0.0799842	0.954848	0.0200657
O60658	PDE8A	S359	0.0831149	0.812494	0.0901798
Q02952	AKAP12	S1395	-1.25753	0.0461804	1.33554
O60683	PEX10	S261	0.899948	0.123569	0.90809
O60716	CTNND1	S288	-0.534821	0.346884	0.459815
O60716	CTNND1	S268	-0.372881	0.776374	0.109929
O60716	CTNND1	S847	-1.19889	0.0742118	1.12953
O60716	CTNND1	T906	0.502927	0.239115	0.621392
O60716	CTNND1	S252	0.1149	0.761364	0.118408
O60716	CTNND1	S349	-0.0407709	0.958421	0.0184435
O60716	CTNND1	S352	-0.190295	0.766937	0.11524
O60716	CTNND1	S864	-0.327424	0.26926	0.569829
O60716	CTNND1	S269	-0.274473	0.414083	0.382912
O60716	CTNND1	T310	1.60615	0.013344	1.87471
O60716	CTNND1	S230	0.24295	0.645994	0.189771
O60716	CTNND1	T869	0.18738	0.447052	0.349642
O60716	CTNND1	Y904	0.890268	0.495865	0.304637
O60716	CTNND1	S346	0.621907	0.604571	0.218553
O60716	CTNND1	Y241	-0.272448	0.683751	0.165102
O60716	CTNND1	S899	-0.481929	0.402062	0.395707
O60716	CTNND1	S920	-0.0402319	0.944501	0.0247977
O60716	CTNND1	S868	-0.0149396	0.972444	0.0121356
O60716	CTNND1	S244	0.00892493	0.980948	0.008354
O60763	USO1	S942	-1.05011	0.0991005	1.00392
O60784	TOM1	S462	-1.82122	0.0822044	1.0851
O60784	TOM1	S359	-0.0638956	0.901286	0.0451372
O60825	PFKFB2	T468	-0.954248	0.182462	0.738828
O60825	PFKFB2	S466	-1.07116	0.175246	0.756351
O60825	PFKFB2	S483	-0.509967	0.236135	0.62684
O43823	AKAP8	S339	-1.52079	0.00206819	2.68441
O60832	DKC1	S485	0.39494	0.372478	0.4289
O60832	DKC1	S451	1.9097	0.317356	0.498453
P29590	PML	S403	2.29233	0.0552726	1.25749
O60832	DKC1	S453	1.92315	0.307885	0.511611
O60841	EIF5B	S1168	0.00907585	0.988969	0.00481727
O60841	EIF5B	S214	0.261669	0.4934	0.306801
O60841	EIF5B	S113	1.56134	0.0150636	1.82207
O60841	EIF5B	S137	-0.750599	0.452579	0.344306
O00303	EIF3F	S258	1.02564	0.159936	0.796054
O60841	EIF5B	S135	-0.841625	0.408333	0.388985
O60885	BRD4	S601	2.36576	0.0556692	1.25438
O60885	BRD4	S470	-1.70629	0.132591	0.877487
O60885	BRD4	S1126	-0.657525	0.443351	0.353253
O60885	BRD4	S1117	0.338546	0.489904	0.309889
O60934	NBN	S432	0.449987	0.181982	0.739972
O60934	NBN	S343	1.6011	0.141802	0.848317
O75064	DENND4B	S736	0.367074	0.45435	0.34261
O75113	N4BP1	T242	0.273339	0.673633	0.171577
Q9UKV3	ACIN1	S216	2.404	0.0121065	1.91698
O75122	CLASP2	S327	-0.0728419	0.891174	0.0500374
O75128	COBL	S324	-0.282202	0.747908	0.126152
O75128	COBL	S347	-0.0194062	0.948569	0.0229312
O75128	COBL	S235	1.27752	0.0770839	1.11304
O75128	COBL	S815	0.733601	0.354197	0.450755
O75131	CPNE3	S242	-1.33246	0.0945808	1.0242
O75151	PHF2	S899	1.20482	0.14875	0.827542
O75151	PHF2	S539	0.744585	0.31079	0.507532
O75151	PHF2	S655	0.0377295	0.964819	0.0155542
O75151	PHF2	S905	0.494359	0.500845	0.300297
O75151	PHF2	T541	1.02351	0.270804	0.567345
O75151	PHF2	S681	0.760198	0.539534	0.267982
O75151	PHF2	S705	-0.293468	0.517289	0.286267
O75151	PHF2	S474	1.95469	0.0755068	1.12201
O75151	PHF2	S1056	-0.745569	0.431264	0.365256
O75151	PHF2	S625	0.0898253	0.903033	0.0442965
O75151	PHF2	T479	1.72655	0.159384	0.797555
O75152	ZC3H11A	S759	-0.991806	0.265641	0.575706
O75152	ZC3H11A	S761	0.359633	0.470182	0.327734
O75152	ZC3H11A	S108	-0.163307	0.851774	0.0696757
O75152	ZC3H11A	S290	1.22872	0.257202	0.589726
O75152	ZC3H11A	S758	0.579236	0.390229	0.408681
O75152	ZC3H11A	S132	0.113546	0.772667	0.112008
O75167	PHACTR2	S522	0.178208	0.780658	0.107539
O75167	PHACTR2	S237	-0.322078	0.287563	0.541267
O75179	ANKRD17	S2067	0.794985	0.203181	0.692118
O75179	ANKRD17	S1709	-0.783354	0.518192	0.285509
O75190	DNAJB6	S277	0.557222	0.337361	0.471905
Q9BX66	SORBS1	T349	1.76482	0.151097	0.820743
O75362	ZNF217	S407	-0.28354	0.722711	0.141036
O75362	ZNF217	S441	-1.44749	0.0762721	1.11763
O75362	ZNF217	S445	-1.44749	0.0762721	1.11763
O75367	H2AFY	S173	-1.11889	0.128883	0.889803
O75367	H2AFY	S170	-0.171708	0.174404	0.758444
O75367	H2AFY	T129	-1.10778	0.287369	0.54156
O75367	H2AFY	T178	-1.1012	0.0841651	1.07487
O75369	FLNB	S983	0.23141	0.822903	0.0846516
O75369	FLNB	S2107	1.19458	0.109742	0.959627
O75376	NCOR1	S158	0.237977	0.604994	0.218249
O75376	NCOR1	S172	0.127069	0.703081	0.152994
O75376	NCOR1	S1977	-1.0796	0.167149	0.776896
O75376	NCOR1	S1981	-1.20725	0.0666392	1.17627
O75376	NCOR1	S1472	0.320076	0.715213	0.145565
O75376	NCOR1	S2120	-0.51403	0.76637	0.115562
O75381	PEX14	S232	-0.0659468	0.832513	0.0796088
Q5T200	ZC3H13	S643	1.97898	0.0818184	1.08715
O75396	SEC22B	S137	-0.549069	0.551447	0.258497
O75398	DEAF1	S176	-0.223581	0.807069	0.0930892
O75398	DEAF1	T312	0.529564	0.158718	0.799375
O75400	PRPF40A	T373	-0.83325	0.344323	0.463035
O75400	PRPF40A	S888	0.860855	0.36282	0.440309
O75400	PRPF40A	S787	-0.320156	0.630679	0.200191
O75448	MED24	S862	-0.170603	0.871941	0.0595128
Q14498	RBM39	S97	1.55434	0.150673	0.821965
O75475	PSIP1	S129	0.436479	0.623511	0.205156
O75475	PSIP1	T141	-0.413257	0.649374	0.187505
O75475	PSIP1	S116	0.18823	0.710823	0.148239
O75475	PSIP1	S118	-0.294572	0.72934	0.13707
O75475	PSIP1	S522	0.0961481	0.912897	0.0395782
O75475	PSIP1	S106	0.430031	0.352386	0.452982
O75475	PSIP1	S275	0.672992	0.262939	0.580145
O75475	PSIP1	S514	0.0311494	0.97834	0.00951008
O75475	PSIP1	S273	0.243139	0.672697	0.17218
O75494	SRSF10	S256	-1.03451	0.363548	0.439438
O75494	SRSF10	S131	0.446538	0.445764	0.350895
O75494	SRSF10	S253	-0.237086	0.805626	0.0938664
O75494	SRSF10	S133	-0.421802	0.377451	0.423139
O75494	SRSF10	T255	1.01958	0.270798	0.567354
O75509	TNFRSF21	S541	0.983607	0.468753	0.329056
O60841	EIF5B	S164	2.22746	0.00932491	2.03036
P42167	TMPO	T208	1.11759	0.260903	0.58352
O75533	SF3B1	T261	0.129665	0.684252	0.164784
O75533	SF3B1	T142	0.312244	0.811184	0.0908804
O75533	SF3B1	T211	1.42505	0.170922	0.767201
O75533	SF3B1	T257	-0.246791	0.744321	0.12824
O75533	SF3B1	S194	0.508001	0.258449	0.587625
O75533	SF3B1	T426	0.553619	0.156892	0.804399
O75533	SF3B1	T350	-0.103093	0.801052	0.0963393
O75533	SF3B1	T326	-0.675259	0.572594	0.242153
O75533	SF3B1	T207	-0.944452	0.1265	0.897911
O75533	SF3B1	T328	-0.655382	0.583555	0.233918
O75533	SF3B1	S129	-0.773463	0.558278	0.253149
O75533	SF3B1	T296	0.0196035	0.981899	0.00793326
O75533	SF3B1	T223	0.91712	0.342719	0.465062
O75533	SF3B1	T227	0.904122	0.427368	0.369198
O75533	SF3B1	S488	1.40455	0.0738275	1.13178
O75569	PRKRA	S18	-0.219356	0.850308	0.0704238
O75626	PRDM1	S341	1.2095	0.0378845	1.42154
O75626	PRDM1	S272	-0.289655	0.427392	0.369173
O75643	SNRNP200	S225	0.16455	0.812151	0.0903631
Q13523	PRPF4B	S93	2.04206	0.0961037	1.01726
O75665	OFD1	S669	0.276966	0.209131	0.679581
O75674	TOM1L1	S323	0.180576	0.452389	0.344488
O75676	RPS6KA4	S343	-0.296031	0.729257	0.137119
O75676	RPS6KA4	S347	-0.182759	0.849049	0.071067
O75676	RPS6KA4	S745	-0.629562	0.351808	0.453694
O75683	SURF6	S138	2.03461	0.202537	0.693496
O75691	UTP20	S2601	0.43551	0.56975	0.244316
Q5T200	ZC3H13	S877	1.68858	0.155843	0.807311
P23193	TCEA1	S100	1.97444	0.0193614	1.71306
O75764	TCEA3	S115	0.0118925	0.980415	0.0085902
O75781	PALM	S124	-0.441077	0.66009	0.180397
O75821	EIF3G	S42	-0.423948	0.843197	0.0740712
O75822	EIF3J	T109	-0.666721	0.391002	0.407821
O75864	PPP1R37	S561	-0.336114	0.564859	0.24806
Q14865	ARID5B	S1032	1.51382	0.18082	0.742754
O75909	CCNK	S329	0.245864	0.700846	0.154377
O75909	CCNK	S324	-0.375315	0.653258	0.184915
O75925	PIAS1	S488	-0.423213	0.292212	0.534303
Q96MU7	YTHDC1	T148	1.13925	0.48064	0.31818
O76021	RSL1D1	S361	1.91601	0.0906964	1.04241
O76021	RSL1D1	S392	0.283879	0.737612	0.132172
O76021	RSL1D1	T423	0.869255	0.142358	0.846618
O76021	RSL1D1	S427	1.46693	0.0960295	1.0176
O76021	RSL1D1	T340	1.71554	0.0594078	1.22616
O76021	RSL1D1	T465	-0.312676	0.466324	0.331312
O76021	RSL1D1	T401	-0.01981	0.983776	0.00710356
Q8IYB3	SRRM1	S389	2.27321	0.0276232	1.55873
O76021	RSL1D1	S396	-0.176729	0.880014	0.0555105
O76021	RSL1D1	S92	-1.51649	0.128579	0.890829
O76021	RSL1D1	T464	-0.681889	0.668788	0.174712
Q9UKV5	AMFR	S542	-1.36171	0.0269892	1.56881
O76094	SRP72	S621	0.0735799	0.853956	0.0685647
O76094	SRP72	T624	-0.444822	0.679846	0.16759
O94761	RECQL4	S251	2.18809	0.16935	0.771215
O94762	RECQL5	S815	0.527049	0.0104965	1.97895
Q9UQ35	SRRM2	S782	1.78889	0.00755438	2.1218
O94782	USP1	S67	-1.28546	0.188262	0.725237
O94804	STK10	S417	-0.296388	0.654877	0.18384
O94811	TPPP	S160	0.350705	0.471371	0.326637
O94826	TOMM70	S91	0.855497	0.463566	0.333888
O94842	TOX4	S182	-1.0585	0.0881814	1.05462
O94874	UFL1	S458	1.80466	0.116404	0.934033
O94875	SORBS2	S259	-0.138119	0.761123	0.118545
O94876	TMCC1	S414	0.983756	0.304894	0.515851
O94876	TMCC1	S382	-1.10445	0.398734	0.399317
O94880	PHF14	S280	-0.573527	0.0805585	1.09389
O94880	PHF14	S302	-1.24982	0.235453	0.628095
O94880	PHF14	S298	-0.536983	0.517336	0.286227
O94880	PHF14	S835	0.535908	0.474433	0.323825
O94880	PHF14	S290	0.984438	0.246093	0.608901
O94880	PHF14	T287	0.347929	0.548376	0.260921
O94885	SASH1	S813	-0.823583	0.59238	0.2274
O94886	TMEM63A	S739	0.00927141	0.975728	0.010671
Q92522	H1FX	S31	1.7901	0.0189668	1.722
O94887	FARP2	S427	0.0933766	0.890138	0.0505426
O94887	FARP2	S428	-0.307707	0.4972	0.303469
O94906	PRPF6	T266	2.31302	0.0843346	1.07399
Q86XL3	ANKLE2	S268	-1.40673	0.0284917	1.54528
O94913	PCF11	T1530	-0.77916	0.458892	0.33829
O94913	PCF11	S370	-0.0340237	0.961717	0.0169528
O94913	PCF11	S372	-0.0340237	0.961717	0.0169528
P02545	LMNA	S22	2.2135	0.0115725	1.93657
O94929	ABLIM3	S503	0.559783	0.218525	0.660499
Q01130	SRSF2	S221	2.4888	0.00120624	2.91857
O94929	ABLIM3	S282	0.375433	0.391618	0.407137
O94953	KDM4B	S622	-1.3993	0.217396	0.662748
O94956	SLCO2B1	S320	1.08444	0.182106	0.739675
O94964	SOGA1	S1017	-1.92233	0.140197	0.85326
O94964	SOGA1	S1303	-0.479164	0.57035	0.243859
O94979	SEC31A	S799	-1.0543	0.0730083	1.13663
O94986	CEP152	S1461	0.54555	0.156613	0.805171
Q9Y6M7	SLC4A7	S233	1.27271	0.214073	0.669438
Q96MU7	YTHDC1	S146	1.61753	0.153134	0.814928
O95049	TJP3	S591	-0.594438	0.0429508	1.36703
O95049	TJP3	S164	0.370169	0.565296	0.247724
O95049	TJP3	S203	1.16886	0.341418	0.466713
O95049	TJP3	S169	-0.237407	0.448525	0.348214
O95049	TJP3	S346	0.12146	0.914159	0.0389784
O95049	TJP3	S319	-0.397681	0.421141	0.375572
O95049	TJP3	S856	0.312847	0.071938	1.14304
O95071	UBR5	S1549	0.203654	0.810908	0.0910284
O95104	SCAF4	S656	-0.348231	0.331161	0.47996
Q9UKG1	APPL1	S401	-1.79015	0.0116033	1.93542
Q5VV41	ARHGEF16	S227	-1.02594	0.0451128	1.3457
O95171	SCEL	T437	-0.87695	0.0140023	1.8538
O95171	SCEL	S10	1.29023	0.0110014	1.95855
O95171	SCEL	S195	0.508379	0.176889	0.752299
O95171	SCEL	S68	2.00689	0.246624	0.607965
O95171	SCEL	S347	0.351814	0.22248	0.652709
O95171	SCEL	S289	-0.915011	0.0999465	1.00023
O95171	SCEL	S475	1.97361	0.0979529	1.00898
O95171	SCEL	S196	0.807152	0.361726	0.441621
O95171	SCEL	S91	0.14369	0.913399	0.0393396
O95197	RTN3	S229	0.139525	0.766228	0.115642
O95218	ZRANB2	S181	-0.697511	0.322125	0.491976
O95218	ZRANB2	S153	0.33068	0.777825	0.109118
P18754	RCC1	S11	1.94679	0.0199326	1.70044
O95218	ZRANB2	S120	0.63106	0.526566	0.278547
O95232	LUC7L3	T238	-1.39614	0.405961	0.391516
O95232	LUC7L3	S431	0.203108	0.8353	0.0781576
O95232	LUC7L3	S425	-0.0347704	0.963159	0.016302
O95239	KIF4A	T1181	-0.202387	0.470708	0.327248
O95239	KIF4A	T803	-2.33357	0.183216	0.737036
O95248	SBF1	T1137	-0.0710903	0.969136	0.0136152
Q96ST2	IWS1	S248	1.86079	0.0676151	1.16996
Q9UQ35	SRRM2	T1208	1.39281	0.189141	0.723213
O95251	KAT7	S124	-0.395268	0.499539	0.30143
O95292	VAPB	S160	-0.670263	0.177244	0.751429
O95292	VAPB	S159	-0.648354	0.272121	0.565238
O95292	VAPB	T150	-0.13829	0.846506	0.07237
O95292	VAPB	S156	-0.166664	0.88967	0.0507709
O95292	VAPB	S206	0.227488	0.812837	0.0899967
O95292	VAPB	S158	-0.434646	0.545381	0.2633
O95295	SNAPIN	S133	-0.630947	0.492712	0.307407
O95297	MPZL1	S221	1.53469	0.0678391	1.16852
O95297	MPZL1	S210	1.3399	0.17517	0.756539
O95297	MPZL1	Y263	-0.408564	0.764998	0.11634
O95359	TACC2	S2317	-1.04834	0.387376	0.411867
O95359	TACC2	S2321	-1.04834	0.387376	0.411867
O95359	TACC2	S2226	-0.53706	0.39421	0.404272
O95365	ZBTB7A	S526	0.620711	0.0782432	1.10655
O95365	ZBTB7A	S337	0.178421	0.733902	0.134362
O43719	HTATSF1	S702	1.44595	0.00802858	2.09536
O95394	PGM3	S64	-1.44877	0.104137	0.982397
P46013	MKI67	S2638	0.653688	0.670482	0.173613
O95402	MED26	S447	-1.04313	0.479862	0.318884
O95425	SVIL	S261	-0.0337767	0.953155	0.0208364
O95425	SVIL	S270	-0.197679	0.738972	0.131372
O95425	SVIL	S1225	-0.3115	0.72663	0.138687
O95425	SVIL	S245	0.0856141	0.822177	0.0850346
O95453	PARN	S557	0.510826	0.492861	0.307276
O95453	PARN	S619	0.898327	0.413959	0.383043
O95466	FMNL1	S1031	0.760948	0.59918	0.222443
O95466	FMNL1	S624	-0.84236	0.311114	0.507081
O95466	FMNL1	S184	0.258718	0.777537	0.109279
O95490	ADGRL2	S1430	-1.23044	0.203235	0.692002
O95503	CBX6	S301	-0.801173	0.281044	0.551225
O95602	POLR1A	S1429	0.690464	0.174761	0.757556
O95613	PCNT	S1653	-0.0657786	0.833231	0.0792345
O95639	CPSF4	S202	0.130212	0.848187	0.0715086
O95672	ECEL1	S32	-0.0627803	0.910052	0.0409339
O95674	CDS2	S33	0.683247	0.636493	0.196207
O95684	FGFR1OP	S156	-0.980581	0.138958	0.857117
O95684	FGFR1OP	S160	-0.980581	0.138958	0.857117
O95685	PPP1R3D	S78	-0.464221	0.524845	0.279969
O95685	PPP1R3D	S74	-0.514311	0.500906	0.300244
O95696	BRD1	T885	1.14518	0.468488	0.329302
O95696	BRD1	S808	0.799186	0.141618	0.848881
O95696	BRD1	S803	-0.481786	0.528521	0.276938
O95696	BRD1	S128	-0.0461427	0.963359	0.0162119
O95714	HERC2	S1588	-0.178162	0.477648	0.320892
O95758	PTBP3	S56	1.73739	0.0859238	1.06589
O95772	STARD3NL	S193	0.151822	0.847623	0.0717972
O95785	WIZ	S996	-0.156306	0.797319	0.0983678
O95785	WIZ	S1517	0.170383	0.717221	0.144347
O95785	WIZ	S1017	0.494974	0.398552	0.399515
O95793	STAU1	S176	0.0486602	0.910619	0.0406632
O95793	STAU1	S390	-0.215656	0.781913	0.106842
O95816	BAG2	S20	-1.16735	0.21002	0.677739
O95817	BAG3	S377	-1.49219	0.188315	0.725115
O95819	MAP4K4	S639	0.399503	0.529638	0.276021
O95819	MAP4K4	T834	0.644807	0.33583	0.47388
O95831	AIFM1	S268	0.434393	0.234124	0.630553
O95835	LATS1	S244	-0.720055	0.251416	0.599607
O95983	MBD3	S85	0.553765	0.0792125	1.10121
O96013	PAK4	S104	0.554206	0.340693	0.467637	X
O96013	PAK4	S181	-0.0881065	0.934951	0.0292111	X
Q14669	TRIP12	S1016	2.01833	0.0785468	1.10487
O96017	CHEK2	S379	-0.66567	0.077577	1.11027
O96019	ACTL6A	S233	-1.36247	0.298576	0.524945
O96028	NSD2	T110	-0.919252	0.245389	0.610145
O96028	NSD2	T114	0.790588	0.278197	0.555648
O96028	NSD2	T115	0.148677	0.796186	0.0989852
P00533	EGFR	T693	0.275177	0.432856	0.363657	X
P00533	EGFR	Y1197	1.31607	0.196696	0.706205	X
P01042	KNG1	S332	0.277827	0.767259	0.115058
P01106	MYC	S161	0.658061	0.0181146	1.74197	X
P01106	MYC	S62	0.875264	0.142851	0.845115	X
P01106	MYC	T58	1.28205	0.0798613	1.09766	X
P01130	LDLR	Y828	-0.292841	0.627393	0.202461
P01130	LDLR	S820	-0.743759	0.311315	0.5068
P01833	PIGR	S735	0.658777	0.660034	0.180434
P01833	PIGR	S734	0.394141	0.773871	0.111331
P01833	PIGR	S673	0.199341	0.86818	0.0613903
P43243	MATR3	S598	1.56462	0.04593	1.3379
P02545	LMNA	T424	-1.64307	0.125989	0.899666
P02545	LMNA	S301	-0.860138	0.139377	0.85581
P02545	LMNA	S404	0.771778	0.021731	1.66292
P02545	LMNA	S463	1.51107	0.113212	0.946107
P02545	LMNA	S392	1.48116	0.388123	0.411031
P02545	LMNA	S533	-1.05074	0.175731	0.755152
P02545	LMNA	S277	1.02226	0.0501778	1.29949
P02545	LMNA	S407	1.40811	0.0162105	1.7902
P02545	LMNA	S406	1.5905	0.00746272	2.1271
P02545	LMNA	S615	0.0639771	0.90204	0.0447741
P02545	LMNA	T409	0.95592	0.365397	0.437235
P02545	LMNA	T394	0.744603	0.299702	0.52331
P02545	LMNA	S458	0.437756	0.417839	0.378991
P02545	LMNA	T19	-0.337004	0.563865	0.248825
P02545	LMNA	S12	-0.0770173	0.870627	0.0601677
P02545	LMNA	S107	-1.06841	0.0818713	1.08687
P02545	LMNA	S403	0.71093	0.226204	0.6455
P02545	LMNA	S414	0.902375	0.097245	1.01213
P02545	LMNA	S212	-0.514035	0.165889	0.780181
Q5UIP0	RIF1	S1688	3.10951	0.0149003	1.82681
P02545	LMNA	S428	0.27063	0.645715	0.189959
P02545	LMNA	S619	0.64738	0.19413	0.711908
P02686	MBP	S26	0.255516	0.825667	0.0831953
P02794	FTH1	S179	0.589906	0.367949	0.434213
P04075	ALDOA	S39	-0.221753	0.752421	0.123539
P04406	GAPDH	S210	-2.25015	0.15675	0.804793
P04626	ERBB2	S1054	1.24927	0.0524322	1.2804	X
P04626	ERBB2	S1066	-0.154321	0.389256	0.409765	X
P04626	ERBB2	S1073	0.711914	0.409028	0.388247	X
P04626	ERBB2	S1078	1.34865	0.249125	0.603584	X
P04626	ERBB2	S1083	1.0845	0.309454	0.509404	X
P04626	ERBB2	S1100	0.235426	0.372213	0.429208	X
P04626	ERBB2	T1166	-0.924489	0.44641	0.350266	X
P04626	ERBB2	T701	-0.628919	0.179707	0.745436	X
P04626	ERBB2	T733	-0.839037	0.287798	0.540913	X
P04626	ERBB2	Y1248	-0.376177	0.877094	0.056954	X
P04626	ERBB2	Y877	1.13969	0.191416	0.718022	X
P07948	LYN	Y397	1.93506	0.0136935	1.86348
P04792	HSPB1	S15	-0.47651	0.584987	0.232854
P04920	SLC4A2	S173	0.215971	0.581059	0.23578
P05023	ATP1A1	S653	-0.436039	0.286223	0.543296
Q01130	SRSF2	S220	2.39481	0.000366711	3.43568
Q9BXP5	SRRT	S74	0.912686	0.13748	0.861759
P05114	HMGN1	S89	0.0728045	0.954409	0.0202657
P05114	HMGN1	S8	-0.0675326	0.93487	0.0292489
P05114	HMGN1	S7	0.309879	0.607136	0.216714
P05141	SLC25A5	S42	0.285334	0.621566	0.206513
P05362	ICAM1	T530	0.324245	0.54646	0.262442
P05387	RPLP2	S102	0.808853	0.266365	0.574522
P05387	RPLP2	S105	0.956108	0.0511077	1.29151
P05387	RPLP2	S79	-1.25447	0.185495	0.731667
P05412	JUN	S73	-0.422127	0.235972	0.627139	X
P05455	SSB	S366	0.996207	0.039934	1.39866
P05455	SSB	S92	0.65745	0.620887	0.206987
Q12830	BPTF	S216	0.801277	0.532869	0.273379
P05783	KRT18	S93	-1.25088	0.0588281	1.23042
P05783	KRT18	S18	0.0372405	0.971236	0.0126753
P05783	KRT18	S60	0.784356	0.218095	0.661354
P05783	KRT18	S30	-0.273522	0.597127	0.223933
P05783	KRT18	S15	-1.20625	0.173143	0.761595
P05783	KRT18	S420	0.204978	0.76978	0.113633
P05783	KRT18	S305	-0.0769126	0.913438	0.0393211
P05783	KRT18	S42	0.878171	0.31537	0.501179
P05783	KRT18	S7	-1.38547	0.108134	0.966039
P05783	KRT18	S31	-0.635882	0.194663	0.710717
P05783	KRT18	Y129	0.321089	0.313584	0.503647
P05783	KRT18	S34	-0.0428029	0.962775	0.0164751
Q8WVV4	POF1B	S56	0.906034	0.262689	0.580558
P06400	RB1	S249	-0.706674	0.014574	1.83642
P06400	RB1	S788	-1.24636	0.0822866	1.08467
P06400	RB1	S811	0.0432022	0.88091	0.0550683
P06400	RB1	T373	1.52519	0.0944786	1.02467
P06400	RB1	S807	-0.044744	0.921774	0.0353753
P06493	CDK1	T161	-0.840102	0.0213366	1.67088
P06493	CDK1	T14	0.111668	0.767188	0.115098
P06493	CDK1	Y19	-1.01616	0.515822	0.2875
P06493	CDK1	Y15	0.643668	0.20637	0.685354
P06733	ENO1	S419	-0.336014	0.691016	0.160512
Q6KC79	NIPBL	T592	1.61732	0.175119	0.756666
Q9UKS7	IKZF2	S369	1.77127	0.181973	0.739994
P06748	NPM1	S242	0.659137	0.108446	0.964785
P06748	NPM1	S137	-1.08182	0.366676	0.435717
P06748	NPM1	S139	-1.18384	0.0738615	1.13158
P06748	NPM1	S70	1.04235	0.495353	0.305085
P06748	NPM1	T199	0.582089	0.569089	0.24482
P06748	NPM1	T219	0.197063	0.904532	0.0435762
P06748	NPM1	S227	-0.557697	0.612656	0.212784
P06748	NPM1	Y67	1.15258	0.398886	0.399152
P06748	NPM1	S218	0.174525	0.858655	0.0661815
P06748	NPM1	S125	0.91677	0.339164	0.469591
P07199	CENPB	S156	0.0498579	0.96623	0.0149193
P07355	ANXA2	S184	-0.412519	0.546541	0.262377
P07355	ANXA2	Y30	0.547508	0.390894	0.407942
P07355	ANXA2	Y24	-0.478572	0.0677863	1.16886
P07355	ANXA2	T19	0.46983	0.583521	0.233943
P07355	ANXA2	S85	-0.32282	0.253915	0.595311
P07437	TUBB	S48	-0.684333	0.0122853	1.91061
P07814	EPRS	S882	-0.0316803	0.976021	0.0105408
P07900	HSP90AA1	S263	1.47381	0.0980445	1.00858
P07900	HSP90AA1	S231	-0.57374	0.416556	0.380326
Q9UKV3	ACIN1	T1332	-1.7193	0.291375	0.535548
Q01130	SRSF2	S187	-0.878353	0.576676	0.239068
Q01130	SRSF2	S26	-0.60176	0.34834	0.457997
P07910	HNRNPC	S239	-0.518713	0.56745	0.246072
P07910	HNRNPC	S162	-0.41521	0.797411	0.0983178
Q01130	SRSF2	S191	-0.41438	0.72123	0.141926
Q01130	SRSF2	S189	-0.32517	0.80621	0.0935517
P07948	LYN	S13	-0.215758	0.608841	0.215496
Q1KMD3	HNRNPUL2	S161	1.38077	0.170903	0.767249
P07948	LYN	S11	0.435684	0.622278	0.206015
P08034	GJB1	S258	-0.519028	0.123363	0.908816
P08034	GJB1	S266	0.525776	0.213793	0.670006
P08238	HSP90AB1	S255	0.480579	0.42079	0.375934
P08238	HSP90AB1	S261	0.475379	0.420829	0.375895
P08238	HSP90AB1	S226	0.133021	0.914101	0.0390058
P08238	HSP90AB1	S532	-0.437445	0.493981	0.306289
P08473	MME	T11	-0.566204	0.429332	0.367207
Q13242	SRSF9	S193	0.248306	0.798246	0.097863
P08581	MET	S966	-0.974354	0.202054	0.694533
P08581	MET	S1236	0.451589	0.753927	0.12267
P08581	MET	S997	0.654963	0.18376	0.735748
P08581	MET	T992	0.674951	0.0561341	1.25077
P08581	MET	S1020	0.370058	0.683357	0.165352
P08581	MET	S1016	0.439439	0.276909	0.557663
P08581	MET	Y1234	1.59258	0.117279	0.930778
P08581	MET	S1000	1.38794	0.218765	0.660023
P08581	MET	S990	0.678494	0.413029	0.38402
P08621	SNRNP70	S226	0.83903	0.0267913	1.57201
P08621	SNRNP70	S410	1.48589	0.258061	0.588278
P08651	NFIC	S333	0.573025	0.257878	0.588586
P08651	NFIC	S323	0.270905	0.685679	0.163879
P08651	NFIC	S339	1.17729	0.191052	0.71885
P08651	NFIC	S322	1.07982	0.150696	0.821899
P08865	RPSA	S43	0.845709	0.136747	0.864082
P09382	LGALS1	S30	-1.0436	0.0718806	1.14339
P09496	CLTA	S236	-0.893122	0.0739617	1.13099
Q9UKV3	ACIN1	S561	-0.293454	0.443213	0.353388
P49756	RBM25	S703	-0.237761	0.661129	0.179714
Q9UKV3	ACIN1	S838	-0.231088	0.770879	0.113014
Q9UKV3	ACIN1	S365	-0.210437	0.835559	0.0780226
Q9UKV3	ACIN1	T666	-0.20627	0.684913	0.164364
P09874	PARP1	S75	-0.0862451	0.882415	0.0543269
P09874	PARP1	S179	0.286008	0.730204	0.136556
P09874	PARP1	T368	-0.434191	0.594555	0.225808
P0C1Z6	TFPT	S167	0.00636881	0.995904	0.00178245
P0C1Z6	TFPT	S180	0.0204032	0.979896	0.00882003
P0C1Z6	TFPT	T207	-0.319428	0.772023	0.11237
P0DMV9	HSPA1B	S633	0.194629	0.776018	0.110128
P10075	GLI4	S86	-0.245558	0.785303	0.104963
P10244	MYBL2	S282	0.309424	0.579182	0.237185
P10398	ARAF	S257	-0.233284	0.574097	0.241015	X
P10398	ARAF	S582	-0.498415	0.423244	0.37341	X
Q5VV41	ARHGEF16	S230	-1.02594	0.0451128	1.3457
P10412	HIST1H1E	T146	1.39614	0.0831362	1.08021
P10412	HIST1H1E	S104	-0.156475	0.876158	0.0574175
P10412	HIST1H1E	S102	-0.271861	0.841255	0.0750721
P10412	HIST1H1E	S36	-0.128894	0.929551	0.0317269
P10412	HIST1H1E	S55	-0.103067	0.851723	0.0697017
P10412	HIST1H1E	T18	2.75371	0.0156195	1.80633
P10644	PRKAR1A	S77	0.131308	0.913131	0.0394671
P10644	PRKAR1A	S83	1.2644	0.39506	0.403337
P10645	CHGA	S322	-1.45009	0.107436	0.968852
P10696	ALPG	S111	0.028122	0.969657	0.0133817
P10809	HSPD1	S70	-0.240776	0.619274	0.208117
P11137	MAP2	T1605	-0.161188	0.634445	0.197606
P11142	HSPA8	S541	-0.135706	0.367906	0.434263
P11142	HSPA8	S254	-0.59702	0.634761	0.19739
P11166	SLC2A1	T478	-0.720366	0.1279	0.893129
P11166	SLC2A1	S490	1.54304	0.357037	0.447287
P11169	SLC2A3	S485	0.303561	0.336865	0.472544
P11171	EPB41	S664	0.0711405	0.902489	0.0445583
P11171	EPB41	S85	0.00903821	0.98962	0.00453147
P11171	EPB41	S555	0.145332	0.29428	0.531239
P11171	EPB41	Y660	-0.887711	0.322029	0.492105
Q9NWH9	SLTM	S289	1.02342	0.291937	0.534711
P11387	TOP1	S10	-0.340015	0.688319	0.16221
P11387	TOP1	S112	0.730542	0.166677	0.778123
P11387	TOP1	S111	-0.503953	0.404403	0.393185
P11388	TOP2A	S1374	-0.300529	0.727099	0.138407
Q9HCG8	CWC22	S866	1.04109	0.289041	0.53904
P11388	TOP2A	S1351	1.09161	0.436083	0.360431
P11388	TOP2A	S1354	0.0799058	0.750042	0.124915
P11388	TOP2A	S1213	0.473313	0.430973	0.36555
P11388	TOP2A	S1377	0.05052	0.894181	0.0485746
P11388	TOP2A	S1393	1.0972	0.213508	0.670586
P11388	TOP2A	T1343	1.55242	0.232666	0.633267
P11388	TOP2A	S1247	-0.372519	0.805136	0.094131
P11717	IGF2R	S2484	0.577316	0.462547	0.334844
P11940	PABPC1	Y364	0.0876348	0.867881	0.0615396
P12270	TPR	S2155	-0.463087	0.325673	0.487218
P12270	TPR	T1677	-1.23657	0.303251	0.518198
P12270	TPR	S379	1.18607	0.143723	0.842475
P12694	BCKDHA	T338	0.369625	0.686419	0.16341
P12694	BCKDHA	S347	-1.19006	0.116105	0.935149
P12830	CDH1	T748	-2.10846	0.134667	0.87074
P12830	CDH1	S793	-1.02477	0.313342	0.503981
P12931	SRC	S17	-0.23555	0.77399	0.111265	X
P12931	SRC	Y419	-0.22284	0.795247	0.0994981	X
Q9UQ35	SRRM2	S2702	1.14869	0.221185	0.655244
P13073	COX4I1	S58	1.47526	0.029001	1.53759
P13498	CYBA	T147	0.459802	0.757364	0.120695
P13611	VCAN	S2941	-0.743906	0.524998	0.279842
P13639	EEF2	T57	-0.283229	0.75448	0.122352
P13639	EEF2	T59	-0.273452	0.755755	0.121619
P13861	PRKAR2A	S78	-0.437836	0.743901	0.128485
P13861	PRKAR2A	S80	-0.437836	0.743901	0.128485
P13861	PRKAR2A	S99	-0.51118	0.333904	0.476378
P13984	GTF2F2	S248	0.888117	0.488189	0.311412
P14209	CD99	S168	0.533197	0.0803209	1.09517
P14618	PKM	S37	-0.84354	0.281674	0.550253
P14859	POU2F1	S448	0.36947	0.488903	0.310777
P14866	HNRNPL	S52	-0.335226	0.80934	0.0918692
P14866	HNRNPL	S101	-0.577948	0.424042	0.372591
P14923	JUP	S182	-0.961339	0.044132	1.35525
P15407	FOSL1	S74	-0.145732	0.845788	0.0727385
P15407	FOSL1	S101	-0.201551	0.763956	0.116931
P15408	FOSL2	S200	1.18747	0.0151309	1.82014
P15408	FOSL2	S120	0.208622	0.583438	0.234005
P15408	FOSL2	S320	-1.04596	0.200244	0.698441
P15408	FOSL2	S230	-0.069478	0.702864	0.153129
P15822	HIVEP1	S65	0.125274	0.475838	0.322541
P15822	HIVEP1	S1158	-0.761116	0.0893983	1.04867
P15822	HIVEP1	S779	0.197043	0.63702	0.195847
P15924	DSP	S1078	-0.862565	0.0790514	1.10209
P15924	DSP	S176	0.803463	0.246352	0.608444
P15924	DSP	S22	1.62468	0.491417	0.30855
P15924	DSP	S2207	-1.85739	0.312549	0.505082
P15924	DSP	S1127	1.36042	0.0220026	1.65753
P15924	DSP	S2209	-0.668266	0.57769	0.238305
P15924	DSP	S2821	0.420582	0.289238	0.538745
P15924	DSP	S2820	0.382022	0.215108	0.667343
P15924	DSP	S7	1.88853	0.0904734	1.04348
P15924	DSP	S2810	0.370354	0.661196	0.17967
P15924	DSP	S2825	0.342102	0.257941	0.588479
P15941	MUC1	S1227	-0.138323	0.358295	0.445759
P16070	CD44	S697	0.101998	0.858075	0.0664746
P16070	CD44	S706	2.6385	0.0170408	1.76851
P16104	H2AFX	S140	1.14332	0.350586	0.455206
P16104	H2AFX	S122	0.466552	0.715379	0.145464
P16104	H2AFX	Y143	-1.06251	0.590757	0.228591
P16144	ITGB4	S1111	-0.927818	0.0263939	1.5785
O43159	RRP8	S223	0.136079	0.916179	0.0380199
P16144	ITGB4	S1494	-0.422347	0.764892	0.1164
P16144	ITGB4	S1696	-1.09356	0.413981	0.38302
P16144	ITGB4	T1530	1.09549	0.484121	0.315046
P16144	ITGB4	S1457	0.425182	0.548862	0.260537
P16144	ITGB4	Y1207	0.993749	0.423409	0.37324
P16144	ITGB4	S1000	-0.562366	0.440204	0.356346
P16144	ITGB4	S1209	-0.245946	0.0914517	1.03881
P16220	CREB1	S142	-0.80767	0.248409	0.604832
P16220	CREB1	S271	0.335166	0.443088	0.35351
P16383	GCFC2	S180	0.762161	0.161345	0.792245
P16401	HIST1H1B	T11	0.798068	0.124989	0.903129
P16401	HIST1H1B	T39	0.124467	0.870212	0.0603748
P16401	HIST1H1B	T138	-2.94799	0.299422	0.523716
P16401	HIST1H1B	S18	0.635298	0.281123	0.551103
Q15424	SAFB	S601	1.74359	0.0733585	1.13455
P16402	HIST1H1D	T18	0.00205783	0.995921	0.0017752
P16402	HIST1H1D	T180	-0.0917346	0.916994	0.0376336
Q8WVC0	LEO1	S205	1.15174	0.220638	0.65632
P16455	MGMT	S201	0.0469952	0.948906	0.0227767
P16615	ATP2A2	S663	-0.575652	0.132935	0.876362
P16949	STMN1	S16	0.526068	0.00332594	2.47808
P16949	STMN1	S25	-0.773121	0.0652552	1.18538
P16949	STMN1	S38	0.342048	0.812489	0.0901827
P17026	ZNF22	S49	0.238731	0.746509	0.126965
P17029	ZKSCAN1	S13	0.0527109	0.910528	0.0407066
P17029	ZKSCAN1	S208	-0.239368	0.631941	0.199323
Q99442	SEC62	T158	2.07727	0.0655219	1.18361
P17096	HMGA1	S44	0.122144	0.504773	0.296904
P17096	HMGA1	S9	0.272991	0.742356	0.129388
P17096	HMGA1	S102	1.32656	0.0191508	1.71781
P17096	HMGA1	S103	1.32656	0.0191508	1.71781
P17096	HMGA1	S8	0.389289	0.385048	0.414485
P17096	HMGA1	S36	0.50999	0.532934	0.273326
P17096	HMGA1	T39	0.288795	0.714063	0.146264
P17252	PRKCA	S226	-0.14242	0.686662	0.163257
P17275	JUNB	S259	-0.00615819	0.979456	0.00901507
P17275	JUNB	S251	1.27711	0.0276217	1.55875
P17275	JUNB	T255	0.140898	0.477534	0.320995
P17275	JUNB	S117	-0.691879	0.367562	0.43467
Q7L4I2	RSRC2	S32	2.01074	0.00102976	2.98726
P17480	UBTF	S638	-0.5607	0.442903	0.353691
P17544	ATF7	S424	0.207718	0.821142	0.0855815
P17706	PTPN2	S304	0.889729	0.275286	0.560216
P17812	CTPS1	S575	-0.830962	0.412494	0.384582
Q9C0C2	TNKS1BP1	S672	1.77577	0.148354	0.8287
P18031	PTPN1	S50	1.18841	0.134849	0.870153
P18031	PTPN1	S295	0.572842	0.536141	0.270721
P18031	PTPN1	S352	-0.42137	0.46198	0.335377
P05114	HMGN1	S86	0.901842	0.298813	0.5246
P18206	VCL	S721	-1.29299	0.138687	0.857964
P18206	VCL	S346	-0.918627	0.509552	0.292811
P18433	PTPRA	S189	-0.0433478	0.940938	0.0264391
P18583	SON	S94	-0.680814	0.0319317	1.49578
P18583	SON	T282	0.203057	0.770773	0.113073
P18583	SON	S1697	0.774594	0.198527	0.702179
P18583	SON	T1555	1.24102	0.124257	0.905679
P18583	SON	S1774	0.19984	0.348338	0.457999
P18583	SON	S1769	-0.208363	0.658543	0.181416
P18615	NELFE	S251	-0.667534	0.427832	0.368727
P18615	NELFE	S115	0.00022313	0.999735	0.000115249
Q13586	STIM1	S575	1.78376	0.0383317	1.41644
P18827	SDC1	S285	-0.428646	0.330931	0.480262
P18827	SDC1	S287	0.588739	0.562732	0.249699
P18847	ATF3	T162	-0.792767	0.347469	0.459084
P18858	LIG1	S141	-1.03182	0.0977804	1.00975
P18858	LIG1	S66	0.369032	0.369548	0.432329
P18858	LIG1	T183	-1.04294	0.472779	0.325341
P18858	LIG1	S76	0.476914	0.164082	0.78494
O76021	RSL1D1	S443	1.8583	0.0385819	1.41362
P18887	XRCC1	S266	0.0571327	0.724704	0.139839
P18887	XRCC1	S446	0.183632	0.750897	0.12442
P18887	XRCC1	S447	1.55447	0.145647	0.8367
P18887	XRCC1	T453	1.10521	0.135108	0.86932
P18887	XRCC1	S226	-0.76411	0.202026	0.694592
P19021	PAM	S946	0.0139948	0.96984	0.0133
Q15326	ZMYND11	S447	1.63831	0.0797737	1.09814
P12956	XRCC6	T455	1.73235	0.0167391	1.77627
P19338	NCL	T84	1.04653	0.0472956	1.32518
P19338	NCL	S619	0.435374	0.303598	0.517701
P19338	NCL	T121	-1.61324	0.220388	0.656812
P19338	NCL	T99	-0.0601394	0.945302	0.0244296
P19338	NCL	T106	1.06666	0.242544	0.615209
P19338	NCL	T76	-1.67934	0.239163	0.621306
P19484	TFEB	S227	0.812303	0.304144	0.516921
P19532	TFE3	S560	0.574666	0.544989	0.263612
P19532	TFE3	S556	0.16018	0.873535	0.0587198
Q96PK6	RBM14	S582	0.227536	0.882933	0.0540722
P19634	SLC9A1	S602	0.0542402	0.943631	0.0251979
P19634	SLC9A1	S785	-1.02362	0.0884377	1.05336
P19634	SLC9A1	S703	-3.11429	0.0870008	1.06048
P19634	SLC9A1	S605	0.654944	0.609341	0.21514
P20020	ATP2B1	S1220	0.770983	0.211147	0.675415
P20020	ATP2B1	S1216	0.64889	0.164079	0.784946
P20020	ATP2B1	S1175	0.00702192	0.994123	0.00256007
P20020	ATP2B1	S1215	0.051783	0.899686	0.045909
P20042	EIF2S2	S67	-0.283184	0.813057	0.0898791
P20340	RAB6A	S184	0.133704	0.806409	0.0934448
P05783	KRT18	S23	2.03437	0.140942	0.850958
P20700	LMNB1	T20	0.265507	0.622566	0.205814
P20700	LMNB1	S375	-0.151957	0.799201	0.0973442
P20749	BCL3	S374	0.306759	0.781153	0.107264
P20749	BCL3	S41	-0.160073	0.82618	0.0829252
Q9NRA8	EIF4ENIF1	S77	1.24349	0.0786273	1.10443
P07910	HNRNPC	S238	2.49492	0.0451086	1.34574
P21127	CDK11B	T448	-0.581456	0.185679	0.731237
P21127	CDK11B	T751	0.701518	0.546638	0.2623
P21127	CDK11B	S752	2.2001	0.175062	0.756807
P21127	CDK11B	S72	0.012742	0.986087	0.00608465
P21127	CDK11B	S283	0.0996376	0.875725	0.0576321
P21333	FLNA	S2152	0.0780026	0.946332	0.0239565
P21333	FLNA	S2158	-0.148653	0.930838	0.0311258
P21333	FLNA	T2336	-0.515984	0.483616	0.315499
P21333	FLNA	S1084	-0.0828328	0.854382	0.0683482
P21580	TNFAIP3	S220	-1.44512	0.146241	0.834931
O14497	ARID1A	S1751	-1.21222	0.00695716	2.15757
P21709	EPHA1	S910	-2.48033	0.0862652	1.06416
P21796	VDAC1	T107	-0.0684802	0.905211	0.0432503
P21796	VDAC1	S104	-0.098447	0.938478	0.027576
P21860	ERBB3	S686	0.784439	0.349082	0.457073	X
P22059	OSBP	S193	1.79719	0.140352	0.852781
P22059	OSBP	S190	1.70445	0.176214	0.75396
P22059	OSBP	S379	-1.10214	0.18324	0.73698
P22059	OSBP	S240	-0.580942	0.538533	0.268788
P22059	OSBP	S244	0.818945	0.573119	0.241755
P22223	CDH3	T694	0.395206	0.714726	0.14586
P22234	PAICS	S27	-1.44949	0.176354	0.753614
P22415	USF1	S186	0.998569	0.135483	0.868114
P22626	HNRNPA2B1	S259	1.13953	0.290526	0.536814
P22735	TGM1	S95	0.586882	0.182077	0.739745
Q9UQ35	SRRM2	S536	1.45196	0.138383	0.858916
P23246	SFPQ	S275	-1.39752	0.383032	0.416765
P23246	SFPQ	S33	-0.795585	0.433881	0.362629
P23396	RPS3	S209	0.25749	0.770077	0.113466
P23396	RPS3	T221	-1.73816	0.369548	0.432329
P23497	SP100	S18	0.542314	0.221514	0.6546
P23497	SP100	S180	-0.333156	0.783258	0.106095
P23497	SP100	S231	0.153123	0.601482	0.220777
P23497	SP100	S476	-0.13267	0.87621	0.0573919
P23497	SP100	S157	0.412255	0.107836	0.967235
P23497	SP100	S362	0.0843803	0.937473	0.0280411
P23528	CFL1	S8	-0.414425	0.581905	0.235148
P23528	CFL1	T25	0.684045	0.463011	0.334408
P23528	CFL1	S3	-0.481828	0.526274	0.278788
P23588	EIF4B	S283	-0.27001	0.401041	0.396811
P23588	EIF4B	S445	0.622725	0.768605	0.114297
P23588	EIF4B	S504	-0.120671	0.829765	0.081045
P23588	EIF4B	S422	-0.295645	0.822194	0.0850259
P23588	EIF4B	S498	-0.12747	0.823152	0.0845198
P23588	EIF4B	S459	1.21085	0.0643481	1.19146
P23634	ATP2B4	T1181	-0.633408	0.148516	0.828228
P23677	ITPKA	S20	-0.655513	0.621842	0.20632
Q9NR48	ASH1L	S1748	-2.46676	0.0146292	1.83478
P24534	EEF1B2	T93	-0.0162987	0.976915	0.0101433
P98196	ATP11A	S740	-2.04297	0.00315325	2.50124
Q15059	BRD3	S563	-1.14766	0.0189592	1.72218
P24928	POLR2A	S1913	1.27035	0.00567953	2.24569
P24928	POLR2A	T1903	-0.591731	0.254792	0.593815
P24928	POLR2A	S1861	0.334153	0.828975	0.0814588
P24928	POLR2A	S1878	0.472003	0.30297	0.5186
P24928	POLR2A	T1919	0.96687	0.0884019	1.05354
P24928	POLR2A	T1905	0.242756	0.870752	0.0601054
P24928	POLR2A	S1917	0.481568	0.251772	0.598993
P24928	POLR2A	T1856	-0.58901	0.33663	0.472847
P24928	POLR2A	S1882	0.889766	0.205296	0.68762
P25054	APC	S130	-1.53959	0.0890151	1.05054
P25054	APC	S2674	-0.390463	0.40774	0.389617
P25054	APC	T1438	0.64459	0.12262	0.911437
P25098	GRK2	S670	0.938808	0.279363	0.553832
P25205	MCM3	S672	-0.590702	0.566685	0.246658
P25205	MCM3	T674	-0.604752	0.663553	0.178125
P25205	MCM3	S711	-1.11559	0.163084	0.787589
P25205	MCM3	T713	-1.11559	0.163084	0.787589
P25440	BRD2	S298	0.288473	0.594408	0.225915
P25440	BRD2	S301	0.123276	0.659341	0.18089
P25440	BRD2	S633	-0.660881	0.7164	0.144845
P25686	DNAJB2	S313	0.67822	0.121545	0.915261
P25686	DNAJB2	S311	0.53801	0.475235	0.323091
Q9UKV3	ACIN1	S710	2.10155	0.062835	1.2018
P26045	PTPN3	S489	-0.354584	0.67006	0.173886
P26045	PTPN3	S372	-1.03725	0.0716725	1.14465
P26045	PTPN3	S359	0.604166	0.500574	0.300532
P06748	NPM1	S254	0.240612	0.758451	0.120072
P26358	DNMT1	S127	0.878267	0.301153	0.521213
P26358	DNMT1	S714	-0.051639	0.918573	0.0368862
Q9H1E3	NUCKS1	S204	1.6687	0.0234061	1.63067
P26373	RPL13	S140	0.0669043	0.93768	0.0279454
P27448	MARK3	S469	-0.000803739	0.998169	0.000795848
P27448	MARK3	T507	-0.330425	0.609847	0.214779
P27708	CAD	S1859	0.540421	0.558108	0.253281
P27816	MAP4	S280	-0.25691	0.808841	0.092137
P27816	MAP4	S787	-0.332652	0.723683	0.140452
P27816	MAP4	S941	-0.761475	0.413007	0.384042
P27816	MAP4	T942	-0.68622	0.467272	0.33043
P27816	MAP4	S358	-0.59318	0.467487	0.33023
P27816	MAP4	S825	0.0527055	0.948348	0.0230324
P27816	MAP4	S1073	0.411269	0.736217	0.132994
P27816	MAP4	S696	-0.621711	0.435682	0.360831
P27816	MAP4	T521	-1.07475	0.2857	0.54409
P27824	CANX	S554	1.70267	0.0199042	1.70106
P27824	CANX	T562	1.79128	0.0272819	1.56413
P27824	CANX	S564	1.89587	0.029717	1.527
P27824	CANX	S583	0.0735918	0.956035	0.0195264
Q9P1Y6	PHRF1	S867	1.19086	0.127573	0.89424
Q9BRD0	BUD13	S325	-2.49567	7.42134e-06	5.12952
Q9BSQ5	CCM2	S384	-2.27068	0.0103446	1.98529
P28290	ITPRID2	T87	-0.340949	0.528325	0.277099
P28290	ITPRID2	S737	0.466118	0.0436907	1.35961
P28290	ITPRID2	S739	-0.546881	0.0764985	1.11635
P28290	ITPRID2	S803	-1.23301	0.152604	0.816435
P28290	ITPRID2	S1134	0.619714	0.376825	0.42386
P28290	ITPRID2	S665	-0.305079	0.561653	0.250532
P28290	ITPRID2	S641	1.07942	0.438398	0.358132
P28290	ITPRID2	S1161	1.45643	0.00217557	2.66243
P28290	ITPRID2	S270	0.798801	0.228596	0.640931
P28290	ITPRID2	S92	0.171653	0.881617	0.0547202
P28290	ITPRID2	S593	-0.453844	0.487315	0.31219
P28290	ITPRID2	T1156	0.737726	0.26105	0.583277
P28290	ITPRID2	S1131	0.273477	0.771335	0.112757
P28290	ITPRID2	S746	-0.345038	0.465356	0.332214
P28290	ITPRID2	S668	-0.0801481	0.897848	0.0467972
P28290	ITPRID2	S316	-0.759832	0.258756	0.58711
P28290	ITPRID2	S272	0.773066	0.28716	0.541876
P28290	ITPRID2	S1174	-0.809875	0.532825	0.273415
P28290	ITPRID2	T1168	-0.942081	0.428351	0.3682
P28370	SMARCA1	S116	-0.938146	0.400763	0.397112
P28482	MAPK1	T185	-0.390757	0.417005	0.379858	X
P28715	ERCC5	S384	0.440061	0.271088	0.56689
Q14978	NOLC1	S643	0.26578	0.819461	0.0864715
P28715	ERCC5	S341	0.805187	0.253402	0.59619
P29317	EPHA2	S897	-0.696108	0.270902	0.567188
P29317	EPHA2	S901	-1.33143	0.0591202	1.22826
P29317	EPHA2	Y575	-0.461616	0.547653	0.261495
P29317	EPHA2	T898	-2.25212	0.184634	0.733688
P29317	EPHA2	Y772	1.73293	0.107137	0.970061
P29317	EPHA2	Y594	1.13319	0.352572	0.452752
P29317	EPHA2	T771	-1.70968	0.279796	0.553159
P29353	SHC1	S139	-0.137392	0.847344	0.0719401	X
P29353	SHC1	Y427	-0.45693	0.364903	0.437822	X
P29374	ARID4A	S864	0.580852	0.272974	0.563878
P29374	ARID4A	S863	-1.08279	0.449289	0.347474
P29375	KDM5A	S1331	0.659461	0.586885	0.231447
P29375	KDM5A	S1666	-0.826805	0.241498	0.617087
P29536	LMOD1	S555	-0.432898	0.636343	0.196309
P29536	LMOD1	S85	-0.317622	0.827769	0.0820908
P51858	HDGF	S165	1.27304	0.107454	0.968779
P29590	PML	S505	0.15802	0.771617	0.112598
P29590	PML	S38	0.144085	0.525281	0.279608
P29590	PML	T867	0.857674	0.544904	0.26368
P29590	PML	S504	0.865767	0.299279	0.523923
P29590	PML	S36	0.123114	0.872878	0.0590462
P29590	PML	S40	0.0343891	0.895687	0.0478438
P29590	PML	S408	0.152243	0.889597	0.0508068
P29590	PML	T409	-0.0127877	0.978542	0.00942074
P29590	PML	S8	-0.43854	0.35856	0.445438
P29590	PML	S480	-1.28567	0.505479	0.296297
P29590	PML	S518	0.645743	0.34581	0.461163
P29590	PML	S527	0.0176564	0.958122	0.0185793
P29590	PML	S530	0.69828	0.458991	0.338196
P29597	TYK2	Y292	0.31219	0.811023	0.0909666
P29692	EEF1D	S133	1.1145	0.255078	0.593327
P29692	EEF1D	S162	0.122694	0.818388	0.087041
P29966	MARCKS	S46	1.08188	0.0669636	1.17416
P29966	MARCKS	S145	1.29469	0.00304035	2.51708
P29966	MARCKS	S81	0.501509	0.144196	0.841047
P29966	MARCKS	T150	0.652639	0.198438	0.702374
P29966	MARCKS	S27	0.750314	0.293438	0.532484
P29966	MARCKS	S170	-1.12135	0.418577	0.378224
P29966	MARCKS	S101	0.484676	0.565768	0.247362
Q8NC74	RBBP8NL	S250	1.61186	0.245324	0.610261
P30050	RPL12	S38	0.101313	0.88287	0.0541034
Q00537	CDK17	S146	-2.12582	0.0344472	1.46285
P30414	NKTR	S379	1.3439	0.205969	0.686198
P30414	NKTR	S866	-0.0416642	0.95747	0.018875
P30622	CLIP1	S200	-0.530757	0.405422	0.392093
P30622	CLIP1	T182	-0.377945	0.352497	0.452845
P30622	CLIP1	S204	0.223503	0.797206	0.0984292
P31689	DNAJA1	S335	0.209772	0.650429	0.1868
P31943	HNRNPH1	S63	-0.485195	0.198799	0.701587
Q96ST2	IWS1	S250	1.79393	0.00945761	2.02422
P31948	STIP1	S481	0.629394	0.496081	0.304448
Q03188	CENPC	T331	-1.15635	0.00771551	2.11264
P32519	ELF1	S187	-0.128028	0.579543	0.236914
P32519	ELF1	S334	-0.727788	0.401888	0.395895
P33240	CSTF2	S524	-1.18855	0.288612	0.539685
P33527	ABCC1	S919	0.290011	0.632855	0.198696
P33527	ABCC1	S930	1.08897	0.202419	0.693748
P38432	COIL	S568	-1.75998	0.0191577	1.71766
P35221	CTNNA1	S652	0.359077	0.149594	0.825086
P35221	CTNNA1	T654	0.624443	0.251665	0.599178
P35221	CTNNA1	T645	-1.33563	0.171926	0.764658
P35221	CTNNA1	S690	-0.193164	0.82566	0.0831986
P35221	CTNNA1	S641	-0.837061	0.164692	0.783327
P35221	CTNNA1	T658	0.205014	0.281819	0.550029
P35221	CTNNA1	S655	0.491665	0.177643	0.750452
Q17RY0	CPEB4	S99	-2.52456	0.0197944	1.70346
P35222	CTNNB1	S552	0.405532	0.420213	0.376531
P35222	CTNNB1	T551	0.201897	0.394644	0.403794
P35240	NF2	S518	-0.0612501	0.931554	0.0307918
P35251	RFC1	S312	0.645513	0.13833	0.859083
P35251	RFC1	S69	-0.881363	0.354274	0.450661
P35251	RFC1	S71	-0.881363	0.354274	0.450661
P35251	RFC1	S156	0.598661	0.253545	0.595946
P28715	ERCC5	S526	1.1075	0.0169128	1.77178
P35251	RFC1	T506	-0.169538	0.844341	0.0734819
P43243	MATR3	S604	1.53428	0.127626	0.89406
P35269	GTF2F1	S433	1.12621	0.419951	0.376801
P35269	GTF2F1	T389	0.584508	0.227563	0.642899
P35367	HRH1	T382	-0.990188	0.234578	0.629712
P35367	HRH1	S233	-0.577445	0.470872	0.327097
P35568	IRS1	S1078	-0.69862	0.337356	0.471911
P35579	MYH9	S1714	0.859755	0.278473	0.555218
P35579	MYH9	S1943	-0.893888	0.313826	0.503311
P35606	COPB2	T861	2.22703	0.0953102	1.02086
P35606	COPB2	S859	0.958563	0.571703	0.24283
Q8IYB3	SRRM1	S605	1.09822	0.193129	0.714153
P35611	ADD1	S586	2.08416	0.0872296	1.05934
P35611	ADD1	S464	-0.417724	0.726155	0.138971
P35611	ADD1	T614	0.857714	0.377516	0.423064
P35611	ADD1	S465	-0.104187	0.774004	0.111257
P35613	BSG	S362	-0.846696	0.0912499	1.03977
P35658	NUP214	T670	0.380066	0.529247	0.276342
P35658	NUP214	S940	0.974293	0.413822	0.383186
P35658	NUP214	S678	1.61205	0.126772	0.896977
P35658	NUP214	S657	0.285451	0.395357	0.403011
P35658	NUP214	T437	0.0461071	0.91188	0.0400622
P35658	NUP214	S433	0.0202164	0.961802	0.0169141
P35659	DEK	T13	0.569438	0.23073	0.636896
P35659	DEK	S51	0.395505	0.834917	0.0783565
P35659	DEK	S32	0.92488	0.423921	0.372715
Q86SQ0	PHLDB2	S414	0.291689	0.854384	0.068347
P36507	MAP2K2	T394	-0.688037	0.16804	0.774589	X
P36578	RPL4	S295	4.46337	0.00519927	2.28406
P36871	PGM1	S117	1.89837	0.173261	0.761298
P37231	PPARG	S112	0.699773	0.283127	0.548019
P38159	RBMX	S189	0.601386	0.428741	0.367805
P38159	RBMX	S326	0.574031	0.481332	0.317555
P38159	RBMX	S88	2.09861	0.145845	0.836108
P38159	RBMX	S352	0.0739536	0.957739	0.0187527
P38159	RBMX	S329	-0.607928	0.32572	0.487156
P38159	RBMX	S208	-0.250879	0.898627	0.0464207
P38159	RBMX	S58	0.530806	0.511931	0.290789
P38159	RBMX	S261	0.704425	0.233599	0.631529
P38159	RBMX	S249	0.140608	0.876238	0.0573779
P38159	RBMX	S316	-0.789869	0.66011	0.180383
P38398	BRCA1	S1524	-0.43227	0.291171	0.535852
P38398	BRCA1	S114	0.552715	0.412843	0.384215
P35222	CTNNB1	S191	-4.28152	0.00027838	3.55536
P38432	COIL	T456	-0.147323	0.459702	0.337523
P38432	COIL	T303	-2.13037	0.133225	0.875415
P38432	COIL	S305	-1.15185	0.118548	0.926105
P38432	COIL	S271	1.80277	0.226067	0.645764
P38432	COIL	T122	0.971668	0.513246	0.289675
P39880	CUX1	S1069	1.07884	0.23947	0.620749
P40222	TXLNA	S515	-0.248997	0.777144	0.109498
P40818	USP8	T577	0.186569	0.758083	0.120283
P40818	USP8	S718	0.162399	0.895321	0.0480211
P40855	PEX19	S147	-0.789891	0.389767	0.409195
P40939	HADHA	S756	0.616077	0.498052	0.302725
P41208	CETN2	S20	2.06891	0.012209	1.91332
P41212	ETV6	S213	0.552013	0.180864	0.742648
P41212	ETV6	S203	-0.221083	0.864549	0.0632104
P41227	NAA10	S186	-1.07861	0.277355	0.556964
P41229	KDM5C	S301	0.336326	0.541414	0.26647
P41743	PRKCI	T412	1.42419	0.143681	0.842601
P41970	ELK3	S396	-0.0678038	0.919917	0.0362513
Q9Y388	RBMX2	S188	0.610867	0.585446	0.232513
Q9P2R6	RERE	S642	1.30128	0.146404	0.834448
P42167	TMPO	S385	0.379473	0.19374	0.712781
P42167	TMPO	S159	-1.02501	0.0992868	1.00311
P42167	TMPO	S156	1.50223	0.555459	0.255348
P42167	TMPO	T74	-0.156133	0.842008	0.0746838
P42167	TMPO	S168	0.547265	0.132757	0.876944
P42167	TMPO	S306	0.401769	0.447459	0.349247
P42167	TMPO	S66	1.13225	0.380574	0.419561
P42167	TMPO	T160	0.421981	0.523233	0.281305
P42167	TMPO	S67	0.986205	0.374848	0.426145
P35611	ADD1	S358	1.7886	0.0630534	1.20029
P42167	TMPO	S180	1.08038	0.283235	0.547854
P42167	TMPO	S158	-0.22014	0.811881	0.0905076
P42566	EPS15	S796	-0.488901	0.572591	0.242156
P42566	EPS15	S814	-0.124091	0.777373	0.109371
P42566	EPS15	T777	0.288201	0.30647	0.513612
P42677	RPS27	S11	-0.982221	0.199123	0.700879
P42685	FRK	Y387	0.114165	0.734895	0.133775
P42694	HELZ	T1163	-0.130838	0.920409	0.0360189
P42695	NCAPD3	S1384	-0.0482639	0.948962	0.022751
P42696	RBM34	S14	-2.70316	0.112887	0.947356
P42696	RBM34	S28	0.109811	0.951391	0.0216408
P43121	MCAM	S614	-0.786357	0.127258	0.895314
P43121	MCAM	S606	-0.841563	0.464381	0.333125
Q9Y3X0	CCDC9	S376	1.6118	0.0192716	1.71508
P43243	MATR3	S188	-0.0413037	0.965407	0.0152894
P43243	MATR3	S275	0.040397	0.863122	0.0639278
P43243	MATR3	S206	0.29334	0.542681	0.265455
Q13595	TRA2A	T88	1.1318	0.0806514	1.09339
P43243	MATR3	S596	0.466356	0.679867	0.167576
P43243	MATR3	T150	0.0731371	0.937906	0.0278405
P43243	MATR3	S164	-0.708225	0.55273	0.257487
P43243	MATR3	S766	-0.0657071	0.834754	0.0784414
P43250	GRK6	S484	-0.06598	0.898545	0.0464601
P43694	GATA4	S406	-0.291661	0.0746864	1.12676
P45880	VDAC2	S115	0.58326	0.362259	0.44098
Q13619	CUL4A	S10	-1.80187	0.0190142	1.72092
Q9C0E8	LNPK	S386	1.77536	0.103672	0.98434
Q9Y2W1	THRAP3	S264	1.68091	0.0792117	1.10121
Q15651	HMGN3	S78	1.5199	0.0307348	1.51237
P46013	MKI67	S2588	0.555423	0.248193	0.60521
P46013	MKI67	T2203	-0.834134	0.221019	0.655571
P46013	MKI67	S579	-0.315488	0.685822	0.163788
P46013	MKI67	S1983	1.25837	0.271446	0.566317
P46013	MKI67	S2105	0.528721	0.2378	0.623789
P46013	MKI67	T2231	0.436703	0.435643	0.36087
P46013	MKI67	T1801	-1.36766	0.12333	0.908933
P46013	MKI67	T1991	0.0833827	0.931273	0.0309228
Q9BYG3	NIFK	T223	1.44	0.0212675	1.67228
P46013	MKI67	S2223	0.578025	0.346589	0.460185
P46013	MKI67	S1861	0.721797	0.197	0.705534
P46013	MKI67	S648	-0.786191	0.191873	0.716985
P46013	MKI67	S308	1.39197	0.166758	0.777913
P46013	MKI67	S584	0.270458	0.769799	0.113623
P46013	MKI67	T1261	0.0788809	0.869861	0.0605501
Q9Y2X3	NOP58	S483	0.60854	0.468344	0.329435
P46013	MKI67	S1937	1.58185	0.0552993	1.25728
P46013	MKI67	S1253	0.907573	0.0840308	1.07556
P46013	MKI67	T1193	0.126188	0.744272	0.128268
P46013	MKI67	S3041	-0.216975	0.659472	0.180803
P46013	MKI67	S2708	1.06361	0.170469	0.768355
P46013	MKI67	T2426	0.0280119	0.907192	0.0423009
P46013	MKI67	T1315	0.448145	0.405134	0.392402
P46013	MKI67	S1098	0.468436	0.54124	0.26661
P46013	MKI67	S2828	0.372396	0.737769	0.132079
P46013	MKI67	T1923	0.156526	0.887958	0.0516076
P46013	MKI67	S1376	0.382059	0.0589502	1.22951
P46013	MKI67	T1067	0.11572	0.888564	0.0513111
P46013	MKI67	T2406	0.525684	0.585947	0.232142
P46013	MKI67	S2528	-1.92834	0.483974	0.315178
P46013	MKI67	S2827	-0.812111	0.711292	0.147952
P46013	MKI67	S2344	0.820715	0.136908	0.863572
P46013	MKI67	T1167	0.0981619	0.877173	0.0569146
P46013	MKI67	S2002	-0.408035	0.330786	0.480452
P46087	NOP2	T185	-0.802911	0.162279	0.789738
P46087	NOP2	S181	-0.812731	0.164013	0.785121
P46087	NOP2	T195	0.854292	0.604879	0.218331
P46087	NOP2	S58	-1.44256	0.140094	0.85358
P46087	NOP2	S67	0.0385312	0.95801	0.01863
P46087	NOP2	S732	1.0266	0.201695	0.695304
P46087	NOP2	S812	-0.384887	0.661213	0.179659
P46087	NOP2	S786	-0.387483	0.787322	0.103848
P46100	ATRX	S1995	-0.0951334	0.87989	0.0555717
P46100	ATRX	S1992	0.498571	0.561421	0.250711
P46100	ATRX	S598	-1.25751	0.26685	0.573733
P46100	ATRX	S1061	-0.0155645	0.983314	0.00730774
P46100	ATRX	S1527	-0.13944	0.934441	0.0294482
P46100	ATRX	S1348	0.472585	0.709085	0.149302
P46100	ATRX	S1352	0.483156	0.705733	0.15136
P46100	ATRX	S849	0.268396	0.795292	0.0994735
P46100	ATRX	S850	0.268396	0.795292	0.0994735
P46100	ATRX	S677	0.864778	0.120183	0.920159
P46100	ATRX	S594	-0.708087	0.627527	0.202367
P46100	ATRX	S1996	1.14505	0.257797	0.588723
P46100	ATRX	S889	-0.139555	0.859421	0.065794
P46100	ATRX	S84	0.380578	0.253416	0.596166
P46379	BAG6	S1117	0.311522	0.659648	0.180688
P46379	BAG6	S964	0.80556	0.568437	0.245317
P46379	BAG6	S973	-0.311095	0.702735	0.153208
P46527	CDKN1B	S10	0.106256	0.793536	0.100434
P46695	IER3	S31	-0.132416	0.71635	0.144875
P46778	RPL21	T124	-0.827494	0.0841565	1.07491
P46778	RPL21	S104	0.387638	0.389877	0.409072
P46821	MAP1B	S1915	-0.56474	0.208891	0.680081
P46821	MAP1B	S1779	-0.444422	0.441298	0.355268
P46821	MAP1B	S1797	-0.754528	0.414328	0.382655
P46821	MAP1B	T1949	-0.560488	0.355262	0.449452
P46821	MAP1B	T1067	-0.367014	0.481999	0.316954
P46821	MAP1B	S1793	-0.521134	0.664505	0.177502
P46821	MAP1B	S1438	-0.66451	0.451334	0.345502
P46821	MAP1B	S1265	0.445419	0.690462	0.16086
P46821	MAP1B	S1256	-0.110081	0.805706	0.0938232
Q9P0U4	CXXC1	S19	-1.12247	0.0145697	1.83655
P46937	YAP1	S109	0.402788	0.136658	0.864366
P47712	PLA2G4A	S437	0.196044	0.69966	0.155113
P48634	PRRC2A	S1004	0.751284	0.0486459	1.31295
P48634	PRRC2A	S1092	0.200456	0.717109	0.144415
P48634	PRRC2A	S1219	-1.00856	0.235639	0.627754
P48634	PRRC2A	S363	0.752043	0.0523975	1.28069
P48634	PRRC2A	S1147	-0.259721	0.580467	0.236222
P48634	PRRC2A	S380	0.0187029	0.975695	0.010686
P48634	PRRC2A	T782	-0.27305	0.694642	0.158239
P48634	PRRC2A	S342	-0.211443	0.817001	0.0877773
P48634	PRRC2A	S350	-0.211443	0.817001	0.0877773
P48634	PRRC2A	S808	-0.174565	0.895366	0.0479995
P48634	PRRC2A	S1089	2.07286	0.0236919	1.6254
P48634	PRRC2A	T609	-0.890786	0.253036	0.596817
P48634	PRRC2A	S383	0.0815408	0.864288	0.0633414
P48634	PRRC2A	T610	0.701478	0.679573	0.167764
P48634	PRRC2A	S1691	0.0592003	0.921481	0.0355138
P48634	PRRC2A	T1347	-0.413748	0.852425	0.0693437
P48634	PRRC2A	S761	-0.263443	0.71664	0.144699
Q8IYB3	SRRM1	S607	1.0694	0.208453	0.680993
P48729	CSNK1A1	T321	-0.647561	0.430708	0.365817
Q96JK2	DCAF5	S648	-1.18409	0.0253572	1.5959
P49006	MARCKSL1	S41	0.603846	0.388605	0.410492
Q9UQ35	SRRM2	S2020	0.987405	0.238283	0.622908
P49006	MARCKSL1	T148	-0.670948	0.5146	0.28853
P49006	MARCKSL1	T85	-1.07678	0.514432	0.288672
P49116	NR2C2	S46	-1.00059	0.139139	0.856553
P49116	NR2C2	S19	-0.638395	0.453619	0.343308
P49116	NR2C2	S219	-0.104434	0.885507	0.0528079
P49207	RPL34	S12	-0.2244	0.777729	0.109172
P49321	NASP	S726	0.543699	0.111106	0.954263
P49321	NASP	S421	-0.198994	0.874157	0.0584108
P49327	FASN	T2204	0.40318	0.470178	0.327738
P49407	ARRB1	S412	0.738236	0.440275	0.356276
P49448	GLUD2	T410	0.450708	0.513605	0.289371
P28290	ITPRID2	T1132	1.21179	0.155586	0.80803
P49450	CENPA	S19	0.318227	0.572941	0.24189
P49454	CENPF	S3119	-0.785923	0.246639	0.607938
P49454	CENPF	S2996	-1.09746	0.407445	0.389931
P17480	UBTF	S484	0.572524	0.362101	0.44117
P49585	PCYT1A	T342	0.069839	0.918809	0.0367749
P49585	PCYT1A	S329	-0.415766	0.514306	0.288779
P49585	PCYT1A	S331	-0.511025	0.49033	0.309511
P49590	HARS2	S67	0.53818	0.329517	0.482123
P49674	CSNK1E	S363	-1.0434	0.29197	0.534661
P49736	MCM2	S41	-0.243974	0.730029	0.13666
P49736	MCM2	S27	-0.152946	0.871528	0.0597185
P49736	MCM2	S139	0.0603115	0.920443	0.0360032
Q15311	RALBP1	T27	0.999262	0.277894	0.556121
P49750	YLPM1	S634	0.0596531	0.941007	0.0264072
P49750	YLPM1	S893	-0.501367	0.720209	0.142541
Q9UKV3	ACIN1	S386	-0.204848	0.878667	0.0561759
P51991	HNRNPA3	S14	-0.197888	0.795917	0.0991323
Q9UKV3	ACIN1	S208	-0.191917	0.827318	0.0823274
P49757	NUMB	T636	-1.11386	0.184838	0.733209
P49757	NUMB	T436	-0.731171	0.231565	0.635326
P49757	NUMB	S438	0.321147	0.588589	0.230188
P49757	NUMB	S634	-0.356659	0.794944	0.0996633
P49760	CLK2	S50	-0.0226441	0.963271	0.0162517
P49761	CLK3	S215	-0.493516	0.385613	0.413848
P49761	CLK3	S283	1.69471	0.0165379	1.78152
P49761	CLK3	S157	0.761799	0.13219	0.8788
P49768	PSEN1	S366	0.20559	0.74769	0.126278
P49768	PSEN1	S367	-0.145452	0.792029	0.101259
P49790	NUP153	T369	-0.682262	0.103244	0.986134
P49790	NUP153	T102	0.243661	0.195173	0.709579
P49790	NUP153	T588	1.01146	0.176327	0.753681
P49790	NUP153	T699	0.198395	0.746819	0.126785
P49790	NUP153	S192	0.797227	0.359295	0.444549
P49790	NUP153	S338	-0.400561	0.730792	0.136206
P49790	NUP153	S614	-0.719947	0.502394	0.298956
P49790	NUP153	S529	-0.11414	0.834064	0.0788005
P49790	NUP153	S334	1.42903	0.0724967	1.13968
P49790	NUP153	S209	-0.284678	0.666075	0.176477
P26358	DNMT1	S154	0.464308	0.583114	0.234247
P49792	RANBP2	S786	0.409315	0.266314	0.574606
P49792	RANBP2	T799	0.0647892	0.773192	0.111713
P49792	RANBP2	T1513	0.00250141	0.996023	0.00173044
P49792	RANBP2	S2668	-0.254365	0.660747	0.179965
P49792	RANBP2	S2510	0.00357029	0.996469	0.00153628
P49792	RANBP2	T1399	0.878981	0.4858	0.313542
P49792	RANBP2	S2462	0.3012	0.468514	0.329278
P49792	RANBP2	S781	0.0451489	0.943132	0.0254275
P49792	RANBP2	S2280	-0.604305	0.572341	0.242345
P49792	RANBP2	T1396	-0.209292	0.828834	0.0815326
P49792	RANBP2	S3207	-0.190672	0.828763	0.0815697
P49792	RANBP2	T2153	0.125526	0.226833	0.644294
P49792	RANBP2	T2293	0.025866	0.958836	0.0182558
P49792	RANBP2	T1412	1.17533	0.480832	0.318006
P35749	MYH11	S1954	0.869317	0.515865	0.287464
P49792	RANBP2	S2454	-0.738548	0.374932	0.426048
P49792	RANBP2	T2450	-0.738548	0.374932	0.426048
P49792	RANBP2	S955	0.392166	0.774399	0.111035
P49792	RANBP2	S1993	-0.298154	0.740725	0.130343
P49815	TSC2	S1411	1.50742	0.0412705	1.38436
P49841	GSK3B	Y216	0.385511	0.820066	0.086151	X
P49848	TAF6	T660	0.522825	0.20979	0.678215
P49848	TAF6	S653	0.31524	0.49591	0.304597
P49916	LIG3	S242	-1.25037	0.0784311	1.10551
P49916	LIG3	S853	-0.301038	0.497977	0.302791
P49916	LIG3	S210	1.2071	0.211291	0.675119
P50402	EMD	S171	0.811921	0.0370858	1.43079
P50402	EMD	S87	0.225847	0.645246	0.190275
P50402	EMD	S49	0.515001	0.109937	0.958858
P50613	CDK7	S164	0.201518	0.806785	0.093242
P50613	CDK7	T170	0.0730416	0.88865	0.0512695
P50851	LRBA	S10	0.0372903	0.934041	0.029634
P51114	FXR1	S409	1.10202	0.0343025	1.46467
P51114	FXR1	S406	0.290656	0.682935	0.165621
P51116	FXR2	S453	0.39235	0.431596	0.364923
P51116	FXR2	S601	1.77446	0.221955	0.653736
P51116	FXR2	S603	0.16108	0.823188	0.0845008
P51149	RAB7A	S111	-1.10639	0.0716895	1.14454
P51149	RAB7A	S72	-1.5888	0.10865	0.963969
P51159	RAB27A	T207	1.29535	0.0803314	1.09511
Q09666	AHNAK	S5731	1.66905	0.00677492	2.1691
P51531	SMARCA2	S1572	0.917107	0.185732	0.731114
P51531	SMARCA2	S1568	0.22997	0.639248	0.19433
P51532	SMARCA4	S1382	-0.251134	0.648994	0.187759
P51532	SMARCA4	S1627	1.17864	0.240429	0.619014
P51532	SMARCA4	S1631	1.17864	0.240429	0.619014
P51532	SMARCA4	S1452	0.198322	0.593258	0.226757
P51532	SMARCA4	T1423	-0.458662	0.550703	0.259083
P51587	BRCA2	S93	-1.1131	0.155065	0.809485
P51608	MECP2	S423	0.728653	0.26703	0.57344
P51608	MECP2	S229	0.0748415	0.957194	0.0190002
P51608	MECP2	S80	0.752028	0.218867	0.659819
P51608	MECP2	T228	-0.213866	0.864308	0.0633316
P51610	HCFC1	S2020	0.584154	0.336624	0.472854
P51610	HCFC1	S1507	-0.496253	0.0401494	1.39632
P51610	HCFC1	S666	-0.256967	0.74148	0.129901
P51610	HCFC1	S598	-0.0777344	0.883282	0.0539007
P51610	HCFC1	S1205	-1.07572	0.279475	0.553658
P51636	CAV2	S23	-0.490418	0.420364	0.376375
P51636	CAV2	S20	-0.381992	0.572904	0.241918
P51788	CLCN2	S731	-0.459286	0.51296	0.289916
P51825	AFF1	S588	-0.497127	0.405782	0.391707
Q99959	PKP2	S151	1.86925	0.052165	1.28262
P51858	HDGF	S133	0.694001	0.528728	0.276767
P51858	HDGF	S132	0.926009	0.499031	0.301873
Q9UKV3	ACIN1	S499	-0.149729	0.800065	0.0968747
P09651	HNRNPA1	S338	-0.104789	0.772276	0.112227
Q16629	SRSF7	S233	-0.0932468	0.870061	0.0604502
P46013	MKI67	S2466	0.943246	0.306564	0.513479
P52294	KPNA1	S244	0.272667	0.214647	0.668275
P52594	AGFG1	S181	-0.479603	0.46021	0.337043
P52594	AGFG1	T177	-0.943774	0.30485	0.515914
Q9UDY2	TJP2	S266	1.25401	0.189753	0.721811
P52701	MSH6	S219	0.613037	0.185098	0.732598
P52756	RBM5	S624	-0.150742	0.856474	0.0672856
P52756	RBM5	S621	-0.144614	0.858979	0.0660175
P52756	RBM5	S59	-0.536246	0.598112	0.223217
P52926	HMGA2	S101	0.650399	0.111143	0.954117
P52926	HMGA2	S105	0.163048	0.866439	0.0622621
O00203	AP3B1	S276	1.10122	0.321353	0.493018
P52948	NUP98	S612	-0.620075	0.344694	0.462566
P52948	NUP98	S1028	0.921262	0.349574	0.456461
P52948	NUP98	T546	0.165579	0.584513	0.233206
P52948	NUP98	T670	0.735539	0.272304	0.564946
P52948	NUP98	S1023	0.178099	0.816753	0.0879095
P52948	NUP98	S1043	-0.30597	0.477141	0.321353
P52948	NUP98	S608	-0.0141536	0.984129	0.00694814
P52948	NUP98	S623	0.701585	0.126495	0.897925
P52948	NUP98	T1772	-0.0461065	0.922277	0.0351388
P52948	NUP98	S888	0.497683	0.174131	0.759123
P53350	PLK1	T210	-0.820556	0.148441	0.828446
P53396	ACLY	S481	1.69398	0.0932567	1.03032
P53814	SMTN	S251	-0.0333524	0.776037	0.110118
P53814	SMTN	S792	-0.532327	0.531947	0.274132
P53985	SLC16A1	S498	0.293808	0.576846	0.23894
P53985	SLC16A1	S467	1.00938	0.226859	0.644243
P53985	SLC16A1	T466	-0.211111	0.923148	0.0347285
P53985	SLC16A1	S213	-0.247468	0.874914	0.0580347
P54105	CLNS1A	S102	-0.52657	0.532717	0.273503
Q8WYQ5	DGCR8	S377	-1.11145	0.0386546	1.4128
P54198	HIRA	S661	-0.621057	0.244653	0.61145
P54198	HIRA	S687	-0.145454	0.712609	0.147149
P54198	HIRA	T586	0.223229	0.55447	0.256122
P54198	HIRA	S549	-0.338435	0.454797	0.342182
P54259	ATN1	S661	-0.846063	0.102539	0.98911
P54259	ATN1	S632	-0.64415	0.480568	0.318245
P54259	ATN1	S34	-0.486485	0.513483	0.289474
P54274	TERF1	T371	0.563889	0.254563	0.594205
P54725	RAD23A	S123	1.00758	0.239948	0.619883
P54727	RAD23B	T159	-0.146755	0.84038	0.0755241
P54727	RAD23B	S160	0.475817	0.254087	0.595018
Q9BTC0	DIDO1	S1040	-3.81455	0.00817733	2.08739
P54760	EPHB4	T976	0.429901	0.529054	0.2765
P54760	EPHB4	Y774	-0.202791	0.816825	0.087871
P54760	EPHB4	S777	-0.832062	0.396853	0.40137
Q86UU0	BCL9L	S21	1.60261	0.181441	0.741264
P61978	HNRNPK	S284	0.766122	0.368948	0.433035
P55011	SLC12A2	S940	-0.0130113	0.976118	0.0104975
P55081	MFAP1	S116	0.43846	0.418337	0.378474
P55081	MFAP1	S118	0.466967	0.401177	0.396664
O60832	DKC1	S513	-1.62315	0.0358498	1.44551
P55196	AFDN	S1721	-1.09791	0.286902	0.542267
P55196	AFDN	S1799	-0.359833	0.445048	0.351594
P55196	AFDN	Y1230	-0.22795	0.732113	0.135422
P55196	AFDN	S1512	-0.770149	0.147657	0.830747
P55196	AFDN	S1182	0.838312	0.110466	0.956771
P55196	AFDN	S1696	-0.188617	0.710205	0.148617
P55196	AFDN	S1172	0.498128	0.546355	0.262525
P55196	AFDN	S1275	0.708058	0.0744894	1.12791
P55196	AFDN	S1083	1.10386	0.450366	0.346435
P55196	AFDN	S216	-0.229851	0.742852	0.129098
P55196	AFDN	T1330	0.261662	0.699777	0.15504
P55197	MLLT10	S689	-0.822398	0.651441	0.186125
Q9NYV4	CDK12	S334	1.03072	0.0534061	1.27241
P55198	MLLT6	S382	0.0622837	0.779198	0.108352
P55198	MLLT6	S258	0.95012	0.331011	0.480158
P55199	ELL	S442	-0.201606	0.505542	0.296243
P55201	BRPF1	T145	0.0570192	0.90011	0.0457042
P55265	ADAR	S614	0.580869	0.245344	0.610224
P55265	ADAR	S825	-0.295477	0.633243	0.19843
P55265	ADAR	S599	0.258898	0.659058	0.181076
P55265	ADAR	T601	2.42243	0.0407821	1.38953
P55265	ADAR	T603	-0.00635726	0.985995	0.00612547
Q8TDM6	DLG5	S1263	-1.62942	0.00577543	2.23842
P55317	FOXA1	S307	0.361293	0.464878	0.332661
P56181	NDUFV3	S105	0.638272	0.123054	0.909903
P56182	RRP1	T412	-0.356216	0.708187	0.149852
P56524	HDAC4	S246	-0.640974	0.487094	0.312387
P56856	CLDN18	S253	0.259805	0.787987	0.103481
P56962	STX17	S289	-0.806261	0.359918	0.443796
P57081	WDR4	S391	-0.200409	0.797072	0.0985023
P57682	KLF3	S92	-0.229067	0.781596	0.107018
P57682	KLF3	S250	0.488818	0.423535	0.373111
P57682	KLF3	S101	-0.251854	0.711192	0.148013
P57682	KLF3	S96	0.185424	0.905368	0.0431748
P57735	RAB25	S184	-0.138736	0.818825	0.086809
P57739	CLDN2	S207	-0.00365388	0.995468	0.00197291
P57739	CLDN2	S208	-0.366641	0.457313	0.339786
P57740	NUP107	S11	-1.35892	0.257734	0.588828
Q96D71	REPS1	S562	0.251549	0.741143	0.130098
P58107	EPPK1	S2508	0.387375	0.543493	0.264806
P58107	EPPK1	T1543	0.669203	0.120355	0.919536
P58107	EPPK1	S2716	1.61787	0.281139	0.551079
P60174	TPI1	S58	0.210798	0.741268	0.130025
P60468	SEC61B	S17	0.409503	0.647438	0.188802
P61006	RAB8A	S185	0.167958	0.893897	0.0487124
P61026	RAB10	S188	-0.0412922	0.919891	0.0362634
P61247	RPS3A	S263	-0.112517	0.888016	0.0515792
P61353	RPL27	S86	-2.06416	0.0634384	1.19765
P61604	HSPE1	S51	-0.0740883	0.874891	0.0580461
P61604	HSPE1	S53	-1.66366	0.108211	0.96573
P61966	AP1S1	S147	-0.0756163	0.878971	0.0560254
Q13425	SNTB2	S110	0.428612	0.752947	0.123236
P62070	RRAS2	S186	0.720951	0.113303	0.945758
P62140	PPP1CB	T316	-1.03669	0.122306	0.912553
P62241	RPS8	T130	-2.07971	0.0886367	1.05239
P62241	RPS8	S160	0.30035	0.624513	0.204458
P62316	SNRPD2	T12	0.54061	0.0987381	1.00552
P62491	RAB11A	S78	0.0822125	0.890839	0.0502007
P62701	RPS4X	S223	0.0039285	0.995184	0.00209676
P62750	RPL23A	S43	0.34383	0.736487	0.132835
P62753	RPS6	S236	-0.59766	0.593229	0.226777
P62753	RPS6	S240	-0.661944	0.561468	0.250675
Q5QJE6	DNTTIP2	S117	-1.20732	0.0098638	2.00596
P62820	RAB1A	T195	0.910772	0.528088	0.277294
P62820	RAB1A	S194	0.107753	0.864801	0.063084
P62854	RPS26	T96	-0.261599	0.729295	0.137097
Q8TEK3	DOT1L	S297	-1.84173	0.0112856	1.94747
P62987	UBA52	T66	-1.68802	0.0673421	1.17171
P62995	TRA2B	T201	-0.31609	0.431629	0.364889
P62995	TRA2B	S14	0.304038	0.64892	0.187809
O60832	DKC1	S494	2.4255	0.00621287	2.20671
O00559	EBAG9	S36	-1.01422	0.0476	1.32239
P24534	EEF1B2	S106	-1.03995	0.0441093	1.35547
P16402	HIST1H1D	T147	0.450658	0.443456	0.35315
P67809	YBX1	S165	1.13831	0.000543279	3.26498
P67809	YBX1	S174	1.50891	0.285062	0.545061
P68363	TUBA1B	T334	-1.21558	0.131742	0.880277
P68363	TUBA1B	S158	0.564455	0.385014	0.414524
P68363	TUBA1B	S48	-0.381313	0.717865	0.143958
P68371	TUBB4B	S172	-1.04672	0.0594241	1.22604
P69905	HBA1	S4	-0.527953	0.582204	0.234925
P78310	CXADR	T329	0.0443128	0.544763	0.263792
P78310	CXADR	S332	0.294516	0.229327	0.639544
P78312	FAM193A	S1144	-0.0213315	0.910661	0.0406434
P78316	NOP14	S96	1.17141	0.217866	0.66181
Q9Y618	NCOR2	S1025	1.72611	0.00382681	2.41716
P78332	RBM6	S1025	0.044382	0.950191	0.022189
Q6KC79	NIPBL	T757	1.44496	0.106333	0.973334
P78344	EIF4G2	S17	0.648888	0.0755011	1.12205
P78344	EIF4G2	S395	0.137591	0.875238	0.0578737
P78344	EIF4G2	T508	1.02345	0.480773	0.31806
P78345	RPP38	S235	0.547309	0.37411	0.427001
P78346	RPP30	S251	-0.00518303	0.99433	0.00246956
P78347	GTF2I	S412	1.00223	0.121381	0.915849
P78347	GTF2I	S823	2.8123	0.265592	0.575784
P78347	GTF2I	S214	0.000511274	0.999308	0.000300756
P78347	GTF2I	T558	0.519465	0.436922	0.359596
P78347	GTF2I	S210	0.159027	0.895656	0.0478588
P78362	SRPK2	S496	-0.354526	0.472808	0.325315
P78362	SRPK2	S497	-0.115684	0.733902	0.134362
P78364	PHC1	S664	-0.848039	0.313344	0.503979
P78504	JAG1	S1210	-0.0715504	0.837848	0.0768345
P78504	JAG1	T1189	0.327849	0.217516	0.66251
P78524	ST5	S622	-0.524749	0.577454	0.238483
P78527	PRKDC	S4026	0.439633	0.287692	0.541072
P78536	ADAM17	S791	0.560202	0.501636	0.299611
P78549	NTHL1	S71	0.822178	0.240228	0.619376
P78552	IL13RA1	S415	-1.52033	0.106071	0.974402
Q14839	CHD4	S1535	0.865748	0.456607	0.340457
P80723	BASP1	T36	0.697034	0.434747	0.361764
P82094	TMF1	S169	-0.979659	0.0895224	1.04807
P82094	TMF1	S344	0.986072	0.364467	0.438342
P82909	MRPS36	Y67	-0.153702	0.771693	0.112555
P83369	LSM11	S21	-0.0143252	0.982791	0.00753881
P84098	RPL19	S13	-0.531889	0.564047	0.248684
P84103	SRSF3	S108	-1.25515	0.299965	0.522929
P84103	SRSF3	S148	-1.22739	0.419095	0.377687
P84103	SRSF3	S5	0.51061	0.572268	0.2424
P84157	MXRA7	S144	-0.631001	0.0983632	1.00717
Q9UHB6	LIMA1	S374	1.68763	0.0300752	1.52179
O43493	TGOLN2	S71	1.49398	0.0465854	1.33175
P85037	FOXK1	S441	0.162703	0.886743	0.0522021
P85037	FOXK1	S101	-0.42823	0.49285	0.307285
P85037	FOXK1	S213	2.07563	0.0803828	1.09484
P85037	FOXK1	S223	1.53263	0.0862944	1.06402
P85037	FOXK1	S445	0.455877	0.535708	0.271072
P85037	FOXK1	S472	0.177469	0.52664	0.278486
P85037	FOXK1	S257	0.0947694	0.910405	0.0407653
P86452	ZBED6	S381	-0.331607	0.426829	0.369746
P86791	CCZ1	S266	-0.0714807	0.89099	0.050127
P98172	EFNB1	S283	-0.897497	0.281705	0.550206
P98172	EFNB1	S281	-0.0459872	0.960805	0.0173648
P98172	EFNB1	S287	0.173761	0.905165	0.0432725
P98175	RBM10	S738	1.42474	0.0501837	1.29944
P98175	RBM10	S89	1.54605	0.0478396	1.32021
P98175	RBM10	S723	-0.99746	0.33322	0.477269
P98175	RBM10	S736	0.754843	0.0913966	1.03907
P98175	RBM10	S50	0.116765	0.903917	0.0438713
P98175	RBM10	S797	0.610766	0.409012	0.388264
Q7L9B9	EEPD1	S173	-2.56342	0.0426609	1.36997
Q00341	HDLBP	S944	-1.90705	0.0917405	1.03744
Q00341	HDLBP	S31	1.16564	0.23727	0.624758
Q8N3D4	EHBP1L1	S310	-1.99157	0.0304353	1.51662
Q00587	CDC42EP1	S302	0.660569	0.231014	0.636362
Q00587	CDC42EP1	S195	-1.04623	0.0881459	1.0548
Q00587	CDC42EP1	S192	0.56891	0.633588	0.198193
Q9BRD0	BUD13	S201	0.652484	0.390768	0.408081
Q9H501	ESF1	S153	-0.206792	0.838365	0.0765669
Q00653	NFKB2	S222	0.029443	0.964436	0.0157266
Q00839	HNRNPU	S267	-0.478117	0.18557	0.731492
Q00839	HNRNPU	S192	-0.210915	0.839744	0.075853
Q00839	HNRNPU	S4	-1.34404	0.285498	0.544396
Q01082	SPTBN1	S2165	1.17352	0.0225881	1.64612
Q01082	SPTBN1	S2341	0.724914	0.622779	0.205666
Q01082	SPTBN1	S2169	1.3781	0.0315585	1.50088
Q01082	SPTBN1	S2138	0.899936	0.266342	0.574561
Q01082	SPTBN1	S2102	-0.0932122	0.90949	0.0412021
Q01082	SPTBN1	S2316	-0.490415	0.548548	0.260786
Q01082	SPTBN1	T2331	-0.9156	0.483361	0.315728
Q01082	SPTBN1	T2320	0.175898	0.818287	0.0870943
Q01082	SPTBN1	T2328	-0.151575	0.922041	0.0352495
Q01105	SET	S63	-1.99729	0.114807	0.940033
Q01105	SET	S7	-0.791707	0.335161	0.474747
Q9UKV3	ACIN1	S243	-0.0708663	0.784367	0.105481
P09651	HNRNPA1	S337	0.119013	0.858253	0.0663848
P09651	HNRNPA1	S199	0.128675	0.824537	0.0837899
Q9UKV3	ACIN1	S210	0.199942	0.791844	0.101361
P09651	HNRNPA1	S6	1.41836	0.0949239	1.02262
P51991	HNRNPA3	S350	0.316829	0.490946	0.308966
Q9UKV3	ACIN1	S828	0.328108	0.77113	0.112872
Q9UKV3	ACIN1	S240	0.368629	0.622857	0.205612
Q9UKV3	ACIN1	S657	0.392618	0.566325	0.246934
Q8IX12	CCAR1	S697	1.90633	0.0438837	1.3577
Q01167	FOXK2	S428	-0.379294	0.594703	0.2257
Q01167	FOXK2	S170	-0.806597	0.226012	0.645869
Q01167	FOXK2	S398	0.447846	0.672302	0.172436
Q99569	PKP4	T292	1.46538	0.0996285	1.00162
Q01196	RUNX1	S21	0.222476	0.859342	0.0658338
Q01196	RUNX1	T14	1.14702	0.262944	0.580137
Q01518	CAP1	S308	0.593778	0.384513	0.41509
Q01650	SLC7A5	S35	0.533314	0.414778	0.382185
Q01664	TFAP4	S124	0.445563	0.344996	0.462186
Q01804	OTUD4	S1023	-1.29665	0.122337	0.912441
Q01804	OTUD4	S1024	-1.29665	0.122337	0.912441
Q01813	PFKP	S386	-0.770718	0.354249	0.450691
Q01831	XPC	S883	1.25313	0.198743	0.701707
Q01831	XPC	S884	1.25313	0.198743	0.701707
Q01831	XPC	S94	0.274594	0.757072	0.120863
Q01970	PLCB3	S1105	1.17563	0.110022	0.958519
Q9Y3T9	NOC2L	S56	0.963023	0.265967	0.575171
Q02040	AKAP17A	S633	-0.43082	0.782072	0.106753
Q02078	MEF2A	S98	-0.651128	0.445793	0.350867
Q02241	KIF23	S924	-0.504663	0.0312218	1.50554
Q02241	KIF23	T738	-0.843918	0.108211	0.965728
Q02241	KIF23	T927	-0.502201	0.163217	0.787234
P11387	TOP1	S394	1.11934	0.00800021	2.0969
Q02487	DSC2	S864	0.89468	0.0474175	1.32406
O00418	EEF2K	S18	1.54789	0.0467891	1.32985
Q02543	RPL18A	S123	0.921628	0.0159703	1.79669
Q9H1E3	NUCKS1	T202	1.6077	0.00506256	2.29563
Q8TCJ2	STT3B	S498	1.81322	0.00713726	2.14647
Q02880	TOP2B	S1344	-0.566572	0.137864	0.860549
Q02880	TOP2B	S1400	0.735839	0.385939	0.413482
Q02880	TOP2B	S1581	-0.380599	0.594824	0.225611
Q02880	TOP2B	S1466	0.750488	0.411464	0.385668
Q02880	TOP2B	T1403	0.307403	0.779331	0.108278
Q02880	TOP2B	S1413	1.5552	0.204112	0.690132
Q02880	TOP2B	S1342	-0.669322	0.481595	0.317318
Q02880	TOP2B	S1524	-0.689819	0.530809	0.275062
Q02880	TOP2B	S1522	-0.744197	0.449361	0.347404
Q02880	TOP2B	S1336	-0.26332	0.720162	0.14257
Q02880	TOP2B	S1340	-0.26332	0.720162	0.14257
Q02880	TOP2B	S1180	0.733342	0.398489	0.399584
Q02880	TOP2B	S1182	0.733342	0.398489	0.399584
Q02880	TOP2B	S1424	0.162606	0.924052	0.0343037
Q9H0D6	XRN2	S501	1.8553	0.000885222	3.05295
P32519	ELF1	S432	-1.01112	0.0493101	1.30706
Q02952	AKAP12	S612	-0.365505	0.428678	0.367869
Q02952	AKAP12	S381	0.104012	0.458932	0.338251
Q02952	AKAP12	S371	0.0468789	0.969422	0.013487
Q02952	AKAP12	S1331	-0.97999	0.33039	0.480974
Q02952	AKAP12	S696	-0.435106	0.70657	0.150845
Q03111	MLLT1	S292	1.14578	0.0296289	1.52828
Q03111	MLLT1	S315	-0.0976101	0.951581	0.0215543
Q03111	MLLT1	S267	-0.0318282	0.950557	0.0220219
Q03111	MLLT1	S475	0.611645	0.676185	0.169934
Q03112	MECOM	S436	0.543918	0.436413	0.360103
Q9H0D6	XRN2	S499	1.8546	0.000889379	3.05091
Q7Z589	EMSY	S1136	-1.67867	0.0410371	1.38682
Q03164	KMT2A	S518	-0.310793	0.40359	0.39406
Q03164	KMT2A	T337	0.796252	0.265435	0.576042
Q03164	KMT2A	S3511	1.03112	0.0113695	1.94426
Q03164	KMT2A	S2938	-0.234716	0.865039	0.0629642
Q03164	KMT2A	S279	-0.279562	0.780814	0.107452
Q03164	KMT2A	S3036	-0.911748	0.303972	0.517166
Q03164	KMT2A	S3527	1.10719	0.0947363	1.02348
Q03164	KMT2A	T2525	-0.51778	0.329351	0.482341
Q03164	KMT2A	T1839	-0.428669	0.469092	0.328742
Q03164	KMT2A	S532	0.0036849	0.99502	0.00216836
Q03164	KMT2A	T1845	-0.332322	0.652466	0.185442
Q03164	KMT2A	S161	0.326292	0.450976	0.345846
Q03164	KMT2A	S3529	0.543855	0.256908	0.590222
Q03164	KMT2A	S2151	-0.285705	0.787901	0.103528
O43491	EPB41L2	S87	-2.08439	0.0412555	1.38452
Q03188	CENPC	S316	-0.773401	0.244197	0.612259
Q03188	CENPC	S225	0.677967	0.217104	0.663333
Q03188	CENPC	S613	-0.632507	0.417153	0.379704
Q03188	CENPC	S96	-1.0251	0.0785187	1.10503
Q03188	CENPC	S73	-0.568812	0.44849	0.348247
Q03188	CENPC	S538	0.0890953	0.88045	0.0552955
P49756	RBM25	S583	1.7656	0.00469571	2.3283
Q9UQ35	SRRM2	T2022	0.878646	0.294217	0.531333
Q03252	LMNB2	S420	-0.219884	0.85232	0.0693972
Q03252	LMNB2	S37	0.0401312	0.89786	0.0467915
Q03252	LMNB2	S422	0.394669	0.752841	0.123297
Q03252	LMNB2	T34	0.921555	0.39235	0.406326
Q03252	LMNB2	S405	0.778075	0.76738	0.11499
Q03252	LMNB2	S316	-0.119051	0.868081	0.0614398
Q03252	LMNB2	T518	0.768425	0.399381	0.398612
Q03252	LMNB2	S5	0.328248	0.688876	0.161859
Q03468	ERCC6	T303	0.206558	0.435825	0.360687
Q03518	TAP1	T545	-0.732782	0.274339	0.561713
Q03701	CEBPZ	S629	-0.480719	0.500732	0.300395
Q86UE4	MTDH	S426	2.51815	0.00583218	2.23417
Q04637	EIF4G1	S1231	-2.50998	0.0888288	1.05145
Q04637	EIF4G1	S1194	-0.26552	0.582971	0.234353
Q04637	EIF4G1	S1238	-0.0283458	0.969974	0.0132401
Q04637	EIF4G1	S1209	0.227375	0.751359	0.124152
Q04656	ATP7A	S270	1.23929	0.318088	0.497453
Q04656	ATP7A	T152	-0.134748	0.898243	0.0466061
Q04726	TLE3	T319	1.32569	0.072843	1.13761
Q04726	TLE3	S203	0.609251	0.454578	0.342391
Q04726	TLE3	S263	-0.691407	0.708029	0.149949
Q04726	TLE3	S267	-0.691407	0.708029	0.149949
Q04726	TLE3	S286	0.244158	0.547618	0.261522
Q04727	TLE4	S292	-0.365517	0.325577	0.487347
Q04912	MST1R	S1394	-0.0541128	0.958232	0.0185291
Q04912	MST1R	S1056	0.410098	0.370252	0.431503
Q9HCS5	EPB41L4A	S402	-2.24556	0.00828006	2.08197
Q05209	PTPN12	S673	-0.270554	0.236171	0.626773
Q05397	PTK2	S910	0.493063	0.46867	0.329133	X
Q05519	SRSF11	S449	0.0627684	0.966194	0.0149357
Q05519	SRSF11	S434	1.7356	0.159744	0.796574
Q9HBL0	TNS1	S1381	0.542356	0.224959	0.647897
Q05655	PRKCD	Y313	-0.807459	0.0506243	1.29564
Q05655	PRKCD	S304	0.264247	0.8797	0.0556655
Q05D32	CTDSPL2	S33	0.331567	0.388528	0.410578
Q05D32	CTDSPL2	S104	0.800662	0.00864325	2.06332
Q05D32	CTDSPL2	S9	-0.149488	0.829254	0.0813126
Q05D32	CTDSPL2	S51	1.48286	0.356358	0.448114
Q06124	PTPN11	Y584	-0.76291	0.030419	1.51686
Q06210	GFPT1	S261	-1.34944	0.0692529	1.15956
Q06210	GFPT1	T262	-0.222307	0.888048	0.0515638
Q06265	EXOSC9	S306	-0.0582783	0.94806	0.0231643
Q06413	MEF2C	S396	-0.200436	0.732578	0.135146
Q06481	APLP2	Y750	-0.469509	0.439665	0.356878
Q06587	RING1	S38	-0.946255	0.0802435	1.09559
Q06587	RING1	T220	0.433831	0.609841	0.214783
Q07157	TJP1	S294	0.611408	0.163973	0.785228
Q07157	TJP1	S275	0.0445203	0.886217	0.05246
Q07157	TJP1	S297	0.545826	0.0138897	1.85731
Q07157	TJP1	S300	0.701188	0.00839288	2.07609
Q07157	TJP1	S131	-0.32349	0.678425	0.168498
Q07157	TJP1	S828	-0.420715	0.389648	0.409328
Q07157	TJP1	S1278	0.351046	0.476182	0.322227
Q07157	TJP1	S337	-0.622659	0.339792	0.468787
Q07157	TJP1	S175	0.0521663	0.950763	0.0219278
Q07157	TJP1	S1617	-0.30386	0.34611	0.460786
Q07157	TJP1	T354	-0.285415	0.748698	0.125693
Q07157	TJP1	S178	-0.115431	0.885849	0.0526403
Q07157	TJP1	T589	0.466396	0.570739	0.243562
Q07157	TJP1	S617	-0.0539362	0.69096	0.160547
Q07157	TJP1	S912	0.713741	0.481704	0.31722
Q07157	TJP1	S277	1.73763	0.16169	0.791317
Q07157	TJP1	S329	-0.0281935	0.974964	0.0110113
Q07157	TJP1	S280	1.22008	0.255365	0.592839
Q07157	TJP1	S303	-2.63089	0.223377	0.650961
Q07157	TJP1	S968	0.214918	0.844562	0.0733685
Q07617	SPAG1	S423	0.449746	0.420725	0.376001
Q07666	KHDRBS1	S20	-0.392871	0.566087	0.247117
Q07866	KLC1	S460	0.570328	0.501708	0.299549
Q07954	LRP1	S4520	0.519367	0.435866	0.360647
Q07955	SRSF1	S119	1.22921	0.184856	0.733167
Q07955	SRSF1	S201	-0.00678233	0.995658	0.00189
Q07955	SRSF1	S199	-0.848527	0.686191	0.163555
Q07960	ARHGAP1	S51	-0.477371	0.498319	0.302492
Q08170	SRSF4	S456	0.108668	0.848269	0.0714666
Q08170	SRSF4	S458	-0.170816	0.954013	0.0204455
Q08170	SRSF4	S431	0.142365	0.84831	0.0714453
Q08170	SRSF4	S78	0.198984	0.645462	0.19013
Q08174	PCDH1	S973	-1.71512	0.107967	0.966709
Q08174	PCDH1	S962	0.707602	0.147286	0.831838
Q08174	PCDH1	S984	0.662423	0.604143	0.218861
Q08174	PCDH1	S949	-0.934981	0.243019	0.614361
Q08211	DHX9	S449	-0.241739	0.688831	0.161888
Q08211	DHX9	S321	-0.101996	0.873695	0.05864
Q13428	TCOF1	S906	0.951083	0.398422	0.399656
Q08357	SLC20A2	S268	-0.427385	0.678245	0.168613
Q08357	SLC20A2	S256	0.27341	0.79131	0.101653
Q08357	SLC20A2	S259	0.275515	0.766014	0.115763
Q08495	DMTN	S26	-0.141712	0.72535	0.139452
Q08722	CD47	S316	-1.46179	0.249106	0.603616
Q08999	RBL2	S1112	-1.71999	0.10518	0.978067
Q08AE8	SPIRE1	S387	-0.449852	0.242403	0.615462
Q08J23	NSUN2	S743	0.829091	0.210975	0.675769
Q08J23	NSUN2	S751	-0.0900757	0.689652	0.16137
Q09160	HLA-A	S356	2.89203	0.085089	1.07013
Q09160	HLA-A	S359	2.62906	0.0931421	1.03085
Q09160	HLA-A	S343	0.673289	0.410145	0.387063
Q09160	HLA-A	S352	2.08243	0.0102033	1.99126
Q09161	NCBP1	S7	0.897973	0.142887	0.845008
P21709	EPHA1	S906	-2.68693	0.0454831	1.34215
P54753	EPHB3	Y792	-1.82649	0.0138793	1.85763
Q96F46	IL17RA	S629	1.39138	0.0757689	1.12051
Q7Z2K8	GPRIN1	S615	1.8773	0.0990532	1.00413
Q09666	AHNAK	S2138	-0.989056	0.00790162	2.10228
Q09666	AHNAK	S41	-0.881027	0.0278415	1.55531
Q09666	AHNAK	T651	-0.743289	0.272448	0.564716
Q09666	AHNAK	S4908	-0.514124	0.424119	0.372512
Q09666	AHNAK	S1010	-0.685008	0.002334	2.6319
Q09666	AHNAK	S5749	1.1145	0.171283	0.766285
Q09666	AHNAK	S5763	0.181113	0.816543	0.088021
Q09666	AHNAK	S5863	-2.18961	0.154169	0.812002
Q09666	AHNAK	S508	-2.03203	0.097032	1.01309
Q09666	AHNAK	S5752	-0.0308612	0.933284	0.0299863
Q09666	AHNAK	S3412	-1.0389	0.15955	0.797103
Q09666	AHNAK	S511	-0.83482	0.435439	0.361073
Q09666	AHNAK	T5824	-1.41145	0.187636	0.726685
Q13595	TRA2A	S86	1.00217	0.0739042	1.13133
Q09666	AHNAK	S210	-0.334747	0.383779	0.415918
Q09666	AHNAK	S5782	1.07795	0.535154	0.271521
Q09666	AHNAK	S572	-0.116803	0.933099	0.0300722
Q09666	AHNAK	S570	0.0828335	0.94195	0.0259721
Q09666	AHNAK	S4516	1.12111	0.0351328	1.45429
Q09666	AHNAK	S5780	0.243869	0.857597	0.0667169
Q09666	AHNAK	S220	0.675193	0.0898805	1.04633
Q09666	AHNAK	S5857	0.68877	0.138344	0.85904
Q09666	AHNAK	S5735	0.507835	0.390741	0.408111
Q09666	AHNAK	S5737	0.70684	0.176173	0.754062
Q09666	AHNAK	S3054	-0.698367	0.317897	0.497714
Q09666	AHNAK	T545	0.113172	0.800281	0.0967573
Q09666	AHNAK	S5448	0.668139	0.464303	0.333199
Q09666	AHNAK	S5620	0.106568	0.874156	0.058411
Q09666	AHNAK	T4100	-1.28133	0.306328	0.513813
P20700	LMNB1	S23	1.32634	0.0598432	1.22299
Q09666	AHNAK	S5841	0.768087	0.416411	0.380477
Q09666	AHNAK	S5031	0.386522	0.711454	0.147853
Q09666	AHNAK	S5784	0.15933	0.756532	0.121173
Q09666	AHNAK	S4903	-0.209162	0.670041	0.173899
Q09666	AHNAK	T4766	1.49177	0.161664	0.791387
Q09666	AHNAK	S5110	1.08941	0.47829	0.320309
Q09666	AHNAK	S819	-0.000615001	0.999611	0.000169088
Q09666	AHNAK	T490	-0.0986481	0.868039	0.0614606
Q09666	AHNAK	S3326	0.214775	0.768981	0.114085
Q09666	AHNAK	S212	-0.352048	0.613367	0.21228
Q09666	AHNAK	S135	2.47694	0.280275	0.552415
Q09666	AHNAK	S216	0.254845	0.68005	0.167459
Q09666	AHNAK	S5851	-1.27593	0.283269	0.547801
Q09666	AHNAK	S3426	0.525455	0.648937	0.187797
Q09666	AHNAK	S559	-0.0471211	0.955603	0.0197224
Q09666	AHNAK	S5762	0.493878	0.673819	0.171456
Q09666	AHNAK	S5400	0.995539	0.363366	0.439656
Q09666	AHNAK	Y715	1.33872	0.153393	0.814194
Q09666	AHNAK	S5739	-0.0457565	0.966191	0.014937
Q96ST2	IWS1	S398	0.78224	0.593399	0.226653
Q0JRZ9	FCHO2	S394	-0.617405	0.590954	0.228446
Q10586	DBP	S86	0.139037	0.832443	0.0796457
Q12770	SCAP	S851	0.219416	0.691681	0.160094
Q12770	SCAP	S822	0.100133	0.871504	0.0597307
Q12774	ARHGEF5	Y656	-0.292902	0.712818	0.147021
Q12774	ARHGEF5	S1126	0.800599	0.33676	0.47268
Q12789	GTF3C1	S1856	1.50305	0.217129	0.663282
P48651	PTDSS1	S442	1.14587	0.0688331	1.1622
Q12789	GTF3C1	S1068	0.130608	0.855713	0.0676717
Q12789	GTF3C1	S1865	0.327007	0.770508	0.113223
Q12802	AKAP13	S2728	0.0234788	0.974811	0.0110795
Q12802	AKAP13	S1929	-0.341514	0.209202	0.679435
Q12802	AKAP13	S983	-0.440527	0.0503662	1.29786
Q96ST2	IWS1	S196	1.04854	0.0378028	1.42248
Q12830	BPTF	S763	0.43981	0.71239	0.147282
Q12830	BPTF	T1235	-0.0696214	0.960011	0.0177238
Q12830	BPTF	S1300	0.181098	0.688991	0.161786
Q12830	BPTF	S572	1.01312	0.416966	0.379899
Q12830	BPTF	S1231	0.314106	0.626819	0.202858
Q12830	BPTF	S2471	0.201599	0.80685	0.0932072
Q12830	BPTF	S2370	0.116716	0.833674	0.0790038
Q12846	STX4	S117	0.412831	0.326669	0.485892
Q96DF8	ESS2	T104	-1.1964	0.0411418	1.38572
[truncated: 3,900 more rows]

## Sheet: Up_KEGG
Description	C	O	E	R	P-Value	FDR	OverlapGene_UserID
Arrhythmogenic right ventricular cardiomyopathy (ARVC)	12	4	0.94203	4.2462	0.010609	1	P02545;P15924;P16144;Q02487
Nucleotide excision repair	14	4	1.099	3.6396	0.019024	1	P28715;P28715;P35251;P41208
Spliceosome	55	9	4.3176	2.0845	0.022235	1	P07910;P09651;P49756;P51991;Q01130;Q16629;Q8IWX8;Q8NAV1;Q9UKV3

## Sheet: Down_KEGG
Description	C	O	E	R	P-Value	FDR	OverlapGene_UserID
Systemic lupus erythematosus	22	14	1.4082	9.9417	7.282e-13	1.4855e-10	P62805:P62805;P62805;P62805;P62805;P62805;P62805;P62805;P62805;P62805;P62805;P62805;P62805;P62805
Alcoholism	31	14	1.9843	7.0554	3.9819e-10	4.0615e-08	P62805:P62805;P62805;P62805;P62805;P62805;P62805;P62805;P62805;P62805;P62805;P62805;P62805;P62805
Viral carcinogenesis	43	14	2.7524	5.0864	6.7168e-08	4.5674e-06	P62805:P62805;P62805;P62805;P62805;P62805;P62805;P62805;P62805;P62805;P62805;P62805;P62805;P62805
