# Supplementary material for: Temporal dynamics from phosphoproteomics using endoscopic biopsy specimens provides new therapeutic targets in stage IV gastric cancer
Source: Sci Rep. 2022 Mar 25;12:4419. doi: 10.1038/s41598-022-08430-7 (PMC8956597; doi:10.1038/s41598-022-08430-7)
Supplement: Supplementary file 8 — Supplementary Table S7. [file 41598_2022_8430_MOESM8_ESM.xlsx]

## Sheet: Summary of contents
Table S7. Individual comparisons between post-treatment tumor vs pre-treatment tumor in patients with HER2-positive gastic cancer
Item name	Contents
Protein ID	IDs of proteins in UniprotKB associated with identified peptide
Gene names	Names of genes associated with identified peptide
Phosphosite	Position and type of the amino acid of the identified phosphosite in the respective protein sequence. 'S' is serine, 'T' is threonine, and 'Y' is tyrosine.
Log2 FC (HER2-positive Patient 1)	Fold change for each phosphosite (post-treatment HER2-positive tumor/pre-treatment HER2-positive tumor in HER2-positive Patient 1)
Log2 FC (HER2-positive Patient 2)	Fold change for each phosphosite (post-treatment HER2-positive tumor/pre-treatment HER2-positive tumor in HER2-positive Patient 2)
Log2 FC (HER2-positive Patient 3)	Fold change for each phosphosite (post-treatment HER2-positive tumor/pre-treatment HER2-positive tumor in HER2-positive Patient 3)
Log2 FC (HER2-positive Patient 4)	Fold change for each phosphosite (post-treatment HER2-positive tumor/pre-treatment HER2-positive tumor in HER2-positive Patient 4)
ErbB signaling component	The phosphorylation site indicated by "X" is an ErbB signaling component

## Sheet: Table S7
Protein ID	Gene names	Phosphosite	Log2 FC (HER2-positive Patient 1)	Log2 FC (HER2-positive Patient 2)	Log2 FC (HER2-positive Patient 3)	Log2 FC (HER2-positive Patient 4)	ErbB signaling component
A0AVK6	E2F8	S413	NaN	NaN	NaN	NaN
A0AVK6	E2F8	S417	NaN	NaN	NaN	NaN
A0AVK6	E2F8	S71	NaN	NaN	NaN	NaN
A0FGR8	ESYT2	S758	NaN	NaN	NaN	NaN
A0FGR8	ESYT2	S761	NaN	NaN	NaN	NaN
A0FGR8	ESYT2	S736	NaN	NaN	NaN	0.0702372
A0FGR8	ESYT2	S739	3.57656	1.54892	NaN	-0.466264
A0FGR8	ESYT2	S743	2.04364	NaN	NaN	NaN
A0FGR9	ESYT3	S697	-1.85286	NaN	NaN	NaN
A0JNW5	UHRF1BP1L	S414	-1.20058	1.23104	NaN	NaN
A0JNW5	UHRF1BP1L	S774	NaN	NaN	NaN	0.302992
A0MZ66	SHTN1	S506	NaN	4.41294	NaN	-1.84238
A0MZ66	SHTN1	S534	-1.60268	NaN	NaN	NaN
A1A4S6	ARHGAP10	S591	NaN	1.99863	NaN	NaN
A1A5D9	BICDL2	S331	2.29857	NaN	NaN	-1.26174
A1A5D9	BICDL2	S335	NaN	NaN	NaN	NaN
A1A5D9	BICDL2	S36	2.07676	1.32745	NaN	0.266457
A1A5D9	BICDL2	S277	NaN	NaN	NaN	0.152546
A1L170	C1orf226	S222	NaN	NaN	NaN	NaN
A1L170	C1orf226	S223	1.51804	NaN	NaN	0.259224
A1L170	C1orf226	S18	-1.1846	NaN	NaN	-0.135317
A1L390	PLEKHG3	S433	NaN	NaN	NaN	NaN
A1L390	PLEKHG3	S962	2.04408	1.73118	1.06806	-0.979851
A1L390	PLEKHG3	S741	0.254205	0.950374	0.209792	-0.190271
A1L390	PLEKHG3	S743	NaN	NaN	NaN	NaN
A1L390	PLEKHG3	S759	NaN	NaN	2.56693	-0.814713
A1L390	PLEKHG3	S1217	NaN	NaN	NaN	NaN
A1L390	PLEKHG3	S614	NaN	NaN	NaN	0.175241
A1L390	PLEKHG3	S76	1.42325	1.00225	-0.303453	-0.419629
A1L390	PLEKHG3	S827	NaN	0.18212	2.41187	-1.09657
A1L390	PLEKHG3	S618	NaN	NaN	NaN	2.60467
A1L390	PLEKHG3	S876	NaN	NaN	NaN	2.31156
A1L390	PLEKHG3	S1037	NaN	0.0702534	NaN	-0.0414486
A1L390	PLEKHG3	S1040	3.32296	NaN	0.287965	-0.414456
A1L390	PLEKHG3	S631	2.3736	0.217416	0.465077	0.824472
A1L390	PLEKHG3	S640	NaN	NaN	NaN	NaN
A1L390	PLEKHG3	S643	-0.349195	0.705384	-0.916127	-0.792992
A1L390	PLEKHG3	S647	-0.452442	-0.0584812	1.62458	-0.733812
A1L390	PLEKHG3	S1028	NaN	1.45632	NaN	1.94221
A1L390	PLEKHG3	S423	NaN	1.57533	NaN	1.48524
A1YPR0	ZBTB7C	S215	-0.179983	-0.715417	NaN	0.375934
A2A288	ZC3H12D	S336	NaN	NaN	NaN	-0.0235758
A2A2Y4	FRMD3	S416	NaN	NaN	NaN	NaN
A2A2Y4	FRMD3	S429	2.19955	1.1204	NaN	0.232504
A2A3K4	PTPDC1	S394	NaN	NaN	NaN	0.0292101
Q99755	PIP5K1A	S458	NaN	NaN	NaN	0.831003
A2AJT9	BCLAF3	S106	NaN	7.81462	NaN	NaN
A2AJT9	BCLAF3	S15	NaN	2.00208	NaN	NaN
A2AJT9	BCLAF3	S17	NaN	2.00208	NaN	NaN
A2AJT9	BCLAF3	S402	NaN	NaN	NaN	-0.735716
A2AJT9	BCLAF3	S192	1.04367	NaN	1.11563	0.265944
A2AJT9	BCLAF3	S78	NaN	NaN	NaN	NaN
A2AJT9	BCLAF3	S80	NaN	NaN	NaN	NaN
A2AJT9	BCLAF3	S139	-0.03442	-0.358744	NaN	1.96047
A2RRP1	NBAS	S473	1.5341	NaN	NaN	NaN
A2RRP1	NBAS	S475	NaN	NaN	NaN	NaN
A2RRP1	NBAS	S1937	NaN	3.08961	NaN	NaN
A2RU48	SMCO3	S53	0.988609	NaN	NaN	NaN
A3KN83	SBNO1	S212	NaN	NaN	NaN	NaN
A4D1P6	WDR91	S256	-0.422003	1.43221	-2.99166	NaN
A4FU49	SH3D21	S375	NaN	NaN	NaN	NaN
A5YKK6	CNOT1	S1061	NaN	NaN	NaN	-1.40505
Q12774	ARHGEF5	S57	NaN	NaN	NaN	-0.142525
A5YM69	ARHGEF35	S184	NaN	NaN	NaN	-0.21261
A6NC98	CCDC88B	S1379	NaN	NaN	NaN	0.997609
A6NC98	CCDC88B	S596	NaN	NaN	NaN	0.766203
A6ND36	FAM83G	S356	0.874934	-0.810159	-0.170733	-0.377644
A6ND36	FAM83G	S760	NaN	NaN	2.02724	-0.562084
A6ND36	FAM83G	S634	NaN	NaN	NaN	-0.188658
A6NDB9	PALM3	S143	NaN	NaN	NaN	-0.906419
A6NDB9	PALM3	S155	0.0813389	1.73132	-0.179733	-1.17818
A6NDB9	PALM3	S420	-0.422463	1.76368	NaN	0.124077
A6NDB9	PALM3	S375	1.54857	-0.302626	0.856844	0.251671
A6NDB9	PALM3	S260	-1.7026	NaN	NaN	NaN
A6NDB9	PALM3	S189	NaN	2.5186	NaN	-1.37834
A6NDB9	PALM3	S544	NaN	NaN	NaN	NaN
A6NDB9	PALM3	S302	NaN	-0.70857	NaN	-0.164532
A6NDB9	PALM3	S303	NaN	NaN	NaN	0.0586796
A6NEL2	SOWAHB	S271	NaN	3.58741	NaN	NaN
A6NEL2	SOWAHB	S450	NaN	NaN	NaN	NaN
A6NEL2	SOWAHB	S98	NaN	NaN	NaN	NaN
A6NEL2	SOWAHB	S106	NaN	NaN	NaN	0.516144
A6NFI3	ZNF316	S10	1.76913	0.28267	3.70178	-0.488429
A6NFI3	ZNF316	S112	NaN	NaN	NaN	1.09032
A6NGB9	WIPF3	S149	NaN	NaN	NaN	NaN
A6NGC4	TLCD2	S235	NaN	NaN	NaN	NaN
A6NHQ4	EPOP	S15	-1.97109	NaN	NaN	NaN
A6NI28	ARHGAP42	S740	NaN	NaN	NaN	NaN
A8MVU1	NCF1C	S321	NaN	NaN	NaN	1.47007
A8MVU1	NCF1C	S324	NaN	NaN	NaN	1.28208
A8MVU1	NCF1C	S296	NaN	NaN	NaN	1.3948
Q92617	NPIPB3	S983	NaN	NaN	NaN	NaN
A6NKD9	CCDC85C	S246	NaN	NaN	NaN	NaN
P49792	RANBP2	S1993	NaN	NaN	NaN	1.31892
P49792	RANBP2	S2510	-1.20885	-0.171673	0.155299	1.35512
P49792	RANBP2	S2454	NaN	NaN	NaN	0.166674
Q7Z3J3	RGPD4	S731	NaN	NaN	NaN	NaN
P49792	RANBP2	S128	-0.939813	-1.333	NaN	-0.590409
P49792	RANBP2	S2290	-0.202987	NaN	NaN	NaN
P49792	RANBP2	S2297	NaN	NaN	NaN	NaN
P49792	RANBP2	S2462	0.169904	NaN	0.118423	1.33463
P49792	RANBP2	S796	NaN	NaN	NaN	NaN
P49792	RANBP2	S786	NaN	NaN	NaN	0.629244
P49792	RANBP2	S788	3.93806	4.50456	0.990503	0.848541
A7E2V4	ZSWIM8	S48	NaN	NaN	NaN	-0.325881
A7E2V4	ZSWIM8	S53	NaN	NaN	NaN	NaN
A7E2V4	ZSWIM8	S567	NaN	NaN	NaN	NaN
A7KAX9	ARHGAP32	S856	1.55485	NaN	NaN	0.160809
A7KAX9	ARHGAP32	S952	1.80094	1.68328	NaN	0.386974
A7KAX9	ARHGAP32	S1220	0.848455	NaN	-0.0779896	-1.94472
A7KAX9	ARHGAP32	S682	NaN	NaN	NaN	NaN
A7KAX9	ARHGAP32	S1203	NaN	2.1008	-1.02853	NaN
A7KAX9	ARHGAP32	S706	-0.866705	NaN	NaN	NaN
A7KAX9	ARHGAP32	S587	NaN	NaN	NaN	NaN
A7KAX9	ARHGAP32	S1234	1.09508	0.896	NaN	0.58271
A7KAX9	ARHGAP32	S892	0.737783	-0.819277	0.183645	-1.58429
A7MBM2	DISP2	S1173	NaN	NaN	NaN	NaN
A7MBM2	DISP2	S1175	NaN	NaN	NaN	NaN
Q96HA1	POM121	S697	NaN	NaN	NaN	NaN
Q96HA1	POM121	S314	NaN	NaN	NaN	0.570963
A8CG34	POM121C	S81	1.13388	NaN	NaN	NaN
Q96HA1	POM121	S435	0.828347	0.599662	NaN	0.731955
Q96HA1	POM121	S2	NaN	-0.923265	0.659059	NaN
Q96HA1	POM121	S958	NaN	0.292963	NaN	-0.112166
Q96HA1	POM121	S445	1.98233	NaN	NaN	1.63703
A8CG34	POM121C	S370	0.554392	NaN	0.732371	-0.929531
A8CG34	POM121C	S372	NaN	1.36674	2.56945	NaN
A8CG34	POM121C	S373	-0.0485516	1.2701	-0.330619	-0.929531
A8CG34	POM121C	S161	NaN	NaN	NaN	0.767068
A8CG34	POM121C	S165	NaN	NaN	NaN	0.779079
A8CG34	POM121C	S95	NaN	NaN	0.523648	NaN
A8K855	EFCAB7	S200	-0.729427	NaN	NaN	NaN
A8MQ03	CYSRT1	S16	-0.594389	-1.80949	NaN	0.0140753
A8MT19	RHPN2P1	S551	0.0111351	NaN	-1.04503	-1.49284
A8MT19	RHPN2P1	S501	NaN	NaN	NaN	NaN
A8MT19	RHPN2P1	S505	NaN	NaN	NaN	0.420725
A8MU93	C17orf100	S54	-0.30359	-1.11394	NaN	NaN
A8MW92	PHF20L1	S599	NaN	NaN	NaN	NaN
A8MW92	PHF20L1	S313	NaN	NaN	NaN	NaN
A8MW92	PHF20L1	S395	-0.57547	1.56788	1.94709	-0.864185
A8MW92	PHF20L1	S432	2.24381	NaN	NaN	0.786421
A8MW92	PHF20L1	S433	1.72229	NaN	NaN	NaN
A8MYA2	CXorf49	S148	NaN	NaN	NaN	NaN
B0FP48	UPK3BL1	S245	-1.44682	NaN	NaN	0.970489
B2RTY4	MYO9A	S1829	1.00503	NaN	NaN	NaN
B2RTY4	MYO9A	S1299	NaN	NaN	NaN	0.5233
B2RTY4	MYO9A	S1733	0.0959015	-3.26296	-1.93674	1.02714
B2RUZ4	SMIM1	S22	0.471363	NaN	NaN	0.244953
B2RUZ4	SMIM1	S27	0.310157	NaN	NaN	0.244953
Q99613	EIF3C	S166	0.582653	3.34863	0.446096	0.6476
Q99613	EIF3C	S39	2.89886	3.52024	1.50866	-2.96712
Q9H707	ZNF552	S86	0.291522	-0.228045	NaN	1.0666
C9J069	AJM1	S109	NaN	-0.543021	NaN	NaN
C9JH25	PRRT4	S533	NaN	NaN	NaN	NaN
C9JI98	TMEM238	S154	NaN	NaN	-2.53123	-1.13406
C9JI98	TMEM238	S175	NaN	NaN	NaN	-0.705903
C9JI98	TMEM238	S124	-0.39173	NaN	NaN	0.548251
C9JLW8	MCRIP1	S21	-0.44716	-0.228556	0.629847	0.0605145
E7ERA6	RNF223	S36	NaN	NaN	NaN	NaN
E7ERA6	RNF223	S23	NaN	NaN	NaN	NaN
H7BZ55	CROCC2	S888	NaN	NaN	-3.16045	NaN
O00116	AGPS	S65	NaN	4.99527	-3.02731	0.327256
O00151	PDLIM1	S250	NaN	NaN	NaN	NaN
O00151	PDLIM1	S90	0.776102	1.11511	1.28775	-0.632952
O00159	MYO1C	S408	NaN	NaN	NaN	0.834264
O00159	MYO1C	S410	NaN	NaN	NaN	NaN
O00159	MYO1C	S736	-1.12172	-1.96067	0.322475	1.36264
O00159	MYO1C	S862	NaN	NaN	NaN	NaN
O00159	MYO1C	S864	NaN	NaN	NaN	NaN
O00160	MYO1F	S1023	0.231413	NaN	NaN	1.17567
O00161	SNAP23	S34	NaN	-1.28583	1.23368	NaN
O00161	SNAP23	S110	1.40121	3.14743	NaN	-0.0393143
O00178	GTPBP1	S580	NaN	NaN	NaN	NaN
O00178	GTPBP1	S25	NaN	NaN	NaN	-0.993854
O00186	STXBP3	S587	1.32784	NaN	4.43694	-0.559896
O00192	ARVCF	S203	NaN	NaN	NaN	NaN
O00192	ARVCF	S915	NaN	NaN	NaN	NaN
O00192	ARVCF	S335	0.0739765	NaN	NaN	NaN
O00192	ARVCF	S343	3.50304	0.910658	0.462451	0.50867
O00192	ARVCF	S267	NaN	NaN	NaN	-0.820763
O00193	SMAP	S17	NaN	NaN	NaN	-1.36456
O00203	AP3B1	S276	4.37818	0.133082	NaN	0.441912
O00203	AP3B1	S609	NaN	NaN	-1.76637	NaN
O00255	MEN1	S492	NaN	0.55861	NaN	NaN
O00257	CBX4	S415	NaN	NaN	NaN	0.639441
O00257	CBX4	S182	-1.18425	0.936219	NaN	NaN
O00264	PGRMC1	S181	0.247246	3.44073	2.61848	-0.289364
O00264	PGRMC1	S57	1.25596	3.4463	NaN	0.425873
O00267	SUPT5H	S666	0.00930119	1.90359	0.821259	-0.775686
O00267	SUPT5H	S671	NaN	NaN	NaN	NaN
O00273	DFFA	S315	2.68263	-0.855821	0.272854	0.106092
O00299	CLIC1	S121	NaN	NaN	NaN	0.52167
O00303	EIF3F	S258	1.91173	-0.299616	2.13375	0.675211
O00308	WWP2	S211	-0.023675	-1.75213	NaN	0.732938
O00400	SLC33A1	S2	NaN	NaN	NaN	NaN
O00401	WASL	S430	NaN	NaN	-0.108671	0.433959
O00418	EEF2K	S500	NaN	NaN	NaN	NaN
O00418	EEF2K	S445	0.629945	-1.01851	-0.629116	0.674112
O00418	EEF2K	S474	NaN	NaN	NaN	NaN
O00418	EEF2K	S18	2.77751	1.13254	NaN	0.580454
O00423	EML1	S113	NaN	NaN	3.16634	0.0456333
O00425	IGF2BP3	S184	NaN	NaN	NaN	NaN
O00429	DNM1L	S529	NaN	NaN	NaN	0.427053
O00429	DNM1L	S616	0.9635	-0.107837	1.61558	-1.22438
O00443	PIK3C2A	S1553	NaN	NaN	NaN	-1.1501
O00443	PIK3C2A	S338	-0.196669	-1.20532	6.69472	NaN
O00443	PIK3C2A	S259	9.41196	NaN	NaN	-0.158506
O00461	GOLIM4	S538	-2.06663	NaN	-1.39663	0.906713
O00461	GOLIM4	S583	NaN	NaN	NaN	0.614437
O00470	MEIS1	S196	-0.538857	NaN	NaN	1.72243
O00472	ELL2	S315	NaN	NaN	-0.592018	NaN
O00472	ELL2	S316	NaN	NaN	NaN	NaN
O00472	ELL2	S502	NaN	NaN	NaN	NaN
O00472	ELL2	S503	NaN	NaN	NaN	NaN
O00472	ELL2	S303	NaN	NaN	NaN	NaN
O00472	ELL2	S305	NaN	NaN	NaN	NaN
O00499	BIN1	S296	NaN	NaN	NaN	0.219503
O00499	BIN1	S298	NaN	NaN	NaN	0.200979
O00499	BIN1	S303	NaN	NaN	NaN	0.507273
O00512	BCL9	S687	NaN	NaN	0.755701	-0.540062
O00512	BCL9	S278	NaN	NaN	NaN	0.672752
O00515	LAD1	S272	-0.0657969	NaN	1.30885	-1.34781
O00515	LAD1	S301	0.311207	NaN	NaN	0.309088
O00515	LAD1	S355	NaN	NaN	NaN	NaN
O00515	LAD1	S356	2.35518	0.980352	3.44508	-0.508049
O00515	LAD1	S468	NaN	NaN	NaN	NaN
O00515	LAD1	S177	-0.906036	-1.88521	1.82216	-0.714821
O00515	LAD1	S347	NaN	NaN	NaN	0.186312
O00515	LAD1	S121	NaN	NaN	NaN	NaN
O00515	LAD1	S123	0.408173	1.2469	1.94732	-0.100283
O00515	LAD1	S64	5.13788	1.22697	2.08751	-3.89186
O00515	LAD1	S38	NaN	0.608652	NaN	-0.410537
O00515	LAD1	S39	NaN	NaN	NaN	NaN
O00515	LAD1	S394	NaN	1.04158	NaN	-1.04887
O00515	LAD1	S512	NaN	NaN	NaN	NaN
O00515	LAD1	S485	-0.646731	-1.0057	-1.41831	-0.232657
O00515	LAD1	S365	NaN	NaN	NaN	0.0143862
O00522	KRIT1	S22	2.20787	NaN	NaN	NaN
O00559	EBAG9	S36	-1.28088	-1.40154	-0.980626	-0.187316
O00562	PITPNM1	S621	-0.483261	-0.00999355	0.383552	0.722597
O00562	PITPNM1	S593	NaN	NaN	NaN	NaN
O00566	MPHOSPH10	S120	0.252122	3.5703	NaN	1.65452
O00567	NOP56	S519	1.50184	2.97993	NaN	-1.01123
O00567	NOP56	S520	2.63452	2.07052	1.57463	-0.988323
O00567	NOP56	S569	-0.102016	2.18127	4.00955	0.734207
O00567	NOP56	S570	0.191729	1.05338	1.18422	0.816181
O00567	NOP56	S314	0.327207	0.22472	NaN	NaN
O00571	DDX3X	S594	0.617125	-0.334703	-2.57541	0.380867
O00571	DDX3X	S82	NaN	NaN	NaN	NaN
O00571	DDX3X	S90	4.32044	NaN	NaN	NaN
O00629	KPNA4	S60	NaN	NaN	-0.0645313	-0.0380945
O00712	NFIB	S328	NaN	-0.911971	NaN	NaN
O00712	NFIB	S264	1.39246	0.194545	-0.224188	NaN
O00712	NFIB	S265	NaN	NaN	NaN	NaN
O00712	NFIB	S295	NaN	NaN	NaN	NaN
O00750	PIK3C2B	S155	0.378114	0.562333	NaN	-1.38836
O00767	SCD	S198	NaN	1.25656	0.0909166	0.0484161
O14490	DLGAP1	S510	NaN	2.24859	NaN	NaN
O14493	CLDN4	S202	-0.737739	NaN	-1.21528	0.949337
O14493	CLDN4	S206	-0.89455	NaN	-0.909086	NaN
O14493	CLDN4	S194	0.868823	NaN	NaN	1.04203
O14495	PLPP3	S297	NaN	NaN	NaN	1.21482
O14495	PLPP3	S19	NaN	NaN	1.98046	NaN
O14497	ARID1A	S1944	-0.481176	-2.5675	-4.87014	-0.261589
O14497	ARID1A	S696	NaN	0.115076	NaN	0.520649
O14497	ARID1A	S698	-0.644139	1.39116	2.6523	0.490402
O14497	ARID1A	S702	NaN	NaN	NaN	0.563845
O14497	ARID1A	S772	NaN	NaN	NaN	0.238811
O14497	ARID1A	S363	NaN	NaN	NaN	0.198462
O14497	ARID1A	S1184	0.131855	4.77582	NaN	-1.16198
O14497	ARID1A	S1604	4.14974	-0.0316677	NaN	-0.081522
O14497	ARID1A	S1751	NaN	NaN	-1.12195	-1.21815
O14497	ARID1A	S1755	NaN	NaN	NaN	-3.80839
O14503	BHLHE40	S207	NaN	NaN	NaN	NaN
O14523	C2CD2L	S411	NaN	NaN	NaN	NaN
O14523	C2CD2L	S703	2.6448	NaN	NaN	NaN
O14523	C2CD2L	S662	NaN	NaN	NaN	-0.0503445
O14523	C2CD2L	S681	3.0534	NaN	NaN	1.36006
O14523	C2CD2L	S464	1.71834	NaN	NaN	NaN
O14523	C2CD2L	S468	1.83664	3.45246	NaN	NaN
O14523	C2CD2L	S374	1.31055	NaN	NaN	-1.19897
O14524	NEMP1	S368	-0.458914	NaN	NaN	NaN
O14545	TRAFD1	S326	-1.51478	NaN	NaN	0.265774
O14545	TRAFD1	S327	NaN	0.214572	0.949691	-0.0186195
O14545	TRAFD1	S415	0.81569	NaN	NaN	0.302505
O14558	HSPB6	S16	NaN	NaN	0.793934	-0.385662
O14578	CIT	S1971	NaN	2.5742	0.671425	1.0942
O14578	CIT	S1582	NaN	NaN	NaN	NaN
O14578	CIT	S480	-0.36371	1.43565	NaN	NaN
O14578	CIT	S440	NaN	NaN	NaN	0.302394
O14578	CIT	S2026	4.55885	NaN	NaN	NaN
O14579	COPE	S99	NaN	NaN	NaN	-0.387826
O14598	VCY	S120	NaN	NaN	NaN	3.76025
O14598	VCY	S124	NaN	NaN	NaN	3.20915
O14617	AP3D1	S658	NaN	NaN	-0.874758	-0.304502
O14617	AP3D1	S829	NaN	NaN	NaN	0.509975
O14618	CCS	S267	NaN	NaN	NaN	0.236879
O14639	ABLIM1	S216	0.69997	0.97403	-0.64576	-1.12535
O14639	ABLIM1	S706	-0.27396	0.957	1.36489	-1.22404
O14639	ABLIM1	S367	0.289747	NaN	NaN	-3.23844
O14639	ABLIM1	S426	NaN	NaN	1.64668	0.058013
O14639	ABLIM1	S586	2.52263	-0.151883	NaN	-0.546139
O14639	ABLIM1	S587	-0.425069	-2.99217	NaN	-0.206367
O14639	ABLIM1	S540	NaN	NaN	NaN	0.164234
O14639	ABLIM1	S452	0.119778	2.62869	3.08078	-0.0110264
O14639	ABLIM1	S455	-0.587342	2.71234	4.53197	0.577682
O14639	ABLIM1	S458	-0.010294	NaN	NaN	0.00436878
O14639	ABLIM1	S655	NaN	NaN	NaN	-0.280312
O14639	ABLIM1	S431	-0.229178	NaN	0.0247898	-0.98321
O14639	ABLIM1	S435	NaN	4.51239	NaN	0.0325699
O14640	DVL1	S625	NaN	0.563703	-1.392	NaN
O14646	CHD1	S1677	0.745017	0.500517	NaN	0.907957
O14646	CHD1	S215	NaN	NaN	NaN	NaN
O14646	CHD1	S216	NaN	NaN	NaN	NaN
O14646	CHD1	S1363	2.36265	NaN	NaN	0.660063
O14646	CHD1	S1371	NaN	NaN	NaN	NaN
O14646	CHD1	S1689	NaN	NaN	NaN	0.577095
O14646	CHD1	S89	NaN	NaN	NaN	NaN
O14647	CHD2	S1369	2.40128	0.634869	NaN	0.871136
O14647	CHD2	S1373	1.60864	1.13751	NaN	0.871136
O14647	CHD2	S1365	0.745454	NaN	NaN	0.196268
O14647	CHD2	S1728	NaN	0.613264	12.9932	NaN
O14647	CHD2	S75	NaN	NaN	NaN	NaN
O14681	EI24	S56	0.301963	4.8691	NaN	5.6175
O14681	EI24	S326	NaN	1.50783	0.624515	0.624117
O14681	EI24	S330	3.39394	NaN	0.988402	0.589216
O14681	EI24	S46	NaN	NaN	NaN	0.460172
O14683	TP53I11	S14	-0.363152	-2.16576	NaN	0.477423
O14684	PTGES	S61	NaN	NaN	NaN	NaN
O14686	KMT2D	S4738	-0.912217	0.468887	-1.4559	0.742517
O14686	KMT2D	S4974	NaN	NaN	NaN	-0.0589018
O14686	KMT2D	S2274	-0.530809	3.18037	0.317431	-0.5722
O14686	KMT2D	S2260	NaN	NaN	NaN	-0.510883
O14686	KMT2D	S1834	NaN	NaN	NaN	NaN
O14686	KMT2D	S4849	NaN	NaN	NaN	0.124036
O14686	KMT2D	S3130	0.346271	1.26319	NaN	NaN
O14686	KMT2D	S4822	0.577086	NaN	NaN	0.181088
O14686	KMT2D	S1671	0.448874	NaN	NaN	NaN
O14686	KMT2D	S654	6.40068	NaN	NaN	-2.14036
O14686	KMT2D	S468	NaN	NaN	NaN	-0.370762
O14686	KMT2D	S477	NaN	NaN	NaN	-0.370762
O14686	KMT2D	S1606	NaN	2.18613	2.69559	0.443876
O14686	KMT2D	S1180	NaN	NaN	NaN	0.589931
O14686	KMT2D	S2640	3.44378	NaN	NaN	0.611889
O14686	KMT2D	S4359	NaN	-1.40728	1.23299	2.16707
Q99666	RGPD5	S21	NaN	NaN	0.417927	0.23004
O14737	PDCD5	S119	1.29468	-0.868846	NaN	0.39524
O14745	SLC9A3R1	S280	NaN	NaN	NaN	-0.640784
O14745	SLC9A3R1	S290	0.607127	-0.0176144	NaN	0.318909
O14745	SLC9A3R1	S291	NaN	3.93983	NaN	0.244684
O14745	SLC9A3R1	S294	NaN	NaN	NaN	0.184931
O14745	SLC9A3R1	S299	2.19098	NaN	NaN	0.586317
O14791	APOL1	S311	NaN	NaN	NaN	0.271719
O14791	APOL1	S314	NaN	NaN	NaN	0.289223
O14795	UNC13B	S254	-0.100017	-1.29768	-3.2255	0.460091
O14795	UNC13B	S176	NaN	NaN	NaN	-3.59966
O14827	RASGRF2	S746	NaN	NaN	NaN	-2.041
O14828	SCAMP3	S32	NaN	NaN	NaN	-0.337729
O14828	SCAMP3	S76	-1.91182	NaN	0.702169	1.20222
O14867	BACH1	S196	0.343681	NaN	NaN	-1.14336
O14867	BACH1	S388	-2.92735	NaN	-1.05428	NaN
O14867	BACH1	S688	-0.0117407	NaN	NaN	NaN
O14867	BACH1	S445	-0.238246	-0.81049	NaN	0.739651
O14874	BCKDK	S31	-0.445997	-1.25506	NaN	0.421381
O14896	IRF6	S47	4.68441	NaN	NaN	0.0187588
O14896	IRF6	S424	NaN	NaN	NaN	NaN
O14908	GIPC1	S232	-0.19502	-1.09482	0.49622	0.503725
O14920	IKBKB	S672	NaN	NaN	NaN	NaN
O14924	RGS12	S850	NaN	NaN	NaN	NaN
O14929	HAT1	S361	-2.65015	NaN	NaN	0.937267
O14936	CASK	S51	NaN	NaN	NaN	-1.82065
O14936	CASK	S582	NaN	NaN	0.683465	0.637289
O14939	PLD2	S134	NaN	NaN	NaN	NaN
P19105	MYL12A	S19	NaN	NaN	NaN	NaN
O14967	CLGN	S554	NaN	NaN	NaN	NaN
O14974	PPP1R12A	S299	0.725471	NaN	NaN	0.220512
O14974	PPP1R12A	S445	NaN	NaN	NaN	-3.4836
O14974	PPP1R12A	S507	-0.612267	NaN	1.75238	0.244205
O14974	PPP1R12A	S995	NaN	NaN	NaN	0.333633
O14974	PPP1R12A	S912	NaN	NaN	NaN	NaN
O14976	GAK	S1168	NaN	NaN	NaN	NaN
O14976	GAK	S826	NaN	NaN	NaN	1.1994
O14976	GAK	S829	NaN	NaN	NaN	1.1994
O14978	ZNF263	S178	NaN	NaN	NaN	NaN
O14979	HNRNPDL	S241	-0.19129	3.03624	0.982966	-0.612313
O15013	ARHGEF10	S379	-0.349684	NaN	0.399492	0.530107
O15014	ZNF609	S758	NaN	NaN	NaN	NaN
O15014	ZNF609	S1055	NaN	-0.248835	NaN	NaN
O15014	ZNF609	S1285	0.858751	NaN	NaN	NaN
O15014	ZNF609	S560	NaN	NaN	NaN	NaN
O15014	ZNF609	S804	-1.04236	NaN	NaN	-1.43444
O15014	ZNF609	S576	2.06231	NaN	NaN	0.335049
O15014	ZNF609	S578	NaN	NaN	NaN	0.190123
O15014	ZNF609	S491	2.11335	6.51139	NaN	0.0877323
O15014	ZNF609	S413	NaN	NaN	NaN	0.410907
O15014	ZNF609	S1313	NaN	NaN	NaN	NaN
O15014	ZNF609	S467	NaN	NaN	NaN	0.445263
O15014	ZNF609	S846	NaN	NaN	NaN	NaN
O15014	ZNF609	S849	NaN	NaN	NaN	NaN
O15015	ZNF646	S1775	NaN	NaN	NaN	NaN
O15018	PDZD2	S2037	0.81554	NaN	-2.76715	NaN
O15018	PDZD2	S1307	NaN	-3.59032	NaN	NaN
O15018	PDZD2	S2341	NaN	NaN	NaN	NaN
O15018	PDZD2	S1270	NaN	0.274931	NaN	0.842762
O15020	SPTBN2	S2359	NaN	NaN	NaN	NaN
O15020	SPTBN2	S1940	NaN	NaN	NaN	NaN
O15020	SPTBN2	S1255	NaN	NaN	NaN	NaN
O15020	SPTBN2	S2171	2.51828	NaN	NaN	NaN
O15021	MAST4	S1863	NaN	NaN	NaN	NaN
O15021	MAST4	S1782	NaN	NaN	NaN	-0.508458
O15021	MAST4	S1825	NaN	NaN	NaN	0.155358
O15021	MAST4	S917	NaN	NaN	NaN	0.108337
O15027	SEC16A	S1895	NaN	NaN	NaN	NaN
O15027	SEC16A	S1905	2.40396	NaN	NaN	-3.10237
O15027	SEC16A	S891	-0.0644598	1.14209	4.25076	-2.27676
O15027	SEC16A	S1149	-1.16312	NaN	NaN	-0.414011
O15027	SEC16A	S136	NaN	NaN	NaN	NaN
O15027	SEC16A	S1786	1.24348	2.51092	0.197522	-0.957443
O15027	SEC16A	S391	-0.854621	NaN	-0.165809	-0.096839
O15027	SEC16A	S1181	NaN	NaN	NaN	0.367266
O15027	SEC16A	S1045	3.30836	0.94692	NaN	0.247921
O15037	KHNYN	S10	NaN	NaN	NaN	-1.82562
O15042	U2SURP	S67	1.76886	NaN	NaN	0.778665
O15042	U2SURP	S485	0.245864	NaN	NaN	-0.340584
O15042	U2SURP	S811	NaN	1.18149	NaN	0.897169
O15042	U2SURP	S818	NaN	NaN	NaN	NaN
O15042	U2SURP	S49	NaN	NaN	NaN	NaN
O15042	U2SURP	S946	NaN	NaN	NaN	NaN
O15042	U2SURP	S948	NaN	NaN	NaN	NaN
O15042	U2SURP	S767	NaN	NaN	1.70279	NaN
O15047	SETD1A	S1153	NaN	NaN	NaN	NaN
O15047	SETD1A	S464	-0.937574	NaN	NaN	NaN
O15047	SETD1A	S1103	-0.177694	NaN	NaN	0.263913
O15055	PER2	S977	1.50561	NaN	1.71306	-0.44239
O15055	PER2	S627	-0.351938	NaN	NaN	0.000546455
O15061	SYNM	S1044	NaN	NaN	NaN	0.371611
O15061	SYNM	S1049	NaN	NaN	NaN	0.475998
O15062	ZBTB5	S234	NaN	NaN	NaN	NaN
O15063	KIAA0355	S723	NaN	NaN	NaN	NaN
O15068	MCF2L	S965	NaN	NaN	NaN	-1.47856
O15068	MCF2L	S975	NaN	NaN	NaN	NaN
O15068	MCF2L	S620	NaN	NaN	NaN	NaN
O15079	SNPH	S20	-0.58111	-0.951059	NaN	0.658506
O15084	ANKRD28	S1011	NaN	NaN	NaN	NaN
O15085	ARHGEF11	S150	3.92612	NaN	NaN	NaN
O15085	ARHGEF11	S1295	-0.739365	0.544162	-0.655728	-0.564664
O15085	ARHGEF11	S251	3.76957	NaN	NaN	NaN
O15085	ARHGEF11	S255	NaN	NaN	NaN	NaN
O15085	ARHGEF11	S271	NaN	NaN	NaN	0.655179
O15085	ARHGEF11	S663	-0.229397	1.18461	1.82198	-1.17028
O15085	ARHGEF11	S1413	4.61016	NaN	0.169118	NaN
O15085	ARHGEF11	S1480	-0.722055	NaN	NaN	-0.628023
O15117	FYB1	S184	NaN	NaN	NaN	NaN
O15117	FYB1	S558	-0.0856466	-2.57118	-0.648539	0.74308
O15119	TBX3	S371	NaN	3.35876	NaN	0.734881
O15119	TBX3	S375	NaN	3.35876	NaN	0.734881
O15119	TBX3	S438	NaN	NaN	NaN	0.865241
O15119	TBX3	S707	NaN	NaN	NaN	NaN
O15127	SCAMP2	S320	NaN	NaN	NaN	0.163682
O15143	ARPC1B	S310	NaN	NaN	NaN	NaN
O15155	BET1	S50	NaN	NaN	1.05688	-1.63185
O15164	TRIM24	S654	1.22021	NaN	NaN	0.447892
O15164	TRIM24	S1042	6.63808	NaN	NaN	0.31636
O15164	TRIM24	S1025	NaN	NaN	NaN	-0.896182
O15164	TRIM24	S1028	NaN	NaN	NaN	-0.896182
O15164	TRIM24	S744	NaN	NaN	NaN	0.805135
O15164	TRIM24	S808	NaN	NaN	NaN	-0.262461
O15164	TRIM24	S811	-1.61152	NaN	-0.326719	0.569559
O15164	TRIM24	S685	-3.32054	0.210045	NaN	1.70564
O15169	AXIN1	S493	NaN	-0.682744	NaN	NaN
O15173	PGRMC2	S104	NaN	NaN	NaN	-1.9866
O15173	PGRMC2	S90	1.42911	4.08332	4.27807	-0.231319
O15173	PGRMC2	S208	4.96901	2.0596	2.1019	-2.21235
O15194	CTDSPL	S28	1.06519	NaN	NaN	NaN
O15194	CTDSPL	S33	1.38772	0.800379	1.50146	0.631982
O15194	CTDSPL	S268	-0.885078	-2.24191	NaN	NaN
O15213	WDR46	S41	2.79806	1.09708	NaN	-0.216409
O15226	NKRF	S67	NaN	NaN	NaN	-0.626318
O15231	ZNF185	S64	3.23712	5.20385	NaN	0.0125561
O15231	ZNF185	S465	-0.00416565	1.64956	1.13837	-0.171476
O15231	ZNF185	S468	NaN	NaN	NaN	NaN
O15231	ZNF185	S519	-1.05077	NaN	NaN	-0.513732
O15231	ZNF185	S453	NaN	NaN	NaN	0.373844
O15231	ZNF185	S531	NaN	NaN	NaN	2.16691
O15231	ZNF185	S152	NaN	NaN	NaN	-0.349141
O15234	CASC3	S363	-1.68928	0.119961	3.99939	-0.382179
O15234	CASC3	S373	-2.13338	0.0428038	NaN	-0.0112247
O15234	CASC3	S45	NaN	NaN	NaN	0.498808
O15234	CASC3	S148	-0.159754	0.0735636	1.02635	0.839708
O15234	CASC3	S154	NaN	NaN	NaN	0.835806
O15234	CASC3	S66	-0.93512	NaN	NaN	3.43918
O15234	CASC3	S117	-0.653299	-2.68898	NaN	0.815843
O15234	CASC3	S125	-0.986051	-1.63962	-0.69389	0.765728
O15234	CASC3	S265	-0.487059	-1.50509	NaN	0.911652
O15258	RER1	S95	NaN	NaN	NaN	-1.59014
O15265	ATXN7	S491	NaN	NaN	NaN	NaN
O15318	POLR3G	S157	NaN	NaN	NaN	NaN
O15320	NULL	S536	-2.88436	-0.019556	0.920602	0.892
O15320	NULL	S594	-0.514068	NaN	NaN	-1.77903
O15320	NULL	S596	-0.152283	2.32314	NaN	-0.954033
O15320	NULL	S635	NaN	NaN	NaN	-0.848114
O15320	NULL	S548	NaN	NaN	NaN	NaN
O15320	NULL	S647	0.0705462	NaN	-0.405027	-2.71085
O15320	NULL	S137	NaN	NaN	NaN	1.55382
O15320	NULL	S139	-2.49172	NaN	NaN	NaN
O15344	MID1	S96	NaN	-1.89496	-0.124013	0.0269136
O15350	TP73	S333	NaN	NaN	NaN	NaN
O15357	INPPL1	S132	NaN	NaN	NaN	0.193079
O15371	EIF3D	S161	-0.874826	NaN	NaN	2.37703
O15372	EIF3H	S183	2.91732	NaN	NaN	-1.04226
O15381	NVL	S211	NaN	NaN	NaN	NaN
O15381	NVL	S207	0.282765	NaN	NaN	NaN
O15400	STX7	S125	NaN	NaN	NaN	NaN
O15400	STX7	S126	8.11432	NaN	NaN	0.128426
O15400	STX7	S129	2.49464	NaN	NaN	0.239719
O15400	STX7	S131	NaN	NaN	2.38755	0.257915
O15400	STX7	S136	3.96437	NaN	NaN	0.305741
O15400	STX7	S45	NaN	NaN	NaN	NaN
O15417	TNRC18	S1857	-1.87907	NaN	NaN	-0.542429
O15417	TNRC18	S2716	NaN	NaN	NaN	1.23856
O15417	TNRC18	S999	0.257518	-0.899209	NaN	-0.0161304
O15417	TNRC18	S2543	NaN	NaN	NaN	NaN
O15417	TNRC18	S991	-0.864325	-0.69987	-0.509917	0.782845
O15417	TNRC18	S995	-1.54212	-0.69987	-0.692388	0.731541
O15417	TNRC18	S416	NaN	NaN	NaN	NaN
O15417	TNRC18	S2033	0.0733747	NaN	NaN	1.52867
O15417	TNRC18	S1957	NaN	NaN	NaN	-0.00994968
O15417	TNRC18	S263	-0.876382	0.423779	NaN	-1.01168
O15417	TNRC18	S1127	NaN	NaN	NaN	-0.377063
O15417	TNRC18	S1136	NaN	NaN	NaN	-0.377063
O15417	TNRC18	S2771	1.59872	NaN	NaN	0.303596
O15417	TNRC18	S1359	NaN	0.0215511	1.09328	-2.35182
O15417	TNRC18	S1925	1.16111	NaN	NaN	0.0295525
O15427	SLC16A3	S436	NaN	NaN	NaN	NaN
O15427	SLC16A3	S464	NaN	NaN	NaN	NaN
O15438	ABCC3	S281	-1.55375	1.32884	NaN	-1.15426
O15438	ABCC3	S908	NaN	NaN	NaN	-0.541975
O15438	ABCC3	S911	NaN	NaN	NaN	-0.914356
O15439	ABCC4	S655	0.773826	NaN	NaN	-0.278613
O15439	ABCC4	S668	NaN	NaN	NaN	0.126906
O15440	ABCC5	S14	NaN	NaN	NaN	NaN
O15446	CD3EAP	S25	NaN	NaN	NaN	-1.06868
O15446	CD3EAP	S27	1.58553	0.907923	NaN	-1.09517
O15446	CD3EAP	S128	NaN	NaN	NaN	0.130926
O15446	CD3EAP	S136	NaN	NaN	NaN	0.130926
O15446	CD3EAP	S490	NaN	NaN	NaN	NaN
O15446	CD3EAP	S285	0.884529	3.84359	0.876383	-0.0122013
O15511	ARPC5	S77	-1.43994	-2.55351	-1.00812	0.387493
Q6A1A2	PDPK2P	S214	-1.55271	NaN	NaN	0.0690212
O15534	PER1	S815	NaN	NaN	NaN	0.466498
O15534	PER1	S704	NaN	NaN	NaN	NaN
O15541	RNF113A	S84	NaN	NaN	NaN	NaN
O15541	RNF113A	S85	NaN	NaN	NaN	NaN
O15550	KDM6A	S829	NaN	NaN	NaN	NaN
O15551	CLDN3	S203	4.45517	NaN	NaN	0.764471
O15551	CLDN3	S209	4.21401	NaN	NaN	NaN
O15551	CLDN3	S199	1.75133	NaN	NaN	0.76523
O15553	MEFV	S179	-0.222047	NaN	NaN	2.08689
O15554	KCNN4	S178	NaN	NaN	NaN	NaN
O43149	ZZEF1	S2444	NaN	NaN	NaN	0.346294
O43150	ASAP2	S701	NaN	NaN	NaN	-1.46389
O43159	RRP8	S126	NaN	NaN	NaN	NaN
O43159	RRP8	S104	-1.29951	NaN	NaN	0.48816
O43159	RRP8	S106	-1.29951	NaN	NaN	0.48816
O43159	RRP8	S176	NaN	0.148526	NaN	NaN
O43159	RRP8	S223	2.83088	-1.89316	NaN	0.645252
O43164	PJA2	S253	NaN	NaN	NaN	NaN
O43166	SIPA1L1	S1528	-0.0378151	1.44759	0.927833	1.06407
O43166	SIPA1L1	S1734	7.49221	NaN	0.107719	1.1887
O43166	SIPA1L1	S208	-0.0767574	2.58112	-0.646662	0.521847
O43166	SIPA1L1	S210	0.168689	NaN	NaN	NaN
O43166	SIPA1L1	S211	0.225948	0.797569	NaN	0.468149
O43166	SIPA1L1	S161	NaN	NaN	NaN	-1.96608
O43166	SIPA1L1	S162	0.166299	NaN	-0.45599	-1.31598
O43166	SIPA1L1	S255	-0.00771999	NaN	NaN	-1.33451
O43166	SIPA1L1	S1508	NaN	NaN	NaN	1.08583
O43166	SIPA1L1	S1433	0.60097	-2.90579	1.06827	0.619373
O43166	SIPA1L1	S1439	-0.269888	NaN	NaN	NaN
O43166	SIPA1L1	S1549	-0.209688	2.43289	NaN	-1.91739
O43166	SIPA1L1	S1554	NaN	-2.77795	NaN	NaN
O43166	SIPA1L1	S1149	NaN	-1.15384	0.189222	NaN
O43166	SIPA1L1	S1151	0.597991	NaN	NaN	NaN
O43166	SIPA1L1	S1270	1.42789	2.04438	NaN	0.516466
O43166	SIPA1L1	S1632	2.77523	NaN	NaN	-0.35457
O43166	SIPA1L1	S1181	-0.0785971	-2.18563	0.615564	-0.0804939
O43166	SIPA1L1	S288	NaN	NaN	NaN	NaN
O43166	SIPA1L1	S311	-1.70518	NaN	NaN	-0.583704
O43166	SIPA1L1	S318	NaN	NaN	NaN	NaN
O43166	SIPA1L1	S1393	NaN	NaN	NaN	NaN
O43166	SIPA1L1	S1585	1.40009	NaN	0.37332	0.582632
O43166	SIPA1L1	S1588	NaN	NaN	NaN	NaN
O43166	SIPA1L1	S1366	NaN	NaN	NaN	-0.435534
O43169	CYB5B	S19	NaN	NaN	NaN	NaN
O43172	PRPF4	S483	NaN	NaN	NaN	NaN
O43182	ARHGAP6	S820	NaN	NaN	NaN	NaN
O43182	ARHGAP6	S680	NaN	NaN	NaN	-1.28989
O43189	PHF1	S515	-0.054409	NaN	NaN	NaN
O43194	GPR39	S256	-0.689567	NaN	NaN	0.277982
O43194	GPR39	S427	-0.147845	NaN	0.415534	-1.46999
O43194	GPR39	S430	0.387705	NaN	0.422268	-1.46999
O43236	43712	S117	NaN	NaN	NaN	NaN
O43237	DYNC1LI2	S194	NaN	-5.75295	NaN	NaN
O43237	DYNC1LI2	S407	0.516362	NaN	NaN	0.73312
O43281	EFS	S298	NaN	NaN	NaN	-0.294129
O43290	SART1	S84	NaN	NaN	NaN	NaN
O43290	SART1	S448	4.8516	NaN	2.61654	0.207478
O43290	SART1	S596	NaN	NaN	NaN	NaN
O43290	SART1	S598	-0.227689	NaN	NaN	0.230949
O43294	TGFB1I1	S403	NaN	NaN	NaN	-0.680054
O43294	TGFB1I1	S137	NaN	NaN	NaN	-1.18422
O43294	TGFB1I1	S140	NaN	NaN	NaN	-1.16566
O43294	TGFB1I1	S141	NaN	NaN	NaN	-0.889296
O43294	TGFB1I1	S143	NaN	NaN	NaN	-1.22354
O43296	ZNF264	S177	NaN	NaN	NaN	NaN
O43303	CCP110	S170	2.58937	-1.76558	NaN	NaN
O43303	CCP110	S641	-1.96784	NaN	-0.360551	NaN
O43303	CCP110	S372	NaN	NaN	NaN	0.380503
O43306	ADCY6	S576	NaN	NaN	NaN	NaN
O43306	ADCY6	S54	-0.248108	-0.945261	-0.47044	0.32897
O43310	CTIF	S299	NaN	NaN	NaN	0.256657
O43310	CTIF	S18	-1.93259	NaN	1.11199	0.220734
O43314	PPIP5K2	S1006	NaN	NaN	NaN	0.572732
O43318	MAP3K7	S439	NaN	NaN	NaN	-0.934463
O43365	HOXA3	S263	NaN	NaN	NaN	NaN
O43365	HOXA3	S143	NaN	NaN	NaN	NaN
O43365	HOXA3	S148	NaN	NaN	NaN	NaN
O43379	WDR62	S1144	NaN	NaN	NaN	NaN
O43395	PRPF3	S619	-0.0114021	0.56234	1.84825	0.953886
O43402	EMC8	S103	NaN	NaN	NaN	0.809369
O43426	SYNJ1	S1565	NaN	NaN	0.412663	-1.46042
O43426	SYNJ1	S1391	NaN	NaN	NaN	-2.29566
O43426	SYNJ1	S1049	NaN	-0.412401	NaN	-0.895487
O43426	SYNJ1	S1053	NaN	-0.412401	NaN	NaN
O43432	EIF4G3	S495	-0.509366	1.00553	4.33164	-1.86038
O43432	EIF4G3	S230	NaN	-2.43875	NaN	0.609346
O43432	EIF4G3	S232	-0.543471	-2.09809	-0.877337	0.647125
O43463	SUV39H1	S391	-0.781819	-1.07008	1.51886	-0.836639
O43474	KLF4	S236	NaN	NaN	NaN	NaN
O43474	KLF4	S254	-0.764035	NaN	2.08236	0.365571
O43474	KLF4	S258	-1.09252	1.79156	NaN	NaN
O43482	OIP5	S225	-0.631871	NaN	NaN	NaN
O43491	EPB41L2	S715	NaN	NaN	NaN	NaN
O43491	EPB41L2	S718	NaN	NaN	NaN	0.91589
O43491	EPB41L2	S39	0.618695	1.24996	1.9662	0.535416
O43491	EPB41L2	S513	NaN	NaN	NaN	-2.11041
O43491	EPB41L2	S386	NaN	NaN	NaN	-2.43769
O43491	EPB41L2	S58	-0.747056	-0.227098	0.637305	0.444914
O43491	EPB41L2	S499	2.32041	-0.414793	0.367091	0.0274563
O43491	EPB41L2	S562	NaN	NaN	NaN	NaN
O43491	EPB41L2	S87	NaN	NaN	-0.833676	-1.0807
O43493	TGOLN2	S71	2.94869	2.12242	NaN	0.603493
O43493	TGOLN2	S314	-0.516519	-2.37331	NaN	0.961554
O43493	TGOLN2	S298	NaN	NaN	NaN	-2.53443
O43516	WIPF1	S276	NaN	NaN	NaN	NaN
O43516	WIPF1	S234	NaN	NaN	NaN	NaN
O43520	ATP8B1	S1223	NaN	NaN	NaN	NaN
O43520	ATP8B1	S1207	NaN	NaN	NaN	NaN
O43521	BCL2L11	S87	6.16996	2.35368	-0.426971	NaN
O43521	BCL2L11	S77	NaN	NaN	NaN	NaN
O43524	FOXO3	S284	NaN	NaN	NaN	NaN
O43561	LAT	S224	NaN	NaN	NaN	-2.70714
O43566	RGS14	S288	NaN	NaN	NaN	1.03991
O43572	AKAP10	S96	NaN	NaN	NaN	NaN
O43572	AKAP10	S187	-1.2974	NaN	NaN	0.68268
O43581	SYT7	S52	NaN	NaN	NaN	NaN
O43581	SYT7	S61	NaN	NaN	NaN	NaN
O43583	DENR	S73	0.402448	0.469987	0.384329	0.318575
O43609	SPRY1	S169	NaN	NaN	NaN	NaN
O43623	SNAI2	S87	NaN	NaN	NaN	NaN
O43639	NCK2	S90	-0.823096	NaN	-0.333196	1.28014	X
O43663	PRC1	S265	NaN	NaN	NaN	NaN
O43674	NDUFB5	S128	NaN	NaN	NaN	NaN
O43683	BUB1	S655	NaN	2.20949	NaN	0.477303
O43683	BUB1	S459	NaN	NaN	NaN	NaN
O43704	SULT1B1	S92	NaN	NaN	NaN	NaN
O43707	ACTN4	S423	NaN	-1.27127	NaN	NaN
O43707	ACTN4	S159	1.12921	NaN	-0.00282764	NaN
O43707	ACTN4	S656	NaN	NaN	NaN	0.56091
O43719	HTATSF1	S579	-0.19223	0.309869	NaN	1.79675
O43719	HTATSF1	S624	0.132038	0.985216	0.2698	0.770908
O43719	HTATSF1	S597	-3.88415	-0.382143	NaN	0.435891
O43719	HTATSF1	S600	-3.88415	-0.382143	NaN	0.435891
O43719	HTATSF1	S607	NaN	NaN	NaN	NaN
O43719	HTATSF1	S494	2.21862	0.931203	2.49423	1.18593
O43719	HTATSF1	S498	3.26239	0.808664	1.41953	1.35356
O43719	HTATSF1	S453	NaN	0.666197	NaN	NaN
O43719	HTATSF1	S481	-0.758846	NaN	NaN	1.53131
O43719	HTATSF1	S721	0.448922	1.22813	NaN	0.695461
O43719	HTATSF1	S713	2.67754	1.53428	1.35174	0.689701
O43719	HTATSF1	S714	1.8241	NaN	0.218044	0.71792
O43719	HTATSF1	S702	1.70318	1.63017	2.16299	0.581516
O43719	HTATSF1	S676	NaN	NaN	NaN	NaN
O43719	HTATSF1	S385	NaN	-3.75742	0.883423	NaN
O43719	HTATSF1	S387	-0.257432	3.62956	NaN	1.74356
O43719	HTATSF1	S389	NaN	NaN	NaN	0.91797
O43719	HTATSF1	S445	NaN	NaN	NaN	NaN
O43719	HTATSF1	S642	3.39687	2.83953	0.262933	-0.173328
O43719	HTATSF1	S616	0.468586	-4.94345	NaN	0.843048
O43741	PRKAB2	S183	4.63356	NaN	NaN	-1.12739
O43741	PRKAB2	S184	NaN	NaN	NaN	-0.313684
O43752	STX6	S129	NaN	NaN	NaN	NaN
O43765	SGTA	S77	0.30215	NaN	NaN	0.492262
O43768	ENSA	S109	0.0463667	NaN	0.942689	0.642689
P56211	ARPP19	S62	NaN	NaN	-1.58163	-0.563431
O43815	STRN	S376	4.86112	NaN	NaN	-1.40606
O43818	RRP9	S50	NaN	NaN	NaN	NaN
O43818	RRP9	S51	NaN	NaN	NaN	NaN
O43818	RRP9	S53	NaN	NaN	NaN	NaN
O43823	AKAP8	S112	1.92268	NaN	NaN	0.111574
O43823	AKAP8	S339	NaN	NaN	NaN	-0.762074
O43823	AKAP8	S685	-1.9144	NaN	NaN	NaN
O43823	AKAP8	S323	NaN	NaN	NaN	NaN
O43823	AKAP8	S328	NaN	NaN	NaN	NaN
O43824	GTPBP6	S43	NaN	NaN	NaN	NaN
O43847	NRDC	S94	NaN	1.55917	NaN	0.207224
O43847	NRDC	S96	NaN	NaN	NaN	0.177776
O43847	NRDC	S86	NaN	NaN	NaN	NaN
O43896	KIF1C	S915	0.680968	NaN	NaN	NaN
O43896	KIF1C	S1033	-0.492896	-1.37578	NaN	2.70779
O43933	PEX1	S1209	NaN	NaN	NaN	0.389748
O43933	PEX1	S1211	0.0253801	2.94077	0.854682	0.231384
O60218	AKR1B10	S118	NaN	NaN	NaN	-2.40531
O60229	KALRN	S2395	-0.434384	NaN	NaN	NaN
O60229	KALRN	S2296	NaN	NaN	NaN	NaN
O60229	KALRN	S1799	NaN	NaN	NaN	-0.845367
O60229	KALRN	S1773	0.710877	3.04236	NaN	NaN
O60231	DHX16	S103	2.85301	NaN	NaN	0.149623
O60231	DHX16	S106	2.85301	NaN	NaN	0.149623
O60231	DHX16	S160	NaN	NaN	NaN	NaN
O60237	PPP1R12B	S947	NaN	NaN	NaN	NaN
O60237	PPP1R12B	S839	NaN	NaN	NaN	0.482231
O60237	PPP1R12B	S842	NaN	NaN	NaN	0.388359
O60244	MED14	S617	-0.162236	1.49277	1.64778	0.510963
O60245	PCDH7	S974	-1.58414	-2.18698	NaN	1.34907
O60245	PCDH7	S1011	NaN	NaN	NaN	-1.72982
O60245	PCDH7	S989	0.917437	NaN	NaN	0.739204
O60248	SOX15	S37	-0.108787	3.16986	3.78882	-0.19932
O60256	PRPSAP2	S227	0.216681	-1.11263	0.320306	1.14067
O60264	SMARCA5	S755	NaN	NaN	NaN	NaN
O60264	SMARCA5	S825	NaN	NaN	NaN	NaN
O60264	SMARCA5	S116	3.95772	NaN	NaN	2.23777
O60266	ADCY3	S525	2.47907	-1.04638	NaN	-0.451032
O60271	SPAG9	S332	-2.31229	NaN	NaN	NaN
O60271	SPAG9	S730	-0.164683	-0.486722	0.568841	-3.68022
O60271	SPAG9	S732	NaN	NaN	NaN	-4.23051
O60271	SPAG9	S733	NaN	2.5346	0.799004	-3.87344
O60271	SPAG9	S1188	NaN	NaN	NaN	NaN
O60271	SPAG9	S251	NaN	-0.953604	NaN	NaN
O60291	MGRN1	S524	NaN	NaN	NaN	NaN
O60292	SIPA1L3	S100	NaN	NaN	NaN	0.485402
O60292	SIPA1L3	S1364	2.77162	NaN	NaN	0.575026
O60292	SIPA1L3	S1254	NaN	NaN	NaN	NaN
O60292	SIPA1L3	S1160	NaN	NaN	NaN	NaN
O60292	SIPA1L3	S1135	NaN	NaN	NaN	-0.956516
O60292	SIPA1L3	S1440	NaN	NaN	NaN	NaN
O60292	SIPA1L3	S1544	NaN	NaN	NaN	NaN
O60292	SIPA1L3	S1547	NaN	NaN	NaN	NaN
O60292	SIPA1L3	S1175	NaN	NaN	NaN	NaN
O60293	ZFC3H1	S651	0.948136	NaN	NaN	NaN
O60293	ZFC3H1	S655	2.08822	NaN	2.2224	-1.02435
O60293	ZFC3H1	S28	NaN	NaN	NaN	NaN
O60293	ZFC3H1	S34	NaN	NaN	NaN	NaN
O60293	ZFC3H1	S194	4.88544	NaN	NaN	NaN
O60293	ZFC3H1	S352	NaN	NaN	NaN	-1.24169
O60293	ZFC3H1	S948	NaN	NaN	NaN	0.76964
O60293	ZFC3H1	S949	-0.0924797	NaN	NaN	NaN
O60293	ZFC3H1	S952	-0.0924797	NaN	NaN	NaN
O60293	ZFC3H1	S953	NaN	NaN	NaN	NaN
O60293	ZFC3H1	S1046	1.0335	NaN	NaN	0.898948
O60293	ZFC3H1	S1050	NaN	NaN	NaN	0.348911
O60293	ZFC3H1	S502	-0.4373	NaN	5.02328	0.218305
O60293	ZFC3H1	S805	NaN	NaN	NaN	NaN
O60293	ZFC3H1	S809	NaN	NaN	NaN	NaN
O60303	KIAA0556	S691	NaN	NaN	NaN	NaN
O60307	MAST3	S747	NaN	NaN	NaN	0.317234
O60307	MAST3	S134	NaN	NaN	NaN	NaN
O60318	MCM3AP	S300	-1.42806	NaN	NaN	1.72269
O60318	MCM3AP	S527	0.418277	NaN	NaN	NaN
O60318	MCM3AP	S538	NaN	NaN	NaN	NaN
O60318	MCM3AP	S422	NaN	NaN	NaN	NaN
O60318	MCM3AP	S425	NaN	NaN	NaN	NaN
O60318	MCM3AP	S430	NaN	NaN	NaN	-0.328851
O60333	KIF1B	S1487	NaN	NaN	NaN	NaN
O60333	KIF1B	S1454	NaN	NaN	NaN	0.33899
O60333	KIF1B	S1057	NaN	NaN	NaN	NaN
O60336	MAPKBP1	S1198	NaN	NaN	NaN	0.192777
O60341	KDM1A	S69	-1.2702	NaN	NaN	0.554448
O60341	KDM1A	S131	NaN	NaN	NaN	NaN
O60341	KDM1A	S137	NaN	NaN	NaN	NaN
O60341	KDM1A	S166	0.693701	NaN	NaN	-0.87999
O60341	KDM1A	S849	NaN	NaN	-2.28961	NaN
O60343	TBC1D4	S341	NaN	NaN	NaN	NaN
O60343	TBC1D4	S344	NaN	NaN	NaN	1.11919
O60343	TBC1D4	S588	NaN	NaN	NaN	-0.688776
O60343	TBC1D4	S591	NaN	NaN	NaN	0.222202
O60343	TBC1D4	S787	NaN	0.417485	NaN	0.4395
O60353	FZD6	S620	NaN	NaN	NaN	NaN
O60353	FZD6	S641	NaN	NaN	NaN	1.23557
O60353	FZD6	S643	0.203973	NaN	NaN	NaN
O60353	FZD6	S629	-1.42187	NaN	NaN	NaN
O60353	FZD6	S653	NaN	NaN	NaN	1.55124
O60381	HBP1	S380	NaN	NaN	NaN	0.170269
O60437	PPL	S1670	NaN	-1.36615	NaN	NaN
O60437	PPL	S14	2.63971	NaN	4.15854	1.27446
O60437	PPL	S830	NaN	NaN	NaN	1.63303
O60437	PPL	S887	NaN	NaN	NaN	0.405099
O60437	PPL	S1657	0.461318	NaN	NaN	NaN
O60447	EVI5	S689	NaN	NaN	NaN	NaN
O60447	EVI5	S776	NaN	NaN	NaN	NaN
O60447	EVI5	S778	NaN	NaN	NaN	NaN
O60487	MPZL2	S208	0.944563	0.15966	NaN	NaN
O60499	STX10	S132	NaN	NaN	NaN	NaN
O60504	SORBS3	S544	-1.50247	NaN	NaN	NaN
O60504	SORBS3	S545	-1.86237	-0.678246	0.0693264	0.593584
O60504	SORBS3	S530	NaN	NaN	NaN	-0.578199
O60504	SORBS3	S348	NaN	NaN	NaN	-0.195856
O60506	SYNCRIP	S249	NaN	NaN	-2.59982	-0.0982065
O60508	CDC40	S43	3.40253	4.03127	NaN	0.938442
O60524	NEMF	S747	NaN	NaN	NaN	NaN
O60524	NEMF	S748	NaN	NaN	NaN	NaN
O60524	NEMF	S831	NaN	NaN	NaN	NaN
O60548	FOXD2	S96	NaN	NaN	NaN	NaN
O60551	NMT2	S38	0.657172	NaN	NaN	1.45684
O60566	BUB1B	S670	NaN	NaN	-0.911466	NaN
O60566	BUB1B	S676	NaN	NaN	NaN	NaN
O60573	EIF4E2	S13	NaN	NaN	NaN	1.7886
O60583	CCNT2	S549	-1.79193	NaN	NaN	1.48031
O60583	CCNT2	S601	-0.586833	NaN	NaN	NaN
O60610	DIAPH1	S22	NaN	NaN	NaN	NaN
O60658	PDE8A	S386	NaN	NaN	NaN	-0.455553
O60658	PDE8A	S359	NaN	NaN	NaN	NaN
O60658	PDE8A	S457	NaN	NaN	NaN	-1.49037
O60664	PLIN3	S241	NaN	NaN	NaN	0.291105
O60673	REV3L	S1724	NaN	NaN	-1.50764	-1.84985
O60673	REV3L	S1119	NaN	NaN	NaN	NaN
O60673	REV3L	S1124	NaN	NaN	NaN	NaN
O60683	PEX10	S261	0.0464783	NaN	0.924565	1.13375
O60716	CTNND1	S252	-0.0160294	NaN	1.65956	0.0252342
O60716	CTNND1	S895	0.252244	-0.213628	1.08871	NaN
O60716	CTNND1	S346	2.12794	1.77959	2.22419	-1.53547
O60716	CTNND1	S349	0.669966	1.39094	1.09631	-2.1464
O60716	CTNND1	S352	0.968572	0.691168	0.133612	-1.97458
O60716	CTNND1	S230	1.06268	1.72815	NaN	-0.583935
O60716	CTNND1	S847	0.0744944	NaN	NaN	-0.802252
O60716	CTNND1	S857	NaN	NaN	NaN	NaN
O60716	CTNND1	S320	NaN	NaN	NaN	NaN
O60716	CTNND1	S312	0.0166264	-1.19485	NaN	NaN
O60716	CTNND1	S920	0.294868	1.33486	1.07019	-1.32055
O60716	CTNND1	S899	0.182436	-1.63286	-0.926483	0.244026
O60716	CTNND1	S905	NaN	NaN	NaN	NaN
O60716	CTNND1	S288	-0.184556	-1.85423	NaN	-0.527915
O60716	CTNND1	S864	-0.41072	NaN	NaN	-0.530404
O60716	CTNND1	S868	-0.501428	NaN	NaN	0.195286
O60716	CTNND1	S171	NaN	NaN	NaN	0.601233
O60716	CTNND1	S268	NaN	NaN	NaN	0.0539608
O60716	CTNND1	S269	0.393991	-0.128106	-0.804176	-0.159956
O60716	CTNND1	S47	NaN	NaN	NaN	NaN
O60716	CTNND1	S244	-0.0349483	-0.689601	1.04941	0.243108
O60762	DPM1	S21	NaN	NaN	NaN	NaN
O60763	USO1	S942	NaN	NaN	-0.416047	-1.50143
O60784	TOM1	S462	NaN	NaN	-4.10658	-1.55118
O60784	TOM1	S464	-1.63333	NaN	NaN	NaN
O60784	TOM1	S355	NaN	NaN	NaN	NaN
O60784	TOM1	S359	0.657251	NaN	NaN	0.250271
Q99879	HIST1H2BM	S37	NaN	NaN	NaN	NaN
Q99879	HIST1H2BM	S39	3.72073	NaN	NaN	-1.86313
Q99879	HIST1H2BM	S113	NaN	-0.749439	NaN	NaN
Q99879	HIST1H2BM	S56	NaN	NaN	NaN	NaN
O60825	PFKFB2	S466	0.343891	NaN	NaN	-0.736641
O60825	PFKFB2	S483	-0.652506	-0.140122	-1.16528	0.191395
O60825	PFKFB2	S493	NaN	NaN	NaN	-3.18616
O60832	DKC1	S485	0.873384	NaN	NaN	0.422881
O60832	DKC1	S494	2.22982	3.95546	4.42712	0.547241
O60832	DKC1	S513	NaN	NaN	NaN	-0.547628
O60832	DKC1	S451	1.75517	8.67368	2.85849	-1.17981
O60832	DKC1	S453	1.9371	8.28742	2.90817	-1.14799
O60832	DKC1	S455	0.633163	NaN	NaN	-1.80068
O60832	DKC1	S422	NaN	NaN	NaN	NaN
O60832	DKC1	S21	NaN	NaN	NaN	NaN
O60841	EIF5B	S1168	NaN	NaN	NaN	0.732353
O60841	EIF5B	S107	NaN	NaN	NaN	1.0539
O60841	EIF5B	S113	0.887257	2.00547	2.98062	1.11152
O60841	EIF5B	S164	2.35175	2.57711	4.66804	0.667637
O60841	EIF5B	S214	NaN	NaN	NaN	0.551613
O60841	EIF5B	S135	NaN	NaN	NaN	0.951745
O60841	EIF5B	S137	-1.94638	NaN	NaN	0.951745
O60884	DNAJA2	S123	1.77368	-2.4737	NaN	-1.60748
O60885	BRD4	S1117	1.02936	-0.752441	0.798674	0.500216
O60885	BRD4	S470	-1.97503	NaN	NaN	-1.703
O60885	BRD4	S1126	0.147856	-2.03012	1.81265	-1.84881
O60885	BRD4	S601	2.90413	6.08597	NaN	1.02697
O60890	OPHN1	S652	NaN	NaN	NaN	0.185976
O60890	OPHN1	S703	NaN	-1.70684	1.83339	-0.874266
O60934	NBN	S432	0.76432	0.866002	0.0921249	0.320831
O60934	NBN	S615	NaN	NaN	NaN	NaN
O60934	NBN	S397	NaN	NaN	NaN	0.363327
O60934	NBN	S343	1.63427	3.94039	3.78797	-0.488007
O75064	DENND4B	S736	1.28163	NaN	NaN	0.702662
O75113	N4BP1	S288	NaN	0.837099	-0.860976	NaN
O75122	CLASP2	S360	NaN	NaN	NaN	NaN
O75122	CLASP2	S525	NaN	NaN	NaN	-0.0944462
O75122	CLASP2	S529	NaN	NaN	NaN	-0.0944462
O75122	CLASP2	S368	NaN	NaN	NaN	NaN
O75122	CLASP2	S370	0.7972	NaN	NaN	0.663151
O75122	CLASP2	S327	-0.606547	NaN	-1.09695	0.289152
O75128	COBL	S347	0.0126276	1.00258	0.829437	-0.519458
O75128	COBL	S235	1.69158	3.32009	NaN	1.01484
O75128	COBL	S815	2.03407	2.61138	NaN	-0.234173
O75128	COBL	S917	NaN	-1.86961	NaN	NaN
O75128	COBL	S324	0.486987	NaN	NaN	-2.43154
O75128	COBL	S440	NaN	NaN	NaN	NaN
O75131	CPNE3	S197	NaN	NaN	NaN	NaN
O75131	CPNE3	S242	NaN	-0.606418	NaN	-1.47002
O75132	ZBED4	S624	-0.376298	NaN	-1.55792	0.455294
O75140	DEPDC5	S503	NaN	NaN	NaN	0.723592
O75143	ATG13	S361	-1.83811	-1.5012	NaN	0.203858
O75145	PPFIA3	S17	NaN	NaN	NaN	0.140203
O75145	PPFIA3	S1164	NaN	NaN	NaN	-0.282265
O75146	HIP1R	S19	NaN	NaN	NaN	NaN
O75151	PHF2	S655	-0.943792	NaN	NaN	1.06006
O75151	PHF2	S458	NaN	NaN	NaN	0.380527
O75151	PHF2	S459	1.07125	NaN	NaN	NaN
O75151	PHF2	S681	2.74078	2.80847	0.803164	-1.1871
O75151	PHF2	S705	-0.553887	-0.910495	NaN	0.281592
O75151	PHF2	S474	2.22888	2.64105	5.21728	-0.11862
O75151	PHF2	S539	-0.71169	NaN	NaN	1.19526
O75151	PHF2	S899	4.12679	NaN	1.38151	0.464638
O75151	PHF2	S905	2.35354	NaN	0.128489	0.446165
O75151	PHF2	S1056	-0.930341	NaN	0.0102835	0.523647
O75151	PHF2	S1058	NaN	NaN	NaN	NaN
O75151	PHF2	S1059	NaN	1.79203	NaN	NaN
O75151	PHF2	S625	1.06705	-1.54431	NaN	0.695091
O75152	ZC3H11A	S290	2.08889	4.07443	1.96365	-0.798444
O75152	ZC3H11A	S295	1.99412	NaN	NaN	0.0400219
O75152	ZC3H11A	S758	1.87376	1.55441	0.705632	-0.493954
O75152	ZC3H11A	S759	NaN	NaN	NaN	-1.95912
O75152	ZC3H11A	S761	1.49017	0.970557	NaN	-0.100579
O75152	ZC3H11A	S132	-0.537827	NaN	NaN	0.354977
O75152	ZC3H11A	S108	0.0109129	2.71228	-0.154825	-1.31254
O75153	CLUH	S664	0.00897408	NaN	NaN	0.707268
O75167	PHACTR2	S237	-0.0181541	0.285279	-1.2471	-0.118303
O75167	PHACTR2	S522	0.316179	NaN	NaN	0.0452652
O75170	PPP6R2	S771	NaN	NaN	NaN	0.235085
O75175	CNOT3	S299	-1.68807	-0.476529	NaN	NaN
O75179	ANKRD17	S2401	NaN	NaN	NaN	0.154146
O75179	ANKRD17	S2405	NaN	NaN	NaN	NaN
O75179	ANKRD17	S19	NaN	NaN	NaN	NaN
O75179	ANKRD17	S2044	NaN	NaN	NaN	0.342193
O75179	ANKRD17	S2045	NaN	NaN	NaN	0.342193
O75179	ANKRD17	S1709	-2.44798	-2.1728	-0.627701	1.17226
O75179	ANKRD17	S2059	NaN	NaN	NaN	0.823606
O75179	ANKRD17	S2067	1.32074	0.435914	NaN	1.04258
O75179	ANKRD17	S1635	NaN	NaN	NaN	NaN
O75179	ANKRD17	S1693	NaN	NaN	1.94293	NaN
O75179	ANKRD17	S1696	NaN	NaN	NaN	0.946083
O75179	ANKRD17	S1700	NaN	NaN	0.313725	0.930439
O75190	DNAJB6	S277	-0.542849	NaN	NaN	1.07674
O75190	DNAJB6	S15	NaN	-0.235091	NaN	NaN
O75264	SMIM24	S73	NaN	NaN	NaN	-0.497372
O75324	SNN	S49	NaN	NaN	NaN	NaN
O75333	TBX10	S154	NaN	NaN	NaN	NaN
O75351	VPS4B	S102	NaN	NaN	-1.15067	NaN
O75362	ZNF217	S407	0.402122	NaN	NaN	0.586443
O75362	ZNF217	S570	-0.644091	NaN	-0.560833	NaN
O75362	ZNF217	S441	NaN	-1.76533	NaN	-2.25823
O75362	ZNF217	S445	NaN	-1.76533	NaN	-2.25823
O75362	ZNF217	S795	NaN	NaN	NaN	0.756673
O75362	ZNF217	S848	0.120324	0.61744	2.27474	1.21975
O75363	BCAS1	S314	NaN	NaN	NaN	NaN
O75363	BCAS1	S552	NaN	NaN	NaN	NaN
O75367	H2AFY	S170	-0.108661	NaN	NaN	-0.111665
O75367	H2AFY	S173	-0.1922	NaN	NaN	-0.39448
O75369	FLNB	S2107	0.719517	4.15066	1.9713	-0.100221
O75369	FLNB	S2113	NaN	NaN	NaN	NaN
O75369	FLNB	S983	-0.479185	4.09784	0.474381	-0.873431
O75369	FLNB	S2478	NaN	NaN	NaN	1.06072
O75369	FLNB	S1916	1.88126	NaN	NaN	0.892189
O75369	FLNB	S1505	NaN	2.34732	NaN	-2.88752
O75369	FLNB	S2465	NaN	NaN	NaN	NaN
O75376	NCOR1	S1472	1.82693	1.88838	0.488218	-1.21383
O75376	NCOR1	S1263	NaN	NaN	NaN	-0.184685
O75376	NCOR1	S158	NaN	NaN	NaN	0.911946
O75376	NCOR1	S172	NaN	NaN	NaN	0.498731
O75376	NCOR1	S1196	NaN	NaN	NaN	NaN
O75376	NCOR1	S2315	NaN	NaN	NaN	0.2809
O75376	NCOR1	S2337	NaN	NaN	NaN	-1.3002
O75376	NCOR1	S2184	NaN	NaN	-1.17963	0.283003
O75376	NCOR1	S992	NaN	NaN	NaN	NaN
O75376	NCOR1	S2102	NaN	NaN	NaN	0.351986
O75376	NCOR1	S2120	-0.354535	NaN	4.51717	-0.189163
O75376	NCOR1	S1977	NaN	NaN	NaN	-2.00709
O75376	NCOR1	S1981	NaN	NaN	NaN	-2.27193
O75381	PEX14	S232	-1.15104	NaN	NaN	-0.0562525
O75381	PEX14	S335	NaN	-0.818113	NaN	-0.32304
O75382	TRIM3	S427	NaN	NaN	NaN	NaN
O75382	TRIM3	S7	3.25897	0.742747	NaN	0.0467033
O75385	ULK1	S623	NaN	NaN	NaN	NaN
O75385	ULK1	S469	NaN	NaN	NaN	0.106218
O75387	SLC43A1	S267	NaN	NaN	NaN	NaN
O75391	SPAG7	S158	NaN	NaN	NaN	NaN
O75396	SEC22B	S177	NaN	-2.97539	NaN	NaN
O75396	SEC22B	S164	NaN	NaN	NaN	NaN
O75396	SEC22B	S168	NaN	NaN	NaN	-0.51708
O75396	SEC22B	S137	-0.107413	1.72863	NaN	-2.06325
O75398	DEAF1	S176	-0.0179596	2.53834	NaN	-1.67409
O75398	DEAF1	S211	NaN	NaN	NaN	NaN
O75400	PRPF40A	S935	NaN	NaN	NaN	NaN
O75400	PRPF40A	S938	NaN	NaN	NaN	NaN
O75400	PRPF40A	S787	0.334099	1.42162	NaN	-1.18915
O75400	PRPF40A	S885	NaN	NaN	NaN	NaN
O75400	PRPF40A	S888	-1.08169	1.91371	1.51043	1.85953
O75410	TACC1	S347	NaN	NaN	NaN	NaN
O75420	GIGYF1	S24	4.67056	NaN	NaN	-0.627232
O75420	GIGYF1	S137	NaN	NaN	NaN	NaN
O75420	GIGYF1	S638	0.180282	NaN	NaN	0.173281
O75427	LRCH4	S281	NaN	NaN	NaN	-0.624741
O75427	LRCH4	S380	NaN	NaN	NaN	NaN
O75427	LRCH4	S432	NaN	NaN	NaN	NaN
O75427	LRCH4	S515	1.33562	NaN	NaN	0.43047
O75427	LRCH4	S521	NaN	NaN	NaN	NaN
O75427	LRCH4	S589	NaN	NaN	NaN	NaN
O75448	MED24	S862	NaN	1.44323	2.86776	-1.03584
O75449	KATNA1	S170	1.44639	-1.46688	NaN	0.732309
O75475	PSIP1	S129	-0.48707	-0.906933	2.96881	0.975679
O75475	PSIP1	S522	0.348883	2.37579	-2.38888	0.294911
O75475	PSIP1	S116	-0.761408	0.10636	0.831812	0.972609
O75475	PSIP1	S118	NaN	-0.109693	NaN	0.972609
O75475	PSIP1	S514	NaN	NaN	NaN	3.42666
O75475	PSIP1	S206	NaN	NaN	NaN	NaN
O75475	PSIP1	S106	0.770208	0.748139	-0.148378	0.79767
O75475	PSIP1	S177	-0.0182343	NaN	NaN	NaN
O75475	PSIP1	S273	-0.716111	-0.0995073	1.89227	0.792597
O75475	PSIP1	S275	-0.587674	1.5423	1.89227	0.792597
O75494	SRSF10	S106	NaN	NaN	NaN	NaN
O75494	SRSF10	S107	-0.0777149	NaN	NaN	0.372656
O75494	SRSF10	S133	-0.0131702	-1.74531	0.693634	-0.197546
O75494	SRSF10	S158	NaN	NaN	NaN	NaN
O75494	SRSF10	S131	0.896631	-0.704248	1.22713	0.743332
O75494	SRSF10	S251	2.56299	NaN	NaN	NaN
O75494	SRSF10	S253	NaN	NaN	0.00472736	0.866836
O75494	SRSF10	S256	NaN	NaN	NaN	0.546993
O75509	TNFRSF21	S521	NaN	NaN	NaN	NaN
O75509	TNFRSF21	S541	2.35469	0.961482	5.12416	-1.34846
O75528	TADA3	S298	NaN	NaN	NaN	NaN
O75533	SF3B1	S488	1.35478	0.84912	NaN	NaN
O75533	SF3B1	S349	-1.43882	NaN	NaN	NaN
O75533	SF3B1	S129	-0.464409	2.29152	NaN	-0.0279808
O75533	SF3B1	S194	-0.383282	1.81611	NaN	0.586746
O75534	CSDE1	S123	NaN	-0.673869	NaN	NaN
O75554	WBP4	S262	NaN	NaN	NaN	NaN
O75554	WBP4	S220	NaN	NaN	NaN	NaN
O75569	PRKRA	S18	NaN	0.79	4.06661	-0.868469
O75569	PRKRA	S167	NaN	NaN	NaN	NaN
O75581	LRP6	S1490	-0.403471	NaN	NaN	NaN
O75592	MYCBP2	S2774	NaN	NaN	NaN	NaN
O75592	MYCBP2	S2882	NaN	NaN	NaN	NaN
O75592	MYCBP2	S2315	NaN	NaN	NaN	NaN
O75592	MYCBP2	S2783	-0.961427	NaN	NaN	NaN
O75592	MYCBP2	S2833	NaN	NaN	NaN	NaN
O75592	MYCBP2	S2751	NaN	NaN	NaN	NaN
O75592	MYCBP2	S3440	NaN	NaN	NaN	-1.3381
O75592	MYCBP2	S3444	NaN	NaN	NaN	-1.37577
O75592	MYCBP2	S3467	NaN	NaN	-0.434887	-1.46206
O75626	PRDM1	S288	NaN	1.79005	NaN	NaN
O75626	PRDM1	S272	-0.594618	-0.154974	NaN	0.166737
O75626	PRDM1	S341	3.03518	NaN	NaN	0.898324
O75643	SNRNP200	S225	-0.334191	2.49715	NaN	0.405554
O75643	SNRNP200	S1607	NaN	NaN	NaN	NaN
O75665	OFD1	S774	NaN	NaN	NaN	-0.041153
O75665	OFD1	S686	0.915486	-0.501146	-0.409784	0.727559
O75665	OFD1	S735	NaN	NaN	NaN	0.281952
O75665	OFD1	S669	0.412775	NaN	NaN	0.430543
O75674	TOM1L1	S323	NaN	NaN	NaN	-0.330857
O75676	RPS6KA4	S343	-0.95766	1.64482	NaN	-2.0488
O75676	RPS6KA4	S347	-0.684672	2.35389	NaN	-1.78448
O75676	RPS6KA4	S745	-0.382354	-1.67231	-1.07573	0.576447
O75676	RPS6KA4	S681	NaN	NaN	NaN	NaN
O75683	SURF6	S138	4.14125	-0.396109	6.19694	0.122675
O75683	SURF6	S206	NaN	4.94484	NaN	NaN
O75691	UTP20	S2601	-1.14853	1.21554	0.541771	1.37269
O75691	UTP20	S2637	NaN	NaN	NaN	NaN
O75694	NUP155	S992	1.14695	0.415341	0.593683	0.732294
O75695	RP2	S219	3.1715	NaN	NaN	NaN
O75695	RP2	S224	3.1715	NaN	NaN	NaN
O75717	WDHD1	S407	NaN	NaN	NaN	NaN
O75717	WDHD1	S394	-0.756598	NaN	1.09697	NaN
O75764	TCEA3	S115	NaN	NaN	1.81902	-0.260813
O75781	PALM	S124	-2.2239	-0.855611	NaN	2.4578
O75781	PALM	S116	-2.15389	NaN	5.21389	NaN
O75781	PALM	S152	NaN	-0.63533	-0.286647	NaN
O75781	PALM	S162	NaN	NaN	NaN	NaN
O75815	BCAR3	S370	NaN	NaN	NaN	-0.939733
O75815	BCAR3	S375	NaN	NaN	NaN	-0.318433
O75821	EIF3G	S42	NaN	NaN	3.26096	1.39283
O75864	PPP1R37	S561	-0.0744076	-1.58787	-0.39616	0.557211
O75864	PPP1R37	S544	NaN	2.30256	NaN	NaN
O75907	DGAT1	S18	NaN	NaN	NaN	NaN
O75907	DGAT1	S14	0.729126	NaN	NaN	-0.399982
O75909	CCNK	S340	-0.461486	-0.902013	0.56844	0.987576
O75909	CCNK	S9	NaN	NaN	NaN	0.722445
O75909	CCNK	S324	-0.920692	-1.82483	-0.124808	1.33339
O75909	CCNK	S328	-0.470406	NaN	NaN	1.20789
O75909	CCNK	S329	-0.571174	-0.155921	0.797978	1.43597
O75925	PIAS1	S503	NaN	NaN	NaN	NaN
O75925	PIAS1	S485	NaN	NaN	NaN	-0.346998
O75925	PIAS1	S488	NaN	-1.28306	NaN	-0.145972
O75928	PIAS2	S499	3.42088	NaN	NaN	NaN
O75940	SMNDC1	S201	NaN	NaN	NaN	NaN
O75955	FLOT1	S385	1.1238	1.30739	NaN	NaN
O75962	TRIO	S2455	-2.57962	NaN	NaN	NaN
O75962	TRIO	S2476	NaN	NaN	NaN	-0.9406
O75962	TRIO	S2477	NaN	NaN	NaN	-1.02696
O75995	SASH3	S355	NaN	NaN	NaN	0.513798
O75995	SASH3	S38	NaN	NaN	NaN	NaN
O76021	RSL1D1	S427	0.221205	1.39219	3.03686	1.4412
O76021	RSL1D1	S361	-0.219538	3.50101	3.37825	1.58158
O76021	RSL1D1	S325	NaN	NaN	NaN	NaN
O76021	RSL1D1	S443	0.381649	3.15223	2.77136	2.78056
O76021	RSL1D1	S445	-1.00026	NaN	NaN	NaN
O76021	RSL1D1	S90	-1.6447	NaN	NaN	-1.02293
O76021	RSL1D1	S92	-0.818432	NaN	NaN	-3.60252
O76021	RSL1D1	S392	-0.274021	NaN	2.54197	0.89353
O76021	RSL1D1	S396	-0.274021	NaN	NaN	3.94357
O76024	WFS1	S32	-0.556129	NaN	NaN	0.531549
O76024	WFS1	S235	NaN	NaN	NaN	NaN
O76024	WFS1	S236	NaN	NaN	NaN	NaN
O76039	CDKL5	S306	-0.789739	NaN	NaN	NaN
O76080	ZFAND5	S48	NaN	NaN	NaN	0.253585
O76094	SRP72	S621	1.06796	-0.26781	0.6224	-0.332855
O76094	SRP72	S625	-1.21824	-0.841556	-0.252428	-2.10808
O94761	RECQL4	S27	NaN	NaN	NaN	NaN
O94761	RECQL4	S89	NaN	NaN	NaN	0.269692
O94761	RECQL4	S251	NaN	9.54071	NaN	0.761297
O94762	RECQL5	S727	NaN	NaN	NaN	NaN
O94762	RECQL5	S858	NaN	NaN	NaN	NaN
O94762	RECQL5	S488	NaN	NaN	NaN	NaN
O94762	RECQL5	S491	NaN	NaN	NaN	0.73292
O94762	RECQL5	S815	0.343046	0.890306	1.32579	0.384056
O94776	MTA2	S435	NaN	NaN	NaN	NaN
O94782	USP1	S66	3.05176e-05	NaN	NaN	-1.99279
O94782	USP1	S67	-0.399356	NaN	NaN	-2.46391
O94782	USP1	S313	NaN	NaN	NaN	0.998726
O94782	USP1	S475	NaN	NaN	NaN	0.819709
O94804	STK10	S450	NaN	NaN	NaN	-0.475163
O94804	STK10	S454	NaN	NaN	NaN	-0.609623
O94804	STK10	S514	NaN	NaN	NaN	0.10808
O94804	STK10	S438	NaN	NaN	NaN	0.715199
O94804	STK10	S20	NaN	NaN	NaN	NaN
O94804	STK10	S417	-0.129732	-1.32428	-0.836628	1.01709
O94806	PRKD3	S213	NaN	NaN	NaN	NaN
O94806	PRKD3	S735	NaN	NaN	NaN	NaN
O94811	TPPP	S160	1.45823	-0.195567	0.312947	0.699614
O94819	KBTBD11	S107	NaN	NaN	-0.0699091	0.0394344
O94819	KBTBD11	S310	NaN	-1.38686	1.42742	0.289241
O94819	KBTBD11	S314	NaN	-1.38686	1.42742	0.641172
O94826	TOMM70	S91	-0.244672	6.46318	1.17921	-0.432659
O94826	TOMM70	S434	2.12845	NaN	NaN	NaN
O94832	MYO1D	S553	NaN	NaN	NaN	NaN
O94842	TOX4	S181	-0.7132	NaN	NaN	NaN
O94842	TOX4	S182	-0.7132	NaN	NaN	-2.23597
O94854	KIAA0754	S181	1.64064	NaN	NaN	NaN
O94854	KIAA0754	S666	NaN	NaN	NaN	0.478518
O94854	KIAA0754	S668	-0.151574	NaN	NaN	NaN
O94868	FCHSD2	S644	NaN	NaN	NaN	0.206539
O94874	UFL1	S458	0.31325	NaN	5.74645	1.7236
O94874	UFL1	S462	NaN	NaN	NaN	1.78198
O94874	UFL1	S790	NaN	NaN	NaN	NaN
O94875	SORBS2	S259	-0.396437	-0.937901	0.560569	0.392439
O94875	SORBS2	S302	-1.00839	-0.033042	NaN	0.381178
O94875	SORBS2	S278	NaN	NaN	NaN	-1.45267
O94876	TMCC1	S414	0.22749	0.920532	4.98138	-0.144197
O94876	TMCC1	S382	1.71321	NaN	NaN	-2.60934
O94876	TMCC1	S134	-1.16406	NaN	NaN	0.0200195
O94876	TMCC1	S479	NaN	NaN	NaN	NaN
O94880	PHF14	S835	1.58056	NaN	2.40713	0.0944672
O94880	PHF14	S280	NaN	NaN	NaN	-0.85563
O94880	PHF14	S290	0.729623	2.42061	3.5833	-0.491152
O94880	PHF14	S294	-0.793014	NaN	NaN	NaN
O94880	PHF14	S84	NaN	NaN	NaN	NaN
O94880	PHF14	S91	NaN	NaN	NaN	NaN
O94880	PHF14	S530	NaN	NaN	0.804296	NaN
O94880	PHF14	S298	-1.21061	2.16726	-0.577739	-1.0626
O94880	PHF14	S302	1.23153	NaN	NaN	-0.998747
O94880	PHF14	S308	NaN	NaN	NaN	0.27791
O94885	SASH1	S507	NaN	NaN	NaN	0.715275
O94885	SASH1	S510	NaN	NaN	NaN	0.684093
O94885	SASH1	S248	-0.648639	NaN	NaN	NaN
O94885	SASH1	S442	NaN	NaN	NaN	NaN
O94885	SASH1	S1028	NaN	NaN	NaN	0.31953
O94885	SASH1	S743	-0.470224	NaN	0.709039	NaN
O94885	SASH1	S813	2.83488	-4.04855	NaN	-1.51118
O94886	TMEM63A	S496	NaN	NaN	NaN	NaN
O94886	TMEM63A	S735	NaN	NaN	NaN	NaN
O94886	TMEM63A	S739	-0.020195	NaN	NaN	-0.487139
O94887	FARP2	S427	0.640429	1.39378	NaN	-1.34511
O94887	FARP2	S428	0.00870514	NaN	NaN	-0.981336
O94887	FARP2	S389	NaN	NaN	NaN	NaN
O94887	FARP2	S876	NaN	NaN	NaN	NaN
O94887	FARP2	S886	1.65014	NaN	NaN	0.658935
O94888	UBXN7	S288	NaN	NaN	NaN	NaN
O94901	SUN1	S138	0.299569	NaN	NaN	-0.0292025
O94910	ADGRL1	S1129	NaN	NaN	NaN	NaN
O94913	PCF11	S705	NaN	NaN	NaN	-0.284977
O94913	PCF11	S777	NaN	NaN	NaN	NaN
O94913	PCF11	S370	NaN	NaN	NaN	0.478838
O94913	PCF11	S372	NaN	NaN	NaN	0.478838
O94913	PCF11	S509	1.51354	-0.427486	NaN	NaN
O94913	PCF11	S511	-0.0620136	-0.427486	NaN	NaN
O94913	PCF11	S489	0.582865	1.15697	NaN	0.36553
O94913	PCF11	S494	2.50164	1.15697	NaN	0.549902
O94913	PCF11	S487	NaN	NaN	NaN	NaN
O94915	FRYL	S1945	NaN	NaN	NaN	-1.57698
O94915	FRYL	S2272	NaN	NaN	NaN	NaN
O94916	NFAT5	S561	NaN	NaN	NaN	NaN
O94921	CDK14	S95	NaN	NaN	NaN	NaN
O94923	GLCE	S73	NaN	NaN	NaN	NaN
O94929	ABLIM3	S373	0.507883	3.25689	0.963023	0.758453
O94929	ABLIM3	S503	0.906616	NaN	NaN	0.629871
O94929	ABLIM3	S504	-2.30518	NaN	NaN	NaN
O94929	ABLIM3	S388	NaN	NaN	3.00059	0.917976
O94929	ABLIM3	S282	0.0146856	0.0239363	NaN	0.661943
O94953	KDM4B	S622	NaN	NaN	NaN	-0.162294
O94956	SLCO2B1	S320	2.47471	NaN	NaN	0.676474
O94964	SOGA1	S1303	-2.34306	-0.27038	-0.677554	0.818131
O94964	SOGA1	S1017	NaN	NaN	NaN	0.29809
O94979	SEC31A	S799	-0.459263	-2.5427	-0.142528	-0.599001
O94979	SEC31A	S1163	NaN	NaN	NaN	NaN
O94986	CEP152	S1589	NaN	NaN	NaN	NaN
O94986	CEP152	S1461	0.796334	NaN	NaN	-0.0630322
O94988	FAM13A	S856	NaN	NaN	NaN	-2.97843
O95049	TJP3	S378	2.62234	NaN	NaN	1.72223
O95049	TJP3	S203	3.07697	-0.757812	4.27696	-0.203529
O95049	TJP3	S164	-0.117312	2.8383	-0.207525	-0.0784693
O95049	TJP3	S169	NaN	NaN	0.857084	-0.761126
O95049	TJP3	S319	-1.00202	NaN	-1.27798	-0.0212355
O95049	TJP3	S323	NaN	NaN	NaN	0.552125
O95049	TJP3	S327	NaN	NaN	NaN	0.379755
O95049	TJP3	S591	-0.475878	-0.970497	-0.0578327	-0.294254
O95049	TJP3	S856	0.239514	1.10826	1.02365	-0.0955191
O95049	TJP3	S346	4.0088	-1.50419	0.284496	-0.609035
O95049	TJP3	S368	1.3995	NaN	NaN	NaN
O95049	TJP3	S369	NaN	NaN	NaN	NaN
O95049	TJP3	S371	1.76597	NaN	0.38651	0.257685
O95067	CCNB2	S92	NaN	0.685809	NaN	NaN
O95071	UBR5	S2011	-0.268767	NaN	NaN	NaN
O95071	UBR5	S2241	NaN	NaN	NaN	-0.626689
Q8IVT2	MISP	S553	1.42565	0.5774	-0.631615	0.785754
O95071	UBR5	S1549	-0.514647	-1.2791	2.12124	0.843821
O95071	UBR5	S2486	NaN	NaN	NaN	NaN
O95071	UBR5	S327	0.3248	NaN	NaN	NaN
O95073	FSBP	S221	NaN	NaN	NaN	NaN
O95104	SCAF4	S656	NaN	NaN	NaN	-0.131443
O95125	ZNF202	S33	NaN	NaN	NaN	NaN
O95136	S1PR2	S333	NaN	NaN	NaN	3.98831
O95168	NDUFB4	S26	1.99585	NaN	NaN	NaN
O95171	SCEL	S195	1.56741	NaN	NaN	0.0448608
O95171	SCEL	S196	3.09769	NaN	2.47856	-0.557178
O95171	SCEL	S312	-0.294768	NaN	NaN	-0.713998
O95171	SCEL	S389	-0.726889	-3.90641	-3.3723	-1.12208
O95171	SCEL	S68	1.02839	2.82649	-0.755278	8.49185
O95171	SCEL	S10	1.21472	1.24228	2.80355	0.787449
O95171	SCEL	S524	NaN	NaN	NaN	NaN
O95171	SCEL	S347	0.779308	0.324409	NaN	0.233889
O95171	SCEL	S289	NaN	NaN	NaN	-0.0449591
O95171	SCEL	S475	2.056	5.9946	0.580337	0.483793
O95171	SCEL	S91	NaN	NaN	NaN	1.11204
O95197	RTN3	S30	NaN	NaN	NaN	NaN
O95197	RTN3	S243	NaN	NaN	NaN	0.325813
O95197	RTN3	S453	-0.630691	-0.928508	NaN	NaN
O95197	RTN3	S575	NaN	NaN	NaN	NaN
O95197	RTN3	S227	NaN	NaN	NaN	NaN
O95197	RTN3	S229	0.385558	2.0663	0.416406	-0.662657
O95208	EPN2	S173	NaN	NaN	NaN	0.252039
O95210	STBD1	S211	-2.58618	0.00953197	NaN	NaN
O95218	ZRANB2	S143	NaN	NaN	NaN	NaN
O95218	ZRANB2	S120	2.41718	1.23719	NaN	0.48922
O95218	ZRANB2	S153	NaN	2.05628	-0.114683	1.15219
O95218	ZRANB2	S280	NaN	NaN	NaN	2.03702
O95218	ZRANB2	S181	NaN	NaN	NaN	-0.278271
O95218	ZRANB2	S188	0.531781	4.94775	3.20343	0.762434
O95218	ZRANB2	S193	2.71782	6.23873	NaN	NaN
O95232	LUC7L3	S425	-0.922359	0.99064	NaN	0.998619
O95232	LUC7L3	S431	0.453056	0.908417	NaN	1.04301
O95239	KIF4A	S961	NaN	NaN	NaN	NaN
O95239	KIF4A	S810	NaN	NaN	NaN	NaN
O95239	KIF4A	S815	-0.598678	NaN	NaN	NaN
O95239	KIF4A	S394	0.00594902	NaN	NaN	NaN
O95239	KIF4A	S951	NaN	NaN	NaN	NaN
O95239	KIF4A	S801	NaN	NaN	NaN	-3.01944
O95243	MBD4	S428	-0.87642	0.561816	NaN	NaN
O95243	MBD4	S387	-0.435038	NaN	NaN	NaN
O95243	MBD4	S318	NaN	NaN	NaN	NaN
O95248	SBF1	S1139	NaN	NaN	NaN	0.564968
O95251	KAT7	S162	NaN	0.69303	NaN	NaN
O95251	KAT7	S403	NaN	NaN	NaN	NaN
O95251	KAT7	S50	NaN	NaN	NaN	0.00507641
O95251	KAT7	S52	NaN	NaN	NaN	NaN
O95251	KAT7	S53	1.28716	NaN	NaN	NaN
O95251	KAT7	S56	1.28716	NaN	NaN	NaN
O95251	KAT7	S57	NaN	NaN	NaN	0.944984
O95251	KAT7	S64	NaN	NaN	NaN	NaN
O95251	KAT7	S124	0.0335274	-1.8163	-0.227026	0.640495
O95251	KAT7	S99	NaN	NaN	NaN	-0.616982
O95251	KAT7	S102	NaN	1.46594	2.7104	NaN
O95292	VAPB	S146	NaN	NaN	NaN	NaN
O95292	VAPB	S156	1.87153	NaN	NaN	0.0135679
O95292	VAPB	S158	0.181636	NaN	NaN	-2.20274
O95292	VAPB	S159	NaN	NaN	NaN	-0.18479
O95292	VAPB	S160	0.11713	NaN	NaN	-0.745544
O95292	VAPB	S206	1.69787	2.66223	NaN	-0.88688
O95295	SNAPIN	S133	NaN	2.35513	NaN	-1.78498
O95297	MPZL1	S204	NaN	NaN	NaN	NaN
O95297	MPZL1	S210	1.69483	3.75835	NaN	0.862099
O95297	MPZL1	S219	0.405382	NaN	1.11289	NaN
O95297	MPZL1	S221	4.04067	0.715986	2.09017	0.638996
O95297	MPZL1	S260	NaN	NaN	NaN	NaN
O95359	TACC2	S2512	NaN	NaN	NaN	-2.04362
O95359	TACC2	S2317	NaN	NaN	1.39108	-3.04903
O95359	TACC2	S2321	NaN	NaN	1.39108	-3.04903
O95359	TACC2	S2072	NaN	NaN	NaN	NaN
O95359	TACC2	S2226	0.258452	-1.21415	-1.68793	0.267912
O95359	TACC2	S962	NaN	NaN	NaN	-0.324501
O95365	ZBTB7A	S337	-0.784225	1.08825	0.235658	0.585566
O95365	ZBTB7A	S341	-0.566495	NaN	-1.84992	0.790718
O95365	ZBTB7A	S511	NaN	NaN	-0.171933	1.09366
O95365	ZBTB7A	S526	0.893242	0.758324	0.695529	0.558872
O95391	SLU7	S235	0.747512	NaN	NaN	NaN
O95391	SLU7	S215	1.14418	0.999394	NaN	0.711826
O95394	PGM3	S64	NaN	-0.352839	NaN	-2.92499
O95396	MOCS3	S47	NaN	NaN	NaN	-1.37753
O95400	CD2BP2	S195	1.4795	0.120003	0.526426	1.4735
O95402	MED26	S447	0.0270634	-5.7207	-1.82585	0.867992
O95402	MED26	S373	NaN	NaN	NaN	NaN
O95402	MED26	S299	-0.132031	-1.2131	NaN	NaN
O95425	SVIL	S238	NaN	NaN	NaN	0.578869
O95425	SVIL	S245	NaN	NaN	NaN	0.82943
O95425	SVIL	S914	NaN	NaN	NaN	NaN
O95425	SVIL	S1225	NaN	-3.39025	NaN	-0.20263
O95425	SVIL	S769	NaN	-0.820058	-0.112736	0.310446
O95425	SVIL	S261	1.22489	NaN	NaN	-0.669173
O95425	SVIL	S263	NaN	NaN	NaN	-0.668633
O95425	SVIL	S270	-0.181745	2.00577	NaN	-0.579355
O95425	SVIL	S1120	NaN	NaN	NaN	NaN
O95429	BAG4	S179	2.12924	NaN	-0.08675	0.659536
O95453	PARN	S619	3.58546	NaN	1.87434	0.337961
O95453	PARN	S623	NaN	NaN	NaN	NaN
O95453	PARN	S557	2.4734	NaN	NaN	0.380539
O95453	PARN	S163	NaN	NaN	NaN	NaN
O95466	FMNL1	S1031	0.0310955	-2.6163	5.1999	1.03231
O95466	FMNL1	S184	NaN	3.70028	NaN	-0.609274
O95466	FMNL1	S624	-0.544987	-3.56185	0.030756	0.229361
O95484	CLDN9	S201	NaN	4.20952	7.2478	NaN
O95484	CLDN9	S204	NaN	5.06022	7.2478	NaN
O95487	SEC24B	S1224	-0.658261	0.830868	NaN	NaN
O95490	ADGRL2	S1374	NaN	NaN	NaN	NaN
O95490	ADGRL2	S1430	NaN	1.72032	-1.79781	-1.26612
O95490	ADGRL2	S1400	4.22732	NaN	NaN	NaN
O95503	CBX6	S301	-1.58201	NaN	NaN	0.293052
O95503	CBX6	S280	-1.36724	NaN	NaN	0.746249
O95573	ACSL3	S683	NaN	NaN	NaN	-1.51849
O95602	POLR1A	S1429	1.43304	0.36791	NaN	0.945646
O95613	PCNT	S3242	NaN	-1.24084	-1.08003	0.328105
O95613	PCNT	S2352	NaN	NaN	NaN	NaN
O95613	PCNT	S1653	0.419704	NaN	0.365637	-0.883503
O95639	CPSF4	S202	-0.849226	1.35699	2.52348	-0.541143
O95672	ECEL1	S32	NaN	NaN	-0.631218	-0.848817
O95674	CDS2	S41	NaN	NaN	NaN	NaN
O95674	CDS2	S33	NaN	0.753195	3.64902	2.46215
O95684	FGFR1OP	S156	NaN	NaN	NaN	-2.3333
O95684	FGFR1OP	S160	NaN	NaN	NaN	-2.3333
O95685	PPP1R3D	S46	-1.70426	-1.80902	-2.1399	NaN
O95685	PPP1R3D	S74	-1.25341	-1.41622	-0.403264	0.855499
O95685	PPP1R3D	S77	-0.124018	NaN	-0.480719	0.974368
O95685	PPP1R3D	S78	-0.988731	-1.41622	-0.403264	0.90678
O95696	BRD1	S852	NaN	NaN	NaN	NaN
O95696	BRD1	S17	NaN	NaN	NaN	NaN
O95696	BRD1	S18	0.437394	0.485334	NaN	0.822903
O95696	BRD1	S128	2.35866	-2.09173	-0.202338	0.0778732
O95696	BRD1	S803	NaN	-1.39623	NaN	0.562702
O95696	BRD1	S808	1.29891	NaN	NaN	0.896813
O95696	BRD1	S814	NaN	NaN	NaN	NaN
O95714	HERC2	S2928	NaN	NaN	NaN	-1.05036
O95714	HERC2	S1588	NaN	NaN	NaN	-0.588067
O95714	HERC2	S3462	-1.37188	-1.20187	-0.81885	NaN
O95747	OXSR1	S324	NaN	0.615133	NaN	NaN
O95747	OXSR1	S427	0.134346	1.82095	NaN	NaN
O95758	PTBP3	S56	-0.127439	3.66742	3.96494	1.52199
O95759	TBC1D8	S1054	NaN	NaN	NaN	NaN
O95772	STARD3NL	S39	-1.31828	NaN	NaN	0.968731
O95772	STARD3NL	S193	0.222861	1.57562	2.22437	-1.63535
O95785	WIZ	S1517	NaN	NaN	NaN	0.506992
O95785	WIZ	S1335	-1.25056	NaN	2.32359	0.396227
O95785	WIZ	S983	0.985041	2.33337	-0.919776	NaN
O95785	WIZ	S1146	1.78878	NaN	-1.13562	NaN
O95785	WIZ	S1151	NaN	NaN	NaN	NaN
O95785	WIZ	S996	0.585161	0.91369	NaN	-2.02895
O95785	WIZ	S1006	0.332241	-0.641106	NaN	NaN
O95785	WIZ	S1012	5.99651	NaN	NaN	NaN
O95785	WIZ	S1017	2.50418	0.433	NaN	-0.0323677
O95785	WIZ	S1127	NaN	NaN	NaN	NaN
O95785	WIZ	S1134	NaN	0.62561	NaN	NaN
O95785	WIZ	S1106	NaN	NaN	1.84583	NaN
O95793	STAU1	S176	0.631484	-0.687783	0.0661469	0.212572
O95793	STAU1	S390	NaN	1.42882	NaN	-1.19062
O95801	TTC4	S51	-0.862965	-0.423539	NaN	-0.042551
O95810	CAVIN2	S293	NaN	NaN	NaN	-3.18162
O95816	BAG2	S20	-1.52012	NaN	NaN	NaN
O95817	BAG3	S377	-0.563848	NaN	-3.60048	-2.16721
O95819	MAP4K4	S800	-0.0890074	0.858365	NaN	NaN
O95819	MAP4K4	S811	NaN	NaN	NaN	NaN
O95819	MAP4K4	S900	NaN	-0.0853729	NaN	-0.451313
O95819	MAP4K4	S842	-0.137094	NaN	NaN	NaN
O95819	MAP4K4	S639	NaN	NaN	NaN	1.0541
O95819	MAP4K4	S631	-0.198756	NaN	NaN	NaN
O95831	AIFM1	S268	NaN	NaN	NaN	0.554489
O95833	CLIC3	S49	NaN	NaN	NaN	NaN
O95835	LATS1	S613	NaN	NaN	NaN	0.0438156
O95835	LATS1	S244	-0.225473	-1.53022	-1.6023	0.153915
O95857	TSPAN13	S143	-0.483458	NaN	NaN	NaN
O95873	C6orf47	S112	NaN	NaN	NaN	0.51484
O95983	MBD3	S85	0.652903	NaN	1.76042	0.316366
O95983	MBD3	S86	NaN	NaN	NaN	NaN
Q9NZH5	PTTG2	S165	-1.26955	-1.31626	3.9509	0.306729
O95999	BCL10	S138	NaN	-0.957448	-0.823797	NaN
O96013	PAK4	S104	1.23137	-0.411661	NaN	1.49605	X
O96013	PAK4	S148	NaN	NaN	NaN	1.09671	X
O96013	PAK4	S181	2.2528	NaN	NaN	-1.90448	X
O96013	PAK4	S291	NaN	NaN	NaN	NaN	X
O96013	PAK4	S474	NaN	NaN	NaN	1.7267	X
O96017	CHEK2	S260	0.548025	NaN	NaN	0.859577
O96017	CHEK2	S379	NaN	NaN	NaN	-0.679592
O96019	ACTL6A	S233	NaN	NaN	NaN	0.557827
O96020	CCNE2	S21	NaN	NaN	NaN	NaN
O96028	NSD2	S121	NaN	NaN	NaN	NaN
O96028	NSD2	S437	NaN	0.593596	NaN	NaN
P00505	GOT2	S143	NaN	NaN	NaN	NaN
O96013	PAK4	T207	NaN	0.151032	NaN	-0.0553799	X
P00519	ABL1	T781	-1.60843	0.79243	-1.28313	NaN	X
P00533	EGFR	S1064	1.79719	NaN	NaN	NaN	X
P00918	CA2	S216	NaN	NaN	NaN	-2.3717
P00918	CA2	S151	3.42479	-3.36923	NaN	-0.515368
P00973	OAS1	S50	NaN	NaN	NaN	NaN
P01008	SERPINC1	S68	2.92594	NaN	NaN	0.276585
P01042	KNG1	S332	1.62611	-2.25018	0.260141	0.752588
P00533	EGFR	S991	-0.171784	NaN	NaN	NaN	X
P00533	EGFR	T1041	NaN	NaN	NaN	NaN	X
P00533	EGFR	T693	1.24632	0.254951	NaN	0.248384	X
P00533	EGFR	Y1110	0.0237265	6.65582	NaN	NaN	X
P01130	LDLR	S820	NaN	NaN	-0.216597	-1.13042
P01833	PIGR	S721	NaN	NaN	NaN	0.388439
P01833	PIGR	S673	2.28838	-2.35157	-0.950694	1.1766
P01833	PIGR	S734	4.04225	-2.61709	-0.387033	0.674639
P01833	PIGR	S735	4.79239	-2.86675	0.599668	0.552515
P01833	PIGR	S682	NaN	NaN	NaN	-0.574821
P01857	IGHG1	S327	NaN	NaN	NaN	1.09595
Q09160	HLA-A	S343	2.0194	NaN	2.60329	-0.358839
Q09160	HLA-A	S345	NaN	NaN	NaN	0.477846
Q09160	HLA-A	S350	NaN	NaN	NaN	NaN
Q09160	HLA-A	S352	2.52226	3.6015	3.32557	0.446808
Q09160	HLA-A	S356	4.00022	1.48729	8.76661	0.285051
Q09160	HLA-A	S359	2.66466	1.62963	8.99003	0.322487
P02545	LMNA	S601	NaN	NaN	NaN	NaN
P02545	LMNA	S603	-0.0921183	NaN	0.394687	0.342869
P02545	LMNA	S612	0.16076	0.319143	NaN	0.0323257
P02545	LMNA	S615	NaN	1.69564	NaN	0.279348
P02545	LMNA	S619	1.11037	NaN	1.103	0.545097
P02545	LMNA	S403	NaN	NaN	2.21569	1.72465
P02545	LMNA	S404	0.731901	1.83349	0.901719	0.806918
P02545	LMNA	S406	1.12619	3.12188	1.82932	1.42336
P02545	LMNA	S407	0.980709	3.08841	1.46636	1.24135
P02545	LMNA	S414	0.88027	0.363873	2.82563	0.704918
P02545	LMNA	S301	-1.92844	-0.263811	-0.897064	-0.0481377
P02545	LMNA	S303	NaN	NaN	NaN	-1.28614
P02545	LMNA	S307	-0.8986	NaN	-1.60524	NaN
P02545	LMNA	S66	NaN	NaN	NaN	0.56558
P02545	LMNA	S71	NaN	NaN	NaN	NaN
P02545	LMNA	S423	NaN	NaN	NaN	2.53804
P02545	LMNA	S426	NaN	NaN	NaN	NaN
P02545	LMNA	S277	0.303182	2.10353	NaN	1.57341
P02545	LMNA	S107	-0.759471	-1.85075	0.522504	-0.877232
P02545	LMNA	S390	0.694935	-0.788105	7.28992	1.10152
P02545	LMNA	S392	-1.37811	0.533348	6.48806	1.44686
P02545	LMNA	S395	NaN	NaN	NaN	1.02617
P02545	LMNA	S212	NaN	-1.49589	NaN	-0.252118
P02545	LMNA	S458	1.58116	NaN	0.0598755	0.00807953
P02545	LMNA	S463	1.79856	4.21227	2.54709	-0.362282
P02545	LMNA	S12	0.0491381	-1.10439	0.0873384	0.451604
P02545	LMNA	S17	NaN	NaN	NaN	NaN
P02545	LMNA	S18	5.91358	NaN	NaN	NaN
P02545	LMNA	S22	1.48675	5.78908	2.1668	0.79681
P02545	LMNA	S428	1.343	-0.93681	0.668457	0.790826
P02545	LMNA	S431	NaN	NaN	NaN	NaN
P02545	LMNA	S628	NaN	NaN	NaN	NaN
P02545	LMNA	S632	NaN	NaN	0.00540543	NaN
P02545	LMNA	S636	NaN	NaN	7.15471	-1.00132
P02545	LMNA	S652	NaN	NaN	NaN	NaN
P02545	LMNA	S533	NaN	-2.20782	0.886315	-0.382686
P02671	FGA	S281	NaN	NaN	NaN	0.834007
P02671	FGA	S549	NaN	NaN	NaN	0.799473
P02671	FGA	S524	NaN	NaN	NaN	-2.46941
P02671	FGA	S609	0.209575	NaN	1.9417	1.21881
P02671	FGA	S364	NaN	NaN	0.016252	0.0502625
P02686	MBP	S26	1.07913	-2.36227	-0.047256	2.50284
P02730	SLC4A1	S356	NaN	NaN	NaN	-0.454765
P02730	SLC4A1	S350	NaN	NaN	NaN	-0.560569
P02751	FN1	S2354	NaN	NaN	NaN	0.255797
P02786	TFRC	S34	-0.13925	-0.547956	-2.39625	NaN
P02794	FTH1	S179	-0.693067	2.56842	1.20805	0.627515
P02794	FTH1	S183	NaN	NaN	NaN	NaN
P04035	HMGCR	S356	NaN	-1.35721	0.632449	NaN
P00533	EGFR	Y1172	NaN	NaN	NaN	NaN	X
P00533	EGFR	Y1197	5.01737	NaN	NaN	1.06049	X
P04075	ALDOA	S36	NaN	NaN	1.30656	-2.13518
P04075	ALDOA	S39	NaN	NaN	-0.83149	-1.2428
P04075	ALDOA	S46	NaN	NaN	NaN	0.597391
P04083	ANXA1	S37	NaN	NaN	NaN	NaN
P04114	APOB	S568	NaN	NaN	NaN	NaN
P04114	APOB	S570	NaN	NaN	NaN	NaN
P04114	APOB	S4048	NaN	NaN	NaN	-0.218517
P04150	NR3C1	S45	NaN	NaN	NaN	NaN
P04406	GAPDH	S210	-0.209354	NaN	NaN	-2.70249
P01106	MYC	S161	0.457943	1.77713	NaN	0.62605	X
P01106	MYC	S348	NaN	NaN	NaN	NaN	X
P01106	MYC	S62	0.0423098	2.50001	0.810266	0.678407	X
P01106	MYC	S64	NaN	NaN	NaN	0.169184	X
P01106	MYC	T58	2.08461	1.93002	0.328188	1.15402	X
P04626	ERBB2	S1054	0.403012	2.72949	2.8194	0.266789	X
P04626	ERBB2	S1066	-0.565208	0.223293	0.68587	-0.20231	X
P04626	ERBB2	S1073	1.79069	NaN	NaN	1.40995	X
P04626	ERBB2	S1078	3.64412	NaN	NaN	1.77568	X
P04637	TP53	S314	NaN	NaN	NaN	1.67753
P04637	TP53	S315	0.51858	2.51518	0.04669	1.43159
P04792	HSPB1	S15	NaN	NaN	-3.01563	0.432446
P04792	HSPB1	S82	NaN	NaN	NaN	-0.522232
P04792	HSPB1	S86	NaN	NaN	NaN	NaN
P04792	HSPB1	S9	0.137829	NaN	NaN	NaN
P04792	HSPB1	S98	0.145927	-1.24607	NaN	0.196126
P04920	SLC4A2	S144	NaN	NaN	NaN	NaN
P04920	SLC4A2	S243	1.9781	NaN	NaN	-2.64418
P04920	SLC4A2	S173	1.14987	NaN	1.15593	-0.282127
P05023	ATP1A1	S16	2.89344	1.61817	2.95577	0.396933
P05023	ATP1A1	S653	0.156082	NaN	NaN	-0.82064
P05060	CHGB	S335	NaN	NaN	-0.724494	-0.705605
P05060	CHGB	S311	NaN	NaN	NaN	NaN
P05060	CHGB	S391	NaN	NaN	NaN	NaN
P05060	CHGB	S259	NaN	NaN	NaN	0.0242405
P05060	CHGB	S263	NaN	NaN	NaN	0.0242405
P05114	HMGN1	S7	NaN	0.0842886	NaN	2.19676
P05114	HMGN1	S8	NaN	-0.206116	NaN	1.63413
P05114	HMGN1	S25	-2.57561	-1.83234	-1.57235	NaN
P05114	HMGN1	S86	-0.392504	0.731446	2.08051	1.65771
P05114	HMGN1	S89	-0.719328	NaN	1.75839	1.79389
P05141	SLC25A5	S22	NaN	NaN	NaN	NaN
P05141	SLC25A5	S42	1.52972	NaN	NaN	-0.84313
P10696	ALPG	S111	NaN	NaN	2.81382	-0.623114
P05387	RPLP2	S102	-0.279817	1.13332	1.28182	1.11554
P05387	RPLP2	S105	0.350441	1.30435	1.87678	0.70913
P05387	RPLP2	S79	0.852645	NaN	NaN	-1.95046
P05387	RPLP2	S86	NaN	NaN	-0.492726	NaN
Q8NHW5	RPLP0P6	S304	NaN	NaN	NaN	NaN
Q8NHW5	RPLP0P6	S307	NaN	NaN	NaN	NaN
P04626	ERBB2	S1083	4.48033	NaN	NaN	0.869173	X
P04626	ERBB2	S1100	-0.342293	NaN	NaN	0.0351334	X
P05455	SSB	S366	0.946935	0.950305	1.41436	1.10912
P05455	SSB	S92	4.36608	NaN	NaN	-0.976387
P05783	KRT18	S319	NaN	NaN	NaN	NaN
P05783	KRT18	S323	NaN	NaN	NaN	NaN
P05783	KRT18	S127	NaN	NaN	NaN	NaN
P05783	KRT18	S60	1.27224	2.6049	1.1665	-0.33998
P05783	KRT18	S93	NaN	NaN	NaN	-0.927917
P05783	KRT18	S30	-1.10221	-0.0204439	-0.436827	0.394142
P05783	KRT18	S31	NaN	NaN	-0.984985	-0.12028
P05783	KRT18	S34	0.683242	2.74787	NaN	-0.449404
P05783	KRT18	S42	3.06988	0.462618	2.3801	-0.542612
P05783	KRT18	S47	NaN	0.462618	NaN	NaN
P05783	KRT18	S177	-0.34944	0.925552	NaN	NaN
P05783	KRT18	S15	NaN	NaN	NaN	-0.220949
P05783	KRT18	S18	0.569032	-1.26506	NaN	-1.00613
P05783	KRT18	S23	6.02475	3.57778	1.73487	-0.258111
P05783	KRT18	S7	NaN	NaN	NaN	-0.705732
P05783	KRT18	S305	-2.21579	-0.358842	1.54901	0.387969
P05783	KRT18	S312	NaN	NaN	NaN	-0.299304
P05783	KRT18	S420	0.425689	-1.75883	NaN	0.98048
P06241	FYN	S21	NaN	NaN	NaN	0.776326
P06241	FYN	S25	NaN	NaN	NaN	NaN
P06241	FYN	S26	NaN	NaN	NaN	0.800107
P06400	RB1	S795	NaN	NaN	NaN	1.02703
P06400	RB1	S807	-0.473821	1.1988	NaN	0.158093
P06400	RB1	S811	-0.792068	NaN	NaN	-0.123016
P06400	RB1	S788	NaN	NaN	NaN	-1.6422
P06400	RB1	S37	NaN	NaN	NaN	1.9296
P06400	RB1	S249	-0.247591	-0.67014	-0.32351	-0.792229
P06733	ENO1	S419	-0.096179	-3.23997	0.693781	0.550596
P06733	ENO1	S79	NaN	NaN	NaN	0.0852175
P06733	ENO1	S263	NaN	NaN	NaN	NaN
P06744	GPI	S22	NaN	NaN	NaN	NaN
P06744	GPI	S107	NaN	NaN	NaN	NaN
P06748	NPM1	S125	3.39588	NaN	1.27169	-0.185545
P06748	NPM1	S70	-0.365242	-1.81308	3.06732	2.78972
P06748	NPM1	S217	NaN	NaN	NaN	-0.553881
P06748	NPM1	S218	NaN	NaN	NaN	2.78824
P06748	NPM1	S242	0.997725	NaN	0.222744	0.362494
P06748	NPM1	S243	3.10054	0.78167	0.35009	0.403023
P06748	NPM1	S227	NaN	NaN	NaN	2.15735
P06748	NPM1	S137	0.836534	NaN	NaN	-1.00442
P06748	NPM1	S139	NaN	NaN	-2.4158	-0.94595
P06748	NPM1	S254	0.374578	-1.77345	1.73284	0.628948
P06748	NPM1	S149	-0.705357	NaN	NaN	NaN
P06753	TPM3	S88	NaN	NaN	NaN	NaN
P07148	FABP1	S56	NaN	NaN	NaN	NaN
P07199	CENPB	S156	-2.85909	2.55292	NaN	0.679769
P07305	H1F0	S92	-0.450708	NaN	0.0412865	NaN
P07355	ANXA2	S184	0.0386209	1.73117	-1.73914	-0.75118
P07355	ANXA2	S164	0.77308	0.877729	NaN	NaN
P07355	ANXA2	S85	NaN	NaN	NaN	-0.342251
P07355	ANXA2	S12	NaN	NaN	NaN	NaN
P07355	ANXA2	S18	NaN	NaN	2.68497	NaN
P07355	ANXA2	S26	NaN	NaN	NaN	NaN
P07355	ANXA2	S314	1.52518	NaN	-1.03275	-0.208205
P07355	ANXA2	S221	NaN	NaN	NaN	NaN
P07355	ANXA2	S112	NaN	NaN	NaN	NaN
P07359	GP1BA	S629	NaN	NaN	-1.30749	NaN
P07359	GP1BA	S632	NaN	NaN	-1.30749	NaN
P68371	TUBB4B	S172	-0.40654	NaN	-0.903748	-0.477269
P07437	TUBB	S48	NaN	NaN	NaN	-0.913832
P07741	APRT	S66	NaN	NaN	NaN	-2.32169
P07814	EPRS	S882	NaN	3.8747	NaN	-0.960731
P07900	HSP90AA1	S231	-0.301846	-1.77477	-1.08568	0.542131
P07900	HSP90AA1	S263	2.60724	3.43104	NaN	0.453255
P08238	HSP90AB1	S391	NaN	NaN	NaN	NaN
P08238	HSP90AB1	S307	NaN	NaN	NaN	NaN
P07910	HNRNPC	S299	NaN	NaN	NaN	NaN
P07910	HNRNPC	S306	NaN	NaN	NaN	NaN
P07910	HNRNPC	S31	NaN	NaN	NaN	NaN
P07910	HNRNPC	S253	NaN	NaN	NaN	NaN
P07910	HNRNPC	S260	1.71818	1.7157	NaN	0.210937
P07910	HNRNPC	S233	1.36434	3.7732	2.25451	1.71755
P07910	HNRNPC	S238	4.07738	0.749249	5.20851	1.24406
P07910	HNRNPC	S239	0.139811	NaN	NaN	0.450888
P07910	HNRNPC	S240	2.6652	0.950235	4.7431	0.563951
P07910	HNRNPC	S241	0.208828	2.70711	1.21673	0.447571
P07910	HNRNPC	S209	NaN	NaN	NaN	NaN
P07910	HNRNPC	S162	NaN	4.97606	-1.18853	NaN
P07948	LYN	S11	NaN	4.13257	NaN	-0.258961
P07948	LYN	S13	-0.400637	1.48895	-0.650043	-0.394424
P08034	GJB1	S258	0.104988	0.117086	-0.744874	-0.709551
P08034	GJB1	S266	0.979348	0.888492	-0.0645838	0.684838
P08047	SP1	S7	NaN	NaN	NaN	NaN
P08047	SP1	S56	NaN	NaN	NaN	-0.271917
P08047	SP1	S59	-0.373626	NaN	NaN	NaN
P08134	RHOC	S152	NaN	NaN	NaN	NaN
P08235	NR3C2	S361	NaN	NaN	NaN	NaN
P08238	HSP90AB1	S226	-2.11485	-1.00952	3.01963	0.947269
P08238	HSP90AB1	S255	-0.214336	0.366438	0.881756	0.863337
P08238	HSP90AB1	S261	0.0048275	1.02903	NaN	0.8489
P08238	HSP90AB1	S452	0.114129	-1.06771	1.15906	NaN
P08238	HSP90AB1	S532	-2.00676	-0.799391	NaN	0.091217
Q16772	GSTA3	S202	1.5201	NaN	2.01546	-1.37362
P08473	MME	S4	NaN	NaN	NaN	NaN
P08473	MME	S6	NaN	NaN	NaN	NaN
P08559	PDHA1	S232	3.44709	1.13213	NaN	-0.0758533
P08559	PDHA1	S295	NaN	NaN	NaN	0.635885
P08559	PDHA1	S300	NaN	NaN	NaN	0.641866
P08575	PTPRC	S1297	NaN	NaN	NaN	0.574133
P08575	PTPRC	S973	NaN	NaN	3.51822	-1.0817
P08581	MET	S1015	-0.459104	4.22641	NaN	NaN
P08581	MET	S1016	0.247712	0.942692	2.4067	-0.257027
P08581	MET	S1020	-0.450287	4.22641	NaN	0.224557
P08581	MET	S966	NaN	NaN	NaN	-0.0805922
P08581	MET	S1236	1.12458	NaN	2.92152	0.703188
P08581	MET	S990	-0.224252	NaN	3.87617	0.235006
P08581	MET	S997	-0.362009	1.24247	2.20812	0.331873
P08581	MET	S1000	-0.0457363	1.36268	6.49078	0.259787
P08621	SNRNP70	S320	NaN	NaN	NaN	NaN
P08621	SNRNP70	S410	2.56019	4.34886	NaN	1.02934
P08621	SNRNP70	S226	0.934433	1.79919	0.893853	1.01136
P08621	SNRNP70	S268	NaN	NaN	NaN	NaN
P08631	HCK	S261	NaN	NaN	NaN	NaN
P08648	ITGA5	S127	NaN	NaN	NaN	-4.58897
P08651	NFIC	S194	-3.30359	NaN	2.87617	NaN
P08651	NFIC	S333	1.88058	NaN	NaN	0.115725
P08651	NFIC	S339	0.0495005	0.772151	5.33804	0.472836
P08651	NFIC	S343	NaN	NaN	NaN	NaN
P08651	NFIC	S322	0.393385	3.46383	2.53634	-0.155858
P08651	NFIC	S323	0.303498	NaN	2.98164	-0.585169
P08651	NFIC	S276	NaN	NaN	NaN	NaN
P08670	VIM	S430	NaN	NaN	NaN	NaN
P08670	VIM	S72	NaN	NaN	-0.972485	-0.14797
P08670	VIM	S73	-0.636972	NaN	-0.259289	-0.484804
P08670	VIM	S25	NaN	NaN	NaN	0.160906
P08670	VIM	S214	NaN	NaN	NaN	0.457442
P08670	VIM	S56	NaN	NaN	NaN	-1.79847
P08670	VIM	S39	NaN	NaN	NaN	-2.84416
P08670	VIM	S47	NaN	NaN	NaN	-1.36263
P08865	RPSA	S43	2.35706	2.10831	NaN	0.0544291
P08910	ABHD2	S415	NaN	NaN	NaN	NaN
P08913	ADRA2A	S324	NaN	NaN	NaN	0.882874
P08913	ADRA2A	S331	NaN	NaN	NaN	0.935774
P09012	SNRPA	S115	-0.00789547	NaN	NaN	NaN
P09234	SNRPC	S17	NaN	2.64888	NaN	NaN
P09382	LGALS1	S30	NaN	-1.66731	-0.346276	-1.22385
P09496	CLTA	S236	NaN	NaN	NaN	-1.44916
P09525	ANXA4	S12	NaN	NaN	NaN	NaN
P09543	CNP	S170	2.25235	-0.450988	NaN	NaN
P09543	CNP	S9	NaN	NaN	NaN	0.753031
P09601	HMOX1	S229	-1.21918	NaN	NaN	NaN
P09651	HNRNPA1	S142	NaN	NaN	NaN	NaN
P09651	HNRNPA1	S361	NaN	-1.8599	NaN	NaN
P09651	HNRNPA1	S363	NaN	NaN	NaN	0.779352
P09651	HNRNPA1	S364	NaN	-0.63586	NaN	0.667883
P09651	HNRNPA1	S4	1.11371	1.50506	1.90825	0.470001
P09651	HNRNPA1	S6	2.91023	2.03934	0.888872	0.329248
P09651	HNRNPA1	S199	0.271348	NaN	NaN	2.22701
P09651	HNRNPA1	S337	1.53839	NaN	0.29127	-0.0357838
P09651	HNRNPA1	S338	0.760195	NaN	0.0242863	-0.310209
P09661	SNRPA1	S197	NaN	NaN	NaN	NaN
P09874	PARP1	S179	-1.37998	NaN	3.31532	-0.336244
P09874	PARP1	S75	-0.186535	NaN	1.25391	-1.26549
P09958	FURIN	S773	NaN	NaN	NaN	NaN
P09958	FURIN	S775	NaN	NaN	NaN	NaN
P0C1Z6	TFPT	S167	-0.234756	NaN	2.81433	0.658421
P0C1Z6	TFPT	S180	-0.289471	-1.99085	1.70273	0.683117
P0C671	C6orf222	S18	NaN	NaN	NaN	0.0548897
P0C7P0	CISD3	S83	NaN	NaN	NaN	0.479774
P47985	UQCRFS1	S99	NaN	NaN	NaN	NaN
P0C7T5	ATXN1L	S284	NaN	NaN	NaN	NaN
P0C860	MSL3P1	S292	NaN	NaN	NaN	NaN
P0CAP2	POLR2M	S270	-1.09618	NaN	-1.09245	1.36536
P62987	UBA52	S65	-0.299764	-0.310353	NaN	-1.28846
P62987	UBA52	S57	NaN	NaN	NaN	NaN
P0DI83	RAB34	S13	NaN	-0.242003	NaN	NaN
P0DMV9	HSPA1B	S254	NaN	0.921441	2.08349	1.41315
P0DMV9	HSPA1B	S631	-0.451092	NaN	NaN	0.719752
P0DMV9	HSPA1B	S633	-2.00873	NaN	NaN	0.542235
Q8WU68	U2AF1L4	S19	NaN	NaN	NaN	-1.28258
P10073	ZSCAN22	S9	NaN	NaN	NaN	0.272793
P10075	GLI4	S86	-0.241151	NaN	NaN	0.849702
P10244	MYBL2	S241	0.625721	NaN	NaN	NaN
P10244	MYBL2	S282	2.19876	NaN	-0.32443	-0.252826
P10301	RRAS	S201	NaN	NaN	NaN	NaN
P30512	HLA-A	S356	NaN	NaN	NaN	-0.134995
P30512	HLA-A	S359	NaN	NaN	NaN	-0.134995
P04626	ERBB2	S1107	2.7948	NaN	3.82871	NaN	X
P10412	HIST1H1E	S36	-0.463978	3.74153	1.82929	-3.50838
P10412	HIST1H1E	S41	NaN	NaN	NaN	-2.01783
P10412	HIST1H1E	S55	NaN	NaN	1.93497	-0.698977
P10412	HIST1H1E	S102	1.74541	NaN	NaN	1.08606
P10412	HIST1H1E	S104	1.50804	-1.33009	NaN	1.05454
P10412	HIST1H1E	S2	NaN	NaN	NaN	NaN
P10515	DLAT	S100	NaN	NaN	NaN	NaN
P10586	PTPRF	S1299	NaN	NaN	NaN	NaN
P10636	MAPT	S721	-1.52113	-1.31549	NaN	0.698904
P10644	PRKAR1A	S83	2.46395	3.65217	3.2178	-1.49241
P10644	PRKAR1A	S77	4.03471	NaN	0.696444	-1.17948
P10645	CHGA	S322	-0.277393	-2.384	0.0437307	-2.62299
P10645	CHGA	S333	NaN	NaN	-1.08571	-1.7672
P10645	CHGA	S370	NaN	-1.57137	-0.870944	-1.18201
P10645	CHGA	S142	NaN	NaN	NaN	-1.81211
P10809	HSPD1	S67	NaN	NaN	NaN	-0.0560799
P10809	HSPD1	S70	0.110502	-1.55541	1.18346	-0.218739
P10912	GHR	S375	NaN	NaN	1.79414	NaN
P11137	MAP2	S1347	NaN	NaN	NaN	-5.35516
P11137	MAP2	S1353	NaN	NaN	NaN	-5.35516
P11137	MAP2	S833	NaN	NaN	NaN	NaN
P11142	HSPA8	S254	-2.82716	NaN	NaN	2.87847
P11142	HSPA8	S541	NaN	0.326323	NaN	-0.365322
P11166	SLC2A1	S473	NaN	NaN	NaN	NaN
P11166	SLC2A1	S490	NaN	1.97997	8.72638	0.466532
P11166	SLC2A1	S465	NaN	NaN	NaN	NaN
P11169	SLC2A3	S485	0.199402	NaN	1.8119	-0.0100975
P11169	SLC2A3	S236	NaN	NaN	NaN	NaN
P11171	EPB41	S180	NaN	NaN	NaN	NaN
P11171	EPB41	S664	0.626922	1.07418	NaN	-1.22431
P11171	EPB41	S85	-0.418567	NaN	NaN	1.73082
P11171	EPB41	S709	NaN	NaN	NaN	-0.373562
P11171	EPB41	S560	NaN	NaN	NaN	NaN
P11171	EPB41	S542	NaN	NaN	NaN	0.137587
P11171	EPB41	S551	NaN	NaN	NaN	0.498671
P11171	EPB41	S555	0.581346	NaN	NaN	-0.0320663
P11171	EPB41	S674	NaN	NaN	4.28919	NaN
P11274	BCR	S354	-0.318973	3.61795	NaN	NaN
P11387	TOP1	S111	-0.0422544	-2.69995	NaN	0.0964699
P11387	TOP1	S112	0.530114	3.21087	1.06408	-0.148897
P11387	TOP1	S10	0.998721	NaN	NaN	-0.163075
P11387	TOP1	S394	1.13078	1.39569	1.85468	0.691975
P11388	TOP2A	S1106	0.357571	3.22043	2.38369	1.64831
P11388	TOP2A	S1393	3.79767	1.9191	NaN	-0.0757418
P11388	TOP2A	S1247	2.84094	NaN	0.121618	-4.99014
P11388	TOP2A	S1213	-0.258486	0.618103	3.31105	-0.0585976
Q02880	TOP2B	S1180	1.11626	1.96713	-1.73545	0.976577
Q02880	TOP2B	S1182	1.11626	1.96713	-1.73545	0.976577
P11388	TOP2A	S1374	0.989771	1.62267	NaN	-1.38798
P11388	TOP2A	S1377	-0.648543	1.0525	1.39817	-0.338365
P11388	TOP2A	S1351	5.81152	NaN	-0.29922	-0.446741
P11388	TOP2A	S1354	0.189645	NaN	-0.258099	0.00391102
P11388	TOP2A	S1525	NaN	-0.622124	NaN	NaN
P11474	ESRRA	S22	NaN	NaN	NaN	NaN
P11474	ESRRA	S27	-5.34221	NaN	NaN	NaN
P11532	DMD	S3623	1.41565	NaN	NaN	NaN
P11532	DMD	S3613	1.63654	NaN	0.77841	NaN
P11717	IGF2R	S2409	NaN	NaN	NaN	0.106609
P11717	IGF2R	S2484	-1.43229	NaN	1.73295	0.411459
P11717	IGF2R	S2346	NaN	NaN	NaN	NaN
P11836	MS4A1	S254	NaN	NaN	NaN	-0.199898
P11836	MS4A1	S7	NaN	NaN	NaN	NaN
P11940	PABPC1	S629	-2.1069	NaN	NaN	NaN
P11940	PABPC1	S96	NaN	NaN	NaN	NaN
P12111	COL6A3	S1783	NaN	NaN	1.55082	1.22146
P12268	IMPDH2	S416	NaN	NaN	NaN	NaN
P12268	IMPDH2	S160	NaN	NaN	NaN	-2.16365
P12270	TPR	S1185	NaN	NaN	NaN	NaN
P12270	TPR	S379	3.34667	1.99687	0.826641	0.0744781
P12270	TPR	S62	NaN	NaN	NaN	NaN
P12270	TPR	S2155	0.324598	NaN	NaN	-1.31151
P12694	BCKDHA	S337	NaN	NaN	NaN	NaN
P12694	BCKDHA	S347	0.3027	NaN	-1.07724	-0.99079
P12755	SKI	S432	-0.780326	NaN	NaN	NaN
P12814	ACTN1	S677	NaN	NaN	NaN	NaN
P12830	CDH1	S793	1.17474	NaN	NaN	-2.15084
P04626	ERBB2	S1151	NaN	-3.06734	NaN	0.297599	X
P04626	ERBB2	S728	NaN	0.318444	NaN	NaN	X
P12956	XRCC6	S520	NaN	NaN	NaN	NaN
P13010	XRCC5	S695	1.38663	NaN	NaN	NaN
P13051	UNG	S23	NaN	NaN	NaN	-1.93289
P13051	UNG	S64	0.212582	NaN	NaN	NaN
P13056	NR2C1	S215	NaN	NaN	NaN	NaN
P13073	COX4I1	S58	3.50501	NaN	NaN	0.694674
P13521	SCG2	S268	NaN	NaN	NaN	0.0790653
P13569	CFTR	S712	NaN	NaN	NaN	0.0759563
P13591	NCAM1	S784	NaN	NaN	NaN	-0.113171
P13611	VCAN	S2116	NaN	NaN	0.393752	-0.546976
P13611	VCAN	S2941	-1.09878	-3.70243	1.51412	0.857622
P13796	LCP1	S257	NaN	NaN	NaN	-1.32388
P13796	LCP1	S5	NaN	NaN	NaN	-0.371561
P13796	LCP1	S7	NaN	NaN	NaN	-1.43665
P13796	LCP1	S290	NaN	NaN	NaN	-2.1849
P13798	APEH	S187	NaN	NaN	NaN	-0.414884
P13804	ETFA	S140	0.985099	2.44189	NaN	NaN
P13807	GYS1	S645	NaN	NaN	NaN	NaN
P13861	PRKAR2A	S78	1.39065	1.54701	0.341763	-2.92416
P13861	PRKAR2A	S80	1.39065	1.54701	0.341763	-2.92416
P13861	PRKAR2A	S99	0.80295	-0.528611	0.00843334	-1.50008
P13984	GTF2F2	S248	-0.408873	-1.08223	5.40039	1.23791
P13994	CCDC130	S306	-1.05743	-0.436467	NaN	0.240456
P13994	CCDC130	S362	NaN	NaN	NaN	0.320848
P14209	CD99	S168	0.262404	0.669447	NaN	0.332042
P14618	PKM	S127	NaN	NaN	NaN	0.440657
P14618	PKM	S249	NaN	NaN	-0.403024	NaN
P14618	PKM	S37	NaN	NaN	NaN	-2.70579
P14625	HSP90B1	S306	NaN	NaN	NaN	NaN
P14625	HSP90B1	S403	NaN	NaN	NaN	NaN
P14859	POU2F1	S447	-1.29392	NaN	NaN	0.950836
P14859	POU2F1	S448	0.233956	NaN	0.750955	0.885878
P14866	HNRNPL	S185	NaN	NaN	NaN	1.36948
P14866	HNRNPL	S188	NaN	NaN	NaN	NaN
P14866	HNRNPL	S589	NaN	-0.0764542	NaN	NaN
P14866	HNRNPL	S101	-1.17425	-2.09484	0.602951	0.289097
P14866	HNRNPL	S52	0.503266	0.588125	NaN	1.01027
P14923	JUP	S182	-0.493999	-0.504491	-1.6719	-0.636477
P14923	JUP	S665	2.62025	NaN	NaN	0.425004
P14923	JUP	S671	0.245625	NaN	NaN	NaN
P14923	JUP	S125	NaN	NaN	NaN	NaN
P04626	ERBB2	S998	NaN	NaN	NaN	NaN	X
P04626	ERBB2	T1060	NaN	-0.98458	NaN	NaN	X
P04626	ERBB2	T1103	NaN	-0.669386	NaN	0.182629	X
P04626	ERBB2	T1166	-2.97092	1.02567	NaN	0.55599	X
P15151	PVR	S406	NaN	NaN	NaN	NaN
P15151	PVR	S407	-1.53109	NaN	NaN	NaN
P15407	FOSL1	S74	NaN	NaN	3.20461	-0.330485
P15407	FOSL1	S101	-1.2509	-0.859198	NaN	0.771969
P15408	FOSL2	S120	-0.103765	0.702027	0.0184507	0.849386
P15408	FOSL2	S230	0.0553007	NaN	NaN	-0.00632381
P15408	FOSL2	S200	1.3439	1.2048	2.93556	0.331011
P15408	FOSL2	S320	NaN	-0.57428	NaN	0.646051
P15408	FOSL2	S211	NaN	NaN	NaN	NaN
P15822	HIVEP1	S1158	NaN	-0.477122	NaN	-0.978242
P15822	HIVEP1	S1161	NaN	1.3584	-0.410221	NaN
P15822	HIVEP1	S866	NaN	NaN	NaN	NaN
P15822	HIVEP1	S1735	NaN	NaN	NaN	NaN
P15822	HIVEP1	S779	NaN	NaN	NaN	1.33263
P15822	HIVEP1	S698	NaN	NaN	NaN	NaN
P15822	HIVEP1	S130	0.668457	NaN	NaN	NaN
P15822	HIVEP1	S65	NaN	0.659394	NaN	0.11508
P15822	HIVEP1	S2033	NaN	NaN	NaN	0.0280561
P15822	HIVEP1	S1036	NaN	2.94363	-1.39137	NaN
P15822	HIVEP1	S2599	NaN	NaN	NaN	NaN
P15880	RPS2	S264	NaN	NaN	2.18296	0.110388
P15923	TCF3	S379	1.22459	NaN	NaN	NaN
P15924	DSP	S22	8.90032	NaN	NaN	-0.157511
P15924	DSP	S2024	0.511248	2.74902	NaN	1.38807
P15924	DSP	S176	1.88509	NaN	NaN	0.448198
P15924	DSP	S178	NaN	NaN	NaN	NaN
P15924	DSP	S2815	NaN	NaN	NaN	NaN
P15924	DSP	S2820	-0.0280027	1.58449	0.883956	0.108198
P15924	DSP	S2821	0.572697	1.3827	1.50914	-0.537537
P15924	DSP	S2825	0.340587	1.07837	1.54036	-0.354366
P15924	DSP	S398	NaN	NaN	NaN	NaN
P15924	DSP	S53	0.0744314	NaN	NaN	NaN
P15924	DSP	S2598	NaN	NaN	NaN	NaN
P15924	DSP	S2526	NaN	NaN	NaN	NaN
P15924	DSP	S1078	NaN	NaN	NaN	-1.74134
P15924	DSP	S2810	0.720964	-0.787158	3.52518	-0.497208
P15924	DSP	S1708	NaN	NaN	NaN	NaN
P15924	DSP	S2207	NaN	NaN	NaN	-0.625975
P15924	DSP	S2209	1.57915	NaN	NaN	-0.931646
P15924	DSP	S7	1.87223	3.77074	-0.030468	2.84923
P15924	DSP	S1127	2.25152	2.55753	NaN	0.293987
P15941	MUC1	S1240	NaN	NaN	NaN	-5.3191
P15941	MUC1	S1242	NaN	0.811944	NaN	NaN
P15941	MUC1	S1227	0.0831432	NaN	NaN	-0.480335
P16070	CD44	S718	1.73635	NaN	NaN	0.670115
P16070	CD44	S686	NaN	NaN	NaN	NaN
P16070	CD44	S697	NaN	NaN	NaN	0.416927
P16070	CD44	S704	-0.28347	NaN	NaN	0.708279
P16070	CD44	S706	3.59235	3.80405	4.90843	0.319117
P16104	H2AFX	S140	-0.935007	0.831674	5.64765	0.985082
P16104	H2AFX	S122	NaN	NaN	NaN	3.77411
P16144	ITGB4	S1000	1.02126	-2.31472	NaN	-0.231606
P16144	ITGB4	S1494	NaN	NaN	NaN	1.01422
P16144	ITGB4	S1537	NaN	NaN	NaN	0.768473
P16144	ITGB4	S1454	NaN	-2.63819	NaN	NaN
P16144	ITGB4	S1457	0.973495	0.302589	2.87841	-0.779596
P16144	ITGB4	S1474	1.17757	NaN	NaN	NaN
P16144	ITGB4	S1111	-1.38383	NaN	-0.848328	-0.905356
P16144	ITGB4	S1209	NaN	NaN	NaN	-0.28534
P16144	ITGB4	S1696	-1.58042	NaN	NaN	1.01055
P16144	ITGB4	S1699	NaN	NaN	NaN	NaN
P16144	ITGB4	S1486	0.714782	NaN	NaN	NaN
P16144	ITGB4	S1547	NaN	NaN	NaN	NaN
P16150	SPN	S336	NaN	NaN	NaN	NaN
P16150	SPN	S337	NaN	NaN	NaN	0.899286
P16150	SPN	S355	NaN	NaN	NaN	-0.476881
P16150	SPN	S351	NaN	NaN	NaN	-0.0510197
P16150	SPN	S291	NaN	NaN	NaN	1.41252
P16157	ANK1	S1686	NaN	NaN	NaN	-0.0552769
P16157	ANK1	S856	-0.121151	NaN	NaN	NaN
P16220	CREB1	S142	-0.455054	0.318	NaN	-2.02228
P16220	CREB1	S271	NaN	1.34941	NaN	-0.379556
P16234	PDGFRA	S767	NaN	NaN	NaN	0.434719
P16284	PECAM1	S729	1.29101	NaN	NaN	0.789667
P16298	PPP3CB	S478	NaN	NaN	NaN	-0.517515
P04626	ERBB2	T1240	0.221799	NaN	NaN	-1.4712	X
P04626	ERBB2	T701	-1.27518	-0.2888	0.496138	-0.298197	X
P16383	GCFC2	S174	0.638425	NaN	NaN	0.428427
P16383	GCFC2	S180	0.594654	2.35127	0.0209856	0.472639
P16383	GCFC2	S96	0.0355654	-0.523371	NaN	NaN
P16401	HIST1H1B	S2	NaN	NaN	NaN	NaN
P16401	HIST1H1B	S18	-0.0867367	1.57425	NaN	0.835978
P16403	HIST1H1C	S2	NaN	NaN	NaN	0.789328
P16455	MGMT	S201	0.235864	1.37346	-2.30267	0.682156
P16615	ATP2A2	S663	NaN	0.491318	NaN	-0.27445
P16949	STMN1	S16	0.570833	NaN	1.39511	0.126347
P16949	STMN1	S25	-0.998825	-0.77269	-0.72436	-0.118559
P16949	STMN1	S46	NaN	NaN	NaN	-1.86416
P16949	STMN1	S38	0.321581	1.15617	5.36148	-1.88866
P16989	YBX3	S324	NaN	NaN	NaN	0.523506
P16989	YBX3	S201	NaN	NaN	NaN	NaN
P16989	YBX3	S203	NaN	NaN	NaN	NaN
P16989	YBX3	S204	NaN	NaN	NaN	NaN
P16989	YBX3	S293	NaN	NaN	NaN	NaN
P17026	ZNF22	S49	-1.11261	0.0608215	2.76635	0.430105
P17029	ZKSCAN1	S208	0.308182	-1.36025	1.1829	-0.265271
P17029	ZKSCAN1	S13	0.266695	NaN	0.0109472	0.482824
P17096	HMGA1	S99	NaN	NaN	NaN	NaN
P17096	HMGA1	S102	1.23085	1.30058	2.14336	1.31424
P17096	HMGA1	S103	1.23085	1.30058	2.14336	1.31424
P17096	HMGA1	S49	NaN	NaN	NaN	NaN
P17096	HMGA1	S36	0.299934	NaN	3.52033	-0.598579
P17096	HMGA1	S44	0.24926	0.338716	NaN	-0.22201
P17096	HMGA1	S8	-0.340847	0.710613	1.02569	1.40657
P17096	HMGA1	S9	1.14852	NaN	NaN	1.42285
P17152	TMEM11	S14	NaN	NaN	NaN	NaN
P17152	TMEM11	S17	-0.0291252	NaN	NaN	NaN
P17181	IFNAR1	S495	-1.44368	NaN	NaN	-0.921518
P17252	PRKCA	S226	-0.680041	-0.337032	NaN	0.471072
P17252	PRKCA	S319	NaN	NaN	NaN	NaN
P17275	JUNB	S259	-0.0517673	0.644938	-0.298614	0.0712204
P17275	JUNB	S117	-0.850597	NaN	NaN	-1.98258
P17275	JUNB	S251	2.19372	1.49164	2.55871	0.122748
P17480	UBTF	S484	0.538172	0.0105934	0.593203	1.00118
P17480	UBTF	S433	NaN	NaN	NaN	NaN
P17480	UBTF	S412	0.949191	NaN	NaN	NaN
P17480	UBTF	S638	0.24384	NaN	NaN	0.657115
P17544	ATF7	S424	NaN	1.60201	NaN	0.59778
P17568	NDUFB7	S73	1.46027	NaN	NaN	NaN
P17706	PTPN2	S298	NaN	-0.30097	NaN	-0.0317326
P17706	PTPN2	S304	-0.194415	2.74829	NaN	1.24903
P17812	CTPS1	S562	NaN	-1.04046	0.439153	0.354112
P17812	CTPS1	S571	NaN	NaN	NaN	-1.12606
P17812	CTPS1	S574	NaN	NaN	NaN	-0.99019
P17812	CTPS1	S575	NaN	2.45626	NaN	-1.14972
P17844	DDX5	S498	NaN	NaN	NaN	NaN
P17844	DDX5	S520	NaN	NaN	NaN	-1.47617
P17844	DDX5	S480	-0.725198	NaN	NaN	NaN
P17844	DDX5	S6	NaN	-1.01245	NaN	-0.134348
P17861	XBP1	S47	NaN	NaN	NaN	NaN
P17936	IGFBP3	S201	NaN	NaN	NaN	-0.0991449
P17987	TCP1	S544	NaN	NaN	NaN	0.617965
P18031	PTPN1	S50	-0.0449791	1.15828	3.89501	0.835283
[truncated: 12,623 more rows]
