# Supplementary material for: Temporal dynamics from phosphoproteomics using endoscopic biopsy specimens provides new therapeutic targets in stage IV gastric cancer
Source: Sci Rep. 2022 Mar 25;12:4419. doi: 10.1038/s41598-022-08430-7 (PMC8956597; doi:10.1038/s41598-022-08430-7)
Supplement: Supplementary file 9 — Supplementary Table S8. [file 41598_2022_8430_MOESM9_ESM.xlsx]

## Sheet: Summary of contents
Table S8. KSEA of HER2-positive tumor (Post-treatment tumor vs Pre-treatment tumor)
Item name	Contents
Patient	Patient of samples used for KSEA
Kinase.Gene	Name of kinase
mS	Average of changes of phosphosites with kinase-substrate relationship between post-treatment tumor and pre-treatment tumor
Enrichment	Enrichment score of kinase substrate enrichment analysis
m	Number of phosphosites with kinase-substrate relationship in KSEA
z score	Z score of kinase substrate enrichment analysis
p value	P value of kinase substrate enrichment analysis

## Sheet: Table S8
Patient	Kinase.Gene	mS	Enrichment	m	z score	p value
HER2-positive Patient 1	AKT1	0.5173	0.944229	22	-0.0826605	0.467061
HER2-positive Patient 1	ATM	0.429608	0.784165	4	-0.136405	0.44575
HER2-positive Patient 1	ATR	1.0167	1.85578	5	0.604681	0.272695
HER2-positive Patient 1	AURKA	0.182758	0.333588	4	-0.421164	0.336818
HER2-positive Patient 1	AURKB	-0.153716	-0.280578	16	-1.61862	0.0527646
HER2-positive Patient 1	CAMK2A	1.09001	1.98961	4	0.62542	0.265848
HER2-positive Patient 1	CDC7	0.241479	0.440772	3	-0.306076	0.379774
HER2-positive Patient 1	CDK1	0.628677	1.14753	93	0.44956	0.326514
HER2-positive Patient 1	CDK16	1.06074	1.93616	2	0.418356	0.337843
HER2-positive Patient 1	CDK2	0.272528	0.497446	116	-1.71037	0.0435985
HER2-positive Patient 1	CDK3	-1.95448	-3.56751	3	-2.49988	0.0062118
HER2-positive Patient 1	CDK4	1.07036	1.95373	4	0.602743	0.27334
HER2-positive Patient 1	CDK5	0.69688	1.27202	14	0.321617	0.373872
HER2-positive Patient 1	CDK6	-0.716961	-1.30867	5	-1.63127	0.0514167
HER2-positive Patient 1	CDK7	0.196194	0.358113	5	-0.453547	0.325077
HER2-positive Patient 1	CDK9	0.0525074	0.0958419	7	-0.755914	0.224851
HER2-positive Patient 1	CHEK1	0.759772	1.38681	20	0.546634	0.292315
HER2-positive Patient 1	CHEK2	1.03151	1.88283	4	0.557936	0.288444
HER2-positive Patient 1	CHUK	2.14926	3.92304	2	1.30626	0.0957324
HER2-positive Patient 1	CLK1	0.333697	0.609098	2	-0.174688	0.430663
HER2-positive Patient 1	CSNK2A1	0.322744	0.589106	30	-0.711163	0.238492
HER2-positive Patient 1	DYRK2	-0.11086	-0.202353	4	-0.759872	0.223665
HER2-positive Patient 1	EGFR	2.52055	4.60076	2	1.60912	0.0537952
HER2-positive Patient 1	EPHA2	0.583584	1.06522	3	0.0356945	0.485763
HER2-positive Patient 1	ERBB2	1.64519	3.00297	2	0.895095	0.185368
HER2-positive Patient 1	GSK3A	1.31869	2.407	3	0.770076	0.220627
HER2-positive Patient 1	GSK3B	0.988769	1.8048	14	0.951552	0.170662
HER2-positive Patient 1	GTF2F1	0.810023	1.47854	2	0.21385	0.415332
HER2-positive Patient 1	HIPK2	0.976518	1.78244	8	0.699318	0.242177
HER2-positive Patient 1	MAP3K7	0.586213	1.07002	3	0.0383212	0.484716
HER2-positive Patient 1	MAP3K8	-0.383254	-0.699554	2	-0.759502	0.223776
HER2-positive Patient 1	MAPK1	0.826432	1.50849	42	1.04132	0.148863
HER2-positive Patient 1	MAPK10	1.06346	1.94114	2	0.420577	0.337032
HER2-positive Patient 1	MAPK11	0.560465	1.02302	2	0.0102868	0.495896
HER2-positive Patient 1	MAPK13	1.25069	2.28288	4	0.810765	0.20875
HER2-positive Patient 1	MAPK14	-0.337947	-0.616855	5	-1.14244	0.126635
HER2-positive Patient 1	MAPK3	0.61858	1.1291	36	0.244762	0.403321
HER2-positive Patient 1	MAPK6	2.50518	4.57272	2	1.59659	0.055179
HER2-positive Patient 1	MAPK7	2.30445	4.20631	2	1.43285	0.0759508
HER2-positive Patient 1	MAPK8	-0.751871	-1.37239	7	-1.98342	0.0236604
HER2-positive Patient 1	MAPK9	-1.89545	-3.45978	3	-2.44091	0.00732506
HER2-positive Patient 1	MAPKAPK2	-0.223981	-0.408833	7	-1.17784	0.11943
HER2-positive Patient 1	MARK2	-0.208365	-0.380329	3	-0.755478	0.224981
HER2-positive Patient 1	MELK	2.59172	4.73068	2	1.66718	0.0477396
HER2-positive Patient 1	MET	0.0028944	0.00528316	2	-0.444522	0.328333
HER2-positive Patient 1	MST1R	0.0028944	0.00528316	2	-0.444522	0.328333
HER2-positive Patient 1	MTOR	0.121265	0.221345	13	-0.887147	0.1875
HER2-positive Patient 1	PAK1	0.61797	1.12798	11	0.134129	0.44665
HER2-positive Patient 1	PAK2	0.620568	1.13272	2	0.0593125	0.476352
HER2-positive Patient 1	PKMYT1	0.689171	1.25795	2	0.115271	0.454115
HER2-positive Patient 1	PLK1	-0.550331	-1.00452	9	-1.90025	0.0287002
HER2-positive Patient 1	PLK3	-0.739655	-1.35009	3	-1.28625	0.0991782
HER2-positive Patient 1	PRKAA1	0.163364	0.298189	7	-0.586743	0.278688
HER2-positive Patient 1	PRKACA	0.966333	1.76385	27	1.25421	0.104883
HER2-positive Patient 1	PRKCA	1.09845	2.005	6	0.777892	0.218316
HER2-positive Patient 1	PRKCB	-0.338622	-0.618088	2	-0.723096	0.234811
HER2-positive Patient 1	PRKCD	0.796747	1.4543	7	0.379817	0.352041
HER2-positive Patient 1	PRKCI	0.765838	1.39789	4	0.251459	0.40073
HER2-positive Patient 1	PRKD1	-0.793374	-1.44815	5	-1.72982	0.0418311
HER2-positive Patient 1	ROCK1	-0.0523332	-0.0955239	3	-0.599599	0.274387
HER2-positive Patient 1	RPS6KA1	-0.0660887	-0.120632	8	-1.00158	0.158273
HER2-positive Patient 1	RPS6KA3	-0.36881	-0.67319	5	-1.18225	0.118553
HER2-positive Patient 1	RPS6KB1	-0.689704	-1.25892	7	-1.88855	0.0294761
HER2-positive Patient 1	SGK1	0.225446	0.411507	2	-0.262988	0.39628
HER2-positive Patient 1	SRC	0.494335	0.902312	5	-0.069025	0.472485
HER2-positive Patient 1	STK39	-0.111327	-0.203205	3	-0.658535	0.255097
HER2-positive Patient 1	TRPM7	-0.237667	-0.433814	5	-1.01311	0.155504
HER2-positive Patient 1	UHMK1	0.913748	1.66787	4	0.422083	0.336482
HER2-positive Patient 2	AKT1	0.277658	0.486674	20	-0.631376	0.263897
HER2-positive Patient 2	ATR	4.21724	7.3919	2	2.48614	0.00645691
HER2-positive Patient 2	AURKB	-0.128509	-0.225248	12	-1.16733	0.121538
HER2-positive Patient 2	CAMK2A	0.75701	1.32687	4	0.1798	0.428655
HER2-positive Patient 2	CDC7	0.0210447	0.0368868	3	-0.458794	0.323191
HER2-positive Patient 2	CDK1	0.732377	1.2837	69	0.648124	0.258452
HER2-positive Patient 2	CDK16	1.78202	3.12348	2	0.825931	0.204421
HER2-positive Patient 2	CDK2	0.86111	1.50934	94	1.35816	0.0872068
HER2-positive Patient 2	CDK4	0.749412	1.31356	3	0.149367	0.440632
HER2-positive Patient 2	CDK5	0.0369222	0.0647165	10	-0.813436	0.207984
HER2-positive Patient 2	CDK6	0.988457	1.73255	4	0.402946	0.343494
HER2-positive Patient 2	CDK7	-0.243808	-0.427341	4	-0.785123	0.216191
HER2-positive Patient 2	CDK9	1.33479	2.33959	5	0.823829	0.205018
HER2-positive Patient 2	CHEK1	0.990872	1.73678	14	0.758199	0.224166
HER2-positive Patient 2	CHEK2	1.78554	3.12967	2	0.828337	0.20374
HER2-positive Patient 2	CHUK	-0.0900173	-0.157781	2	-0.45032	0.32624
HER2-positive Patient 2	CLK1	2.67141	4.68239	2	1.43227	0.0760333
HER2-positive Patient 2	CSNK2A1	0.73279	1.28442	24	0.383219	0.350779
HER2-positive Patient 2	DYRK2	-1.94791	-3.41427	3	-2.10281	0.0177413
HER2-positive Patient 2	ERBB2	2.30145	4.03394	3	1.44527	0.0741916
HER2-positive Patient 2	GRK6	0.0114899	0.0201392	2	-0.381118	0.351558
HER2-positive Patient 2	GSK3A	2.57416	4.51194	2	1.36597	0.0859735
HER2-positive Patient 2	GSK3B	1.73924	3.04851	6	1.38004	0.0837864
HER2-positive Patient 2	GTF2F1	1.62774	2.85307	2	0.720753	0.235531
HER2-positive Patient 2	HIPK2	0.0147072	0.0257784	7	-0.708903	0.239192
HER2-positive Patient 2	MAP3K7	-0.486507	-0.852741	3	-0.882582	0.188731
HER2-positive Patient 2	MAP3K8	1.05447	1.84825	2	0.329929	0.370727
HER2-positive Patient 2	MAPK1	0.80238	1.4064	34	0.651733	0.257287
HER2-positive Patient 2	MAPK10	2.21501	3.88244	2	1.12113	0.131117
HER2-positive Patient 2	MAPK11	1.71331	3.00307	2	0.779095	0.217962
HER2-positive Patient 2	MAPK13	1.17829	2.06528	4	0.585966	0.278949
HER2-positive Patient 2	MAPK14	1.3474	2.3617	3	0.648666	0.258277
HER2-positive Patient 2	MAPK3	0.335027	0.587228	28	-0.600715	0.274015
HER2-positive Patient 2	MAPK6	-0.0893879	-0.156677	2	-0.449891	0.326395
HER2-positive Patient 2	MAPK8	0.894474	1.56782	4	0.312334	0.377394
HER2-positive Patient 2	MAPK9	1.83624	3.21852	2	0.862896	0.194097
HER2-positive Patient 2	MAPKAPK2	0.275443	0.482792	5	-0.318076	0.375214
HER2-positive Patient 2	MARK2	-1.00125	-1.75497	3	-1.31237	0.0946973
HER2-positive Patient 2	MET	2.78907	4.88863	2	1.51249	0.0652049
HER2-positive Patient 2	MST1R	2.78907	4.88863	2	1.51249	0.0652049
HER2-positive Patient 2	MTOR	0.607912	1.06554	9	0.0540744	0.478438
HER2-positive Patient 2	PAK1	0.26553	0.465416	8	-0.415854	0.338758
HER2-positive Patient 2	PAK2	-0.803992	-1.40922	2	-0.937069	0.174361
HER2-positive Patient 2	PKMYT1	1.5828	2.77431	2	0.690119	0.24506
HER2-positive Patient 2	PLK1	1.43232	2.51054	9	1.24633	0.106321
HER2-positive Patient 2	PRKAA1	-0.993394	-1.7412	7	-1.99467	0.0230397
HER2-positive Patient 2	PRKACA	0.223144	0.391122	15	-0.648568	0.258309
HER2-positive Patient 2	PRKCA	-0.596837	-1.04613	9	-1.68824	0.0456828
HER2-positive Patient 2	PRKCB	0.191738	0.336075	2	-0.258234	0.398113
HER2-positive Patient 2	PRKCD	0.289256	0.507003	6	-0.332124	0.369898
HER2-positive Patient 2	PRKCI	-0.00502491	-0.00880757	4	-0.554905	0.28948
HER2-positive Patient 2	PRKCZ	0.28674	0.502593	2	-0.193467	0.423297
HER2-positive Patient 2	PRKD1	-0.608959	-1.06737	2	-0.804106	0.210668
HER2-positive Patient 2	ROCK1	-1.41905	-2.48729	2	-1.35639	0.0874883
HER2-positive Patient 2	RPS6KA1	0.397784	0.697229	6	-0.203972	0.419188
HER2-positive Patient 2	RPS6KA3	-1.03957	-1.82214	3	-1.34437	0.0894143
HER2-positive Patient 2	RPS6KB1	1.89939	3.32921	3	1.10956	0.133595
HER2-positive Patient 2	SGK1	0.877434	1.53795	2	0.209236	0.417132
HER2-positive Patient 2	SMG1	2.60332	4.56306	2	1.38586	0.0828955
HER2-positive Patient 2	SRC	2.65218	4.6487	2	1.41917	0.0779254
HER2-positive Patient 2	TRPM7	-1.5158	-2.65686	4	-2.01149	0.0221368
HER2-positive Patient 2	UHMK1	1.98514	3.47952	4	1.36388	0.0863019
HER2-positive Patient 3	AKT1	0.511191	0.561459	16	-0.8067	0.20992
HER2-positive Patient 3	ATR	2.52983	2.7786	2	1.15674	0.12369
HER2-positive Patient 3	AURKA	0.903555	0.992406	2	-0.00493878	0.49803
HER2-positive Patient 3	AURKB	-0.00843207	-0.00926123	9	-1.39241	0.0818992
HER2-positive Patient 3	CAMK2A	2.31856	2.54656	4	1.42245	0.0774474
HER2-positive Patient 3	CAMK2B	2.64208	2.90189	2	1.23692	0.108058
HER2-positive Patient 3	CDC7	0.147999	0.162553	3	-0.667053	0.252369
HER2-positive Patient 3	CDK1	1.13145	1.24271	72	0.947118	0.171789
HER2-positive Patient 3	CDK16	1.89988	2.08671	2	0.706756	0.239859
HER2-positive Patient 3	CDK2	1.50928	1.6577	82	2.7389	0.00308227
HER2-positive Patient 3	CDK4	1.33406	1.46524	2	0.302579	0.381105
HER2-positive Patient 3	CDK5	-0.218298	-0.239765	9	-1.71042	0.0435942
HER2-positive Patient 3	CDK6	-0.404936	-0.444755	2	-0.939618	0.173707
HER2-positive Patient 3	CDK7	0.147999	0.162553	3	-0.667053	0.252369
HER2-positive Patient 3	CDK9	0.748211	0.821786	4	-0.163913	0.4349
HER2-positive Patient 3	CHEK1	0.961488	1.05604	16	0.103078	0.45895
HER2-positive Patient 3	CHEK2	3.49548	3.83921	2	1.84652	0.0324084
HER2-positive Patient 3	CLK1	3.2765	3.5987	2	1.6901	0.0455042
HER2-positive Patient 3	CSNK2A1	1.47865	1.62406	17	1.18329	0.118347
HER2-positive Patient 3	DYRK1A	0.875006	0.96105	3	-0.0310252	0.487625
HER2-positive Patient 3	DYRK2	0.00344849	0.00378759	4	-0.916271	0.179762
HER2-positive Patient 3	EPHA2	4.03009	4.42639	2	2.22841	0.0129267
HER2-positive Patient 3	GRK6	-0.463648	-0.50924	2	-0.981557	0.163159
HER2-positive Patient 3	GSK3A	0.57714	0.633893	2	-0.238103	0.405901
HER2-positive Patient 3	GSK3B	2.37081	2.60395	9	2.21286	0.0134538
HER2-positive Patient 3	HIPK2	1.22173	1.34187	9	0.47165	0.318588
HER2-positive Patient 3	MAP3K7	0.540376	0.593514	2	-0.264364	0.39575
HER2-positive Patient 3	MAPK1	1.35088	1.48372	31	1.23855	0.107756
HER2-positive Patient 3	MAPK10	0.569227	0.625201	2	-0.243756	0.40371
HER2-positive Patient 3	MAPK11	7.33503	8.05632	2	4.58918	2.22493e-06
HER2-positive Patient 3	MAPK13	2.00918	2.20675	4	1.10991	0.133518
HER2-positive Patient 3	MAPK14	1.41061	1.54932	4	0.505242	0.306695
HER2-positive Patient 3	MAPK3	1.53817	1.68943	26	1.61666	0.0529761
HER2-positive Patient 3	MAPK6	1.20876	1.32762	2	0.213072	0.415635
HER2-positive Patient 3	MAPK8	3.17414	3.48627	5	2.55667	0.00528395
HER2-positive Patient 3	MAPK9	0.78078	0.857558	2	-0.0926393	0.463095
HER2-positive Patient 3	MAPKAPK2	-0.466643	-0.51253	6	-1.70381	0.0442081
HER2-positive Patient 3	MARK2	0.540376	0.593514	2	-0.264364	0.39575
HER2-positive Patient 3	MTOR	2.51573	2.76311	7	2.14522	0.0159678
HER2-positive Patient 3	PAK1	0.98508	1.08195	8	0.106592	0.457556
HER2-positive Patient 3	PKMYT1	-0.340465	-0.373944	2	-0.893565	0.185777
HER2-positive Patient 3	PLK1	0.271396	0.298083	6	-0.790685	0.214564
HER2-positive Patient 3	PLK3	0.534508	0.587069	2	-0.268556	0.394136
HER2-positive Patient 3	PRKAA1	-0.000602654	-0.000661916	7	-1.21753	0.111702
HER2-positive Patient 3	PRKACA	1.11131	1.22059	21	0.464871	0.321012
HER2-positive Patient 3	PRKCA	1.05073	1.15405	9	0.212537	0.415844
HER2-positive Patient 3	PRKCB	2.31856	2.54656	2	1.00583	0.15725
HER2-positive Patient 3	PRKCD	0.619737	0.680679	7	-0.388525	0.348814
HER2-positive Patient 3	PRKCI	-0.164374	-0.180538	3	-0.940335	0.173523
HER2-positive Patient 3	PRKCZ	-0.364394	-0.400226	2	-0.910658	0.181238
HER2-positive Patient 3	PRKD1	0.311028	0.341612	6	-0.741651	0.229149
HER2-positive Patient 3	PRKG1	-0.0650145	-0.0714077	3	-0.853409	0.196716
HER2-positive Patient 3	ROCK1	0.248367	0.27279	2	-0.472952	0.318124
HER2-positive Patient 3	RPS6KA1	0.574564	0.631064	2	-0.239943	0.405187
HER2-positive Patient 3	RPS6KA3	0.647071	0.710701	3	-0.230436	0.408877
HER2-positive Patient 3	SRC	-0.149067	-0.163725	3	-0.926943	0.176978
HER2-positive Patient 3	STK11	0.47716	0.524082	2	-0.309521	0.378463
HER2-positive Patient 3	TRPM7	-1.81426	-1.99267	3	-2.38375	0.00856855
HER2-positive Patient 3	UHMK1	2.07809	2.28244	4	1.17953	0.119093
HER2-positive Patient 4	ABL1	-0.580242	-14.389	3	-0.920924	0.178545
HER2-positive Patient 4	AKT1	-0.300571	-7.45366	32	-1.65223	0.0492435
HER2-positive Patient 4	AKT2	-1.16802	-28.9649	2	-1.46413	0.0715794
HER2-positive Patient 4	ARAF	-1.20147	-29.7945	3	-1.84283	0.0326766
HER2-positive Patient 4	ATM	-0.0252237	-0.625507	8	-0.158849	0.436894
HER2-positive Patient 4	ATR	-0.542513	-13.4534	7	-1.32121	0.0932158
HER2-positive Patient 4	AURKA	0.368932	9.1489	6	0.689647	0.245208
HER2-positive Patient 4	AURKB	-0.210108	-5.21034	19	-0.935285	0.174821
HER2-positive Patient 4	BRAF	-1.67978	-41.6558	4	-2.94754	0.00160157
HER2-positive Patient 4	CAMK2A	-0.258088	-6.40016	7	-0.67646	0.249374
HER2-positive Patient 4	CDC7	0.417063	10.3425	4	0.645571	0.259279
HER2-positive Patient 4	CDK1	0.0507072	1.25746	115	0.0953902	0.462002
HER2-positive Patient 4	CDK16	-0.405302	-10.0508	2	-0.539959	0.294613
HER2-positive Patient 4	CDK2	-0.0527255	-1.30751	152	-0.982916	0.162824
HER2-positive Patient 4	CDK3	-0.502803	-12.4687	4	-0.930694	0.176006
HER2-positive Patient 4	CDK4	-0.314645	-7.80268	8	-0.860224	0.194833
HER2-positive Patient 4	CDK5	0.19512	4.83865	21	0.607771	0.27167
HER2-positive Patient 4	CDK6	0.187535	4.65057	9	0.378385	0.352572
HER2-positive Patient 4	CDK7	0.313818	7.78216	7	0.619968	0.26764
HER2-positive Patient 4	CDK9	0.206022	5.10901	9	0.425902	0.33509
HER2-positive Patient 4	CHEK1	-0.47972	-11.8963	25	-2.22785	0.0129453
HER2-positive Patient 4	CHEK2	0.0243073	0.60278	5	-0.030688	0.487759
HER2-positive Patient 4	CHUK	-2.07559	-51.4713	2	-2.56383	0.00517624
HER2-positive Patient 4	CLK1	0.140471	3.48346	2	0.121346	0.451709
HER2-positive Patient 4	CSNK1A1	-0.0868878	-2.15468	2	-0.154142	0.438749
HER2-positive Patient 4	CSNK2A1	0.345367	8.56454	41	1.6735	0.0471143
HER2-positive Patient 4	DYRK1A	1.04707	25.9655	3	1.49401	0.0675869
HER2-positive Patient 4	DYRK2	0.435306	10.7949	3	0.586153	0.278886
HER2-positive Patient 4	EPHA2	-0.108137	-2.68162	3	-0.220319	0.412811
HER2-positive Patient 4	ERBB2	0.0520926	1.29181	2	0.0142582	0.494312
HER2-positive Patient 4	GRK6	0.204419	5.06926	2	0.19883	0.421198
HER2-positive Patient 4	GSK3A	-0.144491	-3.58314	6	-0.387874	0.349055
HER2-positive Patient 4	GSK3B	0.126319	3.13251	19	0.321158	0.374045
HER2-positive Patient 4	GTF2F1	0.839141	20.8093	2	0.967913	0.166544
HER2-positive Patient 4	HIPK2	-0.148364	-3.67919	11	-0.53619	0.295914
HER2-positive Patient 4	LIMK1	-0.0736594	-1.82663	2	-0.138113	0.445075
HER2-positive Patient 4	LIMK2	-0.0736594	-1.82663	2	-0.138113	0.445075
HER2-positive Patient 4	MAP2K1	-0.939089	-23.2879	3	-1.45346	0.0730487
HER2-positive Patient 4	MAP3K7	0.470084	11.6573	4	0.736427	0.230735
HER2-positive Patient 4	MAP3K8	-0.217106	-5.38386	4	-0.441129	0.32956
HER2-positive Patient 4	MAPK1	-0.226727	-5.62247	50	-1.61792	0.0528401
HER2-positive Patient 4	MAPK10	0.916215	22.7206	2	1.0613	0.144276
HER2-positive Patient 4	MAPK11	-0.641039	-15.8967	2	-0.825599	0.204516
HER2-positive Patient 4	MAPK13	-0.704694	-17.4753	4	-1.27665	0.100863
HER2-positive Patient 4	MAPK14	0.0222046	0.550637	11	-0.0514927	0.479466
HER2-positive Patient 4	MAPK15	-1.02314	-25.3723	2	-1.28859	0.0987705
HER2-positive Patient 4	MAPK3	-0.136328	-3.38072	41	-0.969146	0.166236
HER2-positive Patient 4	MAPK7	0.841703	20.8728	2	0.971017	0.16577
HER2-positive Patient 4	MAPK8	0.00123036	0.0305109	8	-0.0947414	0.46226
HER2-positive Patient 4	MAPK9	-0.45596	-11.3071	3	-0.73649	0.230716
HER2-positive Patient 4	MAPKAPK2	-0.137208	-3.40253	15	-0.589115	0.277892
HER2-positive Patient 4	MARK2	0.809718	20.0797	4	1.31842	0.0936822
HER2-positive Patient 4	MELK	0.0689387	1.70957	2	0.0346705	0.486171
HER2-positive Patient 4	MET	0.33001	8.18371	3	0.429894	0.333636
HER2-positive Patient 4	MKNK1	0.723618	17.9445	2	0.827935	0.203854
HER2-positive Patient 4	MST1R	0.451003	11.1841	2	0.497612	0.309379
HER2-positive Patient 4	MTOR	-0.0184471	-0.457457	20	-0.225197	0.410913
HER2-positive Patient 4	OXSR1	0.320598	7.95029	2	0.339602	0.367078
HER2-positive Patient 4	PAK1	-1.09323	-27.1104	13	-3.50179	0.000231074
HER2-positive Patient 4	PBK	-1.02314	-25.3723	2	-1.28859	0.0987705
HER2-positive Patient 4	PDK1	0.283006	7.01809	2	0.294053	0.384359
HER2-positive Patient 4	PDK2	0.283006	7.01809	2	0.294053	0.384359
HER2-positive Patient 4	PDPK1	0.283006	7.01809	2	0.294053	0.384359
HER2-positive Patient 4	PKMYT1	0.10542	2.61425	2	0.0788744	0.468566
HER2-positive Patient 4	PLK1	-0.150263	-3.72628	15	-0.632436	0.263551
HER2-positive Patient 4	PLK3	-0.777826	-19.2888	3	-1.21414	0.112347
HER2-positive Patient 4	PRKAA1	-0.474663	-11.7709	11	-1.46342	0.0716765
HER2-positive Patient 4	PRKAA2	0.292336	7.24945	2	0.305358	0.380047
HER2-positive Patient 4	PRKACA	-0.454972	-11.2826	50	-3.00072	0.0013467
HER2-positive Patient 4	PRKCA	-0.183172	-4.54236	21	-0.877518	0.190103
HER2-positive Patient 4	PRKCB	-0.392331	-9.72917	3	-0.642065	0.260416
HER2-positive Patient 4	PRKCD	-0.531508	-13.1805	11	-1.62495	0.0520865
HER2-positive Patient 4	PRKCE	-0.836581	-20.7458	5	-1.68001	0.0464773
HER2-positive Patient 4	PRKCG	-0.476984	-11.8284	2	-0.626816	0.26539
HER2-positive Patient 4	PRKCI	-0.159416	-3.95326	6	-0.419197	0.337536
HER2-positive Patient 4	PRKCQ	-0.1033	-2.56168	3	-0.213141	0.415608
HER2-positive Patient 4	PRKCZ	0.181012	4.4888	3	0.20878	0.41731
HER2-positive Patient 4	PRKD1	-0.542715	-13.4584	10	-1.57969	0.0570884
HER2-positive Patient 4	PRKDC	0.273652	6.78612	2	0.282719	0.388696
HER2-positive Patient 4	PRKG1	0.192963	4.78517	5	0.29243	0.384979
HER2-positive Patient 4	PRKG2	0.195165	4.83976	3	0.229782	0.40913
HER2-positive Patient 4	PTK6	0.161751	4.01117	3	0.180197	0.428499
HER2-positive Patient 4	RAF1	-1.20147	-29.7945	3	-1.84283	0.0326766
HER2-positive Patient 4	RET	-0.573065	-14.2111	2	-0.743235	0.22867
HER2-positive Patient 4	ROCK1	-0.0163918	-0.406488	5	-0.108661	0.456736
HER2-positive Patient 4	RPS6KA1	-0.683122	-16.9403	14	-2.31924	0.010191
HER2-positive Patient 4	RPS6KA3	-0.288697	-7.1592	10	-0.891455	0.186343
HER2-positive Patient 4	RPS6KB1	0.392119	9.72391	9	0.904241	0.182934
HER2-positive Patient 4	RPS6KB2	0.153995	3.81881	2	0.137731	0.445226
HER2-positive Patient 4	SGK1	0.272602	6.76008	6	0.487479	0.312959
HER2-positive Patient 4	SGK3	0.914619	22.681	2	1.05937	0.144716
HER2-positive Patient 4	SMG1	-0.505255	-12.5295	2	-0.661071	0.254283
HER2-positive Patient 4	SRC	0.595473	14.7667	8	1.34533	0.0892597
HER2-positive Patient 4	STK3	0.540371	13.4003	2	0.605898	0.272291
HER2-positive Patient 4	STK39	0.363479	9.01368	3	0.479562	0.31577
HER2-positive Patient 4	TRPM7	-0.196645	-4.87648	8	-0.574267	0.282894
HER2-positive Patient 4	UHMK1	-0.371839	-9.221	4	-0.706277	0.240008
HER2-positive Patient 4	ULK1	0.278757	6.91272	2	0.288904	0.386327
HER2-positive Patient 4	VRK1	-1.02314	-25.3723	2	-1.28859	0.0987705
