# Supplementary material for: Temporal dynamics from phosphoproteomics using endoscopic biopsy specimens provides new therapeutic targets in stage IV gastric cancer
Source: Sci Rep. 2022 Mar 25;12:4419. doi: 10.1038/s41598-022-08430-7 (PMC8956597; doi:10.1038/s41598-022-08430-7)
Supplement: Supplementary file 10 — Supplementary Table S9. [file 41598_2022_8430_MOESM10_ESM.xlsx]

## Sheet: Summary of contents
Table S9. KSEA of HER2-positive tumor (Pre-treatment tumor vs Pre-treatment NAT)
Item name	Contents
Patient	Patient of samples used for KSEA
Kinase.Gene	Name of kinase
mS	Average of changes of phosphosites with kinase-substrate relationship between pre-treatment tumor and pre-treatment NAT
Enrichment	Enrichment score of kinase substrate enrichment analysis
m	Number of phosphosites with kinase-substrate relationship in KSEA
z score	Z score of kinase substrate enrichment analysis
p value	P value of kinase substrate enrichment analysis

## Sheet: Table S9
Patient	Kinase.Gene	mS	Enrichment	m	z score	p value
HER2-positive Patient 1	AURKB	0.478584	1.75811	16	1.7717	0.038222
HER2-positive Patient 1	CDK2	0.158491	0.582229	104	2.59122	0.00478177
HER2-positive Patient 1	CDK3	2.32854	8.55407	2	2.16981	0.0150105
HER2-positive Patient 1	CDK6	1.10047	4.04265	5	1.81077	0.0350886
HER2-positive Patient 1	EGFR	-2.44827	-8.99389	2	-1.81548	0.0347249
HER2-positive Patient 1	MAPK14	1.36738	5.02316	4	1.93452	0.0265247
HER2-positive Patient 1	PLK1	0.881323	3.2376	7	1.80048	0.0358926
HER2-positive Patient 1	CDK9	0.774369	2.8447	7	1.63354	0.0511776
HER2-positive Patient 1	MAPK3	0.172724	0.634513	30	1.4377	0.0752598
HER2-positive Patient 1	MAPK9	1.27714	4.69166	2	1.29263	0.0980702
HER2-positive Patient 1	CDK1	-0.0777767	-0.285718	87	1.06991	0.142329
HER2-positive Patient 1	TRPM7	0.570594	2.09612	4	0.994412	0.160011
HER2-positive Patient 1	PRKCB	0.886634	3.25711	2	0.966827	0.166815
HER2-positive Patient 1	MAPK8	0.439587	1.61485	5	0.938969	0.173873
HER2-positive Patient 1	MET	0.842544	3.09514	2	0.930043	0.176175
HER2-positive Patient 1	MST1R	0.842544	3.09514	2	0.930043	0.176175
HER2-positive Patient 1	CLK1	0.835219	3.06823	2	0.923932	0.177761
HER2-positive Patient 1	MTOR	0.18418	0.6766	11	0.892986	0.185932
HER2-positive Patient 1	CDK4	0.482162	1.77126	4	0.890073	0.186713
HER2-positive Patient 1	EPHA2	0.522585	1.91975	3	0.81213	0.208359
HER2-positive Patient 1	RPS6KA3	0.326861	1.20075	5	0.790267	0.214686
HER2-positive Patient 1	ROCK1	0.456881	1.67838	3	0.744993	0.228138
HER2-positive Patient 1	PRKD1	0.356367	1.30914	4	0.74165	0.22915
HER2-positive Patient 1	MAP3K8	0.595509	2.18764	2	0.723941	0.234551
HER2-positive Patient 1	CSNK2A1	-0.046395	-0.170435	25	0.666099	0.252674
HER2-positive Patient 1	PAK1	0.0781263	0.287002	10	0.653579	0.256691
HER2-positive Patient 1	DYRK2	0.196203	0.720763	4	0.552675	0.290243
HER2-positive Patient 1	PRKCD	0.0888591	0.32643	6	0.52177	0.300915
HER2-positive Patient 1	PRKAA1	0.0541427	0.198897	7	0.509389	0.30524
HER2-positive Patient 1	ATR	0.118069	0.433733	4	0.460487	0.322583
HER2-positive Patient 1	RPS6KB1	0.0285665	0.104941	6	0.434644	0.33191
HER2-positive Patient 1	MAPKAPK2	0.00616578	0.0226504	7	0.434505	0.331961
HER2-positive Patient 1	AURKA	0.0163927	0.0602197	4	0.340522	0.366732
HER2-positive Patient 1	MAPK1	-0.17851	-0.655769	35	0.327041	0.371818
HER2-positive Patient 1	MARK2	0.0218646	0.080321	3	0.300492	0.381901
HER2-positive Patient 1	PKMYT1	0.0251865	0.0925245	2	0.248122	0.40202
HER2-positive Patient 1	AKT1	-0.186565	-0.68536	22	0.236998	0.406329
HER2-positive Patient 1	SRC	-0.0943922	-0.346756	5	0.234574	0.40727
HER2-positive Patient 1	RPS6KA1	-0.127856	-0.469688	7	0.22532	0.410865
HER2-positive Patient 1	ATM	-0.125266	-0.460174	4	0.173381	0.431176
HER2-positive Patient 1	CDK5	-0.204897	-0.752702	14	0.148595	0.440937
HER2-positive Patient 1	CDK7	-0.215491	-0.791621	5	0.074827	0.470176
HER2-positive Patient 1	CHEK1	-0.263467	-0.967865	20	0.0230789	0.490794
HER2-positive Patient 1	STK39	-0.327432	-1.20284	3	-0.0564208	0.477503
HER2-positive Patient 1	UHMK1	-0.34549	-1.26918	4	-0.0864563	0.465552
HER2-positive Patient 1	CHEK2	-0.356053	-1.30798	4	-0.0989184	0.460602
HER2-positive Patient 1	PAK2	-0.429695	-1.57851	2	-0.131385	0.447735
HER2-positive Patient 1	SGK1	-0.532646	-1.95671	2	-0.217277	0.413996
HER2-positive Patient 1	PRKACA	-0.350782	-1.28862	26	-0.236338	0.406585
HER2-positive Patient 1	GTF2F1	-0.572301	-2.10239	2	-0.250362	0.401154
HER2-positive Patient 1	CDC7	-0.543367	-1.9961	3	-0.277064	0.390865
HER2-positive Patient 1	GSK3A	-0.654161	-2.40311	3	-0.390274	0.348167
HER2-positive Patient 1	CDK16	-0.785695	-2.8863	2	-0.428396	0.334181
HER2-positive Patient 1	MAP3K7	-0.695622	-2.55541	3	-0.432639	0.332639
HER2-positive Patient 1	GSK3B	-0.495429	-1.81999	12	-0.456163	0.324136
HER2-positive Patient 1	PRKCI	-0.671852	-2.4681	4	-0.471523	0.318634
HER2-positive Patient 1	MAPK10	-0.885925	-3.25451	2	-0.512018	0.304319
HER2-positive Patient 1	ERBB2	-0.95459	-3.50675	2	-0.569305	0.284575
HER2-positive Patient 1	HIPK2	-0.659699	-2.42345	8	-0.646555	0.25896
HER2-positive Patient 1	PRKCA	-0.786531	-2.88938	6	-0.743213	0.228676
HER2-positive Patient 1	MAPK13	-0.912624	-3.35259	4	-0.755605	0.224943
HER2-positive Patient 1	CAMK2A	-1.26306	-4.63993	4	-1.16907	0.121187
HER2-positive Patient 1	MAPK6	-1.77359	-6.51542	2	-1.2526	0.105176
HER2-positive Patient 1	MAPK7	-1.88065	-6.90871	2	-1.34192	0.0898109
HER2-positive Patient 1	PLK3	1.98604	7.29585	2	1.88406	0.0297784
HER2-positive Patient 2	ATR	-2.91685	-7.93869	2	-1.91462	0.0277703
HER2-positive Patient 2	MAPK3	0.409802	1.11534	26	2.10455	0.0176654
HER2-positive Patient 2	MAPK8	1.34534	3.66157	4	1.81909	0.0344491
HER2-positive Patient 2	PAK1	0.807777	2.1985	7	1.65115	0.0493542
HER2-positive Patient 2	PRKCB	2.2213	6.04563	2	1.94413	0.0259398
HER2-positive Patient 2	CHUK	1.76753	4.81061	2	1.60335	0.054429
HER2-positive Patient 2	MAPK1	0.172253	0.468815	29	1.54332	0.0613762
HER2-positive Patient 2	PRKAA1	0.722677	1.96688	6	1.41797	0.0780998
HER2-positive Patient 2	PLK1	0.565784	1.53987	8	1.40168	0.0805058
HER2-positive Patient 2	PKMYT1	1.3391	3.64457	2	1.2816	0.0999919
HER2-positive Patient 2	MAP3K7	0.905198	2.46364	3	1.17054	0.120893
HER2-positive Patient 2	MAPK13	0.696386	1.89533	4	1.12985	0.129271
HER2-positive Patient 2	PAK2	0.549683	1.49605	2	0.688747	0.245491
HER2-positive Patient 2	MAPK11	0.494188	1.34501	2	0.64707	0.258793
HER2-positive Patient 2	MAPK9	0.46551	1.26696	2	0.625533	0.265811
HER2-positive Patient 2	PRKCZ	0.435553	1.18543	2	0.603035	0.273243
HER2-positive Patient 2	CDK2	-0.248139	-0.675351	88	0.594218	0.276183
HER2-positive Patient 2	MAPKAPK2	0.139718	0.380266	4	0.538621	0.295074
HER2-positive Patient 2	MAPK6	0.328527	0.894141	2	0.522659	0.300606
HER2-positive Patient 2	MTOR	-0.0555966	-0.151315	9	0.496774	0.309674
HER2-positive Patient 2	PRKCA	-0.0830825	-0.226123	10	0.477489	0.316507
HER2-positive Patient 2	AURKB	-0.145242	-0.3953	12	0.408716	0.341374
HER2-positive Patient 2	RPS6KA1	-0.0586354	-0.159586	6	0.401661	0.343967
HER2-positive Patient 2	UHMK1	-0.0783141	-0.213145	4	0.307055	0.379401
HER2-positive Patient 2	PRKACA	-0.236072	-0.642509	16	0.279007	0.39012
HER2-positive Patient 2	ROCK1	-0.0467	-0.127102	2	0.240863	0.404831
HER2-positive Patient 2	CSNK2A1	-0.280822	-0.764304	21	0.210742	0.416544
HER2-positive Patient 2	MARK2	-0.197093	-0.536421	3	0.156666	0.437754
HER2-positive Patient 2	PRKCD	-0.239293	-0.651276	5	0.152145	0.439536
HER2-positive Patient 2	ERBB2	-0.166678	-0.453643	2	0.150759	0.440083
HER2-positive Patient 2	RPS6KA3	-0.270045	-0.734971	3	0.0895663	0.464316
HER2-positive Patient 2	GSK3B	-0.331022	-0.900931	5	0.043223	0.482762
HER2-positive Patient 2	DYRK2	-0.332548	-0.905084	3	0.0320768	0.487205
HER2-positive Patient 2	CHEK2	-0.476412	-1.29663	2	-0.0818516	0.467382
HER2-positive Patient 2	CDK7	-0.466978	-1.27096	4	-0.105736	0.457896
HER2-positive Patient 2	PRKD1	-0.602099	-1.63871	2	-0.176243	0.430052
HER2-positive Patient 2	CDK16	-0.614477	-1.6724	2	-0.185538	0.426404
HER2-positive Patient 2	HIPK2	-0.521916	-1.42048	6	-0.200961	0.420365
HER2-positive Patient 2	CHEK1	-0.469614	-1.27813	15	-0.210177	0.416765
HER2-positive Patient 2	CDK1	-0.42088	-1.14549	64	-0.227105	0.410171
HER2-positive Patient 2	MAP3K8	-0.722654	-1.96682	2	-0.26678	0.394819
HER2-positive Patient 2	AKT1	-0.497636	-1.3544	20	-0.309241	0.378569
HER2-positive Patient 2	CDK5	-0.554409	-1.50892	10	-0.314005	0.376759
HER2-positive Patient 2	CDK9	-0.709556	-1.93117	4	-0.363371	0.358164
HER2-positive Patient 2	SMG1	-0.961634	-2.61725	2	-0.446254	0.327707
HER2-positive Patient 2	CAMK2A	-0.95138	-2.58934	3	-0.537115	0.295594
HER2-positive Patient 2	SGK1	-1.24823	-3.39725	2	-0.661484	0.254151
HER2-positive Patient 2	MET	-1.25841	-3.42497	2	-0.669134	0.251705
HER2-positive Patient 2	MST1R	-1.25841	-3.42497	2	-0.669134	0.251705
HER2-positive Patient 2	RPS6KB1	-1.13941	-3.1011	3	-0.710064	0.238832
HER2-positive Patient 2	GTF2F1	-1.37137	-3.7324	2	-0.753963	0.225436
HER2-positive Patient 2	CDC7	-1.19388	-3.24935	3	-0.760166	0.223578
HER2-positive Patient 2	CDK4	-1.24177	-3.37968	3	-0.80421	0.210638
HER2-positive Patient 2	CLK1	-1.82322	-4.96219	2	-1.09331	0.13713
HER2-positive Patient 2	SRC	-1.93162	-5.25722	2	-1.17471	0.120055
HER2-positive Patient 2	PRKCI	-1.5768	-4.29153	4	-1.28445	0.0994918
HER2-positive Patient 2	CDK6	-1.58491	-4.31359	4	-1.29306	0.0979947
HER2-positive Patient 2	TRPM7	2.26848	6.17403	4	2.79952	0.00255892
HER2-positive Patient 3	CSNK2A1	-1.82602	-2.71875	15	-2.00323	0.0225764
HER2-positive Patient 3	MAPK10	1.95781	2.91498	2	1.66616	0.047841
HER2-positive Patient 3	PKMYT1	3.63467	5.41165	2	2.72871	0.00317915
HER2-positive Patient 3	MAPK8	0.920793	1.37096	4	1.42701	0.0767884
HER2-positive Patient 3	SRC	1.12758	1.67885	3	1.39631	0.0813106
HER2-positive Patient 3	CDK5	0.329032	0.489894	9	1.34508	0.0892994
HER2-positive Patient 3	PLK1	0.870236	1.29569	3	1.19659	0.115733
HER2-positive Patient 3	PRKAA1	0.327637	0.487817	7	1.1846	0.118088
HER2-positive Patient 3	AURKB	0.127785	0.190259	9	1.07457	0.141283
HER2-positive Patient 3	MAPKAPK2	0.291868	0.434561	6	1.05747	0.145149
HER2-positive Patient 3	RPS6KA3	0.653137	0.972453	3	1.02811	0.151949
HER2-positive Patient 3	PLK3	0.903216	1.34479	2	0.997911	0.159161
HER2-positive Patient 3	RPS6KA1	0.839526	1.24997	2	0.957554	0.169144
HER2-positive Patient 3	PRKCI	0.548502	0.816663	3	0.946907	0.171843
HER2-positive Patient 3	DYRK2	0.368737	0.549011	4	0.932302	0.17559
HER2-positive Patient 3	PRKCZ	0.693477	1.03252	2	0.86501	0.193517
HER2-positive Patient 3	PRKCD	0.0304154	0.0452854	7	0.832254	0.202633
HER2-positive Patient 3	UHMK1	0.345416	0.514289	3	0.789299	0.214969
HER2-positive Patient 3	MAPK9	0.530236	0.789466	2	0.761571	0.223158
HER2-positive Patient 3	ROCK1	0.362422	0.539609	2	0.655236	0.256158
HER2-positive Patient 3	EPHA2	0.326063	0.485475	2	0.632197	0.263629
HER2-positive Patient 3	MAPK13	0.084691	0.126096	3	0.58696	0.278615
HER2-positive Patient 3	GSK3A	0.185368	0.275994	2	0.543045	0.293549
HER2-positive Patient 3	CHEK1	-0.372978	-0.555326	16	0.535271	0.296231
HER2-positive Patient 3	CDK9	-0.0012633	-0.00188092	3	0.520254	0.301443
HER2-positive Patient 3	MTOR	-0.258931	-0.385522	6	0.452954	0.325291
HER2-positive Patient 3	PRKACA	-0.473006	-0.704257	20	0.398017	0.345309
HER2-positive Patient 3	PRKG1	-0.227582	-0.338846	3	0.344616	0.365192
HER2-positive Patient 3	PRKD1	-0.372087	-0.553998	5	0.300119	0.382043
HER2-positive Patient 3	MAPK1	-0.674083	-1.00364	25	-0.00547691	0.497815
HER2-positive Patient 3	CDK6	-0.70612	-1.05134	2	-0.021849	0.491284
HER2-positive Patient 3	MAP3K7	-0.832612	-1.23967	2	-0.102001	0.459378
HER2-positive Patient 3	MARK2	-0.832612	-1.23967	2	-0.102001	0.459378
HER2-positive Patient 3	PAK1	-0.817068	-1.21653	5	-0.145705	0.442077
HER2-positive Patient 3	AURKA	-1.13523	-1.69024	2	-0.293757	0.384472
HER2-positive Patient 3	GSK3B	-0.910796	-1.35608	8	-0.303086	0.380912
HER2-positive Patient 3	CDK2	-0.793192	-1.18098	66	-0.442463	0.329077
HER2-positive Patient 3	CDK4	-1.37332	-2.04474	2	-0.444625	0.328295
HER2-positive Patient 3	PRKCA	-1.04566	-1.55688	9	-0.502756	0.307568
HER2-positive Patient 3	HIPK2	-1.06277	-1.58235	9	-0.525751	0.299531
HER2-positive Patient 3	CHEK2	-1.55281	-2.31197	2	-0.558355	0.288301
HER2-positive Patient 3	AKT1	-0.994688	-1.48099	16	-0.578983	0.2813
HER2-positive Patient 3	CDC7	-1.50533	-2.24128	3	-0.646999	0.258816
HER2-positive Patient 3	CDK7	-1.50533	-2.24128	3	-0.646999	0.258816
HER2-positive Patient 3	CDK1	-0.860484	-1.28117	59	-0.649935	0.257867
HER2-positive Patient 3	MAPK14	-1.41696	-2.10971	4	-0.667899	0.252099
HER2-positive Patient 3	CAMK2B	-1.84174	-2.74215	2	-0.741436	0.229215
HER2-positive Patient 3	DYRK1A	-1.89468	-2.82098	2	-0.774984	0.219175
HER2-positive Patient 3	CDK16	-2.01207	-2.99577	2	-0.84937	0.197838
HER2-positive Patient 3	CAMK2A	-1.63827	-2.43921	4	-0.866214	0.193186
HER2-positive Patient 3	MAPK3	-1.10607	-1.64683	20	-0.870513	0.19201
HER2-positive Patient 3	CLK1	-2.17002	-3.23094	2	-0.949455	0.171195
HER2-positive Patient 3	TRPM7	1.97741	2.94416	3	2.05583	0.0198994
HER2-positive Patient 4	ARAF	0.780501	12.7234	3	1.79853	0.0360465
HER2-positive Patient 4	BRAF	1.02592	16.7241	4	2.68219	0.00365704
HER2-positive Patient 4	CDK1	0.271768	4.43023	115	4.40619	5.26023e-06
HER2-positive Patient 4	CDK2	0.150527	2.45382	151	3.21132	0.000660625
HER2-positive Patient 4	CHEK1	0.326053	5.31516	25	2.38919	0.00844279
HER2-positive Patient 4	CHUK	1.30197	21.2241	2	2.37813	0.00870046
HER2-positive Patient 4	HIPK2	0.37645	6.13672	11	1.79098	0.0366481
HER2-positive Patient 4	MAPK1	0.156978	2.55898	50	1.90417	0.0284438
HER2-positive Patient 4	MAPK13	1.65346	26.9539	4	4.23027	1.16704e-05
HER2-positive Patient 4	MAPK3	0.246352	4.01591	41	2.43018	0.00754567
HER2-positive Patient 4	OXSR1	-1.45518	-23.7216	2	-2.43137	0.00752098
HER2-positive Patient 4	PAK1	0.62188	10.1376	13	3.0385	0.00118879
HER2-positive Patient 4	PLK1	0.292965	4.77578	15	1.69259	0.0452666
HER2-positive Patient 4	PRKACA	0.133177	2.17099	50	1.69659	0.0448873
HER2-positive Patient 4	PRKCA	0.241721	3.94042	21	1.71305	0.0433517
HER2-positive Patient 4	PRKCB	0.800354	13.047	3	1.84094	0.0328149
HER2-positive Patient 4	PRKCD	0.579051	9.43942	11	2.61981	0.00439898
HER2-positive Patient 4	RAF1	0.780501	12.7234	3	1.79853	0.0360465
HER2-positive Patient 4	RPS6KA1	0.376237	6.13324	14	2.01952	0.0217168
HER2-positive Patient 4	MAPK14	0.327182	5.33357	11	1.58943	0.0559817
HER2-positive Patient 4	PRKCG	0.789927	12.877	2	1.48494	0.0687805
HER2-positive Patient 4	CHEK2	0.475177	7.74611	5	1.47978	0.0694663
HER2-positive Patient 4	ATM	0.360841	5.88227	8	1.4729	0.0703892
HER2-positive Patient 4	PRKAA1	0.278026	4.53226	11	1.38834	0.0825172
HER2-positive Patient 4	PRKCI	0.396069	6.45653	6	1.382	0.0834855
HER2-positive Patient 4	MAPKAPK2	0.233943	3.81363	14	1.3628	0.0864722
HER2-positive Patient 4	PKMYT1	0.675792	11.0164	2	1.28584	0.0992493
HER2-positive Patient 4	PRKCQ	0.515257	8.39948	3	1.23186	0.109001
HER2-positive Patient 4	ATR	0.315321	5.14021	7	1.22922	0.109495
HER2-positive Patient 4	RPS6KB1	0.249998	4.07536	9	1.15208	0.124643
HER2-positive Patient 4	PRKCE	0.35099	5.72167	5	1.13726	0.127715
HER2-positive Patient 4	ROCK1	0.347873	5.67086	5	1.12866	0.129521
HER2-positive Patient 4	UHMK1	0.36726	5.9869	4	1.05733	0.14518
HER2-positive Patient 4	GSK3A	0.262278	4.27553	6	0.977772	0.164093
HER2-positive Patient 4	GSK3B	0.119784	1.95266	19	0.973837	0.165069
HER2-positive Patient 4	MAP2K1	0.372067	6.06526	3	0.925945	0.177237
HER2-positive Patient 4	MAPK10	0.415875	6.77941	2	0.832449	0.202578
HER2-positive Patient 4	MET	0.288412	4.70156	3	0.747224	0.227464
HER2-positive Patient 4	AKT1	0.0447153	0.728928	32	0.740028	0.229641
HER2-positive Patient 4	ERBB2	0.318089	5.18534	2	0.661874	0.254026
HER2-positive Patient 4	SRC	0.12735	2.076	8	0.658305	0.255171
HER2-positive Patient 4	AURKB	0.0672267	1.0959	17	0.65387	0.256598
HER2-positive Patient 4	CSNK2A1	0.0117383	0.191352	41	0.577203	0.281901
HER2-positive Patient 4	RET	0.262492	4.27902	2	0.564891	0.286074
HER2-positive Patient 4	PRKAA2	0.247668	4.03737	2	0.539033	0.294932
HER2-positive Patient 4	PLK3	0.226134	3.68633	2	0.50147	0.30802
HER2-positive Patient 4	SGK3	0.19677	3.20765	2	0.450248	0.326266
HER2-positive Patient 4	CDK7	0.0726395	1.18413	7	0.437245	0.330967
HER2-positive Patient 4	MST1R	0.173936	2.83542	2	0.410416	0.34075
HER2-positive Patient 4	RPS6KB2	0.173018	2.82046	2	0.408815	0.341338
HER2-positive Patient 4	CDC7	0.104347	1.70102	4	0.408747	0.341363
HER2-positive Patient 4	MAPK9	0.167641	2.73281	2	0.399436	0.344786
HER2-positive Patient 4	MAPK8	0.0524005	0.854207	7	0.371196	0.355246
HER2-positive Patient 4	PRKD1	0.0354748	0.578293	9	0.358266	0.360072
HER2-positive Patient 4	CSNK1A1	0.109649	1.78744	2	0.298275	0.382747
HER2-positive Patient 4	AURKA	0.0308937	0.503615	5	0.2544	0.399593
HER2-positive Patient 4	CDK3	0.0432278	0.70468	3	0.223409	0.411609
HER2-positive Patient 4	PRKCZ	0.0401157	0.653947	3	0.21676	0.414198
HER2-positive Patient 4	SMG1	0.0589414	0.960834	2	0.209823	0.416903
HER2-positive Patient 4	ULK1	0.0363126	0.591951	2	0.17035	0.432368
HER2-positive Patient 4	CDK9	-0.0172512	-0.281221	9	0.16316	0.435196
HER2-positive Patient 4	CDK16	-0.0444274	-0.724234	2	0.0295088	0.488229
HER2-positive Patient 4	MAP3K8	-0.0584211	-0.952354	3	0.00624432	0.497509
HER2-positive Patient 4	MELK	-0.0626307	-1.02098	2	-0.00224451	0.499105
HER2-positive Patient 4	MAPK11	-0.0715122	-1.16576	2	-0.0177373	0.492924
HER2-positive Patient 4	MKNK1	-0.109132	-1.77902	2	-0.0833608	0.466782
HER2-positive Patient 4	PRKG2	-0.105501	-1.71984	3	-0.0943388	0.46242
HER2-positive Patient 4	EPHA2	-0.152486	-2.48575	3	-0.194716	0.422808
HER2-positive Patient 4	PTK6	-0.187017	-3.04867	3	-0.26849	0.394161
HER2-positive Patient 4	ABL1	-0.203135	-3.31141	3	-0.302925	0.380974
HER2-positive Patient 4	GTF2F1	-0.25536	-4.16275	2	-0.338436	0.367517
HER2-positive Patient 4	CLK1	-0.260047	-4.23916	2	-0.346612	0.364441
HER2-positive Patient 4	MAPK7	-0.266778	-4.3489	2	-0.358355	0.360039
HER2-positive Patient 4	STK3	-0.28461	-4.63957	2	-0.389459	0.348468
HER2-positive Patient 4	MARK2	-0.219456	-3.57746	4	-0.390049	0.34825
HER2-positive Patient 4	CDK4	-0.200654	-3.27096	8	-0.486017	0.313478
HER2-positive Patient 4	LIMK1	-0.393323	-6.41177	2	-0.579096	0.281262
HER2-positive Patient 4	LIMK2	-0.393323	-6.41177	2	-0.579096	0.281262
HER2-positive Patient 4	TRPM7	-0.244203	-3.98088	7	-0.596746	0.275339
HER2-positive Patient 4	CDK6	-0.233515	-3.80665	9	-0.637097	0.262031
HER2-positive Patient 4	MTOR	-0.19853	-3.23634	19	-0.737583	0.230384
HER2-positive Patient 4	CAMK2A	-0.304916	-4.9706	7	-0.794879	0.213342
HER2-positive Patient 4	MAP3K7	-0.402699	-6.56461	4	-0.842095	0.199867
HER2-positive Patient 4	DYRK2	-0.459473	-7.49011	3	-0.850568	0.197505
HER2-positive Patient 4	PRKG1	-0.370184	-6.03457	5	-0.851812	0.197159
HER2-positive Patient 4	AKT2	-0.614656	-10.0198	2	-0.965184	0.167226
HER2-positive Patient 4	DYRK1A	-0.525803	-8.57139	3	-0.992277	0.160531
HER2-positive Patient 4	STK39	-0.554795	-9.044	3	-1.05421	0.145892
HER2-positive Patient 4	PDK1	-0.774574	-12.6267	2	-1.24414	0.106724
HER2-positive Patient 4	PDK2	-0.774574	-12.6267	2	-1.24414	0.106724
HER2-positive Patient 4	PDPK1	-0.774574	-12.6267	2	-1.24414	0.106724
HER2-positive Patient 4	CDK5	-0.285288	-4.65063	21	-1.26583	0.102787
HER2-positive Patient 4	SGK1	-0.481054	-7.84192	6	-1.26809	0.102383
HER2-positive Patient 4	GRK6	-0.946486	-15.4292	2	-1.54402	0.0612917
HER2-positive Patient 4	PRKDC	-0.999694	-16.2965	2	-1.63683	0.0508326
HER2-positive Patient 4	RPS6KA3	0.539046	8.78728	10	2.34185	0.00959432
