# Supplementary material for: Temporal dynamics from phosphoproteomics using endoscopic biopsy specimens provides new therapeutic targets in stage IV gastric cancer
Source: Sci Rep. 2022 Mar 25;12:4419. doi: 10.1038/s41598-022-08430-7 (PMC8956597; doi:10.1038/s41598-022-08430-7)
Supplement: Supplementary file 11 — Supplementary Table S10. [file 41598_2022_8430_MOESM11_ESM.xlsx]

## Sheet: Summary of contents
Table S10. KSEA of HER2-negative tumor (Tumor vs NAT)
Item name	Contents
Patient	Patient of samples used for KSEA
Kinase.Gene	Name of kinase
mS	Average of changes of phosphosites with kinase-substrate relationship between tumor and NAT
Enrichment	Enrichment score of kinase substrate enrichment analysis
m	Number of phosphosites with kinase-substrate relationship in KSEA
z score	Z score of kinase substrate enrichment analysis
p value	P value of kinase substrate enrichment analysis

## Sheet: Table S10
Patient	Kinase.Gene	mS	Enrichment	m	z score	p value
HER2-negative Patient 1	ABL1	-0.0745544	-0.157296	1	0.432877	0.332552
HER2-negative Patient 1	AKT1	-0.762539	-1.60881	25	-1.56366	0.0589484
HER2-negative Patient 1	AKT2	-1.90282	-4.01459	1	-1.54853	0.0607479
HER2-negative Patient 1	ARAF	-0.908375	-1.9165	2	-0.665788	0.252773
HER2-negative Patient 1	ATM	-0.38235	-0.806685	3	0.171995	0.431721
HER2-negative Patient 1	ATR	0.303457	0.640236	3	1.45934	0.0722357
HER2-negative Patient 1	AURKA	-0.44086	-0.93013	5	0.0802537	0.468018
HER2-negative Patient 1	AURKB	-0.103269	-0.217878	16	1.60703	0.054024
HER2-negative Patient 1	BMX	-0.648833	-1.36891	1	-0.189503	0.424849
HER2-negative Patient 1	BRAF	-0.908375	-1.9165	2	-0.665788	0.252773
HER2-negative Patient 1	BRSK1	-0.504419	-1.06423	1	-0.0329927	0.48684
HER2-negative Patient 1	BUB1	-0.947574	-1.9992	1	-0.513265	0.303883
HER2-negative Patient 1	CAMK2A	-1.90077	-4.01027	3	-2.67827	0.00370013
HER2-negative Patient 1	CDC7	-0.314096	-0.662683	3	0.300116	0.382045
HER2-negative Patient 1	CDK1	-0.254881	-0.53775	82	2.15017	0.0157708
HER2-negative Patient 1	CDK16	-1.03566	-2.18505	2	-0.86088	0.194652
HER2-negative Patient 1	CDK2	-0.434983	-0.91773	103	0.428892	0.334001
HER2-negative Patient 1	CDK3	-0.65963	-1.39169	3	-0.348495	0.363734
HER2-negative Patient 1	CDK4	-0.204876	-0.432249	6	0.71437	0.237499
HER2-negative Patient 1	CDK5	-0.642568	-1.3557	17	-0.753343	0.225622
HER2-negative Patient 1	CDK6	-0.0971873	-0.205047	7	1.08039	0.139984
HER2-negative Patient 1	CDK7	-0.411465	-0.868114	5	0.151487	0.439796
HER2-negative Patient 1	CDK9	-0.312106	-0.658485	7	0.464139	0.321274
HER2-negative Patient 1	CHEK1	-0.506895	-1.06945	19	-0.155508	0.438211
HER2-negative Patient 1	CHEK2	-0.189293	-0.399373	4	0.617056	0.268599
HER2-negative Patient 1	CLK1	-0.86798	-1.83127	2	-0.603877	0.272963
HER2-negative Patient 1	CLK2	-0.497744	-1.05014	1	-0.0257578	0.489725
HER2-negative Patient 1	CSNK2A1	-0.446219	-0.941436	29	0.162001	0.435653
HER2-negative Patient 1	DYRK1A	-0.497092	-1.04877	1	-0.0250519	0.490007
HER2-negative Patient 1	DYRK2	-0.561678	-1.18503	4	-0.190095	0.424617
HER2-negative Patient 1	DYRK3	-2.06435	-4.35539	1	-1.72358	0.0423914
HER2-negative Patient 1	EEF2K	0.624009	1.31654	1	1.18995	0.117033
HER2-negative Patient 1	EGFR	-0.260512	-0.54963	2	0.32717	0.37177
HER2-negative Patient 1	EPHA2	-0.648561	-1.36834	2	-0.26758	0.394511
HER2-negative Patient 1	ERBB2	-0.410168	-0.865376	2	0.0977976	0.461046
HER2-negative Patient 1	GRK4	-1.2597	-2.65772	1	-0.851531	0.197237
HER2-negative Patient 1	GSK3A	1.22268	2.57961	2	2.6004	0.0046557
HER2-negative Patient 1	GSK3B	-0.59201	-1.24903	12	-0.443129	0.328836
HER2-negative Patient 1	GTF2F1	-0.787323	-1.6611	2	-0.480256	0.315523
HER2-negative Patient 1	HIPK2	-0.960703	-2.0269	10	-1.66808	0.0476495
HER2-negative Patient 1	LATS1	-0.472307	-0.996478	1	0.00180913	0.499278
HER2-negative Patient 1	LCK	-0.348124	-0.734474	1	0.136394	0.445755
HER2-negative Patient 1	LIMK1	-0.597357	-1.26031	1	-0.133714	0.446814
HER2-negative Patient 1	LIMK2	-0.597357	-1.26031	1	-0.133714	0.446814
HER2-negative Patient 1	MAP2K1	-0.0745687	-0.157326	1	0.432862	0.332558
HER2-negative Patient 1	MAP2K3	-1.21187	-2.55681	1	-0.799699	0.211943
HER2-negative Patient 1	MAP2K4	-1.21187	-2.55681	1	-0.799699	0.211943
HER2-negative Patient 1	MAP2K6	-1.21187	-2.55681	1	-0.799699	0.211943
HER2-negative Patient 1	MAP3K10	-0.10361	-0.218597	1	0.401388	0.344067
HER2-negative Patient 1	MAP3K2	-1.64534	-3.47135	1	-1.26947	0.102136
HER2-negative Patient 1	MAP3K5	-1.21187	-2.55681	1	-0.799699	0.211943
HER2-negative Patient 1	MAP3K6	-1.21187	-2.55681	1	-0.799699	0.211943
HER2-negative Patient 1	MAP3K7	-0.495052	-1.04447	3	-0.039562	0.484221
HER2-negative Patient 1	MAP3K8	0.462651	0.976105	2	1.43554	0.075567
HER2-negative Patient 1	MAPK1	-0.576008	-1.21527	35	-0.654186	0.256496
HER2-negative Patient 1	MAPK10	0.992154	2.09325	2	2.24709	0.0123172
HER2-negative Patient 1	MAPK13	-0.0131681	-0.0277822	4	0.998811	0.158943
HER2-negative Patient 1	MAPK14	-1.44628	-3.05137	4	-2.10748	0.0175379
HER2-negative Patient 1	MAPK15	-0.634501	-1.33868	1	-0.17397	0.430944
HER2-negative Patient 1	MAPK3	-0.508739	-1.07334	32	-0.213116	0.415618
HER2-negative Patient 1	MAPK6	-0.749691	-1.5817	1	-0.298808	0.382543
HER2-negative Patient 1	MAPK7	-0.277463	-0.585395	2	0.301189	0.381635
HER2-negative Patient 1	MAPK8	-0.563356	-1.18857	6	-0.237273	0.406223
HER2-negative Patient 1	MAPK9	-0.850256	-1.79388	4	-0.815593	0.207366
HER2-negative Patient 1	MAPKAPK2	-0.524596	-1.1068	9	-0.164577	0.434639
HER2-negative Patient 1	MARK2	-1.02975	-2.17257	4	-1.20465	0.11417
HER2-negative Patient 1	MARK3	-0.504419	-1.06423	1	-0.0329927	0.48684
HER2-negative Patient 1	MELK	-1.29256	-2.72706	1	-0.887148	0.1875
HER2-negative Patient 1	MET	-0.399977	-0.843876	2	0.113416	0.45485
HER2-negative Patient 1	MKNK1	-0.447497	-0.944134	1	0.028697	0.488553
HER2-negative Patient 1	MKNK2	-0.447497	-0.944134	1	0.028697	0.488553
HER2-negative Patient 1	MST1R	-0.399977	-0.843876	2	0.113416	0.45485
HER2-negative Patient 1	MTOR	-0.359138	-0.757714	11	0.412776	0.339885
HER2-negative Patient 1	NEK2	-3.6773	-7.7584	1	-3.47163	0.000258653
HER2-negative Patient 1	NEK9	-0.297143	-0.626915	1	0.191645	0.42401
HER2-negative Patient 1	PAK1	-0.721117	-1.52142	10	-0.846986	0.198502
HER2-negative Patient 1	PAK2	-0.527488	-1.1129	2	-0.0820149	0.467317
HER2-negative Patient 1	PAK4	-1.64534	-3.47135	1	-1.26947	0.102136
HER2-negative Patient 1	PBK	-0.634501	-1.33868	1	-0.17397	0.430944
HER2-negative Patient 1	PDGFRA	-0.71742	-1.51362	1	-0.263834	0.395954
HER2-negative Patient 1	PDGFRB	-0.71742	-1.51362	1	-0.263834	0.395954
HER2-negative Patient 1	PDK1	-1.01369	-2.13868	1	-0.584914	0.279303
HER2-negative Patient 1	PDK2	-1.01369	-2.13868	1	-0.584914	0.279303
HER2-negative Patient 1	PDPK1	-1.01369	-2.13868	1	-0.584914	0.279303
HER2-negative Patient 1	PIM1	-1.4183	-2.99234	1	-1.02342	0.153055
HER2-negative Patient 1	PIM3	-1.4183	-2.99234	1	-1.02342	0.153055
HER2-negative Patient 1	PKMYT1	-0.636439	-1.34277	2	-0.249001	0.40168
HER2-negative Patient 1	PLK1	-0.0622155	-0.131263	7	1.18067	0.118868
HER2-negative Patient 1	PLK3	-0.801729	-1.6915	2	-0.502336	0.307716
HER2-negative Patient 1	PRKAA1	-0.812572	-1.71437	6	-0.898854	0.184365
HER2-negative Patient 1	PRKAA2	-0.361	-0.761641	1	0.122439	0.451276
HER2-negative Patient 1	PRKACA	-0.990885	-2.09058	29	-3.01679	0.00127734
HER2-negative Patient 1	PRKCA	-0.501117	-1.05726	9	-0.0882429	0.464842
HER2-negative Patient 1	PRKCB	0.262615	0.554068	2	1.12895	0.12946
HER2-negative Patient 1	PRKCD	-0.284213	-0.599635	5	0.459865	0.322807
HER2-negative Patient 1	PRKCE	-0.939262	-1.98166	3	-0.8734	0.191223
HER2-negative Patient 1	PRKCG	-1.05788	-2.23193	1	-0.632815	0.263427
HER2-negative Patient 1	PRKCI	-0.907864	-1.91542	5	-1.05146	0.146523
HER2-negative Patient 1	PRKCQ	-0.908375	-1.9165	2	-0.665788	0.252773
HER2-negative Patient 1	PRKCZ	-0.472307	-0.996478	1	0.00180913	0.499278
HER2-negative Patient 1	PRKD1	-0.818215	-1.72628	5	-0.834214	0.20208
HER2-negative Patient 1	PRKDC	-0.483717	-1.02055	1	-0.0105563	0.495789
HER2-negative Patient 1	PRKG1	-0.523249	-1.10396	3	-0.0924906	0.463154
HER2-negative Patient 1	RAF1	-0.908375	-1.9165	2	-0.665788	0.252773
HER2-negative Patient 1	RET	-1.21187	-2.55681	1	-0.799699	0.211943
HER2-negative Patient 1	ROCK1	-0.81514	-1.71979	5	-0.826761	0.204186
HER2-negative Patient 1	RPS6KA1	-0.450435	-0.950333	10	0.080679	0.467849
HER2-negative Patient 1	RPS6KA3	-0.260433	-0.549465	6	0.566884	0.285397
HER2-negative Patient 1	RPS6KA5	-0.609163	-1.28522	1	-0.14651	0.441759
HER2-negative Patient 1	RPS6KB1	0.331206	0.698781	6	2.13748	0.0162794
HER2-negative Patient 1	RPS6KB2	-0.647818	-1.36677	1	-0.188402	0.425281
HER2-negative Patient 1	SGK1	0.21711	0.45806	2	1.0592	0.144753
HER2-negative Patient 1	SGK3	-0.523348	-1.10416	1	-0.0535066	0.478664
HER2-negative Patient 1	SIK1	-1.20541	-2.5432	1	-0.792703	0.213976
HER2-negative Patient 1	SRC	-0.686335	-1.44804	6	-0.56374	0.286466
HER2-negative Patient 1	SRPK1	1.44537	3.04946	1	2.08011	0.0187577
HER2-negative Patient 1	STK11	-0.0862045	-0.181875	1	0.420251	0.337151
HER2-negative Patient 1	STK3	1.52956	3.22708	1	2.17135	0.0149523
HER2-negative Patient 1	STK38	-0.472307	-0.996478	1	0.00180913	0.499278
HER2-negative Patient 1	STK39	-0.780806	-1.64735	5	-0.743558	0.228572
HER2-negative Patient 1	TESK1	-0.597357	-1.26031	1	-0.133714	0.446814
HER2-negative Patient 1	TLK1	0.0220623	0.0465472	1	0.537587	0.295431
HER2-negative Patient 1	TRPM7	-0.0311899	-0.0658048	4	0.959748	0.168591
HER2-negative Patient 1	UHMK1	-0.408629	-0.86213	4	0.141641	0.443682
HER2-negative Patient 1	ULK1	-1.59035	-3.35533	1	-1.20987	0.113163
HER2-negative Patient 1	VRK1	-0.634501	-1.33868	1	-0.17397	0.430944
HER2-negative Patient 1	WEE1	-1.56476	-3.30134	1	-1.18214	0.118575
HER2-negative Patient 1	WNK1	-0.264559	-0.558169	1	0.226958	0.410228
HER2-negative Patient 1	WNK3	-0.264559	-0.558169	1	0.226958	0.410228
HER2-negative Patient 2	ABL1	0.22756	1.98794	1	0.441436	0.329449
HER2-negative Patient 2	AKT1	-0.295414	-2.5807	27	-1.21347	0.112476
HER2-negative Patient 2	AKT2	0.336641	2.94086	1	0.58222	0.280209
HER2-negative Patient 2	ALK	-0.356365	-3.11317	1	-0.312198	0.377445
HER2-negative Patient 2	ARAF	-1.47468	-12.8826	2	-2.48269	0.00651966
HER2-negative Patient 2	ATM	-0.33922	-2.96339	4	-0.580139	0.28091
HER2-negative Patient 2	ATR	-0.394037	-3.44227	4	-0.721638	0.235259
HER2-negative Patient 2	AURKA	0.292006	2.55094	3	0.908655	0.181766
HER2-negative Patient 2	AURKB	0.137131	1.19796	14	1.21501	0.112181
HER2-negative Patient 2	BMX	-0.483809	-4.22651	1	-0.476682	0.316794
HER2-negative Patient 2	BRAF	-1.47468	-12.8826	2	-2.48269	0.00651966
HER2-negative Patient 2	BRSK1	-1.02614	-8.96425	1	-1.17663	0.119671
HER2-negative Patient 2	BRSK2	-1.02614	-8.96425	1	-1.17663	0.119671
HER2-negative Patient 2	BUB1	0.737633	6.44388	1	1.09975	0.13572
HER2-negative Patient 2	CAMK2A	0.0216322	0.188977	5	0.392784	0.347239
HER2-negative Patient 2	CAMK2B	-0.343819	-3.00357	2	-0.418615	0.337749
HER2-negative Patient 2	CAMK4	0.338501	2.95711	1	0.58462	0.279402
HER2-negative Patient 2	CAMKK1	-1.02614	-8.96425	1	-1.17663	0.119671
HER2-negative Patient 2	CAMKK2	-1.02614	-8.96425	1	-1.17663	0.119671
HER2-negative Patient 2	CDC7	0.356971	3.11846	4	1.21692	0.111818
HER2-negative Patient 2	CDK1	-0.0100626	-0.0879061	96	1.32029	0.0933684
HER2-negative Patient 2	CDK16	-0.167114	-1.45989	2	-0.0960876	0.461726
HER2-negative Patient 2	CDK2	-0.0257747	-0.225165	121	1.25921	0.103978
HER2-negative Patient 2	CDK3	-1.30125	-11.3676	2	-2.16614	0.0151501
HER2-negative Patient 2	CDK4	-0.361319	-3.15645	7	-0.842915	0.199638
HER2-negative Patient 2	CDK5	-0.118917	-1.03885	17	-0.0236645	0.49056
HER2-negative Patient 2	CDK6	-0.0983973	-0.859588	8	0.0586737	0.476606
HER2-negative Patient 2	CDK7	0.0803864	0.702247	5	0.562345	0.28694
HER2-negative Patient 2	CDK9	0.145187	1.26834	7	0.886649	0.187634
HER2-negative Patient 2	CHEK1	-0.444812	-3.88583	19	-1.85842	0.031555
HER2-negative Patient 2	CHEK2	0.396848	3.46683	4	1.31985	0.0934425
HER2-negative Patient 2	CHUK	-0.204091	-1.78292	1	-0.115668	0.453958
HER2-negative Patient 2	CLK1	0.207038	1.80866	2	0.586827	0.27866
HER2-negative Patient 2	CLK2	0.233919	2.04349	1	0.449643	0.326484
HER2-negative Patient 2	CSNK1D	-2.10752	-18.4111	1	-2.5723	0.00505126
HER2-negative Patient 2	CSNK2A1	0.120888	1.05607	31	1.69127	0.0453925
HER2-negative Patient 2	CSNK2B	-1.00464	-8.7764	1	-1.14888	0.125303
HER2-negative Patient 2	DYRK1A	-1.40617	-12.2842	2	-2.35766	0.00919526
HER2-negative Patient 2	DYRK1B	0.525158	4.58773	1	0.825526	0.204537
HER2-negative Patient 2	DYRK2	-0.315644	-2.75744	3	-0.449713	0.326459
HER2-negative Patient 2	DYRK3	0.146826	1.28265	1	0.337237	0.367969
HER2-negative Patient 2	EEF2K	-0.573246	-5.00782	1	-0.592112	0.276888
HER2-negative Patient 2	EGFR	-0.278047	-2.42899	3	-0.365666	0.357307
HER2-negative Patient 2	EPHA2	-0.500583	-4.37304	3	-0.863134	0.194032
HER2-negative Patient 2	ERBB2	0.0112004	0.0978458	2	0.229378	0.409288
HER2-negative Patient 2	GRK6	-1.8666	-16.3064	1	-2.26135	0.0118687
HER2-negative Patient 2	GSK3A	-0.416196	-3.63584	3	-0.674491	0.25
HER2-negative Patient 2	GSK3B	-0.591718	-5.16919	14	-2.30468	0.0105922
HER2-negative Patient 2	GTF2F1	-1.20244	-10.5044	2	-1.9858	0.0235276
HER2-negative Patient 2	HIPK2	0.392151	3.42579	10	2.06769	0.0193344
HER2-negative Patient 2	IKBKB	0.217869	1.90328	1	0.428928	0.333988
HER2-negative Patient 2	JAK2	0.277982	2.42842	1	0.506512	0.306249
HER2-negative Patient 2	LATS1	-0.194835	-1.70206	1	-0.103721	0.458695
HER2-negative Patient 2	LIMK1	-1.36884	-11.9581	1	-1.61893	0.0527306
HER2-negative Patient 2	LIMK2	-1.36884	-11.9581	1	-1.61893	0.0527306
HER2-negative Patient 2	LMTK2	-0.140127	-1.22414	1	-0.0331138	0.486792
HER2-negative Patient 2	MAP2K1	0.130731	1.14205	3	0.548133	0.2918
HER2-negative Patient 2	MAP3K11	-1.02614	-8.96425	1	-1.17663	0.119671
HER2-negative Patient 2	MAP3K2	-3.37394	-29.4744	1	-4.20679	1.29513e-05
HER2-negative Patient 2	MAP3K7	0.254811	2.226	3	0.825507	0.204542
HER2-negative Patient 2	MAP3K8	-0.0921159	-0.804715	2	0.0408018	0.483727
HER2-negative Patient 2	MAPK1	-0.411506	-3.59487	43	-2.51389	0.00597046
HER2-negative Patient 2	MAPK10	-0.0109839	-0.0959546	2	0.188886	0.425091
HER2-negative Patient 2	MAPK11	-0.109838	-0.959538	2	0.00845397	0.496627
HER2-negative Patient 2	MAPK13	-0.329568	-2.87907	4	-0.555225	0.28937
HER2-negative Patient 2	MAPK14	-0.171974	-1.50234	4	-0.148432	0.441001
HER2-negative Patient 2	MAPK15	-1.39208	-12.1611	1	-1.64893	0.0495813
HER2-negative Patient 2	MAPK3	-0.44777	-3.91167	39	-2.6864	0.00361138
HER2-negative Patient 2	MAPK6	-0.159696	-1.39508	2	-0.0825469	0.467106
HER2-negative Patient 2	MAPK7	-0.241332	-2.10825	2	-0.231552	0.408443
HER2-negative Patient 2	MAPK8	-0.21326	-1.86301	5	-0.285101	0.387783
HER2-negative Patient 2	MAPK9	-0.346627	-3.0281	3	-0.518974	0.301889
HER2-negative Patient 2	MAPKAPK2	-0.0405539	-0.354275	8	0.269829	0.393646
HER2-negative Patient 2	MARK2	-0.268844	-2.34859	4	-0.398479	0.345139
HER2-negative Patient 2	MELK	-0.496102	-4.3339	2	-0.696567	0.243037
HER2-negative Patient 2	MET	-0.0413837	-0.361524	3	0.163381	0.435109
HER2-negative Patient 2	MKNK1	-0.238352	-2.08222	2	-0.226114	0.410557
HER2-negative Patient 2	MKNK2	-0.856516	-7.48243	1	-0.957709	0.169105
HER2-negative Patient 2	MST1R	-0.175114	-1.52978	2	-0.110689	0.455931
HER2-negative Patient 2	MTOR	-0.347865	-3.03892	14	-1.12709	0.129852
HER2-negative Patient 2	NEK2	-0.60717	-5.30418	1	-0.635895	0.262422
HER2-negative Patient 2	NEK9	-0.171801	-1.50083	1	-0.0739926	0.470508
HER2-negative Patient 2	NLK	-0.3922	-3.42621	1	-0.358447	0.360004
HER2-negative Patient 2	PAK1	-0.810612	-7.08142	11	-2.97987	0.00144187
HER2-negative Patient 2	PAK2	-0.0358424	-0.313116	2	0.143514	0.442942
HER2-negative Patient 2	PAK4	-3.37394	-29.4744	1	-4.20679	1.29513e-05
HER2-negative Patient 2	PBK	-1.39208	-12.1611	1	-1.64893	0.0495813
HER2-negative Patient 2	PDGFRA	-1.31087	-11.4517	1	-1.54412	0.0612796
HER2-negative Patient 2	PDGFRB	-1.31087	-11.4517	1	-1.54412	0.0612796
HER2-negative Patient 2	PDK1	-4.75917	-41.5756	1	-5.99461	1.01989e-09
HER2-negative Patient 2	PDK2	-4.75917	-41.5756	1	-5.99461	1.01989e-09
HER2-negative Patient 2	PDPK1	-4.75917	-41.5756	1	-5.99461	1.01989e-09
HER2-negative Patient 2	PIM1	-0.970153	-8.47516	1	-1.10437	0.134716
HER2-negative Patient 2	PIM3	-0.970153	-8.47516	1	-1.10437	0.134716
HER2-negative Patient 2	PKMYT1	-0.271057	-2.36793	2	-0.285807	0.387513
HER2-negative Patient 2	PLK1	-0.302826	-2.64546	11	-0.806266	0.210045
HER2-negative Patient 2	PLK3	-0.722816	-6.31445	2	-1.11037	0.133419
HER2-negative Patient 2	PRKAA1	-0.129706	-1.1331	10	-0.0621825	0.475209
HER2-negative Patient 2	PRKAA2	-0.489105	-4.27277	2	-0.683796	0.247052
HER2-negative Patient 2	PRKACA	-0.537303	-4.69383	31	-3.03845	0.00118897
HER2-negative Patient 2	PRKCA	-0.306014	-2.6733	15	-0.95745	0.16917
HER2-negative Patient 2	PRKCB	-0.57592	-5.03117	2	-0.842252	0.199823
HER2-negative Patient 2	PRKCD	-0.756444	-6.60822	6	-2.02953	0.021202
HER2-negative Patient 2	PRKCE	-1.88063	-16.429	3	-3.94814	3.93796e-05
HER2-negative Patient 2	PRKCG	-1.37502	-12.012	1	-1.6269	0.0518787
HER2-negative Patient 2	PRKCI	-0.386567	-3.37701	5	-0.785258	0.216151
HER2-negative Patient 2	PRKCQ	-1.47468	-12.8826	2	-2.48269	0.00651966
HER2-negative Patient 2	PRKCZ	-0.421309	-3.68051	2	-0.560051	0.287722
HER2-negative Patient 2	PRKD1	-1.115	-9.7405	5	-2.88746	0.0019418
HER2-negative Patient 2	PRKDC	0.784641	6.85455	1	1.16042	0.122938
HER2-negative Patient 2	PRKG1	-0.157114	-1.37253	3	-0.0953285	0.462027
HER2-negative Patient 2	PRKG2	-0.575627	-5.02862	1	-0.595185	0.27586
HER2-negative Patient 2	RAF1	-1.47468	-12.8826	2	-2.48269	0.00651966
HER2-negative Patient 2	RET	0.277982	2.42842	1	0.506512	0.306249
HER2-negative Patient 2	ROCK1	-0.707361	-6.17943	4	-1.53041	0.0629577
HER2-negative Patient 2	RPS6KA1	-0.476017	-4.15843	9	-1.39987	0.0807757
HER2-negative Patient 2	RPS6KA3	-0.844271	-7.37547	7	-2.49205	0.00635042
HER2-negative Patient 2	RPS6KA5	-0.0700998	-0.612385	1	0.0572659	0.477167
HER2-negative Patient 2	RPS6KB1	0.158924	1.38834	5	0.788999	0.215056
HER2-negative Patient 2	SGK1	-1.8695	-16.3318	3	-3.92327	4.36778e-05
HER2-negative Patient 2	SIK1	0.552864	4.82976	1	0.861284	0.194541
HER2-negative Patient 2	SMG1	-0.938833	-8.20155	2	-1.50465	0.0662066
HER2-negative Patient 2	SRC	-0.419627	-3.66582	7	-1.04202	0.148702
HER2-negative Patient 2	STK11	-1.02614	-8.96425	1	-1.17663	0.119671
HER2-negative Patient 2	STK25	0.133982	1.17045	1	0.32066	0.374234
HER2-negative Patient 2	STK3	0.683389	5.97001	1	1.02974	0.151565
HER2-negative Patient 2	STK38	-0.194835	-1.70206	1	-0.103721	0.458695
HER2-negative Patient 2	STK39	0.308251	2.69285	4	1.09116	0.137602
HER2-negative Patient 2	TESK1	-1.36884	-11.9581	1	-1.61893	0.0527306
HER2-negative Patient 2	TLK1	-1.7869	-15.6101	1	-2.15849	0.0154449
HER2-negative Patient 2	TRPM7	-0.866509	-7.56974	4	-1.94121	0.0261162
HER2-negative Patient 2	UHMK1	-0.635826	-5.55451	4	-1.34576	0.08919
HER2-negative Patient 2	ULK1	-0.197082	-1.72168	1	-0.106621	0.457545
HER2-negative Patient 2	VRK1	-1.39208	-12.1611	1	-1.64893	0.0495813
HER2-negative Patient 2	WEE1	-0.260963	-2.27975	1	-0.189069	0.425019
HER2-negative Patient 2	WNK1	-0.65062	-5.68375	1	-0.691974	0.244477
HER2-negative Patient 2	WNK3	-0.65062	-5.68375	1	-0.691974	0.244477
HER2-negative Patient 3	ABL1	-0.467386	-1.39503	2	-0.123397	0.450896
HER2-negative Patient 3	AKT1	-0.136903	-0.408621	25	0.65313	0.256836
HER2-negative Patient 3	AKT2	-0.191544	-0.571708	1	0.0946026	0.462315
HER2-negative Patient 3	ALK	-2.07207	-6.1846	1	-1.14519	0.126064
HER2-negative Patient 3	ARAF	-1.26024	-3.76148	2	-0.862621	0.194173
HER2-negative Patient 3	ATM	-0.500933	-1.49516	6	-0.267905	0.394386
HER2-negative Patient 3	ATR	-1.12252	-3.35044	5	-1.16091	0.122839
HER2-negative Patient 3	AURKA	0.763841	2.27987	2	1.02455	0.152787
HER2-negative Patient 3	AURKB	-0.200451	-0.598293	16	0.354922	0.361324
HER2-negative Patient 3	BRAF	-1.26024	-3.76148	2	-0.862621	0.194173
HER2-negative Patient 3	BRSK1	-1.40688	-4.19917	1	-0.706644	0.239894
HER2-negative Patient 3	BRSK2	-1.40688	-4.19917	1	-0.706644	0.239894
HER2-negative Patient 3	CAMK2A	-1.17009	-3.49241	5	-1.23103	0.109156
HER2-negative Patient 3	CAMK2B	-1.46586	-4.3752	2	-1.05433	0.145865
HER2-negative Patient 3	CAMK4	-1.52483	-4.55123	1	-0.784409	0.2164
HER2-negative Patient 3	CAMKK1	-1.40688	-4.19917	1	-0.706644	0.239894
HER2-negative Patient 3	CAMKK2	-1.40688	-4.19917	1	-0.706644	0.239894
HER2-negative Patient 3	CDC7	0.757721	2.2616	4	1.44087	0.0748109
HER2-negative Patient 3	CDK1	-0.340433	-1.0161	91	-0.0339345	0.486465
HER2-negative Patient 3	CDK16	-2.40765	-7.18623	2	-1.93243	0.026653
HER2-negative Patient 3	CDK2	-0.611677	-1.8257	119	-1.98957	0.0233194
HER2-negative Patient 3	CDK3	-1.57218	-4.69255	2	-1.15347	0.124359
HER2-negative Patient 3	CDK4	-1.61251	-4.81293	5	-1.88325	0.0298334
HER2-negative Patient 3	CDK5	-0.770019	-2.29831	15	-1.11068	0.133354
HER2-negative Patient 3	CDK6	0.0714298	0.2132	5	0.599212	0.274516
HER2-negative Patient 3	CDK7	0.587284	1.75289	5	1.35968	0.086965
HER2-negative Patient 3	CDK9	-0.0828583	-0.247311	5	0.371761	0.355035
HER2-negative Patient 3	CHEK1	-1.03947	-3.10255	19	-2.02436	0.0214667
HER2-negative Patient 3	CHEK2	-0.468502	-1.39836	4	-0.175982	0.430154
HER2-negative Patient 3	CLK1	-0.5669	-1.69205	2	-0.216181	0.414423
HER2-negative Patient 3	CLK2	0.601666	1.79582	1	0.617551	0.268436
HER2-negative Patient 3	CSNK1D	-2.94547	-8.79148	1	-1.72101	0.0426244
HER2-negative Patient 3	CSNK2A1	0.0225537	0.0673171	33	1.3543	0.0878208
HER2-negative Patient 3	CSNK2B	-1.54526	-4.61221	1	-0.797879	0.21247
HER2-negative Patient 3	DYRK1A	0.0527205	0.157357	2	0.361531	0.358851
HER2-negative Patient 3	DYRK2	0.469648	1.40178	4	1.06103	0.144339
HER2-negative Patient 3	DYRK3	0.298338	0.890462	1	0.417572	0.33813
HER2-negative Patient 3	EEF2K	2.20974	6.59551	1	1.67772	0.0467005
HER2-negative Patient 3	EGFR	-0.121353	-0.362208	3	0.244008	0.403612
HER2-negative Patient 3	EPHA2	-1.23925	-3.69885	3	-1.03253	0.150911
HER2-negative Patient 3	ERBB2	-1.47284	-4.39606	2	-1.06085	0.144379
HER2-negative Patient 3	FYN	-0.898701	-2.68239	1	-0.371613	0.355091
HER2-negative Patient 3	GRK4	1.44475	4.31221	1	1.17338	0.120322
HER2-negative Patient 3	GSK3A	-1.05019	-3.13455	3	-0.816639	0.207067
HER2-negative Patient 3	GSK3B	-0.850903	-2.53973	17	-1.40227	0.0804175
HER2-negative Patient 3	GTF2F1	0.355538	1.06119	2	0.643867	0.259831
HER2-negative Patient 3	HIPK2	0.14543	0.43407	9	0.950288	0.170983
HER2-negative Patient 3	IKBKB	-0.941991	-2.8116	1	-0.400153	0.344522
HER2-negative Patient 3	JAK2	-0.555242	-1.65725	1	-0.145176	0.442286
HER2-negative Patient 3	LATS1	0.14771	0.440876	1	0.318266	0.375142
HER2-negative Patient 3	LIMK1	-4.50385	-13.4428	2	-3.88685	5.07763e-05
HER2-negative Patient 3	LIMK2	-4.50385	-13.4428	2	-3.88685	5.07763e-05
HER2-negative Patient 3	MAP2K1	-0.748608	-2.2344	3	-0.472259	0.318371
HER2-negative Patient 3	MAP3K11	-1.40688	-4.19917	1	-0.706644	0.239894
HER2-negative Patient 3	MAP3K2	-1.64706	-4.91604	1	-0.864989	0.193522
HER2-negative Patient 3	MAP3K7	-0.229852	-0.686049	3	0.120112	0.452197
HER2-negative Patient 3	MAP3K8	1.27155	3.79524	1	1.05919	0.144756
HER2-negative Patient 3	MAPK1	-0.954317	-2.84839	38	-2.5168	0.00592127
HER2-negative Patient 3	MAPK10	-1.52164	-4.5417	2	-1.10635	0.134289
HER2-negative Patient 3	MAPK11	-2.66015	-7.93987	2	-2.16785	0.0150849
HER2-negative Patient 3	MAPK13	-0.815913	-2.43529	4	-0.634065	0.263019
HER2-negative Patient 3	MAPK14	-1.18425	-3.53467	5	-1.2519	0.105303
HER2-negative Patient 3	MAPK15	-1.14162	-3.40744	1	-0.531765	0.297444
HER2-negative Patient 3	MAPK3	-0.83042	-2.47859	32	-1.84751	0.0323367
HER2-negative Patient 3	MAPK6	-1.4838	-4.42876	1	-0.757357	0.224418
HER2-negative Patient 3	MAPK7	1.63615	4.88349	2	1.83787	0.0330411
HER2-negative Patient 3	MAPK8	-1.33466	-3.98362	6	-1.6143	0.0532316
HER2-negative Patient 3	MAPK9	-1.07485	-3.20816	3	-0.844802	0.199111
HER2-negative Patient 3	MAPKAPK2	0.0687997	0.20535	8	0.753046	0.225711
HER2-negative Patient 3	MARK2	0.834336	2.49028	3	1.33532	0.0908864
HER2-negative Patient 3	MELK	-1.87685	-5.6019	2	-1.43753	0.0752841
HER2-negative Patient 3	MET	0.669974	1.9997	1	0.662585	0.253798
HER2-negative Patient 3	MKNK1	0.277309	0.827697	2	0.57093	0.284024
HER2-negative Patient 3	MKNK2	-2.47296	-7.38116	1	-1.40949	0.0793446
HER2-negative Patient 3	MST1R	0.669974	1.9997	1	0.662585	0.253798
HER2-negative Patient 3	MTOR	-1.5496	-4.62515	12	-2.77383	0.00277004
HER2-negative Patient 3	NEK2	-2.07409	-6.19061	1	-1.14652	0.12579
HER2-negative Patient 3	NEK9	-0.949779	-2.83484	1	-0.405287	0.342633
HER2-negative Patient 3	NLK	-4.36478	-13.0277	1	-2.65673	0.00394512
HER2-negative Patient 3	PAK1	-2.13166	-6.36246	11	-3.92847	4.27438e-05
HER2-negative Patient 3	PAK2	-2.1803	-6.50763	2	-1.72045	0.0426749
HER2-negative Patient 3	PAK4	-1.64706	-4.91604	1	-0.864989	0.193522
HER2-negative Patient 3	PBK	-1.14162	-3.40744	1	-0.531765	0.297444
HER2-negative Patient 3	PDGFRA	-1.00786	-3.00819	1	-0.443577	0.328674
HER2-negative Patient 3	PDGFRB	-1.00786	-3.00819	1	-0.443577	0.328674
HER2-negative Patient 3	PDK1	-2.72301	-8.12749	1	-1.57435	0.0577038
HER2-negative Patient 3	PDK2	-2.72301	-8.12749	1	-1.57435	0.0577038
HER2-negative Patient 3	PDPK1	-2.72301	-8.12749	1	-1.57435	0.0577038
HER2-negative Patient 3	PIM1	-0.696038	-2.0775	1	-0.238001	0.40594
HER2-negative Patient 3	PIM3	-0.696038	-2.0775	1	-0.238001	0.40594
HER2-negative Patient 3	PKMYT1	-2.3191	-6.92193	2	-1.84987	0.0321661
HER2-negative Patient 3	PLK1	-1.18132	-3.52593	9	-1.67381	0.047084
HER2-negative Patient 3	PLK3	-1.04697	-3.12493	3	-0.812961	0.20812
HER2-negative Patient 3	PRKAA1	-0.191628	-0.571961	10	0.298983	0.382476
HER2-negative Patient 3	PRKAA2	-0.396799	-1.18434	1	-0.0407184	0.48376
HER2-negative Patient 3	PRKACA	-0.750408	-2.23978	33	-1.57313	0.0578448
HER2-negative Patient 3	PRKCA	-0.375126	-1.11965	13	-0.0952937	0.462041
HER2-negative Patient 3	PRKCB	-1.11274	-3.32123	2	-0.725099	0.234196
HER2-negative Patient 3	PRKCD	-1.35875	-4.05551	8	-1.90894	0.0281349
HER2-negative Patient 3	PRKCE	-1.27954	-3.8191	3	-1.07853	0.140398
HER2-negative Patient 3	PRKCG	-4.27663	-12.7646	1	-2.59862	0.00468003
HER2-negative Patient 3	PRKCI	0.294078	0.877747	5	0.927439	0.176849
HER2-negative Patient 3	PRKCQ	-1.26024	-3.76148	2	-0.862621	0.194173
HER2-negative Patient 3	PRKCZ	-1.572	-4.69201	2	-1.1533	0.124394
HER2-negative Patient 3	PRKD1	-1.50895	-4.50382	7	-2.04764	0.0202975
HER2-negative Patient 3	PRKD2	0.565535	1.68798	1	0.59373	0.276346
HER2-negative Patient 3	PRKDC	-0.916294	-2.7349	2	-0.541943	0.293929
HER2-negative Patient 3	PRKG1	-0.0383237	-0.114386	3	0.33882	0.367373
HER2-negative Patient 3	PRKG2	0.907634	2.70905	1	0.819269	0.206316
HER2-negative Patient 3	RAF1	-1.26024	-3.76148	2	-0.862621	0.194173
HER2-negative Patient 3	RET	-0.555242	-1.65725	1	-0.145176	0.442286
HER2-negative Patient 3	ROCK1	-0.378301	-1.12913	4	-0.0570455	0.477254
HER2-negative Patient 3	RPS6KA1	-0.775517	-2.31472	9	-0.8712	0.191822
HER2-negative Patient 3	RPS6KA3	-1.12004	-3.34303	6	-1.2677	0.102452
HER2-negative Patient 3	RPS6KB1	0.508512	1.51778	6	1.36225	0.0865597
HER2-negative Patient 3	SGK1	-0.306393	-0.914505	4	0.037769	0.484936
HER2-negative Patient 3	SGK3	0.505754	1.50954	1	0.554317	0.289681
HER2-negative Patient 3	SIK1	1.20243	3.58894	1	1.01362	0.155382
HER2-negative Patient 3	SMG1	-1.91437	-5.71389	2	-1.47251	0.0704418
HER2-negative Patient 3	SRC	-1.45709	-4.34903	6	-1.812	0.0349933
HER2-negative Patient 3	STK11	-1.40688	-4.19917	1	-0.706644	0.239894
HER2-negative Patient 3	STK25	-1.77152	-5.28752	1	-0.947044	0.171808
HER2-negative Patient 3	STK3	0.680589	2.03138	2	0.946933	0.171836
HER2-negative Patient 3	STK38	0.14771	0.440876	1	0.318266	0.375142
HER2-negative Patient 3	STK39	-0.493541	-1.47309	4	-0.208997	0.417225
HER2-negative Patient 3	TESK1	-5.26287	-15.7083	1	-3.24883	0.00057941
HER2-negative Patient 3	TLK1	-0.30929	-0.923151	1	0.0169747	0.493228
HER2-negative Patient 3	TRPM7	-0.0958382	-0.286052	5	0.352627	0.362184
HER2-negative Patient 3	TTK	-1.31336	-3.92004	1	-0.644988	0.259467
HER2-negative Patient 3	UHMK1	-1.01427	-3.02732	4	-0.895605	0.185232
HER2-negative Patient 3	ULK1	0.422956	1.26242	1	0.499731	0.308632
HER2-negative Patient 3	VRK1	-1.14162	-3.40744	1	-0.531765	0.297444
HER2-negative Patient 3	WEE1	-2.39911	-7.16071	1	-1.3608	0.0867884
HER2-negative Patient 3	WNK1	-1.03437	-3.08732	1	-0.461055	0.32238
HER2-negative Patient 3	WNK3	-1.03437	-3.08732	1	-0.461055	0.32238
HER2-negative Patient 4	ABL1	0.105069	4.72794	3	0.293237	0.384671
HER2-negative Patient 4	AKT1	0.080865	3.63882	32	0.775607	0.218991
HER2-negative Patient 4	AKT2	0.525535	23.6484	2	1.0303	0.151435
HER2-negative Patient 4	AKT3	0.168232	7.57021	1	0.253309	0.400015
HER2-negative Patient 4	ALK	-0.0391836	-1.76321	1	-0.0225582	0.491001
HER2-negative Patient 4	ARAF	0.0398099	1.79139	3	0.142903	0.443184
HER2-negative Patient 4	ATM	0.133362	6.00113	8	0.585291	0.279176
HER2-negative Patient 4	ATR	0.317616	14.2923	7	1.19586	0.115875
HER2-negative Patient 4	AURKA	0.050561	2.27518	5	0.216461	0.414314
HER2-negative Patient 4	AURKB	0.190633	8.57823	18	1.2011	0.114855
HER2-negative Patient 4	BMX	-1.74842	-78.6768	1	-2.29589	0.0108412
HER2-negative Patient 4	BRAF	-0.199702	-8.9863	4	-0.472101	0.318427
HER2-negative Patient 4	BRSK1	-0.332966	-14.983	1	-0.413295	0.339695
HER2-negative Patient 4	BUB1	0.293329	13.1994	1	0.419691	0.337355
HER2-negative Patient 4	CAMK2A	-0.178811	-8.04626	7	-0.551019	0.29081
HER2-negative Patient 4	CAMK2B	-0.535547	-24.0989	1	-0.682733	0.247388
HER2-negative Patient 4	CAMK4	-0.535547	-24.0989	1	-0.682733	0.247388
HER2-negative Patient 4	CDC7	0.404328	18.1942	4	1.13465	0.128262
HER2-negative Patient 4	CDK1	0.235417	10.5935	109	3.57755	0.000173414
HER2-negative Patient 4	CDK14	0.32644	14.6894	1	0.463729	0.321421
HER2-negative Patient 4	CDK16	0.383014	17.2351	2	0.762224	0.222963
HER2-negative Patient 4	CDK2	0.265734	11.9577	146	4.62767	1.849e-06
HER2-negative Patient 4	CDK20	-0.552429	-24.8586	1	-0.705186	0.240347
HER2-negative Patient 4	CDK3	-0.185509	-8.34765	3	-0.376156	0.3534
HER2-negative Patient 4	CDK4	0.519871	23.3935	8	2.03929	0.0207107
HER2-negative Patient 4	CDK5	0.00690341	0.310644	20	0.173244	0.43123
HER2-negative Patient 4	CDK6	0.439514	19.7776	9	1.84236	0.0327111
HER2-negative Patient 4	CDK7	0.112205	5.04909	7	0.47304	0.318092
HER2-negative Patient 4	CDK9	0.0843	3.79339	8	0.400725	0.344311
HER2-negative Patient 4	CHEK1	0.281823	12.6817	25	2.02194	0.0215914
HER2-negative Patient 4	CHEK2	0.303288	13.6476	5	0.968076	0.166503
HER2-negative Patient 4	CHUK	0.299268	13.4667	2	0.604703	0.272688
HER2-negative Patient 4	CLK1	-0.0541277	-2.43567	2	-0.0600109	0.476073
HER2-negative Patient 4	CLK2	-0.365478	-16.446	1	-0.456536	0.324002
HER2-negative Patient 4	CSNK1A1	0.380881	17.1392	2	0.758213	0.224162
HER2-negative Patient 4	CSNK2A1	0.214547	9.65432	40	1.99166	0.0232042
HER2-negative Patient 4	CSNK2A2	0.187392	8.4324	1	0.278793	0.390202
HER2-negative Patient 4	CSNK2B	-0.216415	-9.7384	1	-0.25828	0.398095
HER2-negative Patient 4	DYRK1A	-0.444705	-20.0111	2	-0.794661	0.213405
HER2-negative Patient 4	DYRK2	-0.0280902	-1.26402	3	-0.0135162	0.494608
HER2-negative Patient 4	DYRK3	0.37654	16.9438	1	0.530364	0.29793
HER2-negative Patient 4	EEF2K	-0.141908	-6.38566	1	-0.159183	0.436762
HER2-negative Patient 4	EGFR	-0.614862	-27.668	1	-0.788224	0.215283
HER2-negative Patient 4	EPHA2	0.226051	10.172	3	0.571939	0.283682
HER2-negative Patient 4	ERBB2	-0.141959	-6.38795	3	-0.275831	0.391339
HER2-negative Patient 4	FYN	-0.325837	-14.6622	1	-0.403814	0.343175
HER2-negative Patient 4	GRK4	1.0289	46.299	1	1.39801	0.0810546
HER2-negative Patient 4	GRK6	-0.23618	-10.6278	1	-0.284568	0.387988
HER2-negative Patient 4	GSK3A	0.0929648	4.18329	6	0.375267	0.353731
HER2-negative Patient 4	GSK3B	-0.029541	-1.32931	19	-0.0424264	0.483079
HER2-negative Patient 4	GTF2F1	0.598848	26.9474	2	1.16819	0.121364
HER2-negative Patient 4	HCK	1.81296	81.581	1	2.44084	0.00732658
HER2-negative Patient 4	HIPK2	0.561184	25.2525	11	2.57352	0.00503355
HER2-negative Patient 4	IKBKB	0.231673	10.425	1	0.337687	0.367799
HER2-negative Patient 4	JAK2	0.48752	21.9378	1	0.67797	0.248895
HER2-negative Patient 4	LATS1	-0.177911	-8.00575	1	-0.207068	0.417978
HER2-negative Patient 4	LCK	1.16543	52.4428	1	1.5796	0.0570988
HER2-negative Patient 4	LIMK1	-0.241075	-10.8481	2	-0.411647	0.340299
HER2-negative Patient 4	LIMK2	-0.241075	-10.8481	2	-0.411647	0.340299
HER2-negative Patient 4	MAP2K1	0.363865	16.3734	3	0.889417	0.18689
HER2-negative Patient 4	MAP2K3	-0.76892	-34.6004	1	-0.993124	0.160325
HER2-negative Patient 4	MAP2K4	-0.76892	-34.6004	1	-0.993124	0.160325
HER2-negative Patient 4	MAP2K6	-0.76892	-34.6004	1	-0.993124	0.160325
HER2-negative Patient 4	MAP3K5	-0.76892	-34.6004	1	-0.993124	0.160325
HER2-negative Patient 4	MAP3K6	-0.76892	-34.6004	1	-0.993124	0.160325
HER2-negative Patient 4	MAP3K7	-0.459756	-20.6884	4	-1.16386	0.122241
HER2-negative Patient 4	MAP3K8	-0.337469	-15.1856	3	-0.726221	0.233852
HER2-negative Patient 4	MAP4K5	0.0939121	4.22592	1	0.154462	0.438623
HER2-negative Patient 4	MAPK1	0.0823528	3.70577	49	0.973616	0.165124
HER2-negative Patient 4	MAPK10	-0.333832	-15.022	2	-0.586117	0.278898
HER2-negative Patient 4	MAPK11	0.305704	13.7563	2	0.61681	0.26868
HER2-negative Patient 4	MAPK13	0.544608	24.5066	4	1.5078	0.0658033
HER2-negative Patient 4	MAPK14	0.446245	20.0804	11	2.0665	0.0193908
HER2-negative Patient 4	MAPK15	-0.224013	-10.0803	1	-0.268386	0.394201
HER2-negative Patient 4	MAPK3	0.139714	6.28694	40	1.36218	0.0865706
HER2-negative Patient 4	MAPK6	0.336027	15.1208	1	0.47648	0.316866
HER2-negative Patient 4	MAPK7	-0.342697	-15.4209	2	-0.60279	0.273324
HER2-negative Patient 4	MAPK8	-0.161487	-7.26668	7	-0.490056	0.312047
HER2-negative Patient 4	MAPK9	-0.264516	-11.9029	2	-0.455738	0.324289
HER2-negative Patient 4	MAPKAPK2	0.235275	10.5871	15	1.32641	0.0923519
HER2-negative Patient 4	MARK2	-0.756514	-34.0421	4	-1.95325	0.0253952
HER2-negative Patient 4	MARK3	-0.332966	-14.983	1	-0.413295	0.339695
HER2-negative Patient 4	MELK	0.906837	40.8065	2	1.7475	0.0402751
HER2-negative Patient 4	MET	-0.391147	-17.6011	3	-0.849877	0.197697
HER2-negative Patient 4	MKNK1	-0.500255	-22.5108	2	-0.899148	0.184287
HER2-negative Patient 4	MKNK2	0.138495	6.23211	1	0.213759	0.415368
HER2-negative Patient 4	MST1R	-1.58622	-71.3776	2	-2.94177	0.00163171
HER2-negative Patient 4	MTOR	0.262289	11.8026	20	1.69229	0.0452957
HER2-negative Patient 4	NEK2	-1.04006	-46.8011	1	-1.35374	0.0879095
HER2-negative Patient 4	NEK9	-0.251069	-11.2978	1	-0.304371	0.380423
HER2-negative Patient 4	NLK	0.663247	29.8452	1	0.91169	0.180966
HER2-negative Patient 4	NUAK1	1.63274	73.4712	1	2.20114	0.0138631
HER2-negative Patient 4	OXSR1	-0.254698	-11.4611	2	-0.43727	0.330958
HER2-negative Patient 4	PAK1	0.521252	23.4557	13	2.60622	0.00457743
HER2-negative Patient 4	PAK2	0.584983	26.3234	1	0.807597	0.209661
HER2-negative Patient 4	PAK4	0.336413	15.1382	1	0.476994	0.316683
HER2-negative Patient 4	PBK	-0.224013	-10.0803	1	-0.268386	0.394201
HER2-negative Patient 4	PDGFRA	0.210523	9.47324	1	0.309557	0.378449
HER2-negative Patient 4	PDGFRB	0.210523	9.47324	1	0.309557	0.378449
HER2-negative Patient 4	PDK1	-1.40248	-63.1096	2	-2.59617	0.00471348
HER2-negative Patient 4	PDK2	-1.40248	-63.1096	2	-2.59617	0.00471348
HER2-negative Patient 4	PDK3	-1.74064	-78.3265	1	-2.28553	0.0111408
HER2-negative Patient 4	PDK4	-1.74064	-78.3265	1	-2.28553	0.0111408
HER2-negative Patient 4	PDPK1	-1.40248	-63.1096	2	-2.59617	0.00471348
HER2-negative Patient 4	PIM1	-0.554656	-24.9588	1	-0.708148	0.239427
HER2-negative Patient 4	PIM3	-0.554656	-24.9588	1	-0.708148	0.239427
HER2-negative Patient 4	PKMYT1	1.56011	70.203	2	2.97627	0.00145888
HER2-negative Patient 4	PLK1	0.24638	11.0868	15	1.38362	0.0832381
HER2-negative Patient 4	PLK3	-0.0643978	-2.89782	2	-0.0793283	0.468386
HER2-negative Patient 4	PRKAA1	0.363998	16.3794	11	1.70369	0.0442195
HER2-negative Patient 4	PRKAA2	-0.505567	-22.7498	2	-0.909139	0.181638
HER2-negative Patient 4	PRKACA	0.306709	13.8015	50	3.0935	0.000989067
HER2-negative Patient 4	PRKCA	0.423448	19.0546	21	2.71633	0.00330048
HER2-negative Patient 4	PRKCB	-0.162548	-7.31446	3	-0.323263	0.373248
HER2-negative Patient 4	PRKCD	0.584118	26.2845	11	2.67468	0.00374001
HER2-negative Patient 4	PRKCE	-0.241876	-10.8841	5	-0.653252	0.256797
HER2-negative Patient 4	PRKCG	1.03047	46.3696	2	1.98004	0.0238496
HER2-negative Patient 4	PRKCH	0.0939121	4.22592	1	0.154462	0.438623
HER2-negative Patient 4	PRKCI	-0.056975	-2.5638	5	-0.103353	0.458841
HER2-negative Patient 4	PRKCQ	-0.140481	-6.32146	3	-0.272427	0.392647
HER2-negative Patient 4	PRKCZ	-0.0652205	-2.93484	3	-0.0990522	0.460548
HER2-negative Patient 4	PRKD1	0.117755	5.29881	9	0.55852	0.288245
HER2-negative Patient 4	PRKDC	0.541203	24.3534	2	1.05977	0.144625
HER2-negative Patient 4	PRKG1	-0.0723333	-3.2549	5	-0.149029	0.440765
HER2-negative Patient 4	PRKG2	0.14677	6.60446	3	0.389304	0.348526
HER2-negative Patient 4	PTK6	0.316696	14.2509	3	0.780757	0.217473
HER2-negative Patient 4	RAF1	0.0398099	1.79139	3	0.142903	0.443184
HER2-negative Patient 4	RET	-0.1407	-6.33131	2	-0.222848	0.411827
HER2-negative Patient 4	ROCK1	-0.0484877	-2.18188	5	-0.078112	0.468869
HER2-negative Patient 4	RPS6KA1	0.302205	13.5988	14	1.61451	0.0532085
HER2-negative Patient 4	RPS6KA3	-0.0418575	-1.88353	10	-0.0825814	0.467092
HER2-negative Patient 4	RPS6KA5	0.646002	29.0692	1	0.888754	0.187068
HER2-negative Patient 4	RPS6KB1	0.303195	13.6434	9	1.29844	0.0970683
HER2-negative Patient 4	RPS6KB2	0.0512567	2.30648	2	0.13821	0.445037
HER2-negative Patient 4	SGK1	-0.565863	-25.4631	6	-1.77111	0.0382711
HER2-negative Patient 4	SGK3	-0.303566	-13.6601	2	-0.529188	0.298337
HER2-negative Patient 4	SIK1	-0.585378	-26.3412	1	-0.749008	0.226926
HER2-negative Patient 4	SMG1	0.349516	15.7277	2	0.699217	0.242208
HER2-negative Patient 4	SRC	0.955793	43.0094	8	3.67917	0.000116997
HER2-negative Patient 4	SRMS	-0.537038	-24.166	1	-0.684715	0.246762
HER2-negative Patient 4	STK11	0.120364	5.41623	1	0.189644	0.424794
HER2-negative Patient 4	STK25	1.4494	65.2208	1	1.95728	0.025157
HER2-negative Patient 4	STK3	-0.565419	-25.4431	2	-1.02172	0.153457
HER2-negative Patient 4	STK38	-0.177911	-8.00575	1	-0.207068	0.417978
HER2-negative Patient 4	STK39	-0.207569	-9.34035	3	-0.426977	0.334698
HER2-negative Patient 4	TAF1	-0.269213	-12.1142	1	-0.328502	0.371266
HER2-negative Patient 4	TBK1	1.40718	63.3213	1	1.90114	0.0286418
HER2-negative Patient 4	TESK1	0.226855	10.2082	1	0.331279	0.370217
HER2-negative Patient 4	TLK1	-1.05064	-47.2772	1	-1.36781	0.0856856
HER2-negative Patient 4	TRPM7	0.0692398	3.1157	7	0.321849	0.373784
HER2-negative Patient 4	UHMK1	0.200299	9.01317	4	0.591917	0.276953
HER2-negative Patient 4	ULK1	0.137628	6.19308	2	0.300669	0.381833
HER2-negative Patient 4	VRK1	-0.224013	-10.0803	1	-0.268386	0.394201
HER2-negative Patient 4	WEE1	1.29006	58.0509	1	1.74536	0.040461
