# Supplementary material for: Temporal dynamics from phosphoproteomics using endoscopic biopsy specimens provides new therapeutic targets in stage IV gastric cancer
Source: Sci Rep. 2022 Mar 25;12:4419. doi: 10.1038/s41598-022-08430-7 (PMC8956597; doi:10.1038/s41598-022-08430-7)
Supplement: Supplementary file 12 — Supplementary Table S11. [file 41598_2022_8430_MOESM12_ESM.xlsx]

## Sheet: Summary of Contents
Table S11. Summary of Peptide-Spectrum Matches in phosphoproteome
Sheet name	Header Name	Contents
PSM data	Evidence ID	IDs of peptide(s) for identifying a particular phosphorylated protein
	Phosphosite IDs	IDs for site(s) for identifying a particular phosphorylated protein
	Leading Proteins	IDs of proteins in UniprotKB associated with identified peptide
	Gene Names	Names of genes associated with identified peptide
	Sequence	Sequence of amino acids in identified peptides
	Length	Length of amino acids in identified peptides
	Modifications	Types of post-translational modifications in identified peptides
	Modified sequence	Sequence of amino acids in identified peptides contaning information on post-translational modifications
	Oxidation (M) Probabilities	Localization probability of oxication in each amino acid
	Phospho (STY) Probabilities	Localization probability of phosphorylations in each amino acid
	Acetyl (Protein N-term)	Number of acetylation in N-terminal sites of proteins
	Oxidation (M)	Number of amino acids with oxications in identified peptides
	Phospho (STY)	Number of amino acids with phosphorylations in identified peptides
	TMT batch	Number of experimental batches in each TMT 10plex labeling
	Fraction	Number of fractions with C18/SCX StageTip
	Reporter intensity 0	Reporter ion intensity from TMT 10plex "126"
	Reporter intensity 1	Reporter ion intensity from TMT 10plex "127N"
	Reporter intensity 2	Reporter ion intensity from TMT 10plex "127C"
	Reporter intensity 3	Reporter ion intensity from TMT 10plex "128N"
	Reporter intensity 4	Reporter ion intensity from TMT 10plex "128C"
	Reporter intensity 5	Reporter ion intensity from TMT 10plex "129N"
	Reporter intensity 6	Reporter ion intensity from TMT 10plex "129C"
	Reporter intensity 7	Reporter ion intensity from TMT 10plex "130N"
	Reporter intensity 8	Reporter ion intensity from TMT 10plex "130C"
	Reporter intensity 9	Reporter ion intensity from TMT 10plex "131"
TMT design	TMT batch	Number of TMT batches for phosphoproteomic analysis
	TMT 10plex "126"	Names of samples labelled with TMT 10plex "126"
	TMT 10plex "127N"	Names of samples labelled with TMT 10plex "127N"
	TMT 10plex "127C"	Names of samples labelled with TMT 10plex "127C"
	TMT 10plex "128N"	Names of samples labelled with TMT 10plex "128N"
	TMT 10plex "128C"	Names of samples labelled with TMT 10plex "128C"
	TMT 10plex "129N"	Names of samples labelled with TMT 10plex "129N"
	TMT 10plex "129C"	Names of samples labelled with TMT 10plex "129C"
	TMT 10plex "130N"	Names of samples labelled with TMT 10plex "130N"
	TMT 10plex "130C"	Names of samples labelled with TMT 10plex "130C"
	TMT 10plex "131"	Names of samples labelled with TMT 10plex "131"

## Sheet: PSM data
Evidence IDs	Phosphosite IDs	Leading Proteins	Gene Names	Sequence	Length	Modifications	Modified sequence	Oxidation (M) Probabilities	Phospho (STY) Probabilities	Acetyl (Protein N-term)	Oxidation (M)	Phospho (STY)	TMT batch	Fraction	Reporter intensity 0	Reporter intensity 1	Reporter intensity 2	Reporter intensity 3	Reporter intensity 4	Reporter intensity 5	Reporter intensity 6	Reporter intensity 7	Reporter intensity 8	Reporter intensity 9
0	13593;13594;13595;19565	Q9NQS7	INCENP	AAAAAAAATMALAAPSSPTPESPTMLTK	28	Oxidation (M),Phospho (STY)	_AAAAAAAATMALAAPS(ph)SPTPESPTM(ox)LTK_	AAAAAAAATM(0.022)ALAAPSSPTPESPTM(0.978)LTK	AAAAAAAAT(0.003)MALAAPS(0.303)S(0.303)PT(0.303)PES(0.034)PT(0.049)MLT(0.006)K	0	1	1	2	6	17321	12712	16835	16028	0	0	0	0	0	1347.1
1	13593;13594;13595;19565	Q9NQS7	INCENP	AAAAAAAATMALAAPSSPTPESPTMLTK	28	Oxidation (M),Phospho (STY)	_AAAAAAAATMALAAPS(ph)SPTPESPTM(ox)LTK_	AAAAAAAATM(0.049)ALAAPSSPTPESPTM(0.951)LTK	AAAAAAAAT(0.003)MALAAPS(0.304)S(0.304)PT(0.304)PES(0.04)PT(0.039)MLT(0.005)K	0	1	1	3	6	11627	8226.5	11121	10992	648.59	0	1057.6	0	0	3338.3
2	13593;13594;13595;19565	Q9NQS7	INCENP	AAAAAAAATMALAAPSSPTPESPTMLTK	28	Phospho (STY)	_AAAAAAAATMALAAPS(ph)SPTPESPTMLTK_		AAAAAAAAT(0.008)MALAAPS(0.425)S(0.425)PT(0.124)PES(0.012)PT(0.005)MLT(0.001)K	0	0	1	2	6	11399	8432.9	11061	13143	0	0	1116.3	0	0	1156.9
3	13593;13594;13595;19565	Q9NQS7	INCENP	AAAAAAAATMALAAPSSPTPESPTMLTK	28	Phospho (STY)	_AAAAAAAATMALAAPS(ph)SPTPESPTMLTK_		AAAAAAAAT(0.003)MALAAPS(0.288)S(0.288)PT(0.288)PES(0.092)PT(0.037)MLT(0.005)K	0	0	1	4	6	8521.5	5382.8	10076	10433	3426.6	507.41	1465	2967.9	2213.9	2013.1
4	13593;13594;13595;19565	Q9NQS7	INCENP	AAAAAAAATMALAAPSSPTPESPTMLTK	28	2 Oxidation (M),Phospho (STY)	_AAAAAAAATM(ox)ALAAPS(ph)SPTPESPTM(ox)LTK_	AAAAAAAATM(1)ALAAPSSPTPESPTM(1)LTK	AAAAAAAATMALAAPS(0.325)S(0.325)PT(0.325)PES(0.022)PT(0.002)MLTK	0	2	1	1	5	13954	12693	15124	15420	253.76	2105.2	0	1054	1087	0
5	13593;13594;13595;19565	Q9NQS7	INCENP	AAAAAAAATMALAAPSSPTPESPTMLTK	28	2 Oxidation (M),Phospho (STY)	_AAAAAAAATM(ox)ALAAPS(ph)SPTPESPTM(ox)LTK_	AAAAAAAATM(1)ALAAPSSPTPESPTM(1)LTK	AAAAAAAAT(0.007)MALAAPS(0.317)S(0.317)PT(0.317)PES(0.03)PT(0.012)MLT(0.002)K	0	2	1	1	6	32551	33590	40642	35478	0	5887.2	0	613.4	2540.7	1694.5
6	13593;13594;13595;19565	Q9NQS7	INCENP	AAAAAAAATMALAAPSSPTPESPTMLTK	28	2 Oxidation (M),2 Phospho (STY)	_AAAAAAAATM(ox)ALAAPS(ph)S(ph)PTPESPTM(ox)LTK_	AAAAAAAATM(1)ALAAPSSPTPESPTM(1)LTK	AAAAAAAATMALAAPS(0.447)S(0.447)PT(0.447)PES(0.447)PT(0.181)MLT(0.033)K	0	2	2	1	5	14761	13793	16833	15551	0	1936.9	0	0	0	0
7	13593;13594;13595;19565	Q9NQS7	INCENP	AAAAAAAATMALAAPSSPTPESPTMLTK	28	2 Oxidation (M),2 Phospho (STY)	_AAAAAAAATM(ox)ALAAPS(ph)S(ph)PTPESPTM(ox)LTK_	AAAAAAAATM(1)ALAAPSSPTPESPTM(1)LTK	AAAAAAAATMALAAPS(0.443)S(0.443)PT(0.443)PES(0.443)PT(0.202)MLT(0.027)K	0	2	2	2	4	16512	12873	13298	15989	0	0	0	0	0	0
8	13593;13594;13595;19565	Q9NQS7	INCENP	AAAAAAAATMALAAPSSPTPESPTMLTK	28	2 Oxidation (M),2 Phospho (STY)	_AAAAAAAATM(ox)ALAAPS(ph)SPTPES(ph)PTM(ox)LTK_	AAAAAAAATM(1)ALAAPSSPTPESPTM(1)LTK	AAAAAAAATMALAAPS(0.385)S(0.385)PT(0.385)PES(0.651)PT(0.189)MLT(0.005)K	0	2	2	2	5	11850	11672	14896	13715	0	0	0	0	0	0
9	8275;18376	Q6SPF0	SAMD1	AAAAAATAPPSPGPAQPGPR	20	Phospho (STY)	_AAAAAATAPPS(ph)PGPAQPGPR_		AAAAAAT(0.011)APPS(0.989)PGPAQPGPR	0	0	1	3	2	58392	53344	65403	71718	0	449.38	12057	3290.1	0	47433
10	8275;18376	Q6SPF0	SAMD1	AAAAAATAPPSPGPAQPGPR	20	Phospho (STY)	_AAAAAAT(ph)APPSPGPAQPGPR_		AAAAAAT(0.815)APPS(0.185)PGPAQPGPR	0	0	1	3	3	127310	130270	161830	163690	4141.2	9726.3	29186	9306.3	2546.3	97648
11	8275;18376	Q6SPF0	SAMD1	AAAAAATAPPSPGPAQPGPR	20	Phospho (STY)	_AAAAAATAPPS(ph)PGPAQPGPR_		AAAAAAT(0.454)APPS(0.546)PGPAQPGPR	0	0	1	3	3	18401	17756	22809	21295	0	824.84	2973.9	0	0	29940
12	8275;18376	Q6SPF0	SAMD1	AAAAAATAPPSPGPAQPGPR	20	Phospho (STY)	_AAAAAATAPPS(ph)PGPAQPGPR_		AAAAAAT(0.005)APPS(0.995)PGPAQPGPR	0	0	1	3	4	14635	13538	0	20225	1017.7	482.39	0	0	0	7672.9
13	8275;18376	Q6SPF0	SAMD1	AAAAAATAPPSPGPAQPGPR	20	Phospho (STY)	_AAAAAATAPPS(ph)PGPAQPGPR_		AAAAAAT(0.001)APPS(0.999)PGPAQPGPR	0	0	1	3	4	183920	200440	236420	227770	11130	18815	26802	12602	2677.3	77048
14	8275;18376	Q6SPF0	SAMD1	AAAAAATAPPSPGPAQPGPR	20	Phospho (STY)	_AAAAAATAPPS(ph)PGPAQPGPR_		AAAAAAT(0.001)APPS(0.999)PGPAQPGPR	0	0	1	3	4	28570	24923	35335	34110	2442.2	1805.1	4455.6	5117.2	2528.5	23934
15	8275;18376	Q6SPF0	SAMD1	AAAAAATAPPSPGPAQPGPR	20	Phospho (STY)	_AAAAAATAPPS(ph)PGPAQPGPR_		AAAAAAT(0.011)APPS(0.989)PGPAQPGPR	0	0	1	3	5	124420	126320	152890	172590	8819.3	12493	31432	10993	4322.1	51076
16	8275;18376	Q6SPF0	SAMD1	AAAAAATAPPSPGPAQPGPR	20	Phospho (STY)	_AAAAAATAPPS(ph)PGPAQPGPR_		AAAAAAT(0.025)APPS(0.975)PGPAQPGPR	0	0	1	3	5
17	8275;18376	Q6SPF0	SAMD1	AAAAAATAPPSPGPAQPGPR	20	Phospho (STY)	_AAAAAATAPPS(ph)PGPAQPGPR_		AAAAAAT(0.011)APPS(0.989)PGPAQPGPR	0	0	1	4	3	100740	92081	121870	137460	87185	75353	128210	162310	117440	129470
18	8275;18376	Q6SPF0	SAMD1	AAAAAATAPPSPGPAQPGPR	20	Phospho (STY)	_AAAAAATAPPS(ph)PGPAQPGPR_		AAAAAATAPPS(1)PGPAQPGPR	0	0	1	4	3	23647	17060	21380	30584	19300	17980	19120	16973	18716	26260
19	8275;18376	Q6SPF0	SAMD1	AAAAAATAPPSPGPAQPGPR	20	Phospho (STY)	_AAAAAATAPPS(ph)PGPAQPGPR_		AAAAAAT(0.046)APPS(0.954)PGPAQPGPR	0	0	1	4	4	41417	45315	46537	53434	35132	28910	35466	40642	40621	37350
20	8275;18376	Q6SPF0	SAMD1	AAAAAATAPPSPGPAQPGPR	20	Phospho (STY)	_AAAAAATAPPS(ph)PGPAQPGPR_		AAAAAAT(0.001)APPS(0.999)PGPAQPGPR	0	0	1	4	4	32855	28451	33393	31166	29267	19602	23277	24879	34813	27619
21	8275;18376	Q6SPF0	SAMD1	AAAAAATAPPSPGPAQPGPR	20	Phospho (STY)	_AAAAAATAPPS(ph)PGPAQPGPR_		AAAAAAT(0.003)APPS(0.997)PGPAQPGPR	0	0	1	4	5	104980	91934	116220	121760	109930	90671	114540	106350	86834	79140
22	8275;18376	Q6SPF0	SAMD1	AAAAAATAPPSPGPAQPGPR	20	Phospho (STY)	_AAAAAATAPPS(ph)PGPAQPGPR_		AAAAAAT(0.005)APPS(0.995)PGPAQPGPR	0	0	1	1	2	46602	44070	55305	52219	515.85	10095	1755.9	2756.3	28093	6005.1
23	8275;18376	Q6SPF0	SAMD1	AAAAAATAPPSPGPAQPGPR	20	Phospho (STY)	_AAAAAATAPPS(ph)PGPAQPGPR_		AAAAAAT(0.016)APPS(0.984)PGPAQPGPR	0	0	1	1	3	109430	115550	120430	123750	0	19900	3049.3	8276.5	41609	10018
24	8275;18376	Q6SPF0	SAMD1	AAAAAATAPPSPGPAQPGPR	20	Phospho (STY)	_AAAAAATAPPS(ph)PGPAQPGPR_		AAAAAAT(0.021)APPS(0.979)PGPAQPGPR	0	0	1	1	3	20743	20381	24677	27284	0	2775.9	0	1643.4	8735	850.42
25	8275;18376	Q6SPF0	SAMD1	AAAAAATAPPSPGPAQPGPR	20	Phospho (STY)	_AAAAAATAPPS(ph)PGPAQPGPR_		AAAAAAT(0.007)APPS(0.993)PGPAQPGPR	0	0	1	1	4	44042	40444	46278	49015	287.82	10740	2007.4	4105.9	16063	8269.2
26	8275;18376	Q6SPF0	SAMD1	AAAAAATAPPSPGPAQPGPR	20	Phospho (STY)	_AAAAAATAPPS(ph)PGPAQPGPR_		AAAAAAT(0.041)APPS(0.959)PGPAQPGPR	0	0	1	1	4	23701	19430	20704	21568	240.52	2837.2	0	0	3932	1404.8
27	8275;18376	Q6SPF0	SAMD1	AAAAAATAPPSPGPAQPGPR	20	Phospho (STY)	_AAAAAATAPPS(ph)PGPAQPGPR_		AAAAAAT(0.003)APPS(0.997)PGPAQPGPR	0	0	1	1	4	29263	29459	31831	35508	1970.2	16540	3063.8	1893.6	11032	7376.5
28	8275;18376	Q6SPF0	SAMD1	AAAAAATAPPSPGPAQPGPR	20	Phospho (STY)	_AAAAAATAPPS(ph)PGPAQPGPR_		AAAAAAT(0.016)APPS(0.984)PGPAQPGPR	0	0	1	1	5	63295	64923	72825	80685	5510.5	21059	4131.5	5797.7	19631	6974.3
29	8275;18376	Q6SPF0	SAMD1	AAAAAATAPPSPGPAQPGPR	20	Phospho (STY)	_AAAAAATAPPS(ph)PGPAQPGPR_		AAAAAAT(0.155)APPS(0.845)PGPAQPGPR	0	0	1	2	2	65223	53428	69568	73038	0	704.98	12317	2793.3	1129.6	27977
30	8275;18376	Q6SPF0	SAMD1	AAAAAATAPPSPGPAQPGPR	20	Phospho (STY)	_AAAAAATAPPS(ph)PGPAQPGPR_		AAAAAAT(0.005)APPS(0.995)PGPAQPGPR	0	0	1	2	3	158360	172290	183290	208000	4147	3712.7	26257	7780.7	3071.1	88226
31	8275;18376	Q6SPF0	SAMD1	AAAAAATAPPSPGPAQPGPR	20	Phospho (STY)	_AAAAAATAPPS(ph)PGPAQPGPR_		AAAAAAT(0.142)APPS(0.858)PGPAQPGPR	0	0	1	2	3	26397	21649	26208	27869	0	577.91	4406.7	820.52	1188.3	9288.5
32	8275;18376	Q6SPF0	SAMD1	AAAAAATAPPSPGPAQPGPR	20	Phospho (STY)	_AAAAAATAPPS(ph)PGPAQPGPR_		AAAAAAT(0.002)APPS(0.998)PGPAQPGPR	0	0	1	2	3	27039	30887	29801	34000	2147.5	1082.9	9900.7	4031.8	0	12912
33	8275;18376	Q6SPF0	SAMD1	AAAAAATAPPSPGPAQPGPR	20	Phospho (STY)	_AAAAAATAPPS(ph)PGPAQPGPR_		AAAAAAT(0.002)APPS(0.998)PGPAQPGPR	0	0	1	2	4	58648	62022	74569	76775	0	4501.9	11860	2090.8	1616.5	18272
34	8275;18376	Q6SPF0	SAMD1	AAAAAATAPPSPGPAQPGPR	20	Phospho (STY)	_AAAAAATAPPS(ph)PGPAQPGPR_		AAAAAAT(0.037)APPS(0.963)PGPAQPGPR	0	0	1	2	4	18243	17170	16352	20695	0	0	4337.3	609.01	0	3605.1
35	8275;18376	Q6SPF0	SAMD1	AAAAAATAPPSPGPAQPGPR	20	Phospho (STY)	_AAAAAATAPPS(ph)PGPAQPGPR_		AAAAAATAPPS(1)PGPAQPGPR	0	0	1	2	4	28172	29137	32504	42616	4275.5	1666.2	8747.2	6131.4	0	12925
36	8275;18376	Q6SPF0	SAMD1	AAAAAATAPPSPGPAQPGPR	20	Phospho (STY)	_AAAAAATAPPS(ph)PGPAQPGPR_		AAAAAAT(0.069)APPS(0.931)PGPAQPGPR	0	0	1	2	5	108250	106930	120610	127240	0	222.42	14512	4973.4	0	24404
37	12151;12152;12153	Q99856	ARID3A	AAAAGLGHPASPGGSEDGPPGSEEEDAAR	29	2 Phospho (STY)	_AAAAGLGHPAS(ph)PGGSEDGPPGS(ph)EEEDAAR_		AAAAGLGHPAS(0.746)PGGS(0.426)EDGPPGS(0.828)EEEDAAR	0	0	2	4	4	4792.1	3864.5	5761.2	6037.1	7079.7	3650.2	5044.5	3351	5843.6	3612.3
38	12151;12152;12153	Q99856	ARID3A	AAAAGLGHPASPGGSEDGPPGSEEEDAAR	29	2 Phospho (STY)	_AAAAGLGHPAS(ph)PGGS(ph)EDGPPGSEEEDAAR_		AAAAGLGHPAS(0.997)PGGS(0.997)EDGPPGS(0.006)EEEDAAR	0	0	2	4	5
39	12151;12152;12153	Q99856	ARID3A	AAAAGLGHPASPGGSEDGPPGSEEEDAAR	29	2 Phospho (STY)	_AAAAGLGHPAS(ph)PGGS(ph)EDGPPGSEEEDAAR_		AAAAGLGHPAS(0.998)PGGS(0.998)EDGPPGS(0.004)EEEDAAR	0	0	2	1	4
40	12151;12152;12153	Q99856	ARID3A	AAAAGLGHPASPGGSEDGPPGSEEEDAAR	29	2 Phospho (STY)	_AAAAGLGHPAS(ph)PGGS(ph)EDGPPGSEEEDAAR_		AAAAGLGHPAS(0.996)PGGS(0.996)EDGPPGS(0.008)EEEDAAR	0	0	2	2	4
41	12151;12152;12153	Q99856	ARID3A	AAAAGLGHPASPGGSEDGPPGSEEEDAAR	29	Phospho (STY)	_AAAAGLGHPAS(ph)PGGSEDGPPGSEEEDAAR_		AAAAGLGHPAS(0.498)PGGS(0.498)EDGPPGS(0.004)EEEDAAR	0	0	1	4	5
42	15635	Q9Y2U8	LEMD3	AAAAGSLDR	9	Phospho (STY)	_AAAAGS(ph)LDR_		AAAAGS(1)LDR	0	0	1	1	3	72597	75766	89897	85994	3232.7	25730	3318.6	10192	19350	12752
43	4293;4294	P52701	MSH6	AAAAPGASPSPGGDAAWSEAGPGPR	25	Phospho (STY)	_AAAAPGASPS(ph)PGGDAAWSEAGPGPR_		AAAAPGAS(0.111)PS(0.887)PGGDAAWS(0.002)EAGPGPR	0	0	1	2	3	36231	34380	37567	39493	0	384.91	1372.6	867.56	0	4611.9
44	4293;4294	P52701	MSH6	AAAAPGASPSPGGDAAWSEAGPGPRPLAR	29	Phospho (STY)	_AAAAPGAS(ph)PSPGGDAAWSEAGPGPRPLAR_		AAAAPGAS(0.5)PS(0.5)PGGDAAWSEAGPGPRPLAR	0	0	1	2	6	46456	42157	52813	54890	0	455.29	1224.7	917.42	0	2737.5
45	4293;4294	P52701	MSH6	AAAAPGASPSPGGDAAWSEAGPGPRPLAR	29	Phospho (STY)	_AAAAPGAS(ph)PSPGGDAAWSEAGPGPRPLAR_		AAAAPGAS(0.5)PS(0.5)PGGDAAWS(0.001)EAGPGPRPLAR	0	0	1	3	6
46	4293;4294	P52701	MSH6	AAAAPGASPSPGGDAAWSEAGPGPRPLAR	29	Phospho (STY)	_AAAAPGAS(ph)PSPGGDAAWSEAGPGPRPLAR_		AAAAPGAS(0.744)PS(0.24)PGGDAAWS(0.017)EAGPGPRPLAR	0	0	1	1	6	44242	38261	46467	43327	160.69	2273.4	0	0	4291.1	0
47	13716	Q9NS37	CREBZF	AAAGEEETAAAGSPGR	16	Phospho (STY)	_AAAGEEETAAAGS(ph)PGR_		AAAGEEET(0.001)AAAGS(0.999)PGR	0	0	1	4	2	9395.7	8818.9	11688	9202.7	7963.1	6075.2	9554.5	5683.1	7575.4	6077.2
48	13716	Q9NS37	CREBZF	AAAGEEETAAAGSPGR	16	Phospho (STY)	_AAAGEEETAAAGS(ph)PGR_		AAAGEEET(0.003)AAAGS(0.997)PGR	0	0	1	4	2
49	13716	Q9NS37	CREBZF	AAAGEEETAAAGSPGR	16	Phospho (STY)	_AAAGEEETAAAGS(ph)PGR_		AAAGEEET(0.009)AAAGS(0.991)PGR	0	0	1	4	3	14942	17360	19244	18525	6604.1	4599.7	9353.7	9789.9	8726	7174.9
50	13716	Q9NS37	CREBZF	AAAGEEETAAAGSPGR	16	Phospho (STY)	_AAAGEEETAAAGS(ph)PGR_		AAAGEEET(0.003)AAAGS(0.997)PGR	0	0	1	1	2
51	3437;3438	P35221	CTNNA1	AAAGEFADDPCSSVKR	16	Phospho (STY)	_AAAGEFADDPCS(ph)SVKR_		AAAGEFADDPCS(0.585)S(0.415)VKR	0	0	1	2	6	79402	76292	85767	98232	0	1041.7	6347.7	3779.2	1318.7	21085
52	3437;3438	P35221	CTNNA1	AAAGEFADDPCSSVKR	16	Phospho (STY)	_AAAGEFADDPCS(ph)SVKR_		AAAGEFADDPCS(0.59)S(0.41)VKR	0	0	1	4	6	63168	62649	67243	71235	94354	64540	91341	94239	92708	82601
53	3437;3438	P35221	CTNNA1	AAAGEFADDPCSSVKR	16	Phospho (STY)	_AAAGEFADDPCS(ph)SVKR_		AAAGEFADDPCS(0.5)S(0.5)VKR	0	0	1	1	6	75983	70296	97232	87897	0	19707	2276.3	7940.9	35441	10372
54	12251	Q9BRK4	LZTS2	AAAGVGGSLR	10	Phospho (STY)	_AAAGVGGS(ph)LR_		AAAGVGGS(1)LR	0	0	1	3	3	164960	156950	184190	192280	0	2896.6	36437	9796.1	4774.2	68337
55	12251	Q9BRK4	LZTS2	AAAGVGGSLR	10	Phospho (STY)	_AAAGVGGS(ph)LR_		AAAGVGGS(1)LR	0	0	1	3	4	97738	95651	103800	104230	0	2716	23851	6498.8	2994.5	58562
56	12251	Q9BRK4	LZTS2	AAAGVGGSLR	10	Phospho (STY)	_AAAGVGGS(ph)LR_		AAAGVGGS(1)LR	0	0	1	3	5	97723	98543	109840	108600	0	5616.3	28854	8046.7	4764.6	57820
57	12251	Q9BRK4	LZTS2	AAAGVGGSLR	10	Phospho (STY)	_AAAGVGGS(ph)LR_		AAAGVGGS(1)LR	0	0	1	4	3	152570	143050	158450	170880	104230	115810	131360	110420	104770	104770
58	12251	Q9BRK4	LZTS2	AAAGVGGSLR	10	Phospho (STY)	_AAAGVGGS(ph)LR_		AAAGVGGS(1)LR	0	0	1	4	4	246750	212110	245670	239390	76082	98604	105460	84503	85042	83036
59	12251	Q9BRK4	LZTS2	AAAGVGGSLR	10	Phospho (STY)	_AAAGVGGS(ph)LR_		AAAGVGGS(1)LR	0	0	1	4	5	88721	81972	93827	93873	34942	37643	40068	35140	36919	36451
60	12251	Q9BRK4	LZTS2	AAAGVGGSLR	10	Phospho (STY)	_AAAGVGGS(ph)LR_		AAAGVGGS(1)LR	0	0	1	1	2	56440	58798	65241	0	1477.9	20694	5907	10230	33145	12469
61	12251	Q9BRK4	LZTS2	AAAGVGGSLR	10	Phospho (STY)	_AAAGVGGS(ph)LR_		AAAGVGGS(1)LR	0	0	1	1	3	188250	174220	209460	206830	193.19	53329	14874	27494	76268	38781
62	12251	Q9BRK4	LZTS2	AAAGVGGSLR	10	Phospho (STY)	_AAAGVGGS(ph)LR_		AAAGVGGS(1)LR	0	0	1	1	4	127810	131400	150530	151480	4610.5	34136	14618	15108	45945	24313
63	12251	Q9BRK4	LZTS2	AAAGVGGSLR	10	Phospho (STY)	_AAAGVGGS(ph)LR_		AAAGVGGS(1)LR	0	0	1	1	5	102260	101790	122430	120530	4796.5	27267	11870	10940	34851	21358
64	12251	Q9BRK4	LZTS2	AAAGVGGSLR	10	Phospho (STY)	_AAAGVGGS(ph)LR_		AAAGVGGS(1)LR	0	0	1	2	3	211960	196530	222040	229910	0	0	63806	13700	4398.8	54172
65	12251	Q9BRK4	LZTS2	AAAGVGGSLR	10	Phospho (STY)	_AAAGVGGS(ph)LR_		AAAGVGGS(1)LR	0	0	1	2	4	167720	168210	191560	198220	0	0	58392	13425	3041.2	49583
66	12251	Q9BRK4	LZTS2	AAAGVGGSLR	10	Phospho (STY)	_AAAGVGGS(ph)LR_		AAAGVGGS(1)LR	0	0	1	2	5	64277	66243	76708	77039	0	2630.3	29188	7534.6	1540.6	22231
67	10240;10241	Q8TAE8	GADD45GIP1	AAALAAAVAQDPAASGAPSS	20	Phospho (STY)	_AAALAAAVAQDPAASGAPS(ph)S_		AAALAAAVAQDPAAS(0.095)GAPS(0.452)S(0.452)	0	0	1	3	1	9735.4	9844.6	10109	10891	0	0	0	0	0	4014.2
68	9892;18736	Q8NAF0	ZNF579	AAALQALQAQAPTSPPPPPPPLK	23	Phospho (STY)	_AAALQALQAQAPT(ph)SPPPPPPPLK_		AAALQALQAQAPT(0.5)S(0.5)PPPPPPPLK	0	0	1	2	6	136630	126730	138590	134530	7421	880.38	0	0	0	0
69	9892;18736	Q8NAF0	ZNF579	AAALQALQAQAPTSPPPPPPPLK	23	Phospho (STY)	_AAALQALQAQAPT(ph)SPPPPPPPLK_		AAALQALQAQAPT(0.5)S(0.5)PPPPPPPLK	0	0	1	2	6	49099	50005	56368	51994	0	356.22	1269.3	0	0	0
70	9892;18736	Q8NAF0	ZNF579	AAALQALQAQAPTSPPPPPPPLK	23	Phospho (STY)	_AAALQALQAQAPT(ph)SPPPPPPPLK_		AAALQALQAQAPT(0.5)S(0.5)PPPPPPPLK	0	0	1	2	6	0	30298	32846	31524	0	982.65	0	0	0	1527.4
71	9892;18736	Q8NAF0	ZNF579	AAALQALQAQAPTSPPPPPPPLK	23	Phospho (STY)	_AAALQALQAQAPT(ph)SPPPPPPPLK_		AAALQALQAQAPT(0.5)S(0.5)PPPPPPPLK	0	0	1	2	7	9267.2	9275.4	9104.9	9231	1108.5	1044.1	2456.9	854.08	0	2990.3
72	9892;18736	Q8NAF0	ZNF579	AAALQALQAQAPTSPPPPPPPLK	23	Phospho (STY)	_AAALQALQAQAPT(ph)SPPPPPPPLK_		AAALQALQAQAPT(0.5)S(0.5)PPPPPPPLK	0	0	1	2	7	11171	11397	13313	13995	0	0	1447.1	0	0	0
73	9892;18736	Q8NAF0	ZNF579	AAALQALQAQAPTSPPPPPPPLK	23	Phospho (STY)	_AAALQALQAQAPT(ph)SPPPPPPPLK_		AAALQALQAQAPT(0.5)S(0.5)PPPPPPPLK	0	0	1	2	7	14266	17912	18788	19904	112.81	852.71	2968.7	875.23	0	3125
74	9892;18736	Q8NAF0	ZNF579	AAALQALQAQAPTSPPPPPPPLK	23	Phospho (STY)	_AAALQALQAQAPT(ph)SPPPPPPPLK_		AAALQALQAQAPT(0.5)S(0.5)PPPPPPPLK	0	0	1	3	4	10300	10112	12381	11810	0	725.91	0	0	0	0
75	9892;18736	Q8NAF0	ZNF579	AAALQALQAQAPTSPPPPPPPLK	23	Phospho (STY)	_AAALQALQAQAPT(ph)SPPPPPPPLK_		AAALQALQAQAPT(0.5)S(0.5)PPPPPPPLK	0	0	1	3	4	13198	13492	14510	16821	472.47	0	0	0	0	0
76	9892;18736	Q8NAF0	ZNF579	AAALQALQAQAPTSPPPPPPPLK	23	Phospho (STY)	_AAALQALQAQAPT(ph)SPPPPPPPLK_		AAALQALQAQAPT(0.5)S(0.5)PPPPPPPLK	0	0	1	3	4	4653.1	4940.4	5725.5	6576.3	0	0	0	0	0	1883.2
77	9892;18736	Q8NAF0	ZNF579	AAALQALQAQAPTSPPPPPPPLK	23	Phospho (STY)	_AAALQALQAQAPT(ph)SPPPPPPPLK_		AAALQALQAQAPT(0.5)S(0.5)PPPPPPPLK	0	0	1	3	5	16182	17217	18645	20963	0	0	0	0	0	0
78	9892;18736	Q8NAF0	ZNF579	AAALQALQAQAPTSPPPPPPPLK	23	Phospho (STY)	_AAALQALQAQAPT(ph)SPPPPPPPLK_		AAALQALQAQAPT(0.5)S(0.5)PPPPPPPLK	0	0	1	3	5	14375	15860	16409	17002	0	70.252	0	0	0	1575.8
79	9892;18736	Q8NAF0	ZNF579	AAALQALQAQAPTSPPPPPPPLK	23	Phospho (STY)	_AAALQALQAQAPT(ph)SPPPPPPPLK_		AAALQALQAQAPT(0.5)S(0.5)PPPPPPPLK	0	0	1	3	5	13714	13571	13652	13661	0	0	0	0	0	1084
80	9892;18736	Q8NAF0	ZNF579	AAALQALQAQAPTSPPPPPPPLK	23	Phospho (STY)	_AAALQALQAQAPT(ph)SPPPPPPPLK_		AAALQALQAQAPT(0.5)S(0.5)PPPPPPPLK	0	0	1	3	6	101270	109200	125150	128650	0	3281.7	0	0	0	2767.7
81	9892;18736	Q8NAF0	ZNF579	AAALQALQAQAPTSPPPPPPPLK	23	Phospho (STY)	_AAALQALQAQAPT(ph)SPPPPPPPLK_		AAALQALQAQAPT(0.5)S(0.5)PPPPPPPLK	0	0	1	3	6	13322	15316	12148	14503	25.689	809.31	0	0	0	3958.8
82	9892;18736	Q8NAF0	ZNF579	AAALQALQAQAPTSPPPPPPPLK	23	Phospho (STY)	_AAALQALQAQAPT(ph)SPPPPPPPLK_		AAALQALQAQAPT(0.5)S(0.5)PPPPPPPLK	0	0	1	3	6	21590	23754	21381	27785	0	1295	0	0	0	1525.7
83	9892;18736	Q8NAF0	ZNF579	AAALQALQAQAPTSPPPPPPPLK	23	Phospho (STY)	_AAALQALQAQAPT(ph)SPPPPPPPLK_		AAALQALQAQAPT(0.5)S(0.5)PPPPPPPLK	0	0	1	3	7	10061	11418	11537	14929	231.1	260.2	1126.7	1414.7	0	5675.2
84	9892;18736	Q8NAF0	ZNF579	AAALQALQAQAPTSPPPPPPPLK	23	Phospho (STY)	_AAALQALQAQAPT(ph)SPPPPPPPLK_		AAALQALQAQAPT(0.5)S(0.5)PPPPPPPLK	0	0	1	3	7	6294.5	6909.3	7045.7	8573	479.65	0	1182	0	0	3611.1
85	9892;18736	Q8NAF0	ZNF579	AAALQALQAQAPTSPPPPPPPLK	23	Phospho (STY)	_AAALQALQAQAPT(ph)SPPPPPPPLK_		AAALQALQAQAPT(0.5)S(0.5)PPPPPPPLK	0	0	1	3	7	9626.8	9379.2	10276	9563.1	356.62	0	0	0	0	3285
86	9892;18736	Q8NAF0	ZNF579	AAALQALQAQAPTSPPPPPPPLK	23	Phospho (STY)	_AAALQALQAQAPT(ph)SPPPPPPPLK_		AAALQALQAQAPT(0.5)S(0.5)PPPPPPPLK	0	0	1	4	3	10143	9653.3	11807	10015	1550.4	1539.8	788	1465.2	0	1141.5
87	9892;18736	Q8NAF0	ZNF579	AAALQALQAQAPTSPPPPPPPLK	23	Phospho (STY)	_AAALQALQAQAPT(ph)SPPPPPPPLK_		AAALQALQAQAPT(0.5)S(0.5)PPPPPPPLK	0	0	1	4	4	7405.1	7122.3	7522.3	8694.8	357.26	0	0	0	0	0
88	9892;18736	Q8NAF0	ZNF579	AAALQALQAQAPTSPPPPPPPLK	23	Phospho (STY)	_AAALQALQAQAPT(ph)SPPPPPPPLK_		AAALQALQAQAPT(0.5)S(0.5)PPPPPPPLK	0	0	1	4	4	10000	8598.2	9382.5	10663	2121.8	414.54	1351	1678.2	2439.8	1185.1
89	9892;18736	Q8NAF0	ZNF579	AAALQALQAQAPTSPPPPPPPLK	23	Phospho (STY)	_AAALQALQAQAPT(ph)SPPPPPPPLK_		AAALQALQAQAPT(0.5)S(0.5)PPPPPPPLK	0	0	1	4	4	10911	10177	12229	15139	575.63	1003.1	0	952.15	1154.4	0
90	9892;18736	Q8NAF0	ZNF579	AAALQALQAQAPTSPPPPPPPLK	23	Phospho (STY)	_AAALQALQAQAPT(ph)SPPPPPPPLK_		AAALQALQAQAPT(0.5)S(0.5)PPPPPPPLK	0	0	1	4	5	22706	19140	22455	21367	78.092	1231.4	0	0	0	0
91	9892;18736	Q8NAF0	ZNF579	AAALQALQAQAPTSPPPPPPPLK	23	Phospho (STY)	_AAALQALQAQAPTS(ph)PPPPPPPLK_		AAALQALQAQAPT(0.174)S(0.826)PPPPPPPLK	0	0	1	4	5	24824	22653	26648	23975	609.03	2166.7	0	1265.3	1390.4	1015.5
92	9892;18736	Q8NAF0	ZNF579	AAALQALQAQAPTSPPPPPPPLK	23	Phospho (STY)	_AAALQALQAQAPT(ph)SPPPPPPPLK_		AAALQALQAQAPT(0.5)S(0.5)PPPPPPPLK	0	0	1	4	5	30355	29694	40734	33197	1280.2	526.16	909.65	0	1073.6	0
93	9892;18736	Q8NAF0	ZNF579	AAALQALQAQAPTSPPPPPPPLK	23	Phospho (STY)	_AAALQALQAQAPT(ph)SPPPPPPPLK_		AAALQALQAQAPT(0.5)S(0.5)PPPPPPPLK	0	0	1	4	6	83012	77467	97023	100680	0	7653.4	0	2786.5	6437.8	5134
94	9892;18736	Q8NAF0	ZNF579	AAALQALQAQAPTSPPPPPPPLK	23	Phospho (STY)	_AAALQALQAQAPT(ph)SPPPPPPPLK_		AAALQALQAQAPT(0.5)S(0.5)PPPPPPPLK	0	0	1	4	6	16584	16100	21027	16895	4261.7	2608.1	4267.1	2352.2	4705.4	1930.5
95	9892;18736	Q8NAF0	ZNF579	AAALQALQAQAPTSPPPPPPPLK	23	Phospho (STY)	_AAALQALQAQAPT(ph)SPPPPPPPLK_		AAALQALQAQAPT(0.5)S(0.5)PPPPPPPLK	0	0	1	4	6	49182	49056	59079	57669	1385.8	3007.6	2047.2	869.36	1796.3	2278.2
96	9892;18736	Q8NAF0	ZNF579	AAALQALQAQAPTSPPPPPPPLK	23	Phospho (STY)	_AAALQALQAQAPT(ph)SPPPPPPPLK_		AAALQALQAQAPT(0.5)S(0.5)PPPPPPPLK	0	0	1	4	7	14063	13270	20689	19096	9474.6	4158.7	5526.9	5602.5	6143.1	4659.9
97	9892;18736	Q8NAF0	ZNF579	AAALQALQAQAPTSPPPPPPPLK	23	Phospho (STY)	_AAALQALQAQAPT(ph)SPPPPPPPLK_		AAALQALQAQAPT(0.5)S(0.5)PPPPPPPLK	0	0	1	4	7	10429	12132	11764	12873	7648.9	3442.4	4043.5	4938.7	5853.7	3506.4
98	9892;18736	Q8NAF0	ZNF579	AAALQALQAQAPTSPPPPPPPLK	23	Phospho (STY)	_AAALQALQAQAPT(ph)SPPPPPPPLK_		AAALQALQAQAPT(0.5)S(0.5)PPPPPPPLK	0	0	1	4	7	16826	20250	19198	19855	11294	6570.4	9046.3	7313.6	10465	7816.2
99	9892;18736	Q8NAF0	ZNF579	AAALQALQAQAPTSPPPPPPPLK	23	Phospho (STY)	_AAALQALQAQAPT(ph)SPPPPPPPLK_		AAALQALQAQAPT(0.5)S(0.5)PPPPPPPLK	0	0	1	1	4	4513.9	6469.6	6715.3	7073.7	0	0	0	0	0	0
100	9892;18736	Q8NAF0	ZNF579	AAALQALQAQAPTSPPPPPPPLK	23	Phospho (STY)	_AAALQALQAQAPT(ph)SPPPPPPPLK_		AAALQALQAQAPT(0.5)S(0.5)PPPPPPPLK	0	0	1	1	4	6093	4867.4	5025.5	4677.8	0	0	0	0	0	0
101	9892;18736	Q8NAF0	ZNF579	AAALQALQAQAPTSPPPPPPPLK	23	Phospho (STY)	_AAALQALQAQAPT(ph)SPPPPPPPLK_		AAALQALQAQAPT(0.5)S(0.5)PPPPPPPLK	0	0	1	1	4	8061.4	7233.3	12770	10242	0	539.19	0	0	1058.1	0
102	9892;18736	Q8NAF0	ZNF579	AAALQALQAQAPTSPPPPPPPLK	23	Phospho (STY)	_AAALQALQAQAPT(ph)SPPPPPPPLK_		AAALQALQAQAPT(0.5)S(0.5)PPPPPPPLK	0	0	1	1	5	14962	15509	18427	21579	110.89	537.18	0	813.98	0	0
103	9892;18736	Q8NAF0	ZNF579	AAALQALQAQAPTSPPPPPPPLK	23	Phospho (STY)	_AAALQALQAQAPT(ph)SPPPPPPPLK_		AAALQALQAQAPT(0.5)S(0.5)PPPPPPPLK	0	0	1	1	5	22479	26000	31844	28757	0	1556.9	940.7	0	0	0
104	9892;18736	Q8NAF0	ZNF579	AAALQALQAQAPTSPPPPPPPLK	23	Phospho (STY)	_AAALQALQAQAPT(ph)SPPPPPPPLK_		AAALQALQAQAPT(0.5)S(0.5)PPPPPPPLK	0	0	1	1	5	17998	15966	22616	21037	99.131	0	0	0	0	0
105	9892;18736	Q8NAF0	ZNF579	AAALQALQAQAPTSPPPPPPPLK	23	Phospho (STY)	_AAALQALQAQAPT(ph)SPPPPPPPLK_		AAALQALQAQAPT(0.5)S(0.5)PPPPPPPLK	0	0	1	1	6	95659	110850	125300	114850	0	6463.3	0	0	0	0
106	9892;18736	Q8NAF0	ZNF579	AAALQALQAQAPTSPPPPPPPLK	23	Phospho (STY)	_AAALQALQAQAPT(ph)SPPPPPPPLK_		AAALQALQAQAPT(0.5)S(0.5)PPPPPPPLK	0	0	1	1	6	17746	17977	17739	17067	330.1	3611.2	0	948.13	2184	2089.4
107	9892;18736	Q8NAF0	ZNF579	AAALQALQAQAPTSPPPPPPPLK	23	Phospho (STY)	_AAALQALQAQAPT(ph)SPPPPPPPLK_		AAALQALQAQAPT(0.5)S(0.5)PPPPPPPLK	0	0	1	1	6	59629	59383	77503	73698	0	3494.7	0	1313.7	1616	0
108	9892;18736	Q8NAF0	ZNF579	AAALQALQAQAPTSPPPPPPPLK	23	Phospho (STY)	_AAALQALQAQAPT(ph)SPPPPPPPLK_		AAALQALQAQAPT(0.5)S(0.5)PPPPPPPLK	0	0	1	1	7	15147	15902	19102	19097	371.06	752.04	0	0	1274.5	1020.3
109	9892;18736	Q8NAF0	ZNF579	AAALQALQAQAPTSPPPPPPPLK	23	Phospho (STY)	_AAALQALQAQAPT(ph)SPPPPPPPLK_		AAALQALQAQAPT(0.5)S(0.5)PPPPPPPLK	0	0	1	1	7	16142	20292	23439	22075	0	5036.2	952.84	2238.1	3915.9	2348.6
110	9892;18736	Q8NAF0	ZNF579	AAALQALQAQAPTSPPPPPPPLK	23	Phospho (STY)	_AAALQALQAQAPT(ph)SPPPPPPPLK_		AAALQALQAQAPT(0.5)S(0.5)PPPPPPPLK	0	0	1	1	7
111	9892;18736	Q8NAF0	ZNF579	AAALQALQAQAPTSPPPPPPPLK	23	Phospho (STY)	_AAALQALQAQAPT(ph)SPPPPPPPLK_		AAALQALQAQAPT(0.5)S(0.5)PPPPPPPLK	0	0	1	2	3	7784.5	7618.1	7734.5	7623.9	83.849	544.96	0	0	0	1470.6
112	9892;18736	Q8NAF0	ZNF579	AAALQALQAQAPTSPPPPPPPLK	23	Phospho (STY)	_AAALQALQAQAPT(ph)SPPPPPPPLK_		AAALQALQAQAPT(0.5)S(0.5)PPPPPPPLK	0	0	1	2	4	8747.2	10156	11125	9910.2	0	0	0	0	0	0
113	9892;18736	Q8NAF0	ZNF579	AAALQALQAQAPTSPPPPPPPLK	23	Phospho (STY)	_AAALQALQAQAPT(ph)SPPPPPPPLK_		AAALQALQAQAPT(0.5)S(0.5)PPPPPPPLK	0	0	1	2	4	9855.8	8484.1	9040.3	11103	0	1046.9	933.04	0	0	0
114	9892;18736	Q8NAF0	ZNF579	AAALQALQAQAPTSPPPPPPPLK	23	Phospho (STY)	_AAALQALQAQAPT(ph)SPPPPPPPLK_		AAALQALQAQAPT(0.5)S(0.5)PPPPPPPLK	0	0	1	2	5	15184	14802	17431	19068	0	0	0	0	0	0
115	9892;18736	Q8NAF0	ZNF579	AAALQALQAQAPTSPPPPPPPLK	23	Phospho (STY)	_AAALQALQAQAPT(ph)SPPPPPPPLK_		AAALQALQAQAPT(0.5)S(0.5)PPPPPPPLK	0	0	1	2	5	17426	18640	20826	22474	21.923	285.07	0	1001.6	0	0
116	9892;18736	Q8NAF0	ZNF579	AAALQALQAQAPTSPPPPPPPLK	23	Phospho (STY)	_AAALQALQAQAPT(ph)SPPPPPPPLK_		AAALQALQAQAPT(0.5)S(0.5)PPPPPPPLK	0	0	1	2	5	15478	16133	16477	18760	0	1322.3	0	0	0	0
117	4722;4723;4724;17523	P98172	EFNB1	AAALSLSTLASPK	13	Phospho (STY)	_AAALSLSTLAS(ph)PK_		AAALSLS(0.012)T(0.095)LAS(0.893)PK	0	0	1	2	6	37437	38471	35565	36826	0	633.85	1526.4	1313.8	0	4200.9
118	4722;4723;4724;17523	P98172	EFNB1	AAALSLSTLASPK	13	Phospho (STY)	_AAALS(ph)LSTLASPK_		AAALS(0.992)LS(0.008)TLASPK	0	0	1	2	6	26223	24379	27512	29105	2011.1	1474.4	2119.7	648.1	0	3530.7
119	4722;4723;4724;17523	P98172	EFNB1	AAALSLSTLASPK	13	Phospho (STY)	_AAALSLS(ph)TLASPK_		AAALS(0.017)LS(0.841)T(0.142)LASPK	0	0	1	2	6	25934	22174	24607	22927	2104.1	1825.3	2627.6	1467	0	6520.3
120	4722;4723;4724;17523	P98172	EFNB1	AAALSLSTLASPK	13	Phospho (STY)	_AAALSLSTLAS(ph)PK_		AAALS(0.002)LS(0.044)T(0.013)LAS(0.941)PK	0	0	1	2	7
121	4722;4723;4724;17523	P98172	EFNB1	AAALSLSTLASPK	13	Phospho (STY)	_AAALSLSTLAS(ph)PK_		AAALSLSTLAS(1)PK	0	0	1	3	4	18107	15043	17706	19488	0	162.1	868.54	0	0	2626.6
122	4722;4723;4724;17523	P98172	EFNB1	AAALSLSTLASPK	13	Phospho (STY)	_AAALS(ph)LSTLASPK_		AAALS(0.766)LS(0.232)T(0.002)LASPK	0	0	1	3	4	28123	25244	30080	31317	0	491.52	0	0	0	1892.3
123	4722;4723;4724;17523	P98172	EFNB1	AAALSLSTLASPK	13	Phospho (STY)	_AAALSLS(ph)TLASPK_		AAALS(0.053)LS(0.728)T(0.204)LAS(0.015)PK	0	0	1	3	4	6618.4	7831.2	7282.3	7982.3	0	0	0	0	0	1436.5
124	4722;4723;4724;17523	P98172	EFNB1	AAALSLSTLASPK	13	Phospho (STY)	_AAALSLSTLAS(ph)PK_		AAALSLS(0.008)T(0.298)LAS(0.694)PK	0	0	1	3	5	13912	14506	16740	19293	113.78	1028.3	0	0	0	3877.6
125	4722;4723;4724;17523	P98172	EFNB1	AAALSLSTLASPK	13	Phospho (STY)	_AAALSLSTLAS(ph)PK_		AAALSLS(0.017)T(0.103)LAS(0.88)PK	0	0	1	3	5	17632	19372	21846	19691	0	199.55	0	0	0	2229.3
126	4722;4723;4724;17523	P98172	EFNB1	AAALSLSTLASPK	13	Phospho (STY)	_AAALS(ph)LSTLASPK_		AAALS(0.951)LS(0.046)T(0.003)LASPK	0	0	1	3	5	26461	18274	22061	26498	92.654	1044.7	0	0	0	2670.8
127	4722;4723;4724;17523	P98172	EFNB1	AAALSLSTLASPK	13	Phospho (STY)	_AAALS(ph)LSTLASPK_		AAALS(0.99)LS(0.009)T(0.002)LASPK	0	0	1	3	5	21004	21131	24286	24233	0	421.5	0	0	0	2348.8
128	4722;4723;4724;17523	P98172	EFNB1	AAALSLSTLASPK	13	Phospho (STY)	_AAALSLS(ph)TLASPK_		AAALS(0.023)LS(0.822)T(0.155)LAS(0.001)PK	0	0	1	3	5	8873.3	9026.6	11077	8842.5	457.28	0	916.48	0	0	1878.9
129	4722;4723;4724;17523	P98172	EFNB1	AAALSLSTLASPK	13	Phospho (STY)	_AAALSLSTLAS(ph)PK_		AAALSLS(0.001)T(0.005)LAS(0.995)PK	0	0	1	3	6	25170	25239	27665	30523	475.13	913.66	1059.2	0	0	7491.6
130	4722;4723;4724;17523	P98172	EFNB1	AAALSLSTLASPK	13	Phospho (STY)	_AAALS(ph)LSTLASPK_		AAALS(0.962)LS(0.036)T(0.002)LASPK	0	0	1	3	6	19447	20512	22461	22639	0	981.54	1270	0	0	4280.7
131	4722;4723;4724;17523	P98172	EFNB1	AAALSLSTLASPK	13	Phospho (STY)	_AAALSLS(ph)TLASPK_		AAALS(0.026)LS(0.798)T(0.176)LASPK	0	0	1	3	6	24084	25996	28378	31169	0	1334.5	968.53	1586.4	1065.9	5087.8
132	4722;4723;4724;17523	P98172	EFNB1	AAALSLSTLASPK	13	Phospho (STY)	_AAALSLST(ph)LASPK_		AAALS(0.004)LS(0.126)T(0.553)LAS(0.317)PK	0	0	1	3	7	13579	16009	15543	19237	476.21	1254.7	0	0	0	10974
133	4722;4723;4724;17523	P98172	EFNB1	AAALSLSTLASPK	13	Phospho (STY)	_AAALS(ph)LSTLASPK_		AAALS(0.953)LS(0.046)T(0.001)LASPK	0	0	1	4	3	20147	17967	19121	22824	4046.9	747.13	1967.4	2498.5	1468	0
134	4722;4723;4724;17523	P98172	EFNB1	AAALSLSTLASPK	13	Phospho (STY)	_AAALSLSTLAS(ph)PK_		AAALSLS(0.01)T(0.07)LAS(0.92)PK	0	0	1	4	4	10927	16671	14303	14926	5332.3	1154.2	1850.1	2991.2	1995	1394.2
135	4722;4723;4724;17523	P98172	EFNB1	AAALSLSTLASPK	13	Phospho (STY)	_AAALS(ph)LSTLASPK_		AAALS(0.993)LS(0.006)T(0.001)LASPK	0	0	1	4	4	26487	19533	24000	26758	2825.2	0	1472.8	2129.4	2564.5	1565.9
136	4722;4723;4724;17523	P98172	EFNB1	AAALSLSTLASPK	13	Phospho (STY)	_AAALS(ph)LSTLASPK_		AAALS(0.936)LS(0.05)T(0.013)LASPK	0	0	1	4	4	32204	24465	30078	29638	7423.5	906.22	1948.2	3349.7	2462.8	1614.5
137	4722;4723;4724;17523	P98172	EFNB1	AAALSLSTLASPK	13	Phospho (STY)	_AAALSLS(ph)TLASPK_		AAALS(0.03)LS(0.787)T(0.169)LAS(0.014)PK	0	0	1	4	4	10039	9310.5	10321	11205	2516.8	1608.4	1639.5	1582.3	893.06	1745.4
138	4722;4723;4724;17523	P98172	EFNB1	AAALSLSTLASPK	13	Phospho (STY)	_AAALSLST(ph)LASPK_		AAALS(0.01)LS(0.177)T(0.407)LAS(0.407)PK	0	0	1	4	5	12285	11864	15580	14776	20860	3178.6	5582	4412.2	4540	3782.5
139	4722;4723;4724;17523	P98172	EFNB1	AAALSLSTLASPK	13	Phospho (STY)	_AAALS(ph)LSTLASPK_		AAALS(0.971)LS(0.029)TLASPK	0	0	1	4	5	15765	14820	18023	21978	5912.8	1885.2	0	2406.1	3022.3	1125.1
140	4722;4723;4724;17523	P98172	EFNB1	AAALSLSTLASPK	13	Phospho (STY)	_AAALS(ph)LSTLASPK_		AAALS(0.887)LS(0.039)T(0.073)LASPK	0	0	1	4	5	35726	32514	36274	34353	5200.5	1170.8	1177.8	2439.5	2583.9	916.74
141	4722;4723;4724;17523	P98172	EFNB1	AAALSLSTLASPK	13	Phospho (STY)	_AAALSLS(ph)TLASPK_		AAALS(0.019)LS(0.835)T(0.146)LASPK	0	0	1	4	5	10153	10971	12491	11853	2288.4	1882.4	1570.3	1778.6	3661.9	1866.8
142	4722;4723;4724;17523	P98172	EFNB1	AAALSLSTLASPK	13	Phospho (STY)	_AAALSLSTLAS(ph)PK_		AAALS(0.003)LS(0.061)T(0.405)LAS(0.532)PK	0	0	1	4	6	20922	23245	29663	32634	21484	4600.3	7716.8	7092.6	9057	6191.4
143	4722;4723;4724;17523	P98172	EFNB1	AAALSLSTLASPK	13	Phospho (STY)	_AAALS(ph)LSTLASPK_		AAALS(0.957)LS(0.041)T(0.002)LASPK	0	0	1	4	6	27383	26397	33636	30730	8875	4598.8	3840.4	5864	4607.7	4040
144	4722;4723;4724;17523	P98172	EFNB1	AAALSLSTLASPK	13	Phospho (STY)	_AAALS(ph)LSTLASPK_		AAALS(0.915)LS(0.078)T(0.007)LASPK	0	0	1	1	3	12516	13355	16499	18245	583	810.02	944.25	0	0	0
145	4722;4723;4724;17523	P98172	EFNB1	AAALSLSTLASPK	13	Phospho (STY)	_AAALS(ph)LSTLASPK_		AAALS(0.945)LS(0.051)T(0.004)LASPK	0	0	1	1	4	16622	18098	20399	17433	340.57	1195.9	0	0	0	0
146	4722;4723;4724;17523	P98172	EFNB1	AAALSLSTLASPK	13	Phospho (STY)	_AAALSLSTLAS(ph)PK_		AAALS(0.001)LS(0.026)T(0.2)LAS(0.772)PK	0	0	1	1	5	16613	11177	16306	16270	0	1143.8	0	854.47	0	1982.8
147	4722;4723;4724;17523	P98172	EFNB1	AAALSLSTLASPK	13	Phospho (STY)	_AAALSLSTLAS(ph)PK_		AAALSLS(0.005)T(0.033)LAS(0.962)PK	0	0	1	1	5	25057	23007	26325	22753	0	1636.4	0	970.67	1470	0
148	4722;4723;4724;17523	P98172	EFNB1	AAALSLSTLASPK	13	Phospho (STY)	_AAALS(ph)LSTLASPK_		AAALS(0.95)LS(0.038)T(0.011)LASPK	0	0	1	1	5	16018	14271	17358	17153	0	1198.9	1121.7	0	0	0
149	4722;4723;4724;17523	P98172	EFNB1	AAALSLSTLASPK	13	Phospho (STY)	_AAALSLS(ph)TLASPK_		AAALS(0.024)LS(0.81)T(0.165)LASPK	0	0	1	1	5	8821.3	7712.6	10984	10703	480.83	0	0	978.11	1392.2	1665.8
150	4722;4723;4724;17523	P98172	EFNB1	AAALSLSTLASPK	13	Phospho (STY)	_AAALSLST(ph)LASPK_		AAALS(0.001)LS(0.127)T(0.64)LAS(0.233)PK	0	0	1	1	6	33711	0	37290	39086	2319.6	4939.5	2237.8	2431.5	4133.6	3288.2
151	4722;4723;4724;17523	P98172	EFNB1	AAALSLSTLASPK	13	Phospho (STY)	_AAALS(ph)LSTLASPK_		AAALS(0.96)LS(0.038)T(0.002)LASPK	0	0	1	1	6	35372	32454	47082	41346	538.44	5547.2	1756.6	2131.4	5026.4	3787.5
152	4722;4723;4724;17523	P98172	EFNB1	AAALSLSTLASPK	13	Phospho (STY)	_AAALSLS(ph)TLASPK_		AAALS(0.153)LS(0.691)T(0.153)LAS(0.003)PK	0	0	1	1	6	23996	23925	28504	27625	2548.5	4183.2	1250.8	2237.7	3006.9	2526.5
153	4722;4723;4724;17523	P98172	EFNB1	AAALSLSTLASPK	13	Phospho (STY)	_AAALSLSTLAS(ph)PK_		AAALSLS(0.006)T(0.041)LAS(0.953)PK	0	0	1	1	7
154	4722;4723;4724;17523	P98172	EFNB1	AAALSLSTLASPK	13	Phospho (STY)	_AAALSLSTLAS(ph)PK_		AAALSLST(0.003)LAS(0.997)PK	0	0	1	2	4	11680	13209	13124	14976	401.15	382.26	922.58	0	0	0
155	4722;4723;4724;17523	P98172	EFNB1	AAALSLSTLASPK	13	Phospho (STY)	_AAALS(ph)LSTLASPK_		AAALS(0.932)LS(0.062)T(0.006)LASPK	0	0	1	2	4	21879	21009	26752	24360	1847	577.5	0	0	0	1253.1
156	4722;4723;4724;17523	P98172	EFNB1	AAALSLSTLASPK	13	Phospho (STY)	_AAALSLSTLAS(ph)PK_		AAALSLS(0.01)T(0.159)LAS(0.831)PK	0	0	1	2	5	9988	10263	11922	11849	13.181	771.62	0	0	0	0
157	4722;4723;4724;17523	P98172	EFNB1	AAALSLSTLASPK	13	Phospho (STY)	_AAALSLSTLAS(ph)PK_		AAALSLS(0.001)T(0.006)LAS(0.993)PK	0	0	1	2	5	21296	24668	24318	25224	0	551.86	0	0	0	0
158	4722;4723;4724;17523	P98172	EFNB1	AAALSLSTLASPK	13	Phospho (STY)	_AAALS(ph)LSTLASPK_		AAALS(0.942)LS(0.053)T(0.005)LASPK	0	0	1	2	5	16391	16226	17533	19609	469.88	956.3	0	0	0	1828.7
159	4722;4723;4724;17523	P98172	EFNB1	AAALSLSTLASPK	13	Phospho (STY)	_AAALS(ph)LSTLASPK_		AAALS(0.622)LS(0.183)T(0.183)LAS(0.012)PK	0	0	1	2	5	21404	18847	23997	26129	0	2012	1230	0	0	0
160	4722;4723;4724;17523	P98172	EFNB1	AAALSLSTLASPK	13	Phospho (STY)	_AAALSLS(ph)TLASPK_		AAALS(0.028)LS(0.638)T(0.325)LAS(0.009)PK	0	0	1	2	5	10397	12057	12523	16655	976.49	689.07	0	0	0	1753.5
161	4722;4723;4724;17523	P98172	EFNB1	AAALSLSTLASPK	13	2 Phospho (STY)	_AAALS(ph)LSTLAS(ph)PK_		AAALS(0.913)LS(0.084)T(0.018)LAS(0.985)PK	0	0	2	1	5	8056.6	7047.4	9175.9	8489.7	362.56	2200.8	0	0	1012.8	1176.9
162	4722;4723;4724;17523	P98172	EFNB1	AAALSLSTLASPK	13	2 Phospho (STY)	_AAALS(ph)LSTLAS(ph)PK_		AAALS(0.913)LS(0.11)T(0.036)LAS(0.941)PK	0	0	2	2	5	8368.6	8946.3	9895.8	8556.4	537.28	0	0	0	0	1043.6
163	9910	Q8NB78	KDM1B	AAATGNASPGK	11	Phospho (STY)	_AAATGNAS(ph)PGK_		AAAT(0.001)GNAS(0.999)PGK	0	0	1	4	4	119090	95278	126880	138470	15269	11221	7853.8	8048.3	19678	11837
164	9910	Q8NB78	KDM1B	AAATGNASPGK	11	Phospho (STY)	_AAATGNAS(ph)PGK_		AAAT(0.001)GNAS(0.999)PGK	0	0	1	4	4	87794	89444	100550	94862	4333.2	6023.8	6691.4	5308.9	8356.1	6590.2
165	9910	Q8NB78	KDM1B	AAATGNASPGK	11	Phospho (STY)	_AAATGNAS(ph)PGK_		AAATGNAS(1)PGK	0	0	1	1	3	73139	71472	84320	84712	4177.8	8961.3	1847.2	3985.7	11027	6236.7
166	9910	Q8NB78	KDM1B	AAATGNASPGK	11	Phospho (STY)	_AAATGNAS(ph)PGK_		AAATGNAS(1)PGK	0	0	1	1	3	74711	66189	81594	79263	138.27	5935.2	1117	2350.8	7976.1	4841.9
167	9910	Q8NB78	KDM1B	AAATGNASPGK	11	Phospho (STY)	_AAATGNAS(ph)PGK_		AAATGNAS(1)PGK	0	0	1	1	4	105030	96301	118010	110700	2014.2	17670	5347.3	3331.7	10617	10471
168	9910	Q8NB78	KDM1B	AAATGNASPGK	11	Phospho (STY)	_AAATGNAS(ph)PGK_		AAAT(0.013)GNAS(0.987)PGK	0	0	1	1	4	143130	138540	169740	165910	0	4895.1	1315.9	2945.7	6939.4	3498.6
169	9910	Q8NB78	KDM1B	AAATGNASPGK	11	Phospho (STY)	_AAATGNAS(ph)PGK_		AAATGNAS(1)PGK	0	0	1	1	5	100810	90523	111760	115780	1219.5	30812	5939.4	9275	10542	11764
170	9910	Q8NB78	KDM1B	AAATGNASPGK	11	Phospho (STY)	_AAATGNAS(ph)PGK_		AAAT(0.003)GNAS(0.997)PGK	0	0	1	2	3	59057	58324	73070	74905	3180.2	2765.5	21225	11808	2061.6	20313
171	9910	Q8NB78	KDM1B	AAATGNASPGK	11	Phospho (STY)	_AAATGNAS(ph)PGK_		AAATGNAS(1)PGK	0	0	1	2	4	106600	97019	118280	122380	6601.6	2232.5	14964	7876.1	2382.5	14880
172	9910	Q8NB78	KDM1B	AAATGNASPGK	11	Phospho (STY)	_AAATGNAS(ph)PGK_		AAATGNAS(1)PGK	0	0	1	2	4	112220	108270	126880	136490	0	2655.6	4797.8	2773.1	0	5950.6
173	9910	Q8NB78	KDM1B	AAATGNASPGKLEHSK	16	Phospho (STY)	_AAATGNAS(ph)PGKLEHSK_		AAAT(0.089)GNAS(0.901)PGKLEHS(0.009)K	0	0	1	4	7
174	9910	Q8NB78	KDM1B	AAATGNASPGKLEHSK	16	Phospho (STY)	_AAATGNAS(ph)PGKLEHSK_		AAAT(0.209)GNAS(0.789)PGKLEHS(0.002)K	0	0	1	1	7	119810	107520	140190	139960	3524.2	32843	4997.7	14425	70118	25027
175	3984;17306	P49006	MARCKSL1	AAATPESQEPQAK	13	Phospho (STY)	_AAAT(ph)PESQEPQAK_		AAAT(0.914)PES(0.086)QEPQAK	0	0	1	3	3	39938	43810	50373	46716	6707.5	11303	33722	30152	7536.1	29626
176	3984;17306	P49006	MARCKSL1	AAATPESQEPQAK	13	Phospho (STY)	_AAAT(ph)PESQEPQAK_		AAAT(0.643)PES(0.357)QEPQAK	0	0	1	3	4	28286	28731	31856	37456	5292.7	7665.3	23259	17961	4819	31593
177	3984;17306	P49006	MARCKSL1	AAATPESQEPQAK	13	Phospho (STY)	_AAAT(ph)PESQEPQAK_		AAAT(0.5)PES(0.5)QEPQAK	0	0	1	3	5	34584	34821	39969	40784	1990.1	6563.8	12489	10721	3030.6	21563
178	3984;17306	P49006	MARCKSL1	AAATPESQEPQAK	13	Phospho (STY)	_AAAT(ph)PESQEPQAK_		AAAT(0.639)PES(0.361)QEPQAK	0	0	1	4	2	20429	20756	20814	25274	14711	15681	14213	9865.2	14807	13468
179	3984;17306	P49006	MARCKSL1	AAATPESQEPQAK	13	Phospho (STY)	_AAAT(ph)PESQEPQAK_		AAAT(0.647)PES(0.353)QEPQAK	0	0	1	4	3	33800	32814	37193	37290	35094	41873	48201	29407	35629	32422
180	3984;17306	P49006	MARCKSL1	AAATPESQEPQAK	13	Phospho (STY)	_AAATPES(ph)QEPQAK_		AAAT(0.04)PES(0.96)QEPQAK	0	0	1	4	3	42591	40945	46851	40779	18126	20108	23264	20323	21518	21971
181	3984;17306	P49006	MARCKSL1	AAATPESQEPQAK	13	Phospho (STY)	_AAATPES(ph)QEPQAK_		AAAT(0.371)PES(0.629)QEPQAK	0	0	1	4	4	30120	31885	33991	35490	34771	40356	43986	31825	36598	30383
182	3984;17306	P49006	MARCKSL1	AAATPESQEPQAK	13	Phospho (STY)	_AAAT(ph)PESQEPQAK_		AAAT(0.927)PES(0.073)QEPQAK	0	0	1	4	5	35025	34596	38006	42383	24044	20723	25686	27152	26738	28336
183	3984;17306	P49006	MARCKSL1	AAATPESQEPQAK	13	Phospho (STY)	_AAATPES(ph)QEPQAK_		AAAT(0.358)PES(0.642)QEPQAK	0	0	1	1	2	13601	14990	18405	18191	6555.5	16379	7840.9	7963.2	17215	7831.4
184	3984;17306	P49006	MARCKSL1	AAATPESQEPQAK	13	Phospho (STY)	_AAAT(ph)PESQEPQAK_		AAAT(0.558)PES(0.442)QEPQAK	0	0	1	1	3	34960	31273	39384	37121	20439	30683	15906	15509	34187	11543
185	3984;17306	P49006	MARCKSL1	AAATPESQEPQAK	13	Phospho (STY)	_AAATPES(ph)QEPQAK_		AAAT(0.27)PES(0.73)QEPQAK	0	0	1	1	3
186	3984;17306	P49006	MARCKSL1	AAATPESQEPQAK	13	Phospho (STY)	_AAATPES(ph)QEPQAK_		AAAT(0.19)PES(0.81)QEPQAK	0	0	1	1	4	32575	24665	33711	29790	11050	25681	10781	14136	26253	16888
187	3984;17306	P49006	MARCKSL1	AAATPESQEPQAK	13	Phospho (STY)	_AAAT(ph)PESQEPQAK_		AAAT(0.729)PES(0.271)QEPQAK	0	0	1	1	5	32203	32871	33033	33015	5533.2	15722	4380.5	7128.4	15823	10433
188	3984;17306	P49006	MARCKSL1	AAATPESQEPQAK	13	Phospho (STY)	_AAAT(ph)PESQEPQAK_		AAAT(0.795)PES(0.205)QEPQAK	0	0	1	2	3	35060	32844	37570	35183	3204.9	2968.2	26172	6368.9	1224.4	14342
189	3984;17306	P49006	MARCKSL1	AAATPESQEPQAK	13	Phospho (STY)	_AAAT(ph)PESQEPQAK_		AAAT(0.851)PES(0.149)QEPQAK	0	0	1	2	4	41812	42190	48352	50240	6849.1	1868.9	29681	5802.5	1212.7	19745
190	4025	P49585	PCYT1A	AAAYDISEDEED	12	Phospho (STY)	_AAAYDIS(ph)EDEED_		AAAYDIS(1)EDEED	0	0	1	3	1	37960	43162	49093	45582	0	14.996	0	0	0	32116
191	4025	P49585	PCYT1A	AAAYDISEDEED	12	Phospho (STY)	_AAAYDIS(ph)EDEED_		AAAYDIS(1)EDEED	0	0	1	4	1	49598	39608	53225	43934	79211	65493	79338	69288	80222	69137
192	4025	P49585	PCYT1A	AAAYDISEDEED	12	Phospho (STY)	_AAAYDIS(ph)EDEED_		AAAYDIS(1)EDEED	0	0	1	4	2	35741	35094	37591	37613	48708	0	47769	34719	40684	34364
193	4025	P49585	PCYT1A	AAAYDISEDEED	12	Phospho (STY)	_AAAYDIS(ph)EDEED_		AAAYDIS(1)EDEED	0	0	1	1	1	77071	80021	96202	88921	0	1042.5	0	0	15126	1767.4
194	4025	P49585	PCYT1A	AAAYDISEDEED	12	Phospho (STY)	_AAAYDIS(ph)EDEED_		AAAYDIS(1)EDEED	0	0	1	1	2	37861	28342	34028	32940	0	3044.4	0	1325.4	9122.3	1272
195	4025	P49585	PCYT1A	AAAYDISEDEED	12	Phospho (STY)	_AAAYDIS(ph)EDEED_		AAAYDIS(1)EDEED	0	0	1	2	1	81423	81928	90659	81325	0	1862.9	1615	0	0	6579.5
196	2303	P06753	TPM3	AADAEAEVASLNRR	14	Phospho (STY)	_AADAEAEVAS(ph)LNRR_		AADAEAEVAS(1)LNRR	0	0	1	4	6
197	2029	O95785	WIZ	AADGGERPLAASPPGTVK	18	Phospho (STY)	_AADGGERPLAAS(ph)PPGTVK_		AADGGERPLAAS(1)PPGTVK	0	0	1	2	6	219380	195630	232460	236680	0	0	9042.2	3311.1	0	18620
198	2029	O95785	WIZ	AADGGERPLAASPPGTVK	18	Phospho (STY)	_AADGGERPLAAS(ph)PPGTVK_		AADGGERPLAAS(0.994)PPGT(0.006)VK	0	0	1	3	6	144370	129010	163590	159130	0	5179.4	9271.4	5123.5	1020.9	59846
199	2029	O95785	WIZ	AADGGERPLAASPPGTVK	18	Phospho (STY)	_AADGGERPLAAS(ph)PPGTVK_		AADGGERPLAAS(1)PPGTVK	0	0	1	4	6	81999	75886	101440	95220	106200	88892	104400	89524	93657	78182
200	2029	O95785	WIZ	AADGGERPLAASPPGTVK	18	Phospho (STY)	_AADGGERPLAAS(ph)PPGTVK_		AADGGERPLAAS(1)PPGTVK	0	0	1	4	6	158520	138650	175790	177290	219710	166700	189250	191400	157130	145400
201	2029	O95785	WIZ	AADGGERPLAASPPGTVK	18	Phospho (STY)	_AADGGERPLAAS(ph)PPGTVK_		AADGGERPLAAS(0.985)PPGT(0.015)VK	0	0	1	1	6	235720	224310	252950	252810	0	13305	2133.6	5822.3	29868	9365.3
202	13456;13457	Q9HCE3	ZNF532	AADKSPESQNLIDGTK	16	Phospho (STY)	_AADKS(ph)PESQNLIDGTK_		AADKS(0.899)PES(0.101)QNLIDGTK	0	0	1	2	6	97176	99250	109820	114080	0	2546.1	5337.7	3291.9	0	8686.3
203	13456;13457	Q9HCE3	ZNF532	AADKSPESQNLIDGTK	16	Phospho (STY)	_AADKS(ph)PESQNLIDGTK_		AADKS(0.994)PES(0.006)QNLIDGTK	0	0	1	3	6	67131	66418	68060	74098	6063.8	2011.5	2388.5	1778.2	915.78	35412
204	13456;13457	Q9HCE3	ZNF532	AADKSPESQNLIDGTK	16	Phospho (STY)	_AADKSPES(ph)QNLIDGTK_		AADKS(0.166)PES(0.834)QNLIDGTK	0	0	1	3	6	324620	323420	382050	386750	0	4167	3876.3	483.49	0	39194
205	13456;13457	Q9HCE3	ZNF532	AADKSPESQNLIDGTK	16	Phospho (STY)	_AADKS(ph)PESQNLIDGTK_		AADKS(0.512)PES(0.439)QNLIDGT(0.049)K	0	0	1	4	7	162380	154060	177580	183600	94984	56167	92411	82315	62756	38551
206	13456;13457	Q9HCE3	ZNF532	AADKSPESQNLIDGTK	16	Phospho (STY)	_AADKS(ph)PESQNLIDGTK_		AADKS(0.65)PES(0.35)QNLIDGTK	0	0	1	1	6	111460	111240	127420	131560	0	14617	2227.7	4716.3	13087	5965.2
207	4588;4589	P67809	YBX1	AADPPAENSSAPEAEQGGAE	20	Phospho (STY)	_AADPPAENS(ph)SAPEAEQGGAE_		AADPPAENS(0.5)S(0.5)APEAEQGGAE	0	0	1	3	1	41748	41530	46096	44562	0	1837.1	3658.2	3089.1	0	9860
208	4588;4589	P67809	YBX1	AADPPAENSSAPEAEQGGAE	20	Phospho (STY)	_AADPPAENSS(ph)APEAEQGGAE_		AADPPAENS(0.253)S(0.747)APEAEQGGAE	0	0	1	3	1	38540	33678	42171	43948	0	0	2954.2	0	0	8374.9
209	4588;4589	P67809	YBX1	AADPPAENSSAPEAEQGGAE	20	Phospho (STY)	_AADPPAENS(ph)SAPEAEQGGAE_		AADPPAENS(0.766)S(0.234)APEAEQGGAE	0	0	1	3	2	20036	16469	16928	22295	0	1283.1	4368.9	2281.6	952.72	17340
210	4588;4589	P67809	YBX1	AADPPAENSSAPEAEQGGAE	20	Phospho (STY)	_AADPPAENSS(ph)APEAEQGGAE_		AADPPAENS(0.232)S(0.768)APEAEQGGAE	0	0	1	4	1	35266	35550	39547	46308	29248	19824	24138	18819	20972	15765
211	4588;4589	P67809	YBX1	AADPPAENSSAPEAEQGGAE	20	Phospho (STY)	_AADPPAENSS(ph)APEAEQGGAE_		AADPPAENS(0.174)S(0.826)APEAEQGGAE	0	0	1	2	1	44126	42000	44479	46293	0	855.78	7765.2	2782.8	0	8147.1
212	4588;4589	P67809	YBX1	AADPPAENSSAPEAEQGGAE	20	Phospho (STY)	_AADPPAENS(ph)SAPEAEQGGAE_		AADPPAENS(0.5)S(0.5)APEAEQGGAE	0	0	1	2	2	16535	18086	21944	21744	905.96	0	7323.7	3104.9	0	9894.6
213	11720;11721	Q96QE3	ATAD5	AADPVPSFDESSQDTSEK	18	Phospho (STY)	_AADPVPSFDESS(ph)QDTSEK_		AADPVPSFDES(0.197)S(0.803)QDTSEK	0	0	1	3	2	47666	49166	54886	58569	0	1960.6	0	739.54	0	11737
214	11720;11721	Q96QE3	ATAD5	AADPVPSFDESSQDTSEK	18	Phospho (STY)	_AADPVPSFDESS(ph)QDTSEK_		AADPVPSFDES(0.207)S(0.791)QDT(0.002)SEK	0	0	1	3	3	56418	48894	60050	62171	0	600.99	1575.8	0	0	12401
215	11720;11721	Q96QE3	ATAD5	AADPVPSFDESSQDTSEK	18	Phospho (STY)	_AADPVPSFDESS(ph)QDTSEK_		AADPVPSFDES(0.427)S(0.565)QDT(0.006)S(0.001)EK	0	0	1	4	2	48584	46128	54058	55261	24151	9885	17992	17977	12959	6599.9
216	11720;11721	Q96QE3	ATAD5	AADPVPSFDESSQDTSEK	18	Phospho (STY)	_AADPVPSFDES(ph)SQDTSEK_		AADPVPS(0.001)FDES(0.498)S(0.498)QDT(0.002)SEK	0	0	1	4	3	57184	57444	63723	68282	34365	11817	16963	24248	17195	10321
217	11720;11721	Q96QE3	ATAD5	AADPVPSFDESSQDTSEK	18	Phospho (STY)	_AADPVPSFDES(ph)SQDTSEK_		AADPVPS(0.001)FDES(0.499)S(0.499)QDT(0.001)SEK	0	0	1	1	1	25718	28104	32136	29717	802.2	1841.9	0	1730.6	1131	0
218	11720;11721	Q96QE3	ATAD5	AADPVPSFDESSQDTSEK	18	Phospho (STY)	_AADPVPSFDESS(ph)QDTSEK_		AADPVPSFDES(0.041)S(0.957)QDT(0.002)SEK	0	0	1	1	2	43374	39849	42599	45580	0	1109.3	0	0	1391.9	0
219	11720;11721	Q96QE3	ATAD5	AADPVPSFDESSQDTSEK	18	Phospho (STY)	_AADPVPSFDES(ph)SQDTSEK_		AADPVPS(0.004)FDES(0.495)S(0.495)QDT(0.004)S(0.001)EK	0	0	1	1	3	77915	71952	90030	90927	0	3109.4	0	0	2063.7	0
220	11720;11721	Q96QE3	ATAD5	AADPVPSFDESSQDTSEK	18	Phospho (STY)	_AADPVPSFDESS(ph)QDTSEK_		AADPVPS(0.002)FDES(0.265)S(0.723)QDT(0.008)S(0.002)EK	0	0	1	2	2	31978	37021	36454	39342	0	972.95	994.34	0	0	0
221	11720;11721	Q96QE3	ATAD5	AADPVPSFDESSQDTSEK	18	Phospho (STY)	_AADPVPSFDESS(ph)QDTSEK_		AADPVPS(0.002)FDES(0.209)S(0.74)QDT(0.039)S(0.01)EK	0	0	1	2	3	60903	56911	75270	69687	0	1119.2	0	0	0	2145.2
222	1338;1339;1340	O60784	TOM1	AADRLPNLSSPSAEGPPGPPSGPAPR	26	Phospho (STY)	_AADRLPNLSS(ph)PSAEGPPGPPSGPAPR_		AADRLPNLS(0.143)S(0.819)PS(0.038)AEGPPGPPSGPAPR	0	0	1	2	6	58113	57218	67120	71691	0	0	2267.4	0	0	2119
223	1338;1339;1340	O60784	TOM1	AADRLPNLSSPSAEGPPGPPSGPAPR	26	Phospho (STY)	_AADRLPNLS(ph)SPSAEGPPGPPSGPAPR_		AADRLPNLS(0.533)S(0.46)PS(0.007)AEGPPGPPSGPAPR	0	0	1	3	6	49186	41955	5035.4	46716	0	427.1	1620.9	0	0	7082.1
224	1338;1339;1340	O60784	TOM1	AADRLPNLSSPSAEGPPGPPSGPAPR	26	Phospho (STY)	_AADRLPNLSS(ph)PSAEGPPGPPSGPAPR_		AADRLPNLS(0.191)S(0.734)PS(0.075)AEGPPGPPSGPAPR	0	0	1	3	6	51976	52720	63413	61162	941.66	153.83	2960.5	1251.3	1167	37302
225	1338;1339;1340	O60784	TOM1	AADRLPNLSSPSAEGPPGPPSGPAPR	26	Phospho (STY)	_AADRLPNLSS(ph)PSAEGPPGPPSGPAPR_		AADRLPNLS(0.202)S(0.789)PS(0.009)AEGPPGPPSGPAPR	0	0	1	4	6	48582	47089	56602	55365	33092	10134	12977	17222	14294	6899.5
226	1338;1339;1340	O60784	TOM1	AADRLPNLSSPSAEGPPGPPSGPAPR	26	Phospho (STY)	_AADRLPNLSS(ph)PSAEGPPGPPSGPAPR_		AADRLPNLS(0.189)S(0.81)PS(0.002)AEGPPGPPSGPAPR	0	0	1	1	6	91419	95127	114110	105250	0	0	0	0	3255.7	1785.5
227	1338;1339;1340	O60784	TOM1	AADRLPNLSSPSAEGPPGPPSGPAPR	26	Phospho (STY)	_AADRLPNLSS(ph)PSAEGPPGPPSGPAPR_		AADRLPNLS(0.099)S(0.494)PS(0.407)AEGPPGPPSGPAPR	0	0	1	1	6	56776	61655	73643	65040	0	12984	1526.3	3397.3	7841.6	3544.1
228	11329	Q96GM8	TOE1	AADSDDGAVSAPAASDGGVSK	21	Phospho (STY)	_AADS(ph)DDGAVSAPAASDGGVSK_		AADS(0.996)DDGAVS(0.003)APAASDGGVSK	0	0	1	3	1	35136	36455	43464	41203	228.67	1892	2263.3	442.72	0	47932
229	11329	Q96GM8	TOE1	AADSDDGAVSAPAASDGGVSK	21	Phospho (STY)	_AADS(ph)DDGAVSAPAASDGGVSK_		AADS(0.997)DDGAVS(0.002)APAASDGGVSK	0	0	1	3	2	86543	87860	107170	103090	30.451	4982.4	2495.3	1063.2	0	107200
230	11329	Q96GM8	TOE1	AADSDDGAVSAPAASDGGVSK	21	Phospho (STY)	_AADS(ph)DDGAVSAPAASDGGVSK_		AADS(1)DDGAVSAPAASDGGVSK	0	0	1	1	1	47221	41927	48399	51089	40.424	3483.5	1140.8	1374.2	15036	3259.7
231	11329	Q96GM8	TOE1	AADSDDGAVSAPAASDGGVSK	21	Phospho (STY)	_AADS(ph)DDGAVSAPAASDGGVSK_		AADS(1)DDGAVSAPAASDGGVSK	0	0	1	1	2	72511	72330	91094	80466	61.085	6728.3	0	1552.6	20335	2565.1
232	11329	Q96GM8	TOE1	AADSDDGAVSAPAASDGGVSK	21	Phospho (STY)	_AADS(ph)DDGAVSAPAASDGGVSK_		AADS(0.997)DDGAVS(0.003)APAASDGGVSK	0	0	1	1	3	40274	42053	46605	42416	0	7891.5	1300.4	1962.5	10450	4565.7
233	11329	Q96GM8	TOE1	AADSDDGAVSAPAASDGGVSK	21	Phospho (STY)	_AADS(ph)DDGAVSAPAASDGGVSK_		AADS(0.999)DDGAVSAPAASDGGVSK	0	0	1	2	1	35127	26855	38017	33958	65.627	723.18	1391.9	1114.8	1540	10897
234	11329	Q96GM8	TOE1	AADSDDGAVSAPAASDGGVSK	21	Phospho (STY)	_AADS(ph)DDGAVSAPAASDGGVSK_		AADS(1)DDGAVSAPAASDGGVSK	0	0	1	2	2	58090	61710	64850	74260	0	916.83	4269.7	1085.6	896.49	11542
235	2550;16855	P12270	TPR	AADSQNSGEGNTGAAESSFSQEVSR	25	Phospho (STY)	_AADSQNS(ph)GEGNTGAAESSFSQEVSR_		AADS(0.016)QNS(0.636)GEGNT(0.347)GAAESSFSQEVSR	0	0	1	3	2	19347	21772	20800	20812	0	0	2092.7	0	0	9480
236	2550;16855	P12270	TPR	AADSQNSGEGNTGAAESSFSQEVSR	25	Phospho (STY)	_AADSQNS(ph)GEGNTGAAESSFSQEVSR_		AADS(0.017)QNS(0.489)GEGNT(0.489)GAAES(0.003)S(0.001)FS(0.001)QEVSR	0	0	1	1	1	22334	26681	25071	21376	0	894.98	0	0	4439.2	0
237	2550;16855	P12270	TPR	AADSQNSGEGNTGAAESSFSQEVSR	25	Phospho (STY)	_AADSQNSGEGNT(ph)GAAESSFSQEVSR_		AADS(0.003)QNS(0.15)GEGNT(0.847)GAAESSFSQEVSR	0	0	1	1	2	40971	42922	43517	33651	0	1714.3	1349.5	1948.6	8421.5	2857.7
238	2550;16855	P12270	TPR	AADSQNSGEGNTGAAESSFSQEVSR	25	Phospho (STY)	_AADSQNS(ph)GEGNTGAAESSFSQEVSR_		AADS(0.011)QNS(0.494)GEGNT(0.494)GAAESSFSQEVSR	0	0	1	2	2	24572	26654	27158	26493	0	181.37	1744.3	0	0	2523.5
239	14392	Q9UBB5	MBD2	AADTEEMDIEMDSGDEA	17	Oxidation (M),Phospho (STY)	_AADTEEMDIEM(ox)DS(ph)GDEA_	AADTEEM(0.002)DIEM(0.998)DSGDEA	AADTEEMDIEMDS(1)GDEA	0	1	1	3	1	17402	23782	21930	20908	0	781.37	0	0	0	5762.6
240	14392	Q9UBB5	MBD2	AADTEEMDIEMDSGDEA	17	Oxidation (M),Phospho (STY)	_AADTEEMDIEM(ox)DS(ph)GDEA_	AADTEEMDIEM(1)DSGDEA	AADTEEMDIEMDS(1)GDEA	0	1	1	1	1	24867	24710	28055	24466	0	1210.6	0	941.51	1839.1	1194.2
241	14392	Q9UBB5	MBD2	AADTEEMDIEMDSGDEA	17	Oxidation (M),Phospho (STY)	_AADTEEMDIEM(ox)DS(ph)GDEA_	AADTEEMDIEM(1)DSGDEA	AADTEEMDIEMDS(1)GDEA	0	1	1	2	1	21683	24216	23012	23750	0	633.8	0	0	0	1323.1
242	14392	Q9UBB5	MBD2	AADTEEMDIEMDSGDEA	17	2 Oxidation (M),Phospho (STY)	_AADTEEM(ox)DIEM(ox)DS(ph)GDEA_	AADTEEM(1)DIEM(1)DSGDEA	AADTEEMDIEMDS(1)GDEA	0	2	1	1	1
243	14392	Q9UBB5	MBD2	AADTEEMDIEMDSGDEA	17	2 Oxidation (M),Phospho (STY)	_AADTEEM(ox)DIEM(ox)DS(ph)GDEA_	AADTEEM(1)DIEM(1)DSGDEA	AADTEEMDIEMDS(1)GDEA	0	2	1	1	1	18289	20182	20398	18222	97.727	5418.4	1104.2	2935.6	9838.9	3595.4
244	120	Q92617	NPIPL3;LOC728888	AADVEPSSPEPK	12	Phospho (STY)	_AADVEPSS(ph)PEPK_		AADVEPS(0.208)S(0.792)PEPK	0	0	1	1	3
245	120	Q92617	NPIPL3;LOC728888	AADVEPSSPEPK	12	Phospho (STY)	_AADVEPSS(ph)PEPK_		AADVEPS(0.251)S(0.749)PEPK	0	0	1	1	4
246	9478;9479;18652	Q8IY67	RAVER1	AADVSVTHRPPLSPK	15	Acetyl (Protein N-term),Phospho (STY)	_(ac)AADVSVTHRPPLS(ph)PK_		AADVSVTHRPPLS(1)PK	1	0	1	2	6	215410	216590	241360	239680	0	3242.8	7513.6	3229	0	20009
247	9478;9479;18652	Q8IY67	RAVER1	AADVSVTHRPPLSPK	15	Acetyl (Protein N-term),Phospho (STY)	_(ac)AADVSVTHRPPLS(ph)PK_		AADVS(0.127)VT(0.341)HRPPLS(0.532)PK	1	0	1	2	6	290420	267370	325290	337120	0	9229.8	11495	2302.4	0	15799
248	9478;9479;18652	Q8IY67	RAVER1	AADVSVTHRPPLSPK	15	Acetyl (Protein N-term),Phospho (STY)	_(ac)AADVSVTHRPPLS(ph)PK_		AADVSVTHRPPLS(1)PK	1	0	1	2	7	559630	566320	666740	715030	2569.5	28209	6652.7	0	0	8895.3
249	9478;9479;18652	Q8IY67	RAVER1	AADVSVTHRPPLSPK	15	Acetyl (Protein N-term),Phospho (STY)	_(ac)AADVSVTHRPPLS(ph)PK_		AADVSVTHRPPLS(1)PK	1	0	1	2	7	709170	683900	866420	830010	0	24189	11062	871.88	0	14610
250	9478;9479;18652	Q8IY67	RAVER1	AADVSVTHRPPLSPK	15	Acetyl (Protein N-term),Phospho (STY)	_(ac)AADVSVTHRPPLS(ph)PK_		AADVS(0.001)VT(0.018)HRPPLS(0.981)PK	1	0	1	2	7	65731	80711	74048	102870	2458.6	20752	8805.3	1609.6	0	13348
251	9478;9479;18652	Q8IY67	RAVER1	AADVSVTHRPPLSPK	15	Acetyl (Protein N-term),Phospho (STY)	_(ac)AADVSVTHRPPLS(ph)PK_		AADVS(0.012)VT(0.12)HRPPLS(0.869)PK	1	0	1	2	7	107450	107690	112140	131830	0	4397.9	8169.4	2087.2	0	10354
252	9478;9479;18652	Q8IY67	RAVER1	AADVSVTHRPPLSPK	15	Acetyl (Protein N-term),Phospho (STY)	_(ac)AADVSVTHRPPLS(ph)PK_		AADVSVTHRPPLS(1)PK	1	0	1	3	6	102600	89753	110420	114710	17.189	2866.4	4669.4	1480.7	0	58262
253	9478;9479;18652	Q8IY67	RAVER1	AADVSVTHRPPLSPK	15	Acetyl (Protein N-term),Phospho (STY)	_(ac)AADVSVTHRPPLS(ph)PK_		AADVSVTHRPPLS(1)PK	1	0	1	3	6	209750	200520	242480	238250	0	773.57	4035.1	1889.6	1079	119510
254	9478;9479;18652	Q8IY67	RAVER1	AADVSVTHRPPLSPK	15	Acetyl (Protein N-term),Phospho (STY)	_(ac)AADVSVTHRPPLS(ph)PK_		AADVSVTHRPPLS(1)PK	1	0	1	3	7	708220	705820	818870	860720	0	37418	8105.7	0	0	434080
255	9478;9479;18652	Q8IY67	RAVER1	AADVSVTHRPPLSPK	15	Acetyl (Protein N-term),Phospho (STY)	_(ac)AADVSVTHRPPLS(ph)PK_		AADVSVT(0.05)HRPPLS(0.95)PK	1	0	1	3	7	263090	244410	307080	303510	0	9524.6	3228.5	1040.6	0	151610
256	9478;9479;18652	Q8IY67	RAVER1	AADVSVTHRPPLSPK	15	Acetyl (Protein N-term),Phospho (STY)	_(ac)AADVSVTHRPPLS(ph)PK_		AADVS(0.001)VT(0.01)HRPPLS(0.989)PK	1	0	1	3	7	49196	57157	57423	77476	2017.4	28334	6630.8	1958.6	0	40669
257	9478;9479;18652	Q8IY67	RAVER1	AADVSVTHRPPLSPK	15	Acetyl (Protein N-term),Phospho (STY)	_(ac)AADVSVTHRPPLS(ph)PK_		AADVS(0.014)VT(0.042)HRPPLS(0.944)PK	1	0	1	3	7	61697	79878	75786	89927	0	3416.1	2595.1	2156.4	0	55414
258	9478;9479;18652	Q8IY67	RAVER1	AADVSVTHRPPLSPK	15	Acetyl (Protein N-term),Phospho (STY)	_(ac)AADVSVTHRPPLS(ph)PK_		AADVSVTHRPPLS(1)PK	1	0	1	4	6	188720	169360	184230	192420	309690	42565	113130	304560	129490	55501
259	9478;9479;18652	Q8IY67	RAVER1	AADVSVTHRPPLSPK	15	Acetyl (Protein N-term),Phospho (STY)	_(ac)AADVSVTHRPPLS(ph)PK_		AADVSVT(0.001)HRPPLS(0.998)PK	1	0	1	4	6	264990	233500	291130	298800	540610	54830	180660	525560	219280	89774
260	9478;9479;18652	Q8IY67	RAVER1	AADVSVTHRPPLSPK	15	Acetyl (Protein N-term),Phospho (STY)	_(ac)AADVSVTHRPPLS(ph)PK_		AADVSVT(0.009)HRPPLS(0.991)PK	1	0	1	4	6	54688	53069	61886	69554	76404	26158	37316	54933	44076	30884
261	9478;9479;18652	Q8IY67	RAVER1	AADVSVTHRPPLSPK	15	Acetyl (Protein N-term),Phospho (STY)	_(ac)AADVSVTHRPPLS(ph)PK_		AADVSVTHRPPLS(1)PK	1	0	1	4	7	397220	343590	457910	452010	812730	63235	224150	758910	274170	84558
262	9478;9479;18652	Q8IY67	RAVER1	AADVSVTHRPPLSPK	15	Acetyl (Protein N-term),Phospho (STY)	_(ac)AADVSVTHRPPLS(ph)PK_		AADVS(0.002)VT(0.028)HRPPLS(0.97)PK	1	0	1	4	7	715900	592580	703720	780870	1460800	99062	494410	1386400	556770	154700
263	9478;9479;18652	Q8IY67	RAVER1	AADVSVTHRPPLSPK	15	Acetyl (Protein N-term),Phospho (STY)	_(ac)AADVSVT(ph)HRPPLSPK_		AADVS(0.051)VT(0.653)HRPPLS(0.296)PK	1	0	1	4	7	77805	89187	85463	100030	124910	49967	72675	109260	82705	49444
264	9478;9479;18652	Q8IY67	RAVER1	AADVSVTHRPPLSPK	15	Acetyl (Protein N-term),Phospho (STY)	_(ac)AADVSVTHRPPLS(ph)PK_		AADVS(0.003)VT(0.067)HRPPLS(0.93)PK	1	0	1	4	7	75956	72854	84431	86703	84807	24140	40385	74392	58501	33190
265	9478;9479;18652	Q8IY67	RAVER1	AADVSVTHRPPLSPK	15	Acetyl (Protein N-term),Phospho (STY)	_(ac)AADVSVTHRPPLS(ph)PK_		AADVSVT(0.001)HRPPLS(0.999)PK	1	0	1	1	6	186360	165450	213260	216140	5876.4	32614	2720.6	4177.5	18065	7837.6
266	9478;9479;18652	Q8IY67	RAVER1	AADVSVTHRPPLSPK	15	Acetyl (Protein N-term),Phospho (STY)	_(ac)AADVSVTHRPPLS(ph)PK_		AADVSVT(0.003)HRPPLS(0.996)PK	1	0	1	1	6	263670	248460	313190	293410	0	26404	1868.7	7920	23935	11228
267	9478;9479;18652	Q8IY67	RAVER1	AADVSVTHRPPLSPK	15	Acetyl (Protein N-term),Phospho (STY)	_(ac)AADVSVTHRPPLS(ph)PK_		AADVSVTHRPPLS(1)PK	1	0	1	1	7	238980	225330	275060	263950	0	17453	4870.2	5007.6	0	7282.7
268	9478;9479;18652	Q8IY67	RAVER1	AADVSVTHRPPLSPK	15	Acetyl (Protein N-term),Phospho (STY)	_(ac)AADVSVTHRPPLS(ph)PK_		AADVSVT(0.001)HRPPLS(0.999)PK	1	0	1	1	7	596660	585500	711510	685500	3592.3	44148	8383.2	2537.7	21060	9859.9
269	9478;9479;18652	Q8IY67	RAVER1	AADVSVTHRPPLSPK	15	Acetyl (Protein N-term),Phospho (STY)	_(ac)AADVSVTHRPPLS(ph)PK_		AADVS(0.001)VT(0.009)HRPPLS(0.99)PK	1	0	1	1	7	55879	67593	69200	95563	1382.1	25825	1861.9	4941.9	13043	6639.4
270	9478;9479;18652	Q8IY67	RAVER1	AADVSVTHRPPLSPK	15	Acetyl (Protein N-term),Phospho (STY)	_(ac)AADVS(ph)VTHRPPLSPK_		AADVS(0.817)VT(0.05)HRPPLS(0.133)PK	1	0	1	1	7	106030	112570	121560	125020	145.29	20630	2012.1	4670.3	18194	6720.1
271	5524	Q12929	EPS8	AAEAFSELSK	10	Phospho (STY)	_AAEAFSELS(ph)K_		AAEAFS(0.002)ELS(0.998)K	0	0	1	3	5	32214	32057	33763	31747	0	35.253	0	0	0	13210
272	17272;17273	P46821	MAP1B	AAEAGGAEEQYGFLTTPTK	19	Phospho (STY)	_AAEAGGAEEQYGFLT(ph)TPTK_		AAEAGGAEEQY(0.004)GFLT(0.491)T(0.491)PT(0.013)K	0	0	1	3	3	31182	0	34690	40034	2350.9	0	0	0	0	5977.1
273	17272;17273	P46821	MAP1B	AAEAGGAEEQYGFLTTPTK	19	Phospho (STY)	_AAEAGGAEEQYGFLTT(ph)PTK_		AAEAGGAEEQY(0.018)GFLT(0.269)T(0.679)PT(0.033)K	0	0	1	3	4	19485	17613	24606	20505	0	1024.6	1711.5	0	0	4592.8
274	17272;17273	P46821	MAP1B	AAEAGGAEEQYGFLTTPTK	19	Phospho (STY)	_AAEAGGAEEQYGFLTT(ph)PTK_		AAEAGGAEEQY(0.119)GFLT(0.381)T(0.47)PT(0.03)K	0	0	1	3	5	24158	25153	29095	30069	0	0	0	0	0	3908.4
275	17272;17273	P46821	MAP1B	AAEAGGAEEQYGFLTTPTK	19	Phospho (STY)	_AAEAGGAEEQYGFLT(ph)TPTK_		AAEAGGAEEQY(0.001)GFLT(0.496)T(0.496)PT(0.008)K	0	0	1	4	3	22503	21135	25723	22854	16475	2995.3	7523.2	9580.9	6280.3	3896.3
276	17272;17273	P46821	MAP1B	AAEAGGAEEQYGFLTTPTK	19	Phospho (STY)	_AAEAGGAEEQYGFLTT(ph)PTK_		AAEAGGAEEQYGFLT(0.203)T(0.772)PT(0.025)K	0	0	1	4	4	22959	27715	22067	31974	19705	5462.4	8410.4	9563.5	5512.1	3552.3
277	17272;17273	P46821	MAP1B	AAEAGGAEEQYGFLTTPTK	19	Phospho (STY)	_AAEAGGAEEQYGFLTT(ph)PTK_		AAEAGGAEEQYGFLT(0.441)T(0.535)PT(0.024)K	0	0	1	1	3	31879	36574	35351	37197	0	932.91	0	0	1378.8	0
278	17272;17273	P46821	MAP1B	AAEAGGAEEQYGFLTTPTK	19	Phospho (STY)	_AAEAGGAEEQYGFLTT(ph)PTK_		AAEAGGAEEQY(0.004)GFLT(0.297)T(0.67)PT(0.029)K	0	0	1	1	4	22417	21732	27429	26335	0	2361.7	0	0	879.66	0
279	17272;17273	P46821	MAP1B	AAEAGGAEEQYGFLTTPTK	19	Phospho (STY)	_AAEAGGAEEQYGFLTT(ph)PTK_		AAEAGGAEEQY(0.011)GFLT(0.206)T(0.741)PT(0.041)K	0	0	1	1	5	28847	23182	26937	25077	0	954.67	0	0	1235.2	0
280	17272;17273	P46821	MAP1B	AAEAGGAEEQYGFLTTPTK	19	Phospho (STY)	_AAEAGGAEEQYGFLTT(ph)PTK_		AAEAGGAEEQY(0.281)GFLT(0.33)T(0.36)PT(0.029)K	0	0	1	2	2	20617	19955	22067	20311	0	0	1227	0	0	1193.8
281	17272;17273	P46821	MAP1B	AAEAGGAEEQYGFLTTPTK	19	Phospho (STY)	_AAEAGGAEEQYGFLTT(ph)PTK_		AAEAGGAEEQY(0.008)GFLT(0.194)T(0.769)PT(0.028)K	0	0	1	2	3	37139	32273	42970	37775	0	602.58	0	0	0	1077
282	17272;17273	P46821	MAP1B	AAEAGGAEEQYGFLTTPTK	19	Phospho (STY)	_AAEAGGAEEQYGFLTT(ph)PTK_		AAEAGGAEEQY(0.107)GFLT(0.325)T(0.543)PT(0.026)K	0	0	1	2	4	27568	27418	31027	35139	0	449.79	0	0	0	1158.2
283	17272;17273	P46821	MAP1B	AAEAGGAEEQYGFLTTPTK	19	Phospho (STY)	_AAEAGGAEEQYGFLTT(ph)PTK_		AAEAGGAEEQY(0.028)GFLT(0.45)T(0.49)PT(0.033)K	0	0	1	2	5	22470	22576	27721	26804	0	451.26	0	0	0	1289
284		P06454	PTMA	AAEDDEDDDVDTK	13	Unmodified	_AAEDDEDDDVDTK_			0	0	0	3	2	95154	91992	94051	100540	0	0	13826	5179	1661.6	7749.5
285		P06454	PTMA	AAEDDEDDDVDTK	13	Unmodified	_AAEDDEDDDVDTK_			0	0	0	3	3	121450	104500	123510	120650	0	0	13896	6807.6	3872.2	8733.3
286		P06454	PTMA	AAEDDEDDDVDTK	13	Unmodified	_AAEDDEDDDVDTK_			0	0	0	4	2	28192	28784	33678	33723	6181.3	5671.5	5198.6	4867.1	5363.4	6165.1
287		P06454	PTMA	AAEDDEDDDVDTK	13	Unmodified	_AAEDDEDDDVDTK_			0	0	0	4	3	104440	86269	103290	109600	5998.3	13081	13271	7630.5	9340	15628
288		P06454	PTMA	AAEDDEDDDVDTK	13	Unmodified	_AAEDDEDDDVDTK_			0	0	0	1	2	65134	64261	75550	70921	4462.7	8287.3	3534.8	2015.1	8581.2	2081
289		P06454	PTMA	AAEDDEDDDVDTK	13	Unmodified	_AAEDDEDDDVDTK_			0	0	0	1	2
290		P06454	PTMA	AAEDDEDDDVDTK	13	Unmodified	_AAEDDEDDDVDTK_			0	0	0	1	3	69312	60595	73252	70115	0	3249.7	4069.4	2110.3	9319.3	2651.8
291		P06454	PTMA	AAEDDEDDDVDTK	13	Unmodified	_AAEDDEDDDVDTK_			0	0	0	2	2	30096	21856	25575	25400	0	230.31	3385.1	1323.7	0	2964.9
292		P06454	PTMA	AAEDDEDDDVDTK	13	Unmodified	_AAEDDEDDDVDTK_			0	0	0	2	3	107460	96763	122610	122880	2285.7	5950	11335	901.28	1708.8	5404.2
293		P06454	PTMA	AAEDDEDDDVDTKK	14	Unmodified	_AAEDDEDDDVDTKK_			0	0	0	2	6	389190	367440	456350	421560	6706.1	11732	72040	13733	6330.3	68114
294		P06454	PTMA	AAEDDEDDDVDTKK	14	Unmodified	_AAEDDEDDDVDTKK_			0	0	0	2	6
295		P06454	PTMA	AAEDDEDDDVDTKK	14	Unmodified	_AAEDDEDDDVDTKK_			0	0	0	3	5	107290	98124	119530	118480	0	0	23658	4600.4	2678.8	29652
296		P06454	PTMA	AAEDDEDDDVDTKK	14	Unmodified	_AAEDDEDDDVDTKK_			0	0	0	3	6
297		P06454	PTMA	AAEDDEDDDVDTKK	14	Unmodified	_AAEDDEDDDVDTKK_			0	0	0	3	7	59436	57766	65220	62776	0	2015.4	20056	4120.2	2386.4	29431
298		P06454	PTMA	AAEDDEDDDVDTKK	14	Unmodified	_AAEDDEDDDVDTKK_			0	0	0	4	5	152420	130510	163540	160570	22822	25370	29381	26704	25981	39241
299		P06454	PTMA	AAEDDEDDDVDTKK	14	Unmodified	_AAEDDEDDDVDTKK_			0	0	0	4	6
300		P06454	PTMA	AAEDDEDDDVDTKK	14	Unmodified	_AAEDDEDDDVDTKK_			0	0	0	1	5	145380	133440	163290	157650	1927.6	19305	9298.8	8397	31383	14120
301		P06454	PTMA	AAEDDEDDDVDTKK	14	Unmodified	_AAEDDEDDDVDTKK_			0	0	0	1	6	565050	539380	621100	599220	0	35899	28441	24394	85252	44029
302		P06454	PTMA	AAEDDEDDDVDTKK	14	Unmodified	_AAEDDEDDDVDTKK_			0	0	0	2	5	95405	97039	102770	109590	0	400.73	20631	6211.5	0	19041
303		Q15149	PLEC	AAEEAEEAR	9	Unmodified	_AAEEAEEAR_			0	0	0	3	2	26897	23644	25931	23648	0	0	2135.5	0	863.14	7828.1
304		Q15149	PLEC	AAEEAEEAR	9	Unmodified	_AAEEAEEAR_			0	0	0	3	3	67002	70309	78193	79572	0	0	5336.7	0	2295.6	23686
305		Q15149	PLEC	AAEEAEEAR	9	Unmodified	_AAEEAEEAR_			0	0	0	3	4
306		Q15149	PLEC	AAEEAEEAR	9	Unmodified	_AAEEAEEAR_			0	0	0	4	2	39770	39434	49364	48301	1818.8	1760	2956.4	2416.9	5765.8	2796.3
307		Q15149	PLEC	AAEEAEEAR	9	Unmodified	_AAEEAEEAR_			0	0	0	4	3	58927	55882	64828	60071	5406.9	9359.2	4186.7	5608.4	10673	7276.8
308		Q15149	PLEC	AAEEAEEAR	9	Unmodified	_AAEEAEEAR_			0	0	0	1	3	28877	27766	35399	29306	528.14	4428.7	1280.6	2994.2	7449	8270.9
309		Q15149	PLEC	AAEEAEEAR	9	Unmodified	_AAEEAEEAR_			0	0	0	2	2	53649	53947	61300	62805	0	0	15161	2082.6	1575.8	3611.9
310		Q15149	PLEC	AAEEAEEAR	9	Unmodified	_AAEEAEEAR_			0	0	0	2	3	92215	92185	105740	111610	0	0	21748	3711.4	1398.4	11570
311		Q15149	PLEC	AAEEAEEAR	9	Unmodified	_AAEEAEEAR_			0	0	0	2	4	22542	27348	29575	29039	620.93	822.61	17371	3797.5	0	13890
312	6899	Q1KMD3	HNRNPUL2	AAEEQGDDQDSEK	13	Phospho (STY)	_AAEEQGDDQDS(ph)EK_		AAEEQGDDQDS(1)EK	0	0	1	3	1	21141	21462	22219	23313	0	0	0	0	0	3889.8
313	6899	Q1KMD3	HNRNPUL2	AAEEQGDDQDSEK	13	Phospho (STY)	_AAEEQGDDQDS(ph)EK_		AAEEQGDDQDS(1)EK	0	0	1	3	1	58990	51265	63202	64654	161.54	4384.5	4282.4	2094.9	0	9509.7
314	6899	Q1KMD3	HNRNPUL2	AAEEQGDDQDSEK	13	Phospho (STY)	_AAEEQGDDQDS(ph)EK_		AAEEQGDDQDS(1)EK	0	0	1	3	2	50797	55884	65607	65868	1064.5	3809.6	1343.5	0	0	1281.5
315	6899	Q1KMD3	HNRNPUL2	AAEEQGDDQDSEK	13	Phospho (STY)	_AAEEQGDDQDS(ph)EK_		AAEEQGDDQDS(1)EK	0	0	1	3	2	42470	40298	49274	52693	2024.1	2558.3	5174.9	1654.6	1422.7	21353
316	6899	Q1KMD3	HNRNPUL2	AAEEQGDDQDSEK	13	Phospho (STY)	_AAEEQGDDQDS(ph)EK_		AAEEQGDDQDS(1)EK	0	0	1	3	2	98860	102560	119730	113070	0	0	0	0	0	2620
317	6899	Q1KMD3	HNRNPUL2	AAEEQGDDQDSEK	13	Phospho (STY)	_AAEEQGDDQDS(ph)EK_		AAEEQGDDQDS(1)EK	0	0	1	3	2	36278	39523	40132	41348	523.12	620.21	3359	3208.8	1007.2	8118.3
318	6899	Q1KMD3	HNRNPUL2	AAEEQGDDQDSEK	13	Phospho (STY)	_AAEEQGDDQDS(ph)EK_		AAEEQGDDQDS(1)EK	0	0	1	3	2
319	6899	Q1KMD3	HNRNPUL2	AAEEQGDDQDSEK	13	Phospho (STY)	_AAEEQGDDQDS(ph)EK_		AAEEQGDDQDS(1)EK	0	0	1	3	3	136120	131380	152470	145810	0	0	1249.2	877.19	0	2854.2
320	6899	Q1KMD3	HNRNPUL2	AAEEQGDDQDSEK	13	Phospho (STY)	_AAEEQGDDQDS(ph)EK_		AAEEQGDDQDS(1)EK	0	0	1	3	3	100870	96836	114870	127230	0	3912	1153.1	0	0	1752.6
321	6899	Q1KMD3	HNRNPUL2	AAEEQGDDQDSEK	13	Phospho (STY)	_AAEEQGDDQDS(ph)EK_		AAEEQGDDQDS(1)EK	0	0	1	3	3
322	6899	Q1KMD3	HNRNPUL2	AAEEQGDDQDSEK	13	Phospho (STY)	_AAEEQGDDQDS(ph)EK_		AAEEQGDDQDS(1)EK	0	0	1	3	3
323	6899	Q1KMD3	HNRNPUL2	AAEEQGDDQDSEK	13	Phospho (STY)	_AAEEQGDDQDS(ph)EK_		AAEEQGDDQDS(1)EK	0	0	1	3	3
324	6899	Q1KMD3	HNRNPUL2	AAEEQGDDQDSEK	13	Phospho (STY)	_AAEEQGDDQDS(ph)EK_		AAEEQGDDQDS(1)EK	0	0	1	3	3
325	6899	Q1KMD3	HNRNPUL2	AAEEQGDDQDSEK	13	Phospho (STY)	_AAEEQGDDQDS(ph)EK_		AAEEQGDDQDS(1)EK	0	0	1	3	4	31413	33797	36649	36060	0	1104.5	5524.3	2743.2	861.54	19030
326	6899	Q1KMD3	HNRNPUL2	AAEEQGDDQDSEK	13	Phospho (STY)	_AAEEQGDDQDS(ph)EK_		AAEEQGDDQDS(1)EK	0	0	1	3	4
327	6899	Q1KMD3	HNRNPUL2	AAEEQGDDQDSEK	13	Phospho (STY)	_AAEEQGDDQDS(ph)EK_		AAEEQGDDQDS(1)EK	0	0	1	4	1	94132	81503	94210	104080	0	0	3117.3	2269.3	5035.8	3251.7
328	6899	Q1KMD3	HNRNPUL2	AAEEQGDDQDSEK	13	Phospho (STY)	_AAEEQGDDQDS(ph)EK_		AAEEQGDDQDS(1)EK	0	0	1	4	1	35355	33867	39258	39878	0	413.11	0	1593.3	1235.9	994.57
329	6899	Q1KMD3	HNRNPUL2	AAEEQGDDQDSEK	13	Phospho (STY)	_AAEEQGDDQDS(ph)EK_		AAEEQGDDQDS(1)EK	0	0	1	4	2	111780	98904	117370	107880	0	0	1646.1	1816.5	1957.4	2048.9
330	6899	Q1KMD3	HNRNPUL2	AAEEQGDDQDSEK	13	Phospho (STY)	_AAEEQGDDQDS(ph)EK_		AAEEQGDDQDS(1)EK	0	0	1	4	2	108000	95812	106300	115750	0	1093.8	3556.8	2473.3	7302.6	6043.3
331	6899	Q1KMD3	HNRNPUL2	AAEEQGDDQDSEK	13	Phospho (STY)	_AAEEQGDDQDS(ph)EK_		AAEEQGDDQDS(1)EK	0	0	1	4	2
332	6899	Q1KMD3	HNRNPUL2	AAEEQGDDQDSEK	13	Phospho (STY)	_AAEEQGDDQDS(ph)EK_		AAEEQGDDQDS(1)EK	0	0	1	4	3	73243	60323	72173	75994	0	68.364	879.09	0	2476.3	1978.3
333	6899	Q1KMD3	HNRNPUL2	AAEEQGDDQDSEK	13	Phospho (STY)	_AAEEQGDDQDS(ph)EK_		AAEEQGDDQDS(1)EK	0	0	1	4	3	63529	60823	61359	68256	5328.1	5904.5	5944.5	8460.3	14053	11650
334	6899	Q1KMD3	HNRNPUL2	AAEEQGDDQDSEK	13	Phospho (STY)	_AAEEQGDDQDS(ph)EK_		AAEEQGDDQDS(1)EK	0	0	1	4	3
335	6899	Q1KMD3	HNRNPUL2	AAEEQGDDQDSEK	13	Phospho (STY)	_AAEEQGDDQDS(ph)EK_		AAEEQGDDQDS(1)EK	0	0	1	4	4
336	6899	Q1KMD3	HNRNPUL2	AAEEQGDDQDSEK	13	Phospho (STY)	_AAEEQGDDQDS(ph)EK_		AAEEQGDDQDS(1)EK	0	0	1	1	1	14686	12369	17327	15455	0	720.4	0	0	0	0
337	6899	Q1KMD3	HNRNPUL2	AAEEQGDDQDSEK	13	Phospho (STY)	_AAEEQGDDQDS(ph)EK_		AAEEQGDDQDS(1)EK	0	0	1	1	1	89166	91473	104800	94082	0	5614.8	2532.3	4821.9	9769.3	4886.5
338	6899	Q1KMD3	HNRNPUL2	AAEEQGDDQDSEK	13	Phospho (STY)	_AAEEQGDDQDS(ph)EK_		AAEEQGDDQDS(1)EK	0	0	1	1	2	71328	62025	81286	82225	1338.7	3424.5	875.83	1118.2	1693.8	1191.4
339	6899	Q1KMD3	HNRNPUL2	AAEEQGDDQDSEK	13	Phospho (STY)	_AAEEQGDDQDS(ph)EK_		AAEEQGDDQDS(1)EK	0	0	1	1	2	62713	61978	61332	65669	0	5199.7	3584.3	3859.6	5351.4	3832.2
340	6899	Q1KMD3	HNRNPUL2	AAEEQGDDQDSEK	13	Phospho (STY)	_AAEEQGDDQDS(ph)EK_		AAEEQGDDQDS(1)EK	0	0	1	1	2	24683	24365	26186	26405	532.87	5263.7	1400.4	3610.6	6065.7	4830.4
341	6899	Q1KMD3	HNRNPUL2	AAEEQGDDQDSEK	13	Phospho (STY)	_AAEEQGDDQDS(ph)EK_		AAEEQGDDQDS(1)EK	0	0	1	1	2
342	6899	Q1KMD3	HNRNPUL2	AAEEQGDDQDSEK	13	Phospho (STY)	_AAEEQGDDQDS(ph)EK_		AAEEQGDDQDS(1)EK	0	0	1	1	3	116880	111630	126320	121790	0	12388	4537.8	6962.7	11309	0
343	6899	Q1KMD3	HNRNPUL2	AAEEQGDDQDSEK	13	Phospho (STY)	_AAEEQGDDQDS(ph)EK_		AAEEQGDDQDS(1)EK	0	0	1	1	3	167180	141160	171160	175610	0	0	0	712.28	1529.3	993.58
344	6899	Q1KMD3	HNRNPUL2	AAEEQGDDQDSEK	13	Phospho (STY)	_AAEEQGDDQDS(ph)EK_		AAEEQGDDQDS(1)EK	0	0	1	1	3	32726	33069	32816	34793	0	0	0	0	0	0
345	6899	Q1KMD3	HNRNPUL2	AAEEQGDDQDSEK	13	Phospho (STY)	_AAEEQGDDQDS(ph)EK_		AAEEQGDDQDS(1)EK	0	0	1	2	1	26486	21756	24423	23413	0	210.64	0	0	0	2125.7
346	6899	Q1KMD3	HNRNPUL2	AAEEQGDDQDSEK	13	Phospho (STY)	_AAEEQGDDQDS(ph)EK_		AAEEQGDDQDS(1)EK	0	0	1	2	1	8888.1	7251.7	11409	10371	233.62	1055.1	1376.1	816.93	0	3344.3
347	6899	Q1KMD3	HNRNPUL2	AAEEQGDDQDSEK	13	Phospho (STY)	_AAEEQGDDQDS(ph)EK_		AAEEQGDDQDS(1)EK	0	0	1	2	2	12852	13116	15851	13294	259.21	362.38	8699.7	4045.1	1175.5	14056
348	6899	Q1KMD3	HNRNPUL2	AAEEQGDDQDSEK	13	Phospho (STY)	_AAEEQGDDQDS(ph)EK_		AAEEQGDDQDS(1)EK	0	0	1	2	2	47453	44306	56256	59904	7647.9	6909.8	8504.5	4745	0	5613.9
349	6899	Q1KMD3	HNRNPUL2	AAEEQGDDQDSEK	13	Phospho (STY)	_AAEEQGDDQDS(ph)EK_		AAEEQGDDQDS(1)EK	0	0	1	2	2	165600	146230	160540	167140	0	0	1427.2	0	0	1726.7
350	6899	Q1KMD3	HNRNPUL2	AAEEQGDDQDSEK	13	Phospho (STY)	_AAEEQGDDQDS(ph)EK_		AAEEQGDDQDS(1)EK	0	0	1	2	2	73351	72766	77765	78549	0	0	0	0	0	1981.8
351	6899	Q1KMD3	HNRNPUL2	AAEEQGDDQDSEK	13	Phospho (STY)	_AAEEQGDDQDS(ph)EK_		AAEEQGDDQDS(1)EK	0	0	1	2	2	50355	50650	62166	58336	0	3396.3	5381.1	2766.6	0	5556.1
352	6899	Q1KMD3	HNRNPUL2	AAEEQGDDQDSEK	13	Phospho (STY)	_AAEEQGDDQDS(ph)EK_		AAEEQGDDQDS(1)EK	0	0	1	2	2
353	6899	Q1KMD3	HNRNPUL2	AAEEQGDDQDSEK	13	Phospho (STY)	_AAEEQGDDQDS(ph)EK_		AAEEQGDDQDS(1)EK	0	0	1	2	3	124800	122850	134990	0	0	3965.7	2316.7	0	0	0
354	6899	Q1KMD3	HNRNPUL2	AAEEQGDDQDSEK	13	Phospho (STY)	_AAEEQGDDQDS(ph)EK_		AAEEQGDDQDS(1)EK	0	0	1	2	3	128820	133710	159040	142450	0	217.34	8834.2	4103.9	2667.6	8371.5
355	6899	Q1KMD3	HNRNPUL2	AAEEQGDDQDSEK	13	Phospho (STY)	_AAEEQGDDQDS(ph)EK_		AAEEQGDDQDS(1)EK	0	0	1	2	3	78391	75313	85331	82117	0	0	0	0	0	2040.4
356		Q1KMD3	HNRNPUL2	AAEEQGDDQDSEK	13	Unmodified	_AAEEQGDDQDSEK_			0	0	0	3	3	23829	22371	30245	26081	0	0	0	0	0	2058.5
357		Q1KMD3	HNRNPUL2	AAEEQGDDQDSEK	13	Unmodified	_AAEEQGDDQDSEK_			0	0	0	3	3	35993	33831	41775	39740	0	702.93	3071	1938.3	0	25617
358		Q1KMD3	HNRNPUL2	AAEEQGDDQDSEK	13	Unmodified	_AAEEQGDDQDSEK_			0	0	0	3	4	11350	13102	15197	12894	0	1170	1470.5	2294.8	0	17050
359		Q1KMD3	HNRNPUL2	AAEEQGDDQDSEK	13	Unmodified	_AAEEQGDDQDSEK_			0	0	0	4	2	19756	18761	18708	18187	842.04	386.36	1714	1984.7	2936.3	1518.4
360		Q1KMD3	HNRNPUL2	AAEEQGDDQDSEK	13	Unmodified	_AAEEQGDDQDSEK_			0	0	0	4	3	21314	24290	23546	26659	2936.1	2827	4024.1	2502.8	9295	5120.1
361		Q1KMD3	HNRNPUL2	AAEEQGDDQDSEK	13	Unmodified	_AAEEQGDDQDSEK_			0	0	0	4	4	10776	11550	12937	14416	3996.2	3746.7	2322.6	4209.9	10893	7053.1
362		Q1KMD3	HNRNPUL2	AAEEQGDDQDSEK	13	Unmodified	_AAEEQGDDQDSEK_			0	0	0	1	3	17856	16883	22016	22126	2469.6	4943.9	0	1156.3	3123.7	5599.4
363		Q1KMD3	HNRNPUL2	AAEEQGDDQDSEK	13	Unmodified	_AAEEQGDDQDSEK_			0	0	0	2	3	20222	18181	18474	19824	18.457	611.57	9884.1	1993.5	0	6961.1
364		Q1KMD3	HNRNPUL2	AAEEQGDDQDSEK	13	Unmodified	_AAEEQGDDQDSEK_			0	0	0	2	3	17868	18718	22155	21284	0	0	0	0	0	0
365		Q1KMD3	HNRNPUL2	AAEEQGDDQDSEK	13	Unmodified	_AAEEQGDDQDSEK_			0	0	0	2	4	13443	10113	12849	14360	505.27	988.45	4126.1	2967.9	0	8531.3
366	15195	Q9UPS8	ANKRD26	AAEHDLEVASEEEQER	16	Phospho (STY)	_AAEHDLEVAS(ph)EEEQER_		AAEHDLEVAS(1)EEEQER	0	0	1	4	4	82671	72344	80776	87711	27678	26045	40408	28034	36878	30850
367	18603	Q8IVT5	KSR1	AAEPHFGTLPK	11	Phospho (STY)	_AAEPHFGT(ph)LPK_		AAEPHFGT(1)LPK	0	0	1	2	7
368	18603	Q8IVT5	KSR1	AAEPHFGTLPK	11	Phospho (STY)	_AAEPHFGT(ph)LPK_		AAEPHFGT(1)LPK	0	0	1	3	6	53683	58025	65224	69247	1490.7	8080.7	2472.6	4493.4	1577.5	80747
369	18603	Q8IVT5	KSR1	AAEPHFGTLPK	11	Phospho (STY)	_AAEPHFGT(ph)LPK_		AAEPHFGT(1)LPK	0	0	1	3	7	36311	41141	43582	48496	2027.8	3377.2	2961.6	2253	925.96	42684
370	18603	Q8IVT5	KSR1	AAEPHFGTLPK	11	Phospho (STY)	_AAEPHFGT(ph)LPK_		AAEPHFGT(1)LPK	0	0	1	4	6	69395	64498	73776	78437	144280	33118	74678	109830	75612	27651
371	18603	Q8IVT5	KSR1	AAEPHFGTLPK	11	Phospho (STY)	_AAEPHFGT(ph)LPK_		AAEPHFGT(1)LPK	0	0	1	4	7	42554	43485	45263	49628	104700	23683	46752	85577	59091	24215
372	1671;1672;16628	O76021	RSL1D1	AAESETPGKSPEK	13	Phospho (STY)	_AAESETPGKS(ph)PEK_		AAESET(0.002)PGKS(0.998)PEK	0	0	1	2	6	113620	102600	121880	131000	1821.3	6446.6	18421	6253.9	0	20527
373	1671;1672;16628	O76021	RSL1D1	AAESETPGKSPEK	13	Phospho (STY)	_AAESETPGKS(ph)PEK_		AAESET(0.002)PGKS(0.998)PEK	0	0	1	2	6	357280	320490	412690	382740	810.45	11527	4809	0	0	988.71
374	1671;1672;16628	O76021	RSL1D1	AAESETPGKSPEK	13	Phospho (STY)	_AAESETPGKS(ph)PEK_		AAESET(0.001)PGKS(0.999)PEK	0	0	1	2	6	1741400	1738200	2162300	2037500	0	92797	51418	0	0	20544
375	1671;1672;16628	O76021	RSL1D1	AAESETPGKSPEK	13	Phospho (STY)	_AAESETPGKS(ph)PEK_		AAESET(0.004)PGKS(0.996)PEK	0	0	1	2	6	3455400	3200800	4094100	4094100	74558	173400	67259	0	0	16527
376	1671;1672;16628	O76021	RSL1D1	AAESETPGKSPEK	13	Phospho (STY)	_AAESETPGKS(ph)PEK_		AAES(0.001)ET(0.076)PGKS(0.923)PEK	0	0	1	2	6	429520	427600	497300	483570	0	0	70080	7705.9	7638.8	66919
377	1671;1672;16628	O76021	RSL1D1	AAESETPGKSPEK	13	Phospho (STY)	_AAESETPGKS(ph)PEK_		AAESET(0.003)PGKS(0.997)PEK	0	0	1	2	6	139580	347620	153750	526620	0	0	19700	6574.6	1407.1	26955
378	1671;1672;16628	O76021	RSL1D1	AAESETPGKSPEK	13	Phospho (STY)	_AAESETPGKS(ph)PEK_		AAESET(0.073)PGKS(0.927)PEK	0	0	1	2	7	399760	380420	457300	437990	645.03	15243	21066	6496.6	1638	30746
379	1671;1672;16628	O76021	RSL1D1	AAESETPGKSPEK	13	Phospho (STY)	_AAESETPGKS(ph)PEK_		AAESET(0.003)PGKS(0.997)PEK	0	0	1	2	7	181800	173220	200450	196870	0	0	3052.6	0	0	0
380	1671;1672;16628	O76021	RSL1D1	AAESETPGKSPEK	13	Phospho (STY)	_AAESETPGKS(ph)PEK_		AAESETPGKS(1)PEK	0	0	1	2	7	1388800	1347900	1698600	1546400	0	43372	34071	16242	0	49162
381	1671;1672;16628	O76021	RSL1D1	AAESETPGKSPEK	13	Phospho (STY)	_AAESETPGKS(ph)PEK_		AAES(0.001)ET(0.064)PGKS(0.935)PEK	0	0	1	2	7	72907	257330	93483	376260	0	0	10739	5876.7	0	16107
382	1671;1672;16628	O76021	RSL1D1	AAESETPGKSPEK	13	Phospho (STY)	_AAESET(ph)PGKSPEK_		AAES(0.091)ET(0.583)PGKS(0.327)PEK	0	0	1	3	3	129390	123970	150290	147270	1045.6	7054.5	15824	7061	2511.2	44986
383	1671;1672;16628	O76021	RSL1D1	AAESETPGKSPEK	13	Phospho (STY)	_AAESETPGKS(ph)PEK_		AAESET(0.018)PGKS(0.982)PEK	0	0	1	3	3	48101	42715	52539	54209	764.1	3566.3	7963.9	2614.8	0	24069
384	1671;1672;16628	O76021	RSL1D1	AAESETPGKSPEK	13	Phospho (STY)	_AAESETPGKS(ph)PEK_		AAES(0.002)ET(0.335)PGKS(0.663)PEK	0	0	1	3	4	467590	455260	563820	561590	0	20589	14713	8175.3	2945.4	47562
385	1671;1672;16628	O76021	RSL1D1	AAESETPGKSPEK	13	Phospho (STY)	_AAESETPGKS(ph)PEK_		AAESETPGKS(1)PEK	0	0	1	3	4	110250	104330	124670	130650	94.349	4523.8	9194.3	2544.7	960.85	24396
386	1671;1672;16628	O76021	RSL1D1	AAESETPGKSPEK	13	Phospho (STY)	_AAESET(ph)PGKSPEK_		AAES(0.013)ET(0.759)PGKS(0.228)PEK	0	0	1	3	5	69541	66775	77984	79922	0	5363.2	6334.9	3039.3	1761.6	38465
387	1671;1672;16628	O76021	RSL1D1	AAESETPGKSPEK	13	Phospho (STY)	_AAESETPGKS(ph)PEK_		AAESET(0.001)PGKS(0.999)PEK	0	0	1	3	5	274870	275310	323270	317340	0	8559.6	11952	6506.2	4135.2	24837
388	1671;1672;16628	O76021	RSL1D1	AAESETPGKSPEK	13	Phospho (STY)	_AAESET(ph)PGKSPEK_		AAES(0.113)ET(0.443)PGKS(0.443)PEK	0	0	1	3	6	62313	62050	78208	69701	0	2239.6	5978.3	3034.4	1440.1	16771
389	1671;1672;16628	O76021	RSL1D1	AAESETPGKSPEK	13	Phospho (STY)	_AAESET(ph)PGKSPEK_		AAES(0.013)ET(0.986)PGKS(0.001)PEK	0	0	1	3	6	114780	115850	137180	143760	0	6726	9059.8	6803.5	2044.4	26563
390	1671;1672;16628	O76021	RSL1D1	AAESETPGKSPEK	13	Phospho (STY)	_AAESET(ph)PGKSPEK_		AAES(0.001)ET(0.988)PGKS(0.011)PEK	0	0	1	3	6	111740	116820	124410	128820	0	44.441	8475.8	4052.4	0	16785
391	1671;1672;16628	O76021	RSL1D1	AAESETPGKSPEK	13	Phospho (STY)	_AAESETPGKS(ph)PEK_		AAESET(0.202)PGKS(0.797)PEK	0	0	1	3	6	410310	396350	474590	472670	4127.1	21893	9833.3	3854.7	0	0
392	1671;1672;16628	O76021	RSL1D1	AAESETPGKSPEK	13	Phospho (STY)	_AAESETPGKS(ph)PEK_		AAESET(0.001)PGKS(0.999)PEK	0	0	1	3	6	949720	899290	1083000	1068100	0	13684	24236	13397	0	27862
393	1671;1672;16628	O76021	RSL1D1	AAESETPGKSPEK	13	Phospho (STY)	_AAESETPGKS(ph)PEK_		AAES(0.001)ET(0.097)PGKS(0.902)PEK	0	0	1	3	6	790700	763350	970350	918660	972.03	46764	20574	10946	6301.6	63323
394	1671;1672;16628	O76021	RSL1D1	AAESETPGKSPEK	13	Phospho (STY)	_AAESETPGKS(ph)PEK_		AAES(0.001)ET(0.102)PGKS(0.897)PEK	0	0	1	3	6	47125	107780	56685	165280	0	7514.1	10319	6664.4	3174.5	38894
395	1671;1672;16628	O76021	RSL1D1	AAESETPGKSPEK	13	Phospho (STY)	_AAESETPGKS(ph)PEK_		AAES(0.001)ET(0.037)PGKS(0.961)PEK	0	0	1	3	6
396	1671;1672;16628	O76021	RSL1D1	AAESETPGKSPEK	13	Phospho (STY)	_AAESETPGKS(ph)PEK_		AAESET(0.001)PGKS(0.999)PEK	0	0	1	3	7	267220	240040	316380	311260	1561.8	11104	11591	6139.3	3907.1	25974
397	1671;1672;16628	O76021	RSL1D1	AAESETPGKSPEK	13	Phospho (STY)	_AAESETPGKS(ph)PEK_		AAES(0.002)ET(0.213)PGKS(0.786)PEK	0	0	1	3	7	55693	47827	58284	62825	662.07	1329.1	2201.1	1424.9	0	2462.6
398	1671;1672;16628	O76021	RSL1D1	AAESETPGKSPEK	13	Phospho (STY)	_AAESETPGKS(ph)PEK_		AAESET(0.001)PGKS(0.999)PEK	0	0	1	3	7	1035900	1025400	1243800	1190000	0	41711	34825	30322	8210	40407
399	1671;1672;16628	O76021	RSL1D1	AAESETPGKSPEK	13	Phospho (STY)	_AAESETPGKS(ph)PEK_		AAESETPGKS(1)PEK	0	0	1	4	3	87165	79353	94313	94444	11040	15590	20736	14128	18474	13068
400	1671;1672;16628	O76021	RSL1D1	AAESETPGKSPEK	13	Phospho (STY)	_AAESETPGKS(ph)PEK_		AAESET(0.008)PGKS(0.992)PEK	0	0	1	4	4	526060	500340	580210	570520	19723	44197	25366	16306	33398	24266
401	1671;1672;16628	O76021	RSL1D1	AAESETPGKSPEK	13	Phospho (STY)	_AAESETPGKS(ph)PEK_		AAESETPGKS(1)PEK	0	0	1	4	4	151080	147950	158230	169190	6582.2	11616	10665	9823.5	10965	10666
402	1671;1672;16628	O76021	RSL1D1	AAESETPGKSPEK	13	Phospho (STY)	_AAESET(ph)PGKSPEK_		AAES(0.017)ET(0.981)PGKS(0.001)PEK	0	0	1	4	5	104760	98931	123430	116140	8621	11201	7607.1	5922.5	11541	13072
403	1671;1672;16628	O76021	RSL1D1	AAESETPGKSPEK	13	Phospho (STY)	_AAESETPGKS(ph)PEK_		AAES(0.001)ET(0.011)PGKS(0.988)PEK	0	0	1	4	5	56507	54795	59477	67254	13606	7455.5	10255	11604	18323	11161
404	1671;1672;16628	O76021	RSL1D1	AAESETPGKSPEK	13	Phospho (STY)	_AAESETPGKS(ph)PEK_		AAESETPGKS(1)PEK	0	0	1	4	5	406520	377020	453170	445720	32670	36907	28236	40650	20568	23258
405	1671;1672;16628	O76021	RSL1D1	AAESETPGKSPEK	13	Phospho (STY)	_AAESETPGKS(ph)PEK_		AAES(0.011)ET(0.197)PGKS(0.793)PEK	0	0	1	4	5	39113	33888	39800	43351	2824.9	3228.2	2820.7	2733.2	2119.5	1578
406	1671;1672;16628	O76021	RSL1D1	AAESETPGKSPEK	13	Phospho (STY)	_AAESETPGKS(ph)PEK_		AAES(0.009)ET(0.179)PGKS(0.812)PEK	0	0	1	4	5	551660	506420	579700	591190	0	20310	25723	22055	29526	25095
407	1671;1672;16628	O76021	RSL1D1	AAESETPGKSPEK	13	Phospho (STY)	_AAESETPGKS(ph)PEK_		AAES(0.002)ET(0.038)PGKS(0.96)PEK	0	0	1	4	6	142020	136660	159320	156560	19528	19479	20950	23781	24694	24016
408	1671;1672;16628	O76021	RSL1D1	AAESETPGKSPEK	13	Phospho (STY)	_AAESETPGKS(ph)PEK_		AAESET(0.002)PGKS(0.998)PEK	0	0	1	4	6	334980	287180	373710	360310	9849.7	17882	10400	2624.4	4213.7	2524
409	1671;1672;16628	O76021	RSL1D1	AAESETPGKSPEK	13	Phospho (STY)	_AAESETPGKS(ph)PEK_		AAESETPGKS(1)PEK	0	0	1	4	6	1684000	1564600	1704700	1879600	29485	80436	73550	67236	56027	55714
410	1671;1672;16628	O76021	RSL1D1	AAESETPGKSPEK	13	Phospho (STY)	_AAESET(ph)PGKSPEK_		AAES(0.016)ET(0.811)PGKS(0.174)PEK	0	0	1	4	6	2835600	2617600	3228800	3176900	73469	205720	87348	37761	74412	55024
411	1671;1672;16628	O76021	RSL1D1	AAESETPGKSPEK	13	Phospho (STY)	_AAESETPGKS(ph)PEK_		AAES(0.001)ET(0.015)PGKS(0.984)PEK	0	0	1	4	6	205200	185210	220040	224950	33232	30409	31063	27626	43306	42366
412	1671;1672;16628	O76021	RSL1D1	AAESETPGKSPEK	13	Phospho (STY)	_AAESETPGKS(ph)PEK_		AAES(0.001)ET(0.119)PGKS(0.881)PEK	0	0	1	4	6
413	1671;1672;16628	O76021	RSL1D1	AAESETPGKSPEK	13	Phospho (STY)	_AAESETPGKS(ph)PEK_		AAESET(0.071)PGKS(0.929)PEK	0	0	1	4	6
414	1671;1672;16628	O76021	RSL1D1	AAESETPGKSPEK	13	Phospho (STY)	_AAESETPGKS(ph)PEK_		AAES(0.001)ET(0.026)PGKS(0.974)PEK	0	0	1	4	6
415	1671;1672;16628	O76021	RSL1D1	AAESETPGKSPEK	13	Phospho (STY)	_AAESETPGKS(ph)PEK_		AAESET(0.023)PGKS(0.977)PEK	0	0	1	4	6
416	1671;1672;16628	O76021	RSL1D1	AAESETPGKSPEK	13	Phospho (STY)	_AAESETPGKS(ph)PEK_		AAESET(0.051)PGKS(0.949)PEK	0	0	1	4	7	310940	277760	351030	330850	55489	57540	57344	0	60474	55589
417	1671;1672;16628	O76021	RSL1D1	AAESETPGKSPEK	13	Phospho (STY)	_AAESETPGKS(ph)PEK_		AAESETPGKS(1)PEK	0	0	1	4	7	117270	105790	121810	121340	0	383.99	4553.5	2214.1	4747.8	2043.8
418	1671;1672;16628	O76021	RSL1D1	AAESETPGKSPEK	13	Phospho (STY)	_AAESETPGKS(ph)PEK_		AAESET(0.005)PGKS(0.995)PEK	0	0	1	4	7	1124600	1079900	1298700	1327600	123030	140710	106140	50274	78451	54384
419	1671;1672;16628	O76021	RSL1D1	AAESETPGKSPEK	13	Phospho (STY)	_AAESETPGKS(ph)PEK_		AAES(0.002)ET(0.095)PGKS(0.903)PEK	0	0	1	1	3	110820	104830	128490	126930	0	18071	2477	4133	19655	11066
420	1671;1672;16628	O76021	RSL1D1	AAESETPGKSPEK	13	Phospho (STY)	_AAESETPGKS(ph)PEK_		AAESET(0.016)PGKS(0.984)PEK	0	0	1	1	3	45913	40868	48207	51039	1035.6	7904.6	1568.8	5139.5	9055.3	6713.3
421	1671;1672;16628	O76021	RSL1D1	AAESETPGKSPEK	13	Phospho (STY)	_AAESETPGKS(ph)PEK_		AAES(0.001)ET(0.038)PGKS(0.96)PEK	0	0	1	1	4	193950	177900	236600	214420	3554.2	28037	4994.7	5619.9	28805	13845
422	1671;1672;16628	O76021	RSL1D1	AAESETPGKSPEK	13	Phospho (STY)	_AAESETPGKS(ph)PEK_		AAESETPGKS(1)PEK	0	0	1	1	4	119760	114470	134850	135460	0	12801	5166.4	4662.3	9996.3	6440.2
423	1671;1672;16628	O76021	RSL1D1	AAESETPGKSPEK	13	Phospho (STY)	_AAESETPGKS(ph)PEK_		AAES(0.001)ET(0.018)PGKS(0.982)PEK	0	0	1	1	5	41142	40382	42226	45456	6497.1	28811	5137.6	7067.6	14513	18520
424	1671;1672;16628	O76021	RSL1D1	AAESETPGKSPEK	13	Phospho (STY)	_AAESETPGKS(ph)PEK_		AAESET(0.026)PGKS(0.974)PEK	0	0	1	1	5	84057	80116	104460	93464	1303.7	18423	2991.6	5618	12566	6197
425	1671;1672;16628	O76021	RSL1D1	AAESETPGKSPEK	13	Phospho (STY)	_AAESET(ph)PGKSPEK_		AAES(0.026)ET(0.759)PGKS(0.215)PEK	0	0	1	1	5	82499	78371	90533	87547	1366.6	21925	7150.7	9759.1	12208	14070
426	1671;1672;16628	O76021	RSL1D1	AAESETPGKSPEK	13	Phospho (STY)	_AAESET(ph)PGKSPEK_		AAES(0.004)ET(0.743)PGKS(0.253)PEK	0	0	1	1	5	276690	236110	324810	291590	9583.7	30529	10175	7250.2	35913	16625
427	1671;1672;16628	O76021	RSL1D1	AAESETPGKSPEK	13	Phospho (STY)	_AAESETPGKS(ph)PEK_		AAESET(0.099)PGKS(0.901)PEK	0	0	1	1	5	85254	80095	96483	100210	3209.6	30563	6706.9	9981.1	18400	34059
428	1671;1672;16628	O76021	RSL1D1	AAESETPGKSPEK	13	Phospho (STY)	_AAESETPGKS(ph)PEK_		AAES(0.002)ET(0.027)PGKS(0.972)PEK	0	0	1	1	5	38610	39173	44274	44442	786.24	1081.3	968.44	715.92	2281.5	0
429	1671;1672;16628	O76021	RSL1D1	AAESETPGKSPEK	13	Phospho (STY)	_AAESETPGKS(ph)PEK_		AAESET(0.01)PGKS(0.99)PEK	0	0	1	1	6	117520	113220	138780	126250	2926.1	28211	8361.4	13465	21563	16300
430	1671;1672;16628	O76021	RSL1D1	AAESETPGKSPEK	13	Phospho (STY)	_AAESETPGKS(ph)PEK_		AAESET(0.049)PGKS(0.95)PEK	0	0	1	1	6	143550	140680	180180	171760	6435.1	27292	7317.5	10293	20995	8440.7
431	1671;1672;16628	O76021	RSL1D1	AAESETPGKSPEK	13	Phospho (STY)	_AAESETPGKS(ph)PEK_		AAES(0.013)ET(0.226)PGKS(0.761)PEK	0	0	1	1	6	95456	87686	109040	106410	3193	28937	4599.3	6021.1	20485	11137
432	1671;1672;16628	O76021	RSL1D1	AAESETPGKSPEK	13	Phospho (STY)	_AAESETPGKS(ph)PEK_		AAESET(0.003)PGKS(0.997)PEK	0	0	1	1	6	941170	830580	863990	944340	0	0	17002	1060.6	4120.9	2390.1
433	1671;1672;16628	O76021	RSL1D1	AAESETPGKSPEK	13	Phospho (STY)	_AAESETPGKS(ph)PEK_		AAESETPGKS(1)PEK	0	0	1	1	6	6701300	6846200	8377300	7728000	0	209620	159740	0	40370	0
434	1671;1672;16628	O76021	RSL1D1	AAESETPGKSPEK	13	Phospho (STY)	_AAESETPGKS(ph)PEK_		AAESET(0.176)PGKS(0.824)PEK	0	0	1	1	6	5342200	5148500	5989100	5647200	0	0	168150	2860.4	52898	13374
435	1671;1672;16628	O76021	RSL1D1	AAESETPGKSPEK	13	Phospho (STY)	_AAESETPGKS(ph)PEK_		AAES(0.005)ET(0.239)PGKS(0.756)PEK	0	0	1	1	6	145110	186590	168160	234340	0	27726	8225.8	12254	35881	17369
436	1671;1672;16628	O76021	RSL1D1	AAESETPGKSPEK	13	Phospho (STY)	_AAESETPGKS(ph)PEK_		AAES(0.075)ET(0.213)PGKS(0.713)PEK	0	0	1	1	6
437	1671;1672;16628	O76021	RSL1D1	AAESETPGKSPEK	13	Phospho (STY)	_AAESETPGKS(ph)PEK_		AAES(0.001)ET(0.305)PGKS(0.694)PEK	0	0	1	1	7	2146700	1927100	2488000	2388500	35957	115850	71063	3891.6	35809	6658.5
438	1671;1672;16628	O76021	RSL1D1	AAESETPGKSPEK	13	Phospho (STY)	_AAESETPGKS(ph)PEK_		AAESET(0.005)PGKS(0.995)PEK	0	0	1	1	7
439	1671;1672;16628	O76021	RSL1D1	AAESETPGKSPEK	13	Phospho (STY)	_AAESETPGKS(ph)PEK_		AAESETPGKS(1)PEK	0	0	1	1	7	1176500	1129300	1402200	1342200	28084	93021	39938	13482	35526	11903
440	1671;1672;16628	O76021	RSL1D1	AAESETPGKSPEK	13	Phospho (STY)	_AAESETPGKS(ph)PEK_		AAESET(0.001)PGKS(0.999)PEK	0	0	1	2	3	48980	41581	52477	51295	980.98	416.95	0	4185.2	1221.6	13311
441	1671;1672;16628	O76021	RSL1D1	AAESETPGKSPEK	13	Phospho (STY)	_AAESETPGKS(ph)PEK_		AAES(0.001)ET(0.205)PGKS(0.793)PEK	0	0	1	2	4	303780	286320	337050	317940	0	0	27315	4043.7	1149.9	37220
442	1671;1672;16628	O76021	RSL1D1	AAESETPGKSPEK	13	Phospho (STY)	_AAESETPGKS(ph)PEK_		AAESET(0.008)PGKS(0.992)PEK	0	0	1	2	4	83639	85646	102810	98104	0	2394.4	13473	3486.1	1682.8	10244
443	1671;1672;16628	O76021	RSL1D1	AAESETPGKSPEK	13	Phospho (STY)	_AAESETPGKS(ph)PEK_		AAES(0.026)ET(0.072)PGKS(0.902)PEK	0	0	1	2	5	39046	42987	48326	47973	0	289.58	7877.6	1761.5	1117.2	7444.2
444	1671;1672;16628	O76021	RSL1D1	AAESETPGKSPEK	13	Phospho (STY)	_AAESETPGKS(ph)PEK_		AAES(0.002)ET(0.098)PGKS(0.9)PEK	0	0	1	2	5	701130	671720	745220	762400	0	0	30509	3751.2	1559.2	22198
445	1671;1672;16628	O76021	RSL1D1	AAESETPGKSPEK	13	Phospho (STY)	_AAESETPGKS(ph)PEK_		AAESET(0.012)PGKS(0.988)PEK	0	0	1	2	5	33904	31141	36154	38001	0	0	0	0	0	1315.6
446	1671;1672;16628	O76021	RSL1D1	AAESETPGKSPEK	13	Phospho (STY)	_AAESETPGKS(ph)PEK_		AAESETPGKS(1)PEK	0	0	1	2	5	368670	341780	400330	411350	0	3134.1	15533	3519.5	3736.5	7797.2
447	1671;1672;16628	O76021	RSL1D1	AAESETPGKSPEK	13	2 Phospho (STY)	_AAESET(ph)PGKS(ph)PEK_		AAES(0.001)ET(0.999)PGKS(1)PEK	0	0	2	2	6	154560	151590	170440	181750	12878	10419	41619	13864	5356	38654
448	1671;1672;16628	O76021	RSL1D1	AAESETPGKSPEK	13	2 Phospho (STY)	_AAESET(ph)PGKS(ph)PEK_		AAES(0.002)ET(0.998)PGKS(0.999)PEK	0	0	2	2	6	930180	926460	1095800	1069300	0	33784	45093	4773.3	0	29682
449	1671;1672;16628	O76021	RSL1D1	AAESETPGKSPEK	13	2 Phospho (STY)	_AAES(ph)ETPGKS(ph)PEK_		AAES(0.563)ET(0.439)PGKS(0.999)PEK	0	0	2	2	6	93029	99237	105230	127440	7394.8	4716.8	53058	9715.2	2924.3	49542
450	1671;1672;16628	O76021	RSL1D1	AAESETPGKSPEK	13	2 Phospho (STY)	_AAESET(ph)PGKS(ph)PEK_		AAES(0.027)ET(0.973)PGKS(1)PEK	0	0	2	2	7	151350	144760	171740	167200	0	4673.9	12308	5539.2	0	19199
451	1671;1672;16628	O76021	RSL1D1	AAESETPGKSPEK	13	2 Phospho (STY)	_AAESET(ph)PGKS(ph)PEK_		AAES(0.003)ET(0.997)PGKS(1)PEK	0	0	2	3	6	323340	323660	392350	387520	0	0	29718	14286	6253.9	32359
452	1671;1672;16628	O76021	RSL1D1	AAESETPGKSPEK	13	2 Phospho (STY)	_AAESET(ph)PGKS(ph)PEK_		AAES(0.009)ET(0.992)PGKS(0.999)PEK	0	0	2	3	7	65237	61278	75359	70692	0	1152.6	9877.9	2668.8	1791.6	23016
453	1671;1672;16628	O76021	RSL1D1	AAESETPGKSPEK	13	2 Phospho (STY)	_AAESET(ph)PGKS(ph)PEK_		AAES(0.011)ET(0.989)PGKS(1)PEK	0	0	2	4	6	361850	316800	386390	385610	27223	36537	46220	39415	45906	37747
454	1671;1672;16628	O76021	RSL1D1	AAESETPGKSPEK	13	2 Phospho (STY)	_AAESET(ph)PGKS(ph)PEK_		AAES(0.005)ET(0.995)PGKS(1)PEK	0	0	2	4	7	153310	137770	173470	167690	39996	37146	35099	34782	42345	33938
455	1671;1672;16628	O76021	RSL1D1	AAESETPGKSPEK	13	2 Phospho (STY)	_AAESET(ph)PGKS(ph)PEK_		AAES(0.002)ET(0.998)PGKS(1)PEK	0	0	2	1	6	723110	674090	780060	756540	0	23365	56451	13142	32646	16700
456	1671;1672;16628	O76021	RSL1D1	AAESETPGKSPEK	13	2 Phospho (STY)	_AAESET(ph)PGKS(ph)PEK_		AAES(0.033)ET(0.967)PGKS(1)PEK	0	0	2	1	7	121520	125340	137200	141720	0	19700	9079.4	5192.4	20743	9531.4
457	6276	Q14676	MDC1	AAESLTAIPEPASPQLLETPIHASQIQK	28	Phospho (STY)	_AAESLTAIPEPAS(ph)PQLLETPIHASQIQK_		AAES(0.001)LT(0.008)AIPEPAS(0.742)PQLLET(0.246)PIHAS(0.002)QIQK	0	0	1	2	6	10193	9831.2	12500	11975	0	762.55	0	0	0	0
458	6276	Q14676	MDC1	AAESLTAIPEPASPQLLETPIHASQIQK	28	Phospho (STY)	_AAESLTAIPEPAS(ph)PQLLETPIHASQIQK_		AAES(0.001)LT(0.004)AIPEPAS(0.742)PQLLET(0.248)PIHAS(0.005)QIQK	0	0	1	1	6	11479	11963	15364	15269	533.19	2832.2	0	0	1545.3	0
459	4340	P53985	SLC16A1	AAESPDQK	8	Phospho (STY)	_AAES(ph)PDQK_		AAES(1)PDQK	0	0	1	3	3	66881	61177	68773	69287	0	561.88	8992.6	4209.5	1802.3	72943
460	4340	P53985	SLC16A1	AAESPDQK	8	Phospho (STY)	_AAES(ph)PDQK_		AAES(1)PDQK	0	0	1	3	4	80903	83877	101190	101150	0	1258.4	8607.3	2733.2	1653.4	51754
461	4340	P53985	SLC16A1	AAESPDQK	8	Phospho (STY)	_AAES(ph)PDQK_		AAES(1)PDQK	0	0	1	1	4	105470	97311	113550	113230	0	10602	3033.6	3426.9	75124	6351.7
462	4340	P53985	SLC16A1	AAESPDQK	8	Phospho (STY)	_AAES(ph)PDQK_		AAES(1)PDQK	0	0	1	2	3	71831	72903	77681	78906	0	1814.6	17021	5381.1	1593	41786
463	4340	P53985	SLC16A1	AAESPDQK	8	Phospho (STY)	_AAES(ph)PDQK_		AAES(1)PDQK	0	0	1	2	4	56680	62398	65903	67876	0	1425.4	8133.4	3550.4	1357.3	30479
464	12557;12558	Q9BY89	KIAA1671	AAESPSPR	8	Phospho (STY)	_AAES(ph)PSPR_		AAES(0.755)PS(0.245)PR	0	0	1	3	2	8696.5	8536.9	9526.4	9321.9	358.49	0	1008.7	0	784.49	5662.8
465	12557;12558	Q9BY89	KIAA1671	AAESPSPR	8	Phospho (STY)	_AAESPS(ph)PR_		AAESPS(1)PR	0	0	1	3	2	57562	50287	58127	60394	0	224.75	3016	1234.5	1241	11460
466	12557;12558	Q9BY89	KIAA1671	AAESPSPR	8	Phospho (STY)	_AAES(ph)PSPR_		AAES(0.761)PS(0.239)PR	0	0	1	3	3	20422	16755	19685	19562	3667.1	1242.2	3755.2	3601.2	2071.5	36971
467	12557;12558	Q9BY89	KIAA1671	AAESPSPR	8	Phospho (STY)	_AAESPS(ph)PR_		AAESPS(1)PR	0	0	1	3	3	26734	22439	23364	30474	3193.6	3649.9	12662	7342.4	2039.4	28004
468	12557;12558	Q9BY89	KIAA1671	AAESPSPR	8	Phospho (STY)	_AAESPS(ph)PR_		AAESPS(1)PR	0	0	1	3	4	59411	53159	60203	59206	766.2	1271.1	13404	9113.8	3702.5	45386
469	12557;12558	Q9BY89	KIAA1671	AAESPSPR	8	Phospho (STY)	_AAES(ph)PSPR_		AAES(0.5)PS(0.5)PR	0	0	1	4	2	6546.9	7312.9	7932.9	6633.1	1914.1	2023.8	1688.8	2324.1	4214.7	4545.5
470	12557;12558	Q9BY89	KIAA1671	AAESPSPR	8	Phospho (STY)	_AAESPS(ph)PR_		AAESPS(1)PR	0	0	1	4	2	25358	27847	31515	30409	2405.7	4269.9	4030.3	6204.5	8327.7	6116.2
471	12557;12558	Q9BY89	KIAA1671	AAESPSPR	8	Phospho (STY)	_AAES(ph)PSPR_		AAES(0.5)PS(0.5)PR	0	0	1	4	3	11805	11513	13632	9987.7	3684.1	3265.8	2207.1	6113	7601.3	3776.8
472	12557;12558	Q9BY89	KIAA1671	AAESPSPR	8	Phospho (STY)	_AAESPS(ph)PR_		AAESPS(1)PR	0	0	1	4	3	50327	40340	43709	45742	6139.1	4496.6	3055.1	5354.1	14747	14679
473	12557;12558	Q9BY89	KIAA1671	AAESPSPR	8	Phospho (STY)	_AAESPS(ph)PR_		AAES(0.001)PS(0.999)PR	0	0	1	4	4	43160	42902	48127	51699	28461	27470	12224	15269	39110	30479
474	12557;12558	Q9BY89	KIAA1671	AAESPSPR	8	Phospho (STY)	_AAESPS(ph)PR_		AAES(0.007)PS(0.993)PR	0	0	1	1	1	36919	31663	35372	37948	1747.1	3583.3	1831.5	3095.3	4710.1	3423.6
475	12557;12558	Q9BY89	KIAA1671	AAESPSPR	8	Phospho (STY)	_AAESPS(ph)PR_		AAES(0.004)PS(0.996)PR	0	0	1	1	2	15906	14382	13371	17442	324.34	3614.7	0	2360.9	2474	3502.3
476	12557;12558	Q9BY89	KIAA1671	AAESPSPR	8	Phospho (STY)	_AAES(ph)PSPR_		AAES(0.814)PS(0.186)PR	0	0	1	1	3	24977	21094	26784	24610	1027.2	30081	1777.9	11420	31362	17835
477	12557;12558	Q9BY89	KIAA1671	AAESPSPR	8	Phospho (STY)	_AAESPS(ph)PR_		AAESPS(1)PR	0	0	1	1	3	75162	82083	90702	90980	0	25715	1921.9	10983	16384	22377
478	12557;12558	Q9BY89	KIAA1671	AAESPSPR	8	Phospho (STY)	_AAES(ph)PSPR_		AAES(0.5)PS(0.5)PR	0	0	1	1	4	10775	9677.1	8889.4	11842	2421.8	30673	0	10652	24569	18135
479	12557;12558	Q9BY89	KIAA1671	AAESPSPR	8	Phospho (STY)	_AAESPS(ph)PR_		AAES(0.003)PS(0.997)PR	0	0	1	1	4	18405	17563	21949	18349	4885.3	24188	3238.4	6696.9	10787	9722.1
480	12557;12558	Q9BY89	KIAA1671	AAESPSPR	8	Phospho (STY)	_AAESPS(ph)PR_		AAES(0.003)PS(0.997)PR	0	0	1	2	2	25927	23837	28021	26176	3.7677	890.49	3595.6	2218.1	0	3339
481	12557;12558	Q9BY89	KIAA1671	AAESPSPR	8	Phospho (STY)	_AAESPS(ph)PR_		AAES(0.174)PS(0.826)PR	0	0	1	2	3	23038	22509	25469	21747	149.03	0	15070	9093.2	0	24067
482	12557;12558	Q9BY89	KIAA1671	AAESPSPR	8	Phospho (STY)	_AAESPS(ph)PR_		AAESPS(1)PR	0	0	1	2	3	35501	35310	37553	39136	1422.8	1417.3	14433	5450	1492.1	13687
483	12557;12558	Q9BY89	KIAA1671	AAESPSPR	8	Phospho (STY)	_AAESPS(ph)PR_		AAESPS(1)PR	0	0	1	2	4	42842	42315	50624	46543	3034.6	213.73	28963	18568	2345.5	28589
484		P02768	ALB	AAFTECCQAADK	12	Unmodified	_AAFTECCQAADK_			0	0	0	4	4	13608	12043	12781	16783	116610	89183	36643	45240	87560	30111
485		P02768	ALB	AAFTECCQAADK	12	Unmodified	_AAFTECCQAADK_			0	0	0	4	4	82583	75350	87687	90693	117320	103110	35712	49543	96944	35868
486		P02768	ALB	AAFTECCQAADK	12	Unmodified	_AAFTECCQAADK_			0	0	0	4	5	91399	92894	101550	98576	164540	146730	50454	67009	138270	38640
487	7306;7307;7308;7309	Q5PRF9	SAMD4B	AAFTTPDHAPLSPQSSVASSGSEQTEEQGSSR	32	Phospho (STY)	_AAFTTPDHAPLS(ph)PQSSVASSGSEQTEEQGSSR_		AAFTTPDHAPLS(0.316)PQS(0.316)S(0.316)VAS(0.037)S(0.011)GS(0.003)EQTEEQGSSR	0	0	1	3	4	15829	17096	14726	18149	13.119	0	950.45	0	0	7885
488	7306;7307;7308;7309	Q5PRF9	SAMD4B	AAFTTPDHAPLSPQSSVASSGSEQTEEQGSSR	32	Phospho (STY)	_AAFTTPDHAPLSPQSSVAS(ph)SGSEQTEEQGSSR_		AAFTTPDHAPLS(0.227)PQS(0.193)S(0.193)VAS(0.357)S(0.026)GS(0.003)EQTEEQGSSR	0	0	1	1	4	10614	13687	14939	14348	0	1461.2	0	0	1768.1	1101.3
489	7306;7307;7308;7309	Q5PRF9	SAMD4B	AAFTTPDHAPLSPQSSVASSGSEQTEEQGSSR	32	Phospho (STY)	_AAFTTPDHAPLS(ph)PQSSVASSGSEQTEEQGSSR_		AAFTTPDHAPLS(0.292)PQS(0.292)S(0.292)VAS(0.099)S(0.024)GS(0.001)EQTEEQGSSR	0	0	1	1	5	25428	24413	24909	28566	0	2088.8	0	0	1319.1	0
490	7306;7307;7308;7309	Q5PRF9	SAMD4B	AAFTTPDHAPLSPQSSVASSGSEQTEEQGSSR	32	Phospho (STY)	_AAFTTPDHAPLSPQSSVAS(ph)SGSEQTEEQGSSR_		AAFTTPDHAPLS(0.215)PQS(0.215)S(0.215)VAS(0.263)S(0.083)GS(0.009)EQTEEQGSSR	0	0	1	2	5	15253	17682	17852	18215	0	335.83	1740.1	0	0	1503.8
491	14376	Q9P2Q2	FRMD4A	AAGALGSASSGSMPNLAAR	19	Oxidation (M),Phospho (STY)	_AAGALGSASSGS(ph)M(ox)PNLAAR_	AAGALGSASSGSM(1)PNLAAR	AAGALGS(0.003)AS(0.052)S(0.379)GS(0.565)MPNLAAR	0	1	1	4	4	32109	33657	30091	34756	44710	28574	42488	40817	44013	40684
492	19154	Q96RK0	CIC	AAGDTPERK	9	Phospho (STY)	_AAGDT(ph)PERK_		AAGDT(1)PERK	0	0	1	2	6	147370	145010	164660	176300	35969	2800.1	181350	96161	15664	171650
493	19154	Q96RK0	CIC	AAGDTPERK	9	Phospho (STY)	_AAGDT(ph)PERK_		AAGDT(1)PERK	0	0	1	3	6	150940	143550	163750	173150	1352.3	8810.8	36947	25618	7252.9	85834
494	19154	Q96RK0	CIC	AAGDTPERK	9	Phospho (STY)	_AAGDT(ph)PERK_		AAGDT(1)PERK	0	0	1	4	6	165010	159610	173530	184410	9527.6	13092	7897.8	12350	24230	19497
495	19154	Q96RK0	CIC	AAGDTPERK	9	Phospho (STY)	_AAGDT(ph)PERK_		AAGDT(1)PERK	0	0	1	1	6	155770	141860	167060	174780	28631	101270	25114	53330	104090	100540
496	8972;8973	Q86UP2	KTN1	AAGDTTVIENSDVSPETESSEK	22	Phospho (STY)	_AAGDTTVIENSDVS(ph)PETESSEK_		AAGDTTVIENS(0.003)DVS(0.988)PET(0.009)ES(0.001)SEK	0	0	1	3	1	26788	25123	30982	28272	0	1206.5	963.11	0	0	8463.4
497	8972;8973	Q86UP2	KTN1	AAGDTTVIENSDVSPETESSEK	22	Phospho (STY)	_AAGDTTVIENSDVS(ph)PETESSEK_		AAGDTTVIENS(0.159)DVS(0.837)PET(0.004)ESSEK	0	0	1	3	2	40003	35891	39126	40218	0	583.93	3470.4	689.08	0	19242
498	8972;8973	Q86UP2	KTN1	AAGDTTVIENSDVSPETESSEK	22	Phospho (STY)	_AAGDTTVIENSDVS(ph)PETESSEK_		AAGDTTVIENS(0.006)DVS(0.986)PET(0.007)ESSEK	0	0	1	3	3	52040	51348	54921	55225	0	1044.5	6126.3	829.09	0	26469
499	8972;8973	Q86UP2	KTN1	AAGDTTVIENSDVSPETESSEK	22	Phospho (STY)	_AAGDTTVIENSDVS(ph)PETESSEK_		AAGDTTVIENS(0.001)DVS(0.998)PET(0.001)ESSEK	0	0	1	4	1	23517	19658	19904	27163	17807	11328	22051	12001	10986	9058.6
500	8972;8973	Q86UP2	KTN1	AAGDTTVIENSDVSPETESSEK	22	Phospho (STY)	_AAGDTTVIENSDVS(ph)PETESSEK_		AAGDTTVIENSDVS(0.999)PET(0.001)ESSEK	0	0	1	4	2	37123	37099	44039	48005	34514	21826	39734	23866	25355	23261
501	8972;8973	Q86UP2	KTN1	AAGDTTVIENSDVSPETESSEK	22	Phospho (STY)	_AAGDTTVIENSDVS(ph)PETESSEK_		AAGDTTVIENS(0.186)DVS(0.808)PET(0.005)ESSEK	0	0	1	4	3	21021	16485	18930	19629	18373	18079	22504	16776	12936	9395.4
502	8972;8973	Q86UP2	KTN1	AAGDTTVIENSDVSPETESSEK	22	Phospho (STY)	_AAGDTTVIENSDVS(ph)PETESSEK_		AAGDTTVIENS(0.004)DVS(0.992)PET(0.004)ESSEK	0	0	1	1	1	37805	30250	44680	46115	0	2232.5	0	0	1952.3	0
503	8972;8973	Q86UP2	KTN1	AAGDTTVIENSDVSPETESSEK	22	Phospho (STY)	_AAGDTTVIENSDVS(ph)PETESSEK_		AAGDTTVIENSDVS(0.999)PET(0.001)ESSEK	0	0	1	1	2	48031	46677	50487	55382	0	2122.4	0	1361	5490.6	2402.3
504	8972;8973	Q86UP2	KTN1	AAGDTTVIENSDVSPETESSEK	22	Phospho (STY)	_AAGDTTVIENSDVS(ph)PETESSEK_		AAGDTTVIENS(0.247)DVS(0.748)PET(0.003)ES(0.001)SEK	0	0	1	1	2	32225	35964	36803	33938	0	4435.1	1007.7	1098.7	3020.1	2586.6
505	8972;8973	Q86UP2	KTN1	AAGDTTVIENSDVSPETESSEK	22	Phospho (STY)	_AAGDTTVIENSDVS(ph)PETESSEK_		AAGDTTVIENS(0.024)DVS(0.969)PET(0.006)ESSEK	0	0	1	1	3	31392	36048	38995	41476	0	1579.1	0	1719.8	6486	2125.6
506	8972;8973	Q86UP2	KTN1	AAGDTTVIENSDVSPETESSEK	22	Phospho (STY)	_AAGDTTVIENS(ph)DVSPETESSEK_		AAGDT(0.002)T(0.004)VIENS(0.491)DVS(0.491)PET(0.011)ES(0.001)SEK	0	0	1	2	1	18369	16375	21671	21886	0	939.09	0	873.09	0	1871.7
507	8972;8973	Q86UP2	KTN1	AAGDTTVIENSDVSPETESSEK	22	Phospho (STY)	_AAGDTTVIENSDVS(ph)PETESSEK_		AAGDTTVIENS(0.017)DVS(0.979)PET(0.004)ESSEK	0	0	1	2	2	58191	50006	63715	66225	0	2755.7	6473.3	1066.9	0	9021
508	18831	Q8TE68	EPS8L1	AAGEGLLTLR	10	Phospho (STY)	_AAGEGLLT(ph)LR_		AAGEGLLT(1)LR	0	0	1	2	6	74888	76597	79765	77673	0	651.35	4150.3	2789.5	0	6168.9
509	18831	Q8TE68	EPS8L1	AAGEGLLTLR	10	Phospho (STY)	_AAGEGLLT(ph)LR_		AAGEGLLT(1)LR	0	0	1	3	4	73455	70433	82060	83730	0	0	0	605.94	0	15502
510	18831	Q8TE68	EPS8L1	AAGEGLLTLR	10	Phospho (STY)	_AAGEGLLT(ph)LR_		AAGEGLLT(1)LR	0	0	1	3	5	45746	46952	53282	54084	0	231.33	1663.5	1030.8	0	16056
511	18831	Q8TE68	EPS8L1	AAGEGLLTLR	10	Phospho (STY)	_AAGEGLLT(ph)LR_		AAGEGLLT(1)LR	0	0	1	3	6	63843	61724	67202	73099	0	1817.4	2301.9	1410.9	0	30097
512	18831	Q8TE68	EPS8L1	AAGEGLLTLR	10	Phospho (STY)	_AAGEGLLT(ph)LR_		AAGEGLLT(1)LR	0	0	1	4	4	78044	72997	86423	83463	32306	4242.4	11333	18972	19830	6973.5
513	18831	Q8TE68	EPS8L1	AAGEGLLTLR	10	Phospho (STY)	_AAGEGLLT(ph)LR_		AAGEGLLT(1)LR	0	0	1	4	5	45144	41615	48812	45354	24968	5921.4	11854	16402	14152	7802
514	18831	Q8TE68	EPS8L1	AAGEGLLTLR	10	Phospho (STY)	_AAGEGLLT(ph)LR_		AAGEGLLT(1)LR	0	0	1	1	4	53915	53363	60723	63843	0	1174.5	0	1352.9	2143.6	1208.6
515	18831	Q8TE68	EPS8L1	AAGEGLLTLR	10	Phospho (STY)	_AAGEGLLT(ph)LR_		AAGEGLLT(1)LR	0	0	1	1	4
516	18831	Q8TE68	EPS8L1	AAGEGLLTLR	10	Phospho (STY)	_AAGEGLLT(ph)LR_		AAGEGLLT(1)LR	0	0	1	1	5	70281	62563	74462	71325	256.53	1007.2	973.13	1210.1	2616.5	1438.2
517	18831	Q8TE68	EPS8L1	AAGEGLLTLR	10	Phospho (STY)	_AAGEGLLT(ph)LR_		AAGEGLLT(1)LR	0	0	1	1	6	74593	66947	77145	81903	212.76	12410	1737.6	2112.1	6780.2	4830.4
518	18831	Q8TE68	EPS8L1	AAGEGLLTLR	10	Phospho (STY)	_AAGEGLLT(ph)LR_		AAGEGLLT(1)LR	0	0	1	2	5	37140	37117	44248	48266	175.83	2522.3	2022.3	1190.8	0	2072.9
519	7089	Q4KMP7	TBC1D10B	AAGGAPSPPPPVR	13	Phospho (STY)	_AAGGAPS(ph)PPPPVR_		AAGGAPS(1)PPPPVR	0	0	1	3	3	105950	94724	113120	113220	0	0	8273.8	3204.4	0	60521
520	7089	Q4KMP7	TBC1D10B	AAGGAPSPPPPVR	13	Phospho (STY)	_AAGGAPS(ph)PPPPVR_		AAGGAPS(1)PPPPVR	0	0	1	3	3
521	7089	Q4KMP7	TBC1D10B	AAGGAPSPPPPVR	13	Phospho (STY)	_AAGGAPS(ph)PPPPVR_		AAGGAPS(1)PPPPVR	0	0	1	3	4
522	7089	Q4KMP7	TBC1D10B	AAGGAPSPPPPVR	13	Phospho (STY)	_AAGGAPS(ph)PPPPVR_		AAGGAPS(1)PPPPVR	0	0	1	4	1
523	7089	Q4KMP7	TBC1D10B	AAGGAPSPPPPVR	13	Phospho (STY)	_AAGGAPS(ph)PPPPVR_		AAGGAPS(1)PPPPVR	0	0	1	4	2	20131	19654	21566	22115	22411	14043	17793	18044	22493	22889
524	7089	Q4KMP7	TBC1D10B	AAGGAPSPPPPVR	13	Phospho (STY)	_AAGGAPS(ph)PPPPVR_		AAGGAPS(1)PPPPVR	0	0	1	4	2
525	7089	Q4KMP7	TBC1D10B	AAGGAPSPPPPVR	13	Phospho (STY)	_AAGGAPS(ph)PPPPVR_		AAGGAPS(1)PPPPVR	0	0	1	4	3	402810	399300	413930	438320	185860	161030	258060	223190	260840	246850
526	7089	Q4KMP7	TBC1D10B	AAGGAPSPPPPVR	13	Phospho (STY)	_AAGGAPS(ph)PPPPVR_		AAGGAPS(1)PPPPVR	0	0	1	1	3	34559	33178	36850	41003	6045.8	13511	3785.3	7278.7	25702	15253
527	7089	Q4KMP7	TBC1D10B	AAGGAPSPPPPVR	13	Phospho (STY)	_AAGGAPS(ph)PPPPVR_		AAGGAPS(1)PPPPVR	0	0	1	1	3
528	7089	Q4KMP7	TBC1D10B	AAGGAPSPPPPVR	13	Phospho (STY)	_AAGGAPS(ph)PPPPVR_		AAGGAPS(1)PPPPVR	0	0	1	1	3
529	7089	Q4KMP7	TBC1D10B	AAGGAPSPPPPVR	13	Phospho (STY)	_AAGGAPS(ph)PPPPVR_		AAGGAPS(1)PPPPVR	0	0	1	1	4
530	7089	Q4KMP7	TBC1D10B	AAGGAPSPPPPVR	13	Phospho (STY)	_AAGGAPS(ph)PPPPVR_		AAGGAPS(1)PPPPVR	0	0	1	2	3	145600	158460	166530	168360	0	0	10598	2207.2	0	39893
531	7089	Q4KMP7	TBC1D10B	AAGGAPSPPPPVR	13	Phospho (STY)	_AAGGAPS(ph)PPPPVR_		AAGGAPS(1)PPPPVR	0	0	1	2	3
532	7089	Q4KMP7	TBC1D10B	AAGGAPSPPPPVR	13	Phospho (STY)	_AAGGAPS(ph)PPPPVR_		AAGGAPS(1)PPPPVR	0	0	1	2	3
533	7089	Q4KMP7	TBC1D10B	AAGGAPSPPPPVR	13	Phospho (STY)	_AAGGAPS(ph)PPPPVR_		AAGGAPS(1)PPPPVR	0	0	1	2	4
534	7089	Q4KMP7	TBC1D10B	AAGGAPSPPPPVRR	14	Phospho (STY)	_AAGGAPS(ph)PPPPVRR_		AAGGAPS(1)PPPPVRR	0	0	1	3	6	89620	85439	103660	101160	0	3157.8	9824	4795.8	1284.7	32629
535	7089	Q4KMP7	TBC1D10B	AAGGAPSPPPPVRR	14	Phospho (STY)	_AAGGAPS(ph)PPPPVRR_		AAGGAPS(1)PPPPVRR	0	0	1	4	6	154320	143180	170380	170800	29140	37147	38290	32769	52359	40695
536	7089	Q4KMP7	TBC1D10B	AAGGAPSPPPPVRR	14	Phospho (STY)	_AAGGAPS(ph)PPPPVRR_		AAGGAPS(1)PPPPVRR	0	0	1	1	6	128620	129320	152410	0	6748.2	62166	11427	25650	63895	29202
537	16922	P16403	HIST1H1C	AAGGATPK	8	Phospho (STY)	_AAGGAT(ph)PK_		AAGGAT(1)PK	0	0	1	2	6	251090	237230	280520	284740	0	0	17945	5267.9	1825.8	15524
538	16922	P16403	HIST1H1C	AAGGATPK	8	Phospho (STY)	_AAGGAT(ph)PK_		AAGGAT(1)PK	0	0	1	2	6	208860	199110	218500	222380	254.03	0	97633	20632	6122.5	37812
539	16922	P16403	HIST1H1C	AAGGATPK	8	Phospho (STY)	_AAGGAT(ph)PK_		AAGGAT(1)PK	0	0	1	3	4	281690	274830	318640	295770	0	0	18744	12533	4467.5	30850
540	16922	P16403	HIST1H1C	AAGGATPK	8	Phospho (STY)	_AAGGAT(ph)PK_		AAGGAT(1)PK	0	0	1	3	5	441860	435470	480880	491180	0	0	9633.9	7010.8	2986.8	23347
541	16922	P16403	HIST1H1C	AAGGATPK	8	Phospho (STY)	_AAGGAT(ph)PK_		AAGGAT(1)PK	0	0	1	3	6	190990	182760	209580	205570	0	2527.8	7754	4970.6	3108.3	23199
542	16922	P16403	HIST1H1C	AAGGATPK	8	Phospho (STY)	_AAGGAT(ph)PK_		AAGGAT(1)PK	0	0	1	4	2	18069	19820	19914	22199	4644.1	5022.4	5663	5202.2	7617.9	5676
543	16922	P16403	HIST1H1C	AAGGATPK	8	Phospho (STY)	_AAGGAT(ph)PK_		AAGGAT(1)PK	0	0	1	4	4	306640	287150	324350	321410	0	8571.1	12211	9916	17081	13987
544	16922	P16403	HIST1H1C	AAGGATPK	8	Phospho (STY)	_AAGGAT(ph)PK_		AAGGAT(1)PK	0	0	1	4	5	548390	511130	577400	617200	0	0	6294	6083.3	11330	14333
545	16922	P16403	HIST1H1C	AAGGATPK	8	Phospho (STY)	_AAGGAT(ph)PK_		AAGGAT(1)PK	0	0	1	4	6	388090	357510	392680	416570	0	9309.7	19705	18183	25715	24151
546	16922	P16403	HIST1H1C	AAGGATPK	8	Phospho (STY)	_AAGGAT(ph)PK_		AAGGAT(1)PK	0	0	1	1	3	232050	195770	237940	228820	0	10716	6080.8	8749.3	14071	8091.4
547	16922	P16403	HIST1H1C	AAGGATPK	8	Phospho (STY)	_AAGGAT(ph)PK_		AAGGAT(1)PK	0	0	1	1	4	383390	354350	407930	382870	0	9132.3	6225.2	7209.5	12319	8583.2
548	16922	P16403	HIST1H1C	AAGGATPK	8	Phospho (STY)	_AAGGAT(ph)PK_		AAGGAT(1)PK	0	0	1	1	5	148670	146620	163820	162810	0	14574	2576	6327.5	15303	10263
549	16922	P16403	HIST1H1C	AAGGATPK	8	Phospho (STY)	_AAGGAT(ph)PK_		AAGGAT(1)PK	0	0	1	1	5	131610	116650	151200	136250	2609.6	49391	7042.4	27184	31767	26438
550	16922	P16403	HIST1H1C	AAGGATPK	8	Phospho (STY)	_AAGGAT(ph)PK_		AAGGAT(1)PK	0	0	1	1	6	159920	148720	162760	188760	0	27705	4592.1	14370	21220	19928
551	16922	P16403	HIST1H1C	AAGGATPK	8	Phospho (STY)	_AAGGAT(ph)PK_		AAGGAT(1)PK	0	0	1	2	4	213830	207810	221920	229590	0	0	16093	7368	1658.8	13444
552	16922	P16403	HIST1H1C	AAGGATPK	8	Phospho (STY)	_AAGGAT(ph)PK_		AAGGAT(1)PK	0	0	1	2	4
553	16922	P16403	HIST1H1C	AAGGATPK	8	Phospho (STY)	_AAGGAT(ph)PK_		AAGGAT(1)PK	0	0	1	2	5	337320	323610	368850	379980	0	0	8148.6	6323.5	0	10656
554	16922	P16403	HIST1H1C	AAGGATPK	8	Phospho (STY)	_AAGGAT(ph)PK_		AAGGAT(1)PK	0	0	1	2	5	68295	59185	76129	77121	6487.2	2600.3	34109	16222	4614.8	30269
555	11360	Q96HB5	CCDC120	AAGGGAGSPPAPLAPSASGPPVCK	24	Phospho (STY)	_AAGGGAGS(ph)PPAPLAPSASGPPVCK_		AAGGGAGS(0.99)PPAPLAPS(0.008)AS(0.002)GPPVCK	0	0	1	3	4	34464	32744	38062	41508	0	1009.6	0	0	0	13858
556	11360	Q96HB5	CCDC120	AAGGGAGSPPAPLAPSASGPPVCK	24	Phospho (STY)	_AAGGGAGS(ph)PPAPLAPSASGPPVCK_		AAGGGAGS(0.965)PPAPLAPS(0.026)AS(0.009)GPPVCK	0	0	1	3	5	35853	36471	39163	36648	0	818.39	937.95	666.12	0	13014
557	11360	Q96HB5	CCDC120	AAGGGAGSPPAPLAPSASGPPVCK	24	Phospho (STY)	_AAGGGAGS(ph)PPAPLAPSASGPPVCK_		AAGGGAGS(0.95)PPAPLAPS(0.045)AS(0.005)GPPVCK	0	0	1	4	4	23307	26104	26319	31392	40063	11512	18090	27450	13925	9806.2
558	11360	Q96HB5	CCDC120	AAGGGAGSPPAPLAPSASGPPVCK	24	Phospho (STY)	_AAGGGAGS(ph)PPAPLAPSASGPPVCK_		AAGGGAGS(0.998)PPAPLAPS(0.002)ASGPPVCK	0	0	1	1	4	22679	22764	27437	27610	291.66	2306.3	0	0	0	0
559	11360	Q96HB5	CCDC120	AAGGGAGSPPAPLAPSASGPPVCK	24	Phospho (STY)	_AAGGGAGS(ph)PPAPLAPSASGPPVCK_		AAGGGAGS(0.981)PPAPLAPS(0.012)AS(0.007)GPPVCK	0	0	1	1	5	26257	28613	30868	31654	0	1765.6	0	1103.1	905.77	0
560	11360	Q96HB5	CCDC120	AAGGGAGSPPAPLAPSASGPPVCK	24	Phospho (STY)	_AAGGGAGS(ph)PPAPLAPSASGPPVCK_		AAGGGAGS(0.999)PPAPLAPS(0.001)ASGPPVCK	0	0	1	2	4	33912	33451	36171	40025	0	657.82	0	0	0	1220.3
561	11360	Q96HB5	CCDC120	AAGGGAGSPPAPLAPSASGPPVCK	24	Phospho (STY)	_AAGGGAGS(ph)PPAPLAPSASGPPVCK_		AAGGGAGS(0.999)PPAPLAPSASGPPVCK	0	0	1	2	5	30830	31439	36033	37723	0	1065.3	0	0	0	0
562	13090;13091	Q9H4A6	GOLPH3	AAGGGAGSSEDDAQSR	16	Phospho (STY)	_AAGGGAGS(ph)SEDDAQSR_		AAGGGAGS(0.5)S(0.5)EDDAQSR	0	0	1	4	2	1327.3	1531	0	2129	0	0	0	0	0	0
563	13090;13091	Q9H4A6	GOLPH3	AAGGGAGSSEDDAQSR	16	Phospho (STY)	_AAGGGAGS(ph)SEDDAQSR_		AAGGGAGS(0.814)S(0.186)EDDAQSR	0	0	1	1	2	1146.7	2346.2	1428.4	1135.3	0	0	0	0	0	0
564	13090;13091	Q9H4A6	GOLPH3	AAGGGAGSSEDDAQSR	16	Phospho (STY)	_AAGGGAGS(ph)SEDDAQSR_		AAGGGAGS(0.5)S(0.5)EDDAQSR	0	0	1	2	2	2260.7	2779.3	1644.5	1843.8	844	0	952.73	0	0	1095.1
565	13090;13091	Q9H4A6	GOLPH3	AAGGGAGSSEDDAQSR	16	Phospho (STY)	_AAGGGAGS(ph)SEDDAQSR_		AAGGGAGS(0.5)S(0.5)EDDAQSR	0	0	1	2	2
566	6512	Q15124	PGM5	AAGGIILTASHCPGGPGGEFGVK	23	Phospho (STY)	_AAGGIILTAS(ph)HCPGGPGGEFGVK_		AAGGIILT(0.182)AS(0.818)HCPGGPGGEFGVK	0	0	1	4	6	23103	21081	24646	25673	30699	11850	22654	15663	23527	9659
567	3921;17288	P47736	RAP1GAP	AAGISLIVPGKSPTR	15	Phospho (STY)	_AAGISLIVPGKSPT(ph)R_		AAGISLIVPGKS(0.404)PT(0.596)R	0	0	1	2	6	69447	66024	75541	78222	0	1323.1	3097.5	2365.8	0	5161.3
568	3921;17288	P47736	RAP1GAP	AAGISLIVPGKSPTR	15	Phospho (STY)	_AAGISLIVPGKS(ph)PTR_		AAGISLIVPGKS(0.885)PT(0.114)R	0	0	1	2	7	51644	54911	56717	64183	0	696.33	2565.8	2142.4	0	5149.5
569	3921;17288	P47736	RAP1GAP	AAGISLIVPGKSPTR	15	Phospho (STY)	_AAGISLIVPGKSPT(ph)R_		AAGISLIVPGKS(0.396)PT(0.604)R	0	0	1	4	6	50137	45396	57851	56627	141870	2503	15214	19216	33970	7317.2
570	3921;17288	P47736	RAP1GAP	AAGISLIVPGKSPTR	15	Phospho (STY)	_AAGISLIVPGKS(ph)PTR_		AAGISLIVPGKS(0.853)PT(0.147)R	0	0	1	4	7	35066	28624	38391	41302	87533	7747.4	15377	19472	25101	9711
571	3921;17288	P47736	RAP1GAP	AAGISLIVPGKSPTR	15	Phospho (STY)	_AAGISLIVPGKS(ph)PTR_		AAGISLIVPGKS(0.904)PT(0.096)R	0	0	1	1	7	43914	43249	54057	49480	0	8953.9	0	1937	3658.8	874.13
572	11523	Q96KM6	ZNF512B	AAGPASPPEEDPER	14	Phospho (STY)	_AAGPAS(ph)PPEEDPER_		AAGPAS(1)PPEEDPER	0	0	1	3	2	34502	29133	40090	36541	0	0	3333.7	1746.5	0	33166
573	11523	Q96KM6	ZNF512B	AAGPASPPEEDPER	14	Phospho (STY)	_AAGPAS(ph)PPEEDPER_		AAGPAS(1)PPEEDPER	0	0	1	4	2	16482	13541	16311	22017	33981	24985	17949	13903	20870	10713
574	11523	Q96KM6	ZNF512B	AAGPASPPEEDPER	14	Phospho (STY)	_AAGPAS(ph)PPEEDPER_		AAGPAS(1)PPEEDPER	0	0	1	4	2	54637	53026	61638	63759	18173	23230	16248	17584	24229	22911
575	11523	Q96KM6	ZNF512B	AAGPASPPEEDPER	14	Phospho (STY)	_AAGPAS(ph)PPEEDPER_		AAGPAS(1)PPEEDPER	0	0	1	4	3	14040	9092.8	12829	11919	17289	16433	11554	9225.4	12875	8276
576	11523	Q96KM6	ZNF512B	AAGPASPPEEDPER	14	Phospho (STY)	_AAGPAS(ph)PPEEDPER_		AAGPAS(1)PPEEDPER	0	0	1	1	2	11107	9095.5	11943	12251	0	3684.3	0	1332.6	7998.5	2241.2
577	11523	Q96KM6	ZNF512B	AAGPASPPEEDPER	14	Phospho (STY)	_AAGPAS(ph)PPEEDPER_		AAGPAS(1)PPEEDPER	0	0	1	1	3	8387.1	9548.1	10800	10066	725.95	3632	0	1021.9	6089.4	2897
578	11523	Q96KM6	ZNF512B	AAGPASPPEEDPER	14	Phospho (STY)	_AAGPAS(ph)PPEEDPER_		AAGPAS(1)PPEEDPER	0	0	1	2	2	12235	13464	18467	14572	0	465.1	2820	0	0	8811
579	12662;12663	Q9BZE9	ASPSCR1	AAGSPSPLPAPDPAPK	16	Phospho (STY)	_AAGSPS(ph)PLPAPDPAPK_		AAGS(0.417)PS(0.583)PLPAPDPAPK	0	0	1	4	2	29978	25621	39601	34432	68332	24321	37183	40730	37311	22310
580	12662;12663	Q9BZE9	ASPSCR1	AAGSPSPLPAPDPAPK	16	Phospho (STY)	_AAGSPS(ph)PLPAPDPAPK_		AAGS(0.174)PS(0.826)PLPAPDPAPK	0	0	1	4	3	31563	26458	35644	39203	70338	34545	46619	62375	54857	48359
581	12662;12663	Q9BZE9	ASPSCR1	AAGSPSPLPAPDPAPK	16	Phospho (STY)	_AAGSPS(ph)PLPAPDPAPK_		AAGS(0.458)PS(0.542)PLPAPDPAPK	0	0	1	4	3	17358	18826	19070	18690	36455	12438	17432	24069	21989	15672
582	12662;12663	Q9BZE9	ASPSCR1	AAGSPSPLPAPDPAPK	16	Phospho (STY)	_AAGSPS(ph)PLPAPDPAPK_		AAGS(0.448)PS(0.552)PLPAPDPAPK	0	0	1	4	3	42963	33620	46020	47042	142370	36216	72132	86565	88507	56381
583	12662;12663	Q9BZE9	ASPSCR1	AAGSPSPLPAPDPAPK	16	Phospho (STY)	_AAGSPS(ph)PLPAPDPAPK_		AAGS(0.152)PS(0.848)PLPAPDPAPK	0	0	1	4	4	24523	22456	25299	25577	57547	21311	36222	53443	41518	32466
584	12662;12663	Q9BZE9	ASPSCR1	AAGSPSPLPAPDPAPK	16	Phospho (STY)	_AAGS(ph)PSPLPAPDPAPK_		AAGS(0.958)PS(0.042)PLPAPDPAPK	0	0	1	4	4	26155	21472	34969	32830	91718	27223	50977	0	59405	40496
585	17459	P60468	SEC61B	AAGSTVR	7	Phospho (STY)	_AAGS(ph)TVR_		AAGS(0.921)T(0.079)VR	0	0	1	3	3	18666	20083	21359	23535	0	925.24	4058.7	2187.7	1625.3	23973
586	17459	P60468	SEC61B	AAGSTVR	7	Phospho (STY)	_AAGS(ph)TVR_		AAGS(0.968)T(0.032)VR	0	0	1	4	3	22795	20231	29500	27358	2020.9	4675.4	2919.1	3808.9	6582.2	7673.9
587	17459	P60468	SEC61B	AAGSTVR	7	Phospho (STY)	_AAGST(ph)VR_		AAGS(0.249)T(0.751)VR	0	0	1	2	3	23488	22829	27650	26284	0	883.04	9550.8	5984.4	1169.1	10776
588	14862;14863;19826	Q9UKV3	ACIN1	AAKLSEGSQPAEEEEDQETPSR	22	2 Phospho (STY)	_AAKLS(ph)EGS(ph)QPAEEEEDQETPSR_		AAKLS(1)EGS(1)QPAEEEEDQETPSR	0	0	2	2	6	45241	42997	50165	53113	0	0	1369.5	1004.6	0	4706.6
589	14862;14863;19826	Q9UKV3	ACIN1	AAKLSEGSQPAEEEEDQETPSR	22	2 Phospho (STY)	_AAKLS(ph)EGS(ph)QPAEEEEDQETPSR_		AAKLS(1)EGS(1)QPAEEEEDQETPSR	0	0	2	3	6	34374	39782	44167	45048	0	250.55	1484.7	0	0	9720
590	14862;14863;19826	Q9UKV3	ACIN1	AAKLSEGSQPAEEEEDQETPSR	22	2 Phospho (STY)	_AAKLS(ph)EGS(ph)QPAEEEEDQETPSR_		AAKLS(1)EGS(1)QPAEEEEDQETPSR	0	0	2	4	5	23178	24010	25262	23883	24078	13692	15623	11633	10690	7383.6
591	14862;14863;19826	Q9UKV3	ACIN1	AAKLSEGSQPAEEEEDQETPSR	22	2 Phospho (STY)	_AAKLS(ph)EGS(ph)QPAEEEEDQETPSR_		AAKLS(1)EGS(1)QPAEEEEDQETPSR	0	0	2	4	6	26596	18141	26302	28027	22946	21339	16950	13345	15492	10147
592	14862;14863;19826	Q9UKV3	ACIN1	AAKLSEGSQPAEEEEDQETPSR	22	2 Phospho (STY)	_AAKLS(ph)EGS(ph)QPAEEEEDQETPSR_		AAKLS(1)EGS(1)QPAEEEEDQETPSR	0	0	2	1	5
593	14862;14863;19826	Q9UKV3	ACIN1	AAKLSEGSQPAEEEEDQETPSR	22	2 Phospho (STY)	_AAKLS(ph)EGS(ph)QPAEEEEDQETPSR_		AAKLS(1)EGS(1)QPAEEEEDQETPSR	0	0	2	1	6	54664	53176	60752	63144	0	3209.9	1028.2	1455.3	9587.1	1885.8
594	6429	Q14978	NOLC1	AAKNSEEEEEEK	12	Phospho (STY)	_AAKNS(ph)EEEEEEK_		AAKNS(1)EEEEEEK	0	0	1	2	6	586270	553580	624320	613820	0	0	1331	0	0	0
595	6429	Q14978	NOLC1	AAKNSEEEEEEK	12	Phospho (STY)	_AAKNS(ph)EEEEEEK_		AAKNS(1)EEEEEEK	0	0	1	2	6	1557100	1484500	1848600	1885300	0	67801	26938	4391.2	0	25331
596	6429	Q14978	NOLC1	AAKNSEEEEEEK	12	Phospho (STY)	_AAKNS(ph)EEEEEEK_		AAKNS(1)EEEEEEK	0	0	1	2	6	2681200	2681600	3123300	3043100	0	0	17380	6155	0	12596
597	6429	Q14978	NOLC1	AAKNSEEEEEEK	12	Phospho (STY)	_AAKNS(ph)EEEEEEK_		AAKNS(1)EEEEEEK	0	0	1	2	6	56616	49558	54087	50604	0	0	0	0	0	891.06
598	6429	Q14978	NOLC1	AAKNSEEEEEEK	12	Phospho (STY)	_AAKNS(ph)EEEEEEK_		AAKNS(1)EEEEEEK	0	0	1	2	6	349740	343860	372060	392740	0	1641.9	13442	5249	1195	17476
599	6429	Q14978	NOLC1	AAKNSEEEEEEK	12	Phospho (STY)	_AAKNS(ph)EEEEEEK_		AAKNS(1)EEEEEEK	0	0	1	2	6	242680	245470	275010	282010	0	1468.1	13926	5174.2	1134.1	16493
600	6429	Q14978	NOLC1	AAKNSEEEEEEK	12	Phospho (STY)	_AAKNS(ph)EEEEEEK_		AAKNS(1)EEEEEEK	0	0	1	2	6	125710	120000	140820	155710	15036	10444	37551	14249	2498	45133
601	6429	Q14978	NOLC1	AAKNSEEEEEEK	12	Phospho (STY)	_AAKNS(ph)EEEEEEK_		AAKNS(1)EEEEEEK	0	0	1	2	6	153880	158020	181360	202460	3295.8	5295.4	26002	12353	1365.8	40045
602	6429	Q14978	NOLC1	AAKNSEEEEEEK	12	Phospho (STY)	_AAKNS(ph)EEEEEEK_		AAKNS(1)EEEEEEK	0	0	1	2	6	129770	128400	156490	151510	986.2	3453.7	28172	16983	2591	41967
603	6429	Q14978	NOLC1	AAKNSEEEEEEK	12	Phospho (STY)	_AAKNS(ph)EEEEEEK_		AAKNS(1)EEEEEEK	0	0	1	2	7	2079200	2137300	2413100	2475700	6042.5	75242	16857	5330.5	0	12661
604	6429	Q14978	NOLC1	AAKNSEEEEEEK	12	Phospho (STY)	_AAKNS(ph)EEEEEEK_		AAKNS(1)EEEEEEK	0	0	1	2	7	108600	105770	127310	128920	0	2312.5	12884	4006.8	1209.9	16373
605	6429	Q14978	NOLC1	AAKNSEEEEEEK	12	Phospho (STY)	_AAKNS(ph)EEEEEEK_		AAKNS(1)EEEEEEK	0	0	1	2	7	125980	113410	137130	130340	0	0	0	0	0	0
606	6429	Q14978	NOLC1	AAKNSEEEEEEK	12	Phospho (STY)	_AAKNS(ph)EEEEEEK_		AAKNS(1)EEEEEEK	0	0	1	2	7
607	6429	Q14978	NOLC1	AAKNSEEEEEEK	12	Phospho (STY)	_AAKNS(ph)EEEEEEK_		AAKNS(1)EEEEEEK	0	0	1	3	4	210500	201460	234790	225350	0	1031.8	5970	0	1118.8	24255
608	6429	Q14978	NOLC1	AAKNSEEEEEEK	12	Phospho (STY)	_AAKNS(ph)EEEEEEK_		AAKNS(1)EEEEEEK	0	0	1	3	5	74443	71979	87781	0	0	6774.2	5902.2	3656	0	19501
609	6429	Q14978	NOLC1	AAKNSEEEEEEK	12	Phospho (STY)	_AAKNS(ph)EEEEEEK_		AAKNS(1)EEEEEEK	0	0	1	3	5	85794	83266	96251	93032	0	3652.9	4939.8	3463.5	1198.5	21528
610	6429	Q14978	NOLC1	AAKNSEEEEEEK	12	Phospho (STY)	_AAKNS(ph)EEEEEEK_		AAKNS(1)EEEEEEK	0	0	1	3	6	356410	336030	380890	382560	0	0	5124	2429	1003.7	13789
611	6429	Q14978	NOLC1	AAKNSEEEEEEK	12	Phospho (STY)	_AAKNS(ph)EEEEEEK_		AAKNS(1)EEEEEEK	0	0	1	3	6	433610	410110	497190	497020	0	15972	9537.7	5272	0	30173
612	6429	Q14978	NOLC1	AAKNSEEEEEEK	12	Phospho (STY)	_AAKNS(ph)EEEEEEK_		AAKNS(1)EEEEEEK	0	0	1	3	6	277160	268180	306950	296820	0	0	1357.8	0	0	1903.7
613	6429	Q14978	NOLC1	AAKNSEEEEEEK	12	Phospho (STY)	_AAKNS(ph)EEEEEEK_		AAKNS(1)EEEEEEK	0	0	1	3	6	136860	128000	169890	164640	0	5755.3	842.69	0	0	1025.7
614	6429	Q14978	NOLC1	AAKNSEEEEEEK	12	Phospho (STY)	_AAKNS(ph)EEEEEEK_		AAKNS(1)EEEEEEK	0	0	1	3	6	119830	114950	139920	143050	0	4577.1	4984.2	1452.2	0	16067
615	6429	Q14978	NOLC1	AAKNSEEEEEEK	12	Phospho (STY)	_AAKNS(ph)EEEEEEK_		AAKNS(1)EEEEEEK	0	0	1	3	6	166770	156740	169520	184770	0	2948.9	12437	6631.8	2156.5	25987
616	6429	Q14978	NOLC1	AAKNSEEEEEEK	12	Phospho (STY)	_AAKNS(ph)EEEEEEK_		AAKNS(1)EEEEEEK	0	0	1	3	6	87623	90900	104680	123910	90.2	4133.5	8180.2	6028.4	2209.3	20239
617	6429	Q14978	NOLC1	AAKNSEEEEEEK	12	Phospho (STY)	_AAKNS(ph)EEEEEEK_		AAKNS(1)EEEEEEK	0	0	1	3	6	73699	92565	88148	102330	0	1025.8	12045	5607.8	2594.2	28779
618	6429	Q14978	NOLC1	AAKNSEEEEEEK	12	Phospho (STY)	_AAKNS(ph)EEEEEEK_		AAKNS(1)EEEEEEK	0	0	1	3	6	86655	87384	96457	101470	0	1933.3	26587	13066	4884.9	35675
619	6429	Q14978	NOLC1	AAKNSEEEEEEK	12	Phospho (STY)	_AAKNS(ph)EEEEEEK_		AAKNS(1)EEEEEEK	0	0	1	3	6
620	6429	Q14978	NOLC1	AAKNSEEEEEEK	12	Phospho (STY)	_AAKNS(ph)EEEEEEK_		AAKNS(1)EEEEEEK	0	0	1	3	6
621	6429	Q14978	NOLC1	AAKNSEEEEEEK	12	Phospho (STY)	_AAKNS(ph)EEEEEEK_		AAKNS(1)EEEEEEK	0	0	1	3	6
622	6429	Q14978	NOLC1	AAKNSEEEEEEK	12	Phospho (STY)	_AAKNS(ph)EEEEEEK_		AAKNS(1)EEEEEEK	0	0	1	3	7	1637200	1551400	1899800	1887200	946.49	64364	8081.3	1647.2	0	14202
623	6429	Q14978	NOLC1	AAKNSEEEEEEK	12	Phospho (STY)	_AAKNS(ph)EEEEEEK_		AAKNS(1)EEEEEEK	0	0	1	3	7	138790	130240	158060	149340	0	9016.8	17370	8372.8	1838.9	35547
624	6429	Q14978	NOLC1	AAKNSEEEEEEK	12	Phospho (STY)	_AAKNS(ph)EEEEEEK_		AAKNS(1)EEEEEEK	0	0	1	3	7	102170	94009	104270	106520	0	0	0	0	0	1318.4
625	6429	Q14978	NOLC1	AAKNSEEEEEEK	12	Phospho (STY)	_AAKNS(ph)EEEEEEK_		AAKNS(1)EEEEEEK	0	0	1	3	7	158670	154010	179140	179680	0	6675.9	10091	6363.8	1392.9	39471
626	6429	Q14978	NOLC1	AAKNSEEEEEEK	12	Phospho (STY)	_AAKNS(ph)EEEEEEK_		AAKNS(1)EEEEEEK	0	0	1	3	7
627	6429	Q14978	NOLC1	AAKNSEEEEEEK	12	Phospho (STY)	_AAKNS(ph)EEEEEEK_		AAKNS(1)EEEEEEK	0	0	1	4	4	88036	81826	94718	100990	4753.2	4933.7	5481.6	4794.4	4699.8	4954
628	6429	Q14978	NOLC1	AAKNSEEEEEEK	12	Phospho (STY)	_AAKNS(ph)EEEEEEK_		AAKNS(1)EEEEEEK	0	0	1	4	5	128600	122350	144000	141830	2368.5	6416.2	7021.5	8068.2	7283.1	6171.7
629	6429	Q14978	NOLC1	AAKNSEEEEEEK	12	Phospho (STY)	_AAKNS(ph)EEEEEEK_		AAKNS(1)EEEEEEK	0	0	1	4	5	61474	57197	60432	58266	0	0	1180.9	1286.9	1478.8	0
630	6429	Q14978	NOLC1	AAKNSEEEEEEK	12	Phospho (STY)	_AAKNS(ph)EEEEEEK_		AAKNS(1)EEEEEEK	0	0	1	4	5	198790	198690	217770	237180	8692.2	16052	9089.9	13627	17120	17792
631	6429	Q14978	NOLC1	AAKNSEEEEEEK	12	Phospho (STY)	_AAKNS(ph)EEEEEEK_		AAKNS(1)EEEEEEK	0	0	1	4	6	3947800	3755900	4427800	4536600	0	200210	30309	20525	0	19385
632	6429	Q14978	NOLC1	AAKNSEEEEEEK	12	Phospho (STY)	_AAKNS(ph)EEEEEEK_		AAKNS(1)EEEEEEK	0	0	1	4	6	365640	330430	375530	384100	0	0	1883.5	1067.4	1184.3	1901.2
633	6429	Q14978	NOLC1	AAKNSEEEEEEK	12	Phospho (STY)	_AAKNS(ph)EEEEEEK_		AAKNS(1)EEEEEEK	0	0	1	4	6	865050	803890	987060	937540	15820	49469	22214	30533	32754	28209
634	6429	Q14978	NOLC1	AAKNSEEEEEEK	12	Phospho (STY)	_AAKNS(ph)EEEEEEK_		AAKNS(1)EEEEEEK	0	0	1	4	6	127950	138310	144310	180520	21920	25488	23167	21138	32329	30051
635	6429	Q14978	NOLC1	AAKNSEEEEEEK	12	Phospho (STY)	_AAKNS(ph)EEEEEEK_		AAKNS(1)EEEEEEK	0	0	1	4	6
636	6429	Q14978	NOLC1	AAKNSEEEEEEK	12	Phospho (STY)	_AAKNS(ph)EEEEEEK_		AAKNS(1)EEEEEEK	0	0	1	4	6
637	6429	Q14978	NOLC1	AAKNSEEEEEEK	12	Phospho (STY)	_AAKNS(ph)EEEEEEK_		AAKNS(1)EEEEEEK	0	0	1	4	7	164870	154990	187070	194520	20594	24356	19753	20281	22484	25797
638	6429	Q14978	NOLC1	AAKNSEEEEEEK	12	Phospho (STY)	_AAKNS(ph)EEEEEEK_		AAKNS(1)EEEEEEK	0	0	1	4	7	146460	137930	164800	158820	27653	24981	36272	31589	27979	27397
639	6429	Q14978	NOLC1	AAKNSEEEEEEK	12	Phospho (STY)	_AAKNS(ph)EEEEEEK_		AAKNS(1)EEEEEEK	0	0	1	4	7	146470	138630	155720	153160	0	0	1055.1	1372.5	2180.2	1503.2
640	6429	Q14978	NOLC1	AAKNSEEEEEEK	12	Phospho (STY)	_AAKNS(ph)EEEEEEK_		AAKNS(1)EEEEEEK	0	0	1	4	7
641	6429	Q14978	NOLC1	AAKNSEEEEEEK	12	Phospho (STY)	_AAKNS(ph)EEEEEEK_		AAKNS(1)EEEEEEK	0	0	1	1	4	96428	88363	108330	106080	0	4766.5	0	3402.1	6285.1	2594.7
642	6429	Q14978	NOLC1	AAKNSEEEEEEK	12	Phospho (STY)	_AAKNS(ph)EEEEEEK_		AAKNS(1)EEEEEEK	0	0	1	1	5	95573	88890	110130	100600	0	4954.2	1851.6	4504.8	8669	6695.9
643	6429	Q14978	NOLC1	AAKNSEEEEEEK	12	Phospho (STY)	_AAKNS(ph)EEEEEEK_		AAKNS(1)EEEEEEK	0	0	1	1	5	62076	51634	72548	68185	0	0	0	0	0	0
644	6429	Q14978	NOLC1	AAKNSEEEEEEK	12	Phospho (STY)	_AAKNS(ph)EEEEEEK_		AAKNS(1)EEEEEEK	0	0	1	1	5	140740	137220	170040	156490	724.22	17257	1601.6	5870.4	10996	5752.7
645	6429	Q14978	NOLC1	AAKNSEEEEEEK	12	Phospho (STY)	_AAKNS(ph)EEEEEEK_		AAKNS(1)EEEEEEK	0	0	1	1	6	108990	102310	123100	122180	6792.7	34002	4725.7	13548	20424	20295
646	6429	Q14978	NOLC1	AAKNSEEEEEEK	12	Phospho (STY)	_AAKNS(ph)EEEEEEK_		AAKNS(1)EEEEEEK	0	0	1	1	6	720000	654160	810780	742620	1901.1	22534	5330.6	14235	47505	17805
647	6429	Q14978	NOLC1	AAKNSEEEEEEK	12	Phospho (STY)	_AAKNS(ph)EEEEEEK_		AAKNS(1)EEEEEEK	0	0	1	1	6	211120	192290	243290	239070	2694.4	7443.8	2973.6	270.01	1489.9	0
648	6429	Q14978	NOLC1	AAKNSEEEEEEK	12	Phospho (STY)	_AAKNS(ph)EEEEEEK_		AAKNS(1)EEEEEEK	0	0	1	1	6
649	6429	Q14978	NOLC1	AAKNSEEEEEEK	12	Phospho (STY)	_AAKNS(ph)EEEEEEK_		AAKNS(1)EEEEEEK	0	0	1	1	6
650	6429	Q14978	NOLC1	AAKNSEEEEEEK	12	Phospho (STY)	_AAKNS(ph)EEEEEEK_		AAKNS(1)EEEEEEK	0	0	1	1	6
651	6429	Q14978	NOLC1	AAKNSEEEEEEK	12	Phospho (STY)	_AAKNS(ph)EEEEEEK_		AAKNS(1)EEEEEEK	0	0	1	1	7	1010700	978000	1028800	1073900	0	0	4327.8	2018.3	7436.7	4808.1
652	6429	Q14978	NOLC1	AAKNSEEEEEEK	12	Phospho (STY)	_AAKNS(ph)EEEEEEK_		AAKNS(1)EEEEEEK	0	0	1	1	7	95613	89579	109910	103170	19038	22484	4159.6	11957	23443	16014
653	6429	Q14978	NOLC1	AAKNSEEEEEEK	12	Phospho (STY)	_AAKNS(ph)EEEEEEK_		AAKNS(1)EEEEEEK	0	0	1	1	7	117580	110180	134190	125340	0	0	0	0	0	0
654	6429	Q14978	NOLC1	AAKNSEEEEEEK	12	Phospho (STY)	_AAKNS(ph)EEEEEEK_		AAKNS(1)EEEEEEK	0	0	1	2	4	149640	143220	166510	164340	0	5743.1	8501.9	3591	0	11328
655	6429	Q14978	NOLC1	AAKNSEEEEEEK	12	Phospho (STY)	_AAKNS(ph)EEEEEEK_		AAKNS(1)EEEEEEK	0	0	1	2	5	86038	79722	103520	92343	1493.8	3380.1	9781.2	5367.5	0	11670
656	6429	Q14978	NOLC1	AAKNSEEEEEEK	12	Phospho (STY)	_AAKNS(ph)EEEEEEK_		AAKNS(1)EEEEEEK	0	0	1	2	5	34766	31178	36773	38035	0	0	0	0	0	0
657	6429	Q14978	NOLC1	AAKNSEEEEEEK	12	Phospho (STY)	_AAKNS(ph)EEEEEEK_		AAKNS(1)EEEEEEK	0	0	1	2	5	111280	111650	133490	132330	0	4327.1	9293	4476.8	943.46	12612
658		Q14978	NOLC1	AAKNSEEEEEEK	12	Unmodified	_AAKNSEEEEEEK_			0	0	0	1	6	103710	102970	117220	126760	1857.8	27300	4484.1	14533	19831	23615
659	6429	Q14978	NOLC1	AAKNSEEEEEEKK	13	Phospho (STY)	_AAKNS(ph)EEEEEEKK_		AAKNS(1)EEEEEEKK	0	0	1	2	6	371660	375600	414810	413600	0	670.35	11488	4906.5	1902.6	13200
660	6429	Q14978	NOLC1	AAKNSEEEEEEKK	13	Phospho (STY)	_AAKNS(ph)EEEEEEKK_		AAKNS(1)EEEEEEKK	0	0	1	2	6	237110	235020	275320	254560	0	853.98	7626	1142.9	0	7995
661	6429	Q14978	NOLC1	AAKNSEEEEEEKK	13	Phospho (STY)	_AAKNS(ph)EEEEEEKK_		AAKNS(1)EEEEEEKK	0	0	1	2	7	435210	0	490810	472160	17547	14212	5570.8	1450.1	0	4451.3
662	6429	Q14978	NOLC1	AAKNSEEEEEEKK	13	Phospho (STY)	_AAKNS(ph)EEEEEEKK_		AAKNS(1)EEEEEEKK	0	0	1	2	7	893350	847260	986390	997870	285.23	22959	14074	0	0	14944
663	6429	Q14978	NOLC1	AAKNSEEEEEEKK	13	Phospho (STY)	_AAKNS(ph)EEEEEEKK_		AAKNS(1)EEEEEEKK	0	0	1	3	6	163350	155190	185280	173270	0	524.87	3976.2	3297.3	0	9144.9
664	6429	Q14978	NOLC1	AAKNSEEEEEEKK	13	Phospho (STY)	_AAKNS(ph)EEEEEEKK_		AAKNS(1)EEEEEEKK	0	0	1	3	6	251510	248930	286450	291330	0	6471.9	8594.8	4510.7	0	25656
665	6429	Q14978	NOLC1	AAKNSEEEEEEKK	13	Phospho (STY)	_AAKNS(ph)EEEEEEKK_		AAKNS(1)EEEEEEKK	0	0	1	3	7	352280	312380	408560	386490	0	12230	8789.3	3546.4	2142.5	29363
666	6429	Q14978	NOLC1	AAKNSEEEEEEKK	13	Phospho (STY)	_AAKNS(ph)EEEEEEKK_		AAKNS(1)EEEEEEKK	0	0	1	3	7	250590	237500	278050	279480	0	87.475	4127	671.38	0	9213
667	6429	Q14978	NOLC1	AAKNSEEEEEEKK	13	Phospho (STY)	_AAKNS(ph)EEEEEEKK_		AAKNS(1)EEEEEEKK	0	0	1	4	6	424150	398230	443320	424890	0	14251	18652	17868	21345	19272
668	6429	Q14978	NOLC1	AAKNSEEEEEEKK	13	Phospho (STY)	_AAKNS(ph)EEEEEEKK_		AAKNS(1)EEEEEEKK	0	0	1	4	6	263510	235860	305300	280340	9006	18700	10116	8017.4	13321	12761
669	6429	Q14978	NOLC1	AAKNSEEEEEEKK	13	Phospho (STY)	_AAKNS(ph)EEEEEEKK_		AAKNS(1)EEEEEEKK	0	0	1	4	7	318540	295860	357590	350400	7407.4	14893	11106	10297	11955	7527.4
670	6429	Q14978	NOLC1	AAKNSEEEEEEKK	13	Phospho (STY)	_AAKNS(ph)EEEEEEKK_		AAKNS(1)EEEEEEKK	0	0	1	4	7	707260	605710	808830	790620	50429	71078	42132	28585	32271	30357
671	6429	Q14978	NOLC1	AAKNSEEEEEEKK	13	Phospho (STY)	_AAKNS(ph)EEEEEEKK_		AAKNS(1)EEEEEEKK	0	0	1	1	6	606420	508330	677860	652930	0	39829	7976	5414.9	19525	7997
672	6429	Q14978	NOLC1	AAKNSEEEEEEKK	13	Phospho (STY)	_AAKNS(ph)EEEEEEKK_		AAKNS(1)EEEEEEKK	0	0	1	1	6	198620	191240	225890	203980	0	8609	1963.2	1759.9	8191.4	2811.7
673	6429	Q14978	NOLC1	AAKNSEEEEEEKK	13	Phospho (STY)	_AAKNS(ph)EEEEEEKK_		AAKNS(1)EEEEEEKK	0	0	1	1	7	478480	462500	563360	549650	0	27208	4220.7	5083.2	21176	8705.6
674	6429	Q14978	NOLC1	AAKNSEEEEEEKK	13	Phospho (STY)	_AAKNS(ph)EEEEEEKK_		AAKNS(1)EEEEEEKK	0	0	1	1	7	217220	196500	247130	221510	729.36	11777	4475	973.33	6245.9	3379.3
675	15200;15201;15202;19923	Q9UPT8	ZC3H4	AAKPGPAEAPSPTASPSGDASPPATAPYDPR	31	Phospho (STY)	_AAKPGPAEAPSPTASPSGDAS(ph)PPATAPYDPR_		AAKPGPAEAPSPTAS(0.014)PS(0.21)GDAS(0.751)PPAT(0.023)APY(0.002)DPR	0	0	1	2	6	67073	68164	76158	73979	0	1252.5	1710.2	0	0	5794.3
676	15200;15201;15202;19923	Q9UPT8	ZC3H4	AAKPGPAEAPSPTASPSGDASPPATAPYDPR	31	Phospho (STY)	_AAKPGPAEAPSPTASPSGDAS(ph)PPATAPYDPR_		AAKPGPAEAPSPT(0.001)AS(0.018)PS(0.209)GDAS(0.683)PPAT(0.081)APY(0.008)DPR	0	0	1	3	6	39585	35730	46883	43146	0	0	1733.3	1023.9	0	23648
677	15200;15201;15202;19923	Q9UPT8	ZC3H4	AAKPGPAEAPSPTASPSGDASPPATAPYDPR	31	Phospho (STY)	_AAKPGPAEAPSPTASPS(ph)GDASPPATAPYDPR_		AAKPGPAEAPS(0.001)PT(0.003)AS(0.046)PS(0.43)GDAS(0.43)PPAT(0.064)APY(0.026)DPR	0	0	1	4	5	23346	24846	28057	29138	23126	12954	17316	18314	14706	12411
678	15200;15201;15202;19923	Q9UPT8	ZC3H4	AAKPGPAEAPSPTASPSGDASPPATAPYDPR	31	Phospho (STY)	_AAKPGPAEAPSPTASPSGDAS(ph)PPATAPYDPR_		AAKPGPAEAPSPT(0.001)AS(0.02)PS(0.216)GDAS(0.686)PPAT(0.07)APY(0.008)DPR	0	0	1	4	6	33712	30934	38805	39303	43034	28635	36663	33436	28652	24889
679	15200;15201;15202;19923	Q9UPT8	ZC3H4	AAKPGPAEAPSPTASPSGDASPPATAPYDPR	31	Phospho (STY)	_AAKPGPAEAPSPTASPS(ph)GDASPPATAPYDPR_		AAKPGPAEAPS(0.001)PT(0.002)AS(0.066)PS(0.41)GDAS(0.41)PPAT(0.076)APY(0.034)DPR	0	0	1	1	5	23773	25623	26695	25322	0	3543.2	0	0	3683.4	0
680	15200;15201;15202;19923	Q9UPT8	ZC3H4	AAKPGPAEAPSPTASPSGDASPPATAPYDPR	31	Phospho (STY)	_AAKPGPAEAPS(ph)PTASPSGDASPPATAPYDPR_		AAKPGPAEAPS(0.712)PT(0.264)AS(0.015)PS(0.006)GDAS(0.003)PPATAPYDPR	0	0	1	1	6	56595	53461	64758	58439	483.97	5427.1	0	1525.8	9164.5	1642.3
681	15200;15201;15202;19923	Q9UPT8	ZC3H4	AAKPGPAEAPSPTASPSGDASPPATAPYDPR	31	Phospho (STY)	_AAKPGPAEAPSPTASPS(ph)GDASPPATAPYDPR_		AAKPGPAEAPSPT(0.001)AS(0.038)PS(0.47)GDAS(0.47)PPAT(0.019)APY(0.002)DPR	0	0	1	1	6	44088	45851	49041	50676	0	6991.3	0	2194.4	6743.5	2236.6
682	15200;15201;15202;19923	Q9UPT8	ZC3H4	AAKPGPAEAPSPTASPSGDASPPATAPYDPR	31	2 Phospho (STY)	_AAKPGPAEAPSPT(ph)ASPS(ph)GDASPPATAPYDPR_		AAKPGPAEAPS(0.169)PT(0.613)AS(0.2)PS(0.551)GDAS(0.436)PPAT(0.024)APY(0.007)DPR	0	0	2	3	6	35628	37025	40173	48227	376.29	754.15	0	1142.6	0	15140
683	15200;15201;15202;19923	Q9UPT8	ZC3H4	AAKPGPAEAPSPTASPSGDASPPATAPYDPR	31	2 Phospho (STY)	_AAKPGPAEAPSPT(ph)ASPS(ph)GDASPPATAPYDPR_		AAKPGPAEAPS(0.206)PT(0.778)AS(0.083)PS(0.532)GDAS(0.379)PPAT(0.019)APY(0.003)DPR	0	0	2	1	6	45911	43584	47313	50141	0	6645.3	0	0	4881.3	0
684	6515;18002	Q15149	PLEC	AALAHSEEVTASQVAATK	18	Phospho (STY)	_AALAHS(ph)EEVTASQVAATK_		AALAHS(0.989)EEVT(0.006)AS(0.006)QVAATK	0	0	1	2	6	57723	59729	68175	61983	0	2967.7	4047.5	2007.4	0	9108.2
685	6515;18002	Q15149	PLEC	AALAHSEEVTASQVAATK	18	Phospho (STY)	_AALAHSEEVT(ph)ASQVAATK_		AALAHSEEVT(0.808)AS(0.191)QVAATK	0	0	1	2	6	76843	75742	93664	90447	0	2199.1	3017	1551.7	0	10692
686	5786	Q13428	TCOF1	AALAPAKESPR	11	Phospho (STY)	_AALAPAKES(ph)PR_		AALAPAKES(1)PR	0	0	1	2	6	562980	607050	670260	692340	0	11001	191400	22171	10475	105970
687	5786	Q13428	TCOF1	AALAPAKESPR	11	Phospho (STY)	_AALAPAKES(ph)PR_		AALAPAKES(1)PR	0	0	1	2	7	3167400	2949600	3508900	3452000	0	13957	964610	67290	43690	619820
688	5786	Q13428	TCOF1	AALAPAKESPR	11	Phospho (STY)	_AALAPAKES(ph)PR_		AALAPAKES(1)PR	0	0	1	3	5	198390	181960	214940	211970	0	3043	30757	7889.5	4270.8	49239
689	5786	Q13428	TCOF1	AALAPAKESPR	11	Phospho (STY)	_AALAPAKES(ph)PR_		AALAPAKES(1)PR	0	0	1	3	6	2586400	2456000	2732900	2776000	0	25781	421300	76104	41589	416700
690	5786	Q13428	TCOF1	AALAPAKESPR	11	Phospho (STY)	_AALAPAKES(ph)PR_		AALAPAKES(1)PR	0	0	1	3	6	216400	215130	253690	244280	0	6580.4	35860	8616.8	2725.6	63894
691	5786	Q13428	TCOF1	AALAPAKESPR	11	Phospho (STY)	_AALAPAKES(ph)PR_		AALAPAKES(1)PR	0	0	1	3	7	1764900	1759500	1904800	1979600	0	50700	247220	27133	25894	468650
692	5786	Q13428	TCOF1	AALAPAKESPR	11	Phospho (STY)	_AALAPAKES(ph)PR_		AALAPAKES(1)PR	0	0	1	4	4	105880	94645	118100	124110	47564	33467	37914	38473	40677	37286
693	5786	Q13428	TCOF1	AALAPAKESPR	11	Phospho (STY)	_AALAPAKES(ph)PR_		AALAPAKES(1)PR	0	0	1	4	5	310860	278060	327640	344700	83411	83434	89382	79560	82648	71224
694	5786	Q13428	TCOF1	AALAPAKESPR	11	Phospho (STY)	_AALAPAKES(ph)PR_		AALAPAKES(1)PR	0	0	1	4	6	4431600	4498000	4762200	4971900	947100	1154700	1216200	921530	910740	722320
695	5786	Q13428	TCOF1	AALAPAKESPR	11	Phospho (STY)	_AALAPAKES(ph)PR_		AALAPAKES(1)PR	0	0	1	1	5	134760	134310	159810	151050	9216.1	31113	7643.8	16128	27777	20618
696	5786	Q13428	TCOF1	AALAPAKESPR	11	Phospho (STY)	_AALAPAKES(ph)PR_		AALAPAKES(1)PR	0	0	1	1	6	3117900	2963800	3371400	3310000	0	439570	217200	265640	498490	624440
697	5786	Q13428	TCOF1	AALAPAKESPR	11	Phospho (STY)	_AALAPAKES(ph)PR_		AALAPAKES(1)PR	0	0	1	1	6	468080	419220	508400	490460	392.99	60512	20678	41052	108550	59991
698	5786	Q13428	TCOF1	AALAPAKESPR	11	Phospho (STY)	_AALAPAKES(ph)PR_		AALAPAKES(1)PR	0	0	1	1	7	2687600	2346800	2841100	2868500	15122	471620	139440	293170	511280	393260
699	5786	Q13428	TCOF1	AALAPAKESPR	11	Phospho (STY)	_AALAPAKES(ph)PR_		AALAPAKES(1)PR	0	0	1	2	5	181170	173980	211300	212080	0	0	57450	7692.6	2102.8	28006
700	5786	Q13428	TCOF1	AALAPAKESPRK	12	Phospho (STY)	_AALAPAKES(ph)PRK_		AALAPAKES(1)PRK	0	0	1	2	7	762400	723400	848700	820790	0	3705.1	474890	42621	20700	186800
701	5786	Q13428	TCOF1	AALAPAKESPRK	12	Phospho (STY)	_AALAPAKES(ph)PRK_		AALAPAKES(1)PRK	0	0	1	3	6	139800	136830	153150	158680	0	7038.6	40176	9520.3	3856.1	57023
702	5786	Q13428	TCOF1	AALAPAKESPRK	12	Phospho (STY)	_AALAPAKES(ph)PRK_		AALAPAKES(1)PRK	0	0	1	3	7	959180	918950	1093600	1078700	2727.6	60362	292830	72032	24939	247260
703	5786	Q13428	TCOF1	AALAPAKESPRK	12	Phospho (STY)	_AALAPAKES(ph)PRK_		AALAPAKES(1)PRK	0	0	1	4	6	345910	301780	362810	366090	157530	155640	140570	128820	145590	122990
704	5786	Q13428	TCOF1	AALAPAKESPRK	12	Phospho (STY)	_AALAPAKES(ph)PRK_		AALAPAKES(1)PRK	0	0	1	4	6	205530	189730	217330	227370	127670	105720	101120	119020	117510	95879
705	5786	Q13428	TCOF1	AALAPAKESPRK	12	Phospho (STY)	_AALAPAKES(ph)PRK_		AALAPAKES(1)PRK	0	0	1	4	7	868280	829460	969150	1007800	384890	448900	324150	310820	360250	246790
706	5786	Q13428	TCOF1	AALAPAKESPRK	12	Phospho (STY)	_AALAPAKES(ph)PRK_		AALAPAKES(1)PRK	0	0	1	1	6	348480	311360	395730	362010	34006	130830	45423	64265	107710	91988
707	5786	Q13428	TCOF1	AALAPAKESPRK	12	Phospho (STY)	_AALAPAKES(ph)PRK_		AALAPAKES(1)PRK	0	0	1	1	7	611530	578800	670070	655960	33303	153660	68814	109260	196090	152370
708	5786	Q13428	TCOF1	AALAPAKESPRK	12	Phospho (STY)	_AALAPAKES(ph)PRK_		AALAPAKES(1)PRK	0	0	1	1	7	1172600	1121200	1344400	1333700	120900	350120	159260	230620	362700	266560
709	15846;15847;15848	Q9Y4K1	AIM1	AALDGGVASAASPESKPSPGTK	22	Phospho (STY)	_AALDGGVASAASPESKPS(ph)PGTK_		AALDGGVASAAS(0.004)PES(0.052)KPS(0.939)PGT(0.004)K	0	0	1	2	6	89477	101650	115280	112990	0	0	2750	0	0	3460.2
710	15846;15847;15848	Q9Y4K1	AIM1	AALDGGVASAASPESKPSPGTK	22	Phospho (STY)	_AALDGGVASAAS(ph)PESKPSPGTK_		AALDGGVAS(0.008)AAS(0.911)PES(0.057)KPS(0.023)PGTK	0	0	1	3	6	80377	77910	100370	92110	0	1260.9	949.98	0	0	20164
711	15846;15847;15848	Q9Y4K1	AIM1	AALDGGVASAASPESKPSPGTK	22	Phospho (STY)	_AALDGGVASAASPES(ph)KPSPGTK_		AALDGGVASAAS(0.001)PES(0.592)KPS(0.399)PGT(0.008)K	0	0	1	3	6	67636	65755	77944	74261	0	246.25	1014.3	0	0	18985
712	15846;15847;15848	Q9Y4K1	AIM1	AALDGGVASAASPESKPSPGTK	22	Phospho (STY)	_AALDGGVASAAS(ph)PESKPSPGTK_		AALDGGVAS(0.015)AAS(0.954)PES(0.029)KPS(0.001)PGTK	0	0	1	4	6	59065	59753	67981	70939	31042	21090	33836	44193	31702	24188
713	15846;15847;15848	Q9Y4K1	AIM1	AALDGGVASAASPESKPSPGTK	22	Phospho (STY)	_AALDGGVASAASPESKPS(ph)PGTK_		AALDGGVASAAS(0.02)PES(0.115)KPS(0.854)PGT(0.011)K	0	0	1	4	6	56257	53850	61442	62368	27694	16965	18412	27539	19112	12955
714	15846;15847;15848	Q9Y4K1	AIM1	AALDGGVASAASPESKPSPGTK	22	Phospho (STY)	_AALDGGVASAASPESKPS(ph)PGTK_		AALDGGVASAAS(0.001)PES(0.079)KPS(0.909)PGT(0.011)K	0	0	1	1	6	83225	72560	93644	87689	215.06	5371.1	0	963.18	5150.3	2282.9
715	15846;15847;15848	Q9Y4K1	AIM1	AALDGGVASAASPESKPSPGTK	22	2 Phospho (STY)	_AALDGGVASAAS(ph)PES(ph)KPSPGTK_		AALDGGVAS(0.043)AAS(0.851)PES(0.662)KPS(0.441)PGT(0.003)K	0	0	2	2	6	70015	66572	78186	78596	0	83.039	1933.1	0	0	3293.5
716	15846;15847;15848	Q9Y4K1	AIM1	AALDGGVASAASPESKPSPGTK	22	2 Phospho (STY)	_AALDGGVASAAS(ph)PESKPS(ph)PGTK_		AALDGGVASAAS(0.996)PES(0.009)KPS(0.935)PGT(0.059)K	0	0	2	3	6	77507	72169	82575	91215	0	2455.5	2223	2296.7	0	33526
717	15846;15847;15848	Q9Y4K1	AIM1	AALDGGVASAASPESKPSPGTK	22	2 Phospho (STY)	_AALDGGVASAAS(ph)PESKPS(ph)PGTK_		AALDGGVAS(0.013)AAS(0.981)PES(0.097)KPS(0.896)PGT(0.013)K	0	0	2	1	6	77532	79287	89323	87398	0	4262.5	0	815.82	3112.6	1112.2
718	7539;7540	Q5T7B8	KIF24	AALDHSCSPSK	11	Phospho (STY)	_AALDHS(ph)CSPSK_		AALDHS(0.782)CS(0.216)PS(0.002)K	0	0	1	2	6	111950	112610	139850	137070	14525	2792.8	42965	35672	4280.1	61445
719	7539;7540	Q5T7B8	KIF24	AALDHSCSPSK	11	Phospho (STY)	_AALDHSCS(ph)PSK_		AALDHS(0.311)CS(0.582)PS(0.107)K	0	0	1	1	6	124050	118850	141760	142730	17742	69064	2589.6	29716	67671	47296
720	16310;16311	CON__P08727	KRT19	AALEDTLAETEAR	13	Phospho (STY)	_AALEDT(ph)LAETEAR_		AALEDT(0.772)LAET(0.228)EAR	0	0	1	3	2	89686	92269	101370	100490	0	0	1489.9	1482.1	0	42537
721	16310;16311	CON__P08727	KRT19	AALEDTLAETEAR	13	Phospho (STY)	_AALEDT(ph)LAETEAR_		AALEDT(1)LAETEAR	0	0	1	3	2	39736	30464	39663	31454	0	1107.6	2637	1212.7	0	22995
722	16310;16311	CON__P08727	KRT19	AALEDTLAETEAR	13	Phospho (STY)	_AALEDTLAET(ph)EAR_		AALEDT(0.104)LAET(0.896)EAR	0	0	1	3	3	52139	59581	62400	64120	0	0	0	899.41	0	19686
723	16310;16311	CON__P08727	KRT19	AALEDTLAETEAR	13	Phospho (STY)	_AALEDT(ph)LAETEAR_		AALEDT(1)LAETEAR	0	0	1	3	3	49280	39976	44859	49331	0	2479.6	3649	2897.7	0	47438
724	16310;16311	CON__P08727	KRT19	AALEDTLAETEAR	13	Phospho (STY)	_AALEDT(ph)LAETEAR_		AALEDT(0.971)LAET(0.029)EAR	0	0	1	3	4	44222	44018	44530	44148	0	242.7	3808.8	1237	0	33557
725	16310;16311	CON__P08727	KRT19	AALEDTLAETEAR	13	Phospho (STY)	_AALEDT(ph)LAETEAR_		AALEDT(0.999)LAET(0.001)EAR	0	0	1	4	1
726	16310;16311	CON__P08727	KRT19	AALEDTLAETEAR	13	Phospho (STY)	_AALEDT(ph)LAETEAR_		AALEDT(0.984)LAET(0.016)EAR	0	0	1	4	2	143630	123200	146100	159020	21064	16994	27818	30666	25519	17077
727	16310;16311	CON__P08727	KRT19	AALEDTLAETEAR	13	Phospho (STY)	_AALEDT(ph)LAETEAR_		AALEDT(1)LAETEAR	0	0	1	4	2	25930	27230	27334	30157	18445	18060	17932	13079	18287	15000
728	16310;16311	CON__P08727	KRT19	AALEDTLAETEAR	13	Phospho (STY)	_AALEDT(ph)LAETEAR_		AALEDT(0.891)LAET(0.109)EAR	0	0	1	4	3	45639	37944	52237	49367	26255	22039	19962	19778	22501	15761
729	16310;16311	CON__P08727	KRT19	AALEDTLAETEAR	13	Phospho (STY)	_AALEDT(ph)LAETEAR_		AALEDT(0.997)LAET(0.003)EAR	0	0	1	1	1	16285	11189	12615	11537	41.945	3667.1	0	2833.9	5092.7	3594
730	16310;16311	CON__P08727	KRT19	AALEDTLAETEAR	13	Phospho (STY)	_AALEDT(ph)LAETEAR_		AALEDT(0.998)LAET(0.002)EAR	0	0	1	1	2	150390	133780	160510	153040	0	0	0	0	6713.3	0
731	16310;16311	CON__P08727	KRT19	AALEDTLAETEAR	13	Phospho (STY)	_AALEDT(ph)LAETEAR_		AALEDT(1)LAETEAR	0	0	1	1	2
732	16310;16311	CON__P08727	KRT19	AALEDTLAETEAR	13	Phospho (STY)	_AALEDT(ph)LAETEAR_		AALEDT(0.948)LAET(0.052)EAR	0	0	1	1	3	83204	83398	98787	97642	0	3143.5	1178.3	1859.7	22398	639.04
733	16310;16311	CON__P08727	KRT19	AALEDTLAETEAR	13	Phospho (STY)	_AALEDT(ph)LAETEAR_		AALEDT(0.998)LAET(0.002)EAR	0	0	1	1	3	49934	40246	51535	49137	0	7934.2	1072.8	3522	14799	4630.5
734	16310;16311	CON__P08727	KRT19	AALEDTLAETEAR	13	Phospho (STY)	_AALEDT(ph)LAETEAR_		AALEDT(0.974)LAET(0.026)EAR	0	0	1	2	2	148030	142960	159760	156750	0	0	1397.4	1676.3	0	4417.7
735	16310;16311	CON__P08727	KRT19	AALEDTLAETEAR	13	Phospho (STY)	_AALEDT(ph)LAETEAR_		AALEDT(1)LAETEAR	0	0	1	2	2	42007	33358	37268	35693	0	1564.5	3171.5	1289.1	0	6162.3
736	16310;16311	CON__P08727	KRT19	AALEDTLAETEAR	13	Phospho (STY)	_AALEDT(ph)LAETEAR_		AALEDT(0.954)LAET(0.046)EAR	0	0	1	2	3	100860	97082	113140	109630	0	0	3878.9	3028.9	0	12447
737	16310;16311	CON__P08727	KRT19	AALEDTLAETEAR	13	Phospho (STY)	_AALEDT(ph)LAETEAR_		AALEDT(1)LAETEAR	0	0	1	2	3	47252	40776	41873	42830	0	26.702	2675.5	3282.5	0	12460
738	16310;16311	CON__P08727	KRT19	AALEDTLAETEAR	13	Phospho (STY)	_AALEDT(ph)LAETEAR_		AALEDT(0.992)LAET(0.008)EAR	0	0	1	2	4	44664	42191	53149	46730	0	0	2923.8	1906.7	0	8435.8
739	11040	Q92932	PTPRN2	AALGESGEQADGPK	14	Phospho (STY)	_AALGES(ph)GEQADGPK_		AALGES(1)GEQADGPK	0	0	1	4	3	103710	96640	117390	110040	31645	27257	42306	49117	70665	59740
740	11040	Q92932	PTPRN2	AALGESGEQADGPK	14	Phospho (STY)	_AALGES(ph)GEQADGPK_		AALGES(1)GEQADGPK	0	0	1	4	4	221640	219340	228400	253520	22848	21603	49010	50842	74603	70424
741	11040	Q92932	PTPRN2	AALGESGEQADGPK	14	Phospho (STY)	_AALGES(ph)GEQADGPK_		AALGES(1)GEQADGPK	0	0	1	4	4
742	11040	Q92932	PTPRN2	AALGESGEQADGPK	14	Phospho (STY)	_AALGES(ph)GEQADGPK_		AALGES(1)GEQADGPK	0	0	1	4	4
743	11040	Q92932	PTPRN2	AALGESGEQADGPK	14	Phospho (STY)	_AALGES(ph)GEQADGPK_		AALGES(1)GEQADGPK	0	0	1	1	3	16358	11760	12534	15539	1184.5	25169	0	3950.5	32414	4174.4
744	109;16277;16278	A6NFI3	ZNF316	AALHTTPDSPAAQLER	16	Acetyl (Protein N-term),Phospho (STY)	_(ac)AALHT(ph)TPDSPAAQLER_		AALHT(0.359)T(0.359)PDS(0.281)PAAQLER	1	0	1	2	6	32353	36711	37407	35615	0	1028.9	1452	0	0	2900.1
745	109;16277;16278	A6NFI3	ZNF316	AALHTTPDSPAAQLER	16	Acetyl (Protein N-term),Phospho (STY)	_(ac)AALHTTPDS(ph)PAAQLER_		AALHT(0.1)T(0.1)PDS(0.8)PAAQLER	1	0	1	3	4	66528	63334	78594	77360	107.16	1286.4	3936.9	3143.1	0	35898
746	109;16277;16278	A6NFI3	ZNF316	AALHTTPDSPAAQLER	16	Acetyl (Protein N-term),Phospho (STY)	_(ac)AALHTTPDS(ph)PAAQLER_		AALHT(0.028)T(0.14)PDS(0.833)PAAQLER	1	0	1	3	5	86438	80996	95676	96348	0	2637.6	3047.7	1982.7	0	27612
747	109;16277;16278	A6NFI3	ZNF316	AALHTTPDSPAAQLER	16	Acetyl (Protein N-term),Phospho (STY)	_(ac)AALHTTPDS(ph)PAAQLER_		AALHT(0.049)T(0.363)PDS(0.588)PAAQLER	1	0	1	3	6	265590	264310	305360	306450	0	7585.7	7439.9	4544.6	0	53528
748	109;16277;16278	A6NFI3	ZNF316	AALHTTPDSPAAQLER	16	Acetyl (Protein N-term),Phospho (STY)	_(ac)AALHTTPDS(ph)PAAQLER_		AALHTT(0.001)PDS(0.999)PAAQLER	1	0	1	4	5	101420	86374	113430	106350	125130	49222	61967	65007	42477	33443
749	109;16277;16278	A6NFI3	ZNF316	AALHTTPDSPAAQLER	16	Acetyl (Protein N-term),Phospho (STY)	_(ac)AALHTTPDS(ph)PAAQLER_		AALHT(0.025)T(0.025)PDS(0.95)PAAQLER	1	0	1	1	4	60512	54716	62702	64256	688.32	8381	2018.7	1034.8	11066	5458.9
750	109;16277;16278	A6NFI3	ZNF316	AALHTTPDSPAAQLER	16	Acetyl (Protein N-term),Phospho (STY)	_(ac)AALHTTPDS(ph)PAAQLER_		AALHTT(0.004)PDS(0.996)PAAQLER	1	0	1	1	5	108810	100770	118220	119340	68.793	6493.8	910.8	2619.8	8695.9	4680
751	109;16277;16278	A6NFI3	ZNF316	AALHTTPDSPAAQLER	16	Acetyl (Protein N-term),Phospho (STY)	_(ac)AALHTTPDS(ph)PAAQLER_		AALHT(0.169)T(0.169)PDS(0.661)PAAQLER	1	0	1	1	5	26808	23449	27056	26889	0	1494.3	0	0	1810.7	922.66
752	109;16277;16278	A6NFI3	ZNF316	AALHTTPDSPAAQLER	16	Acetyl (Protein N-term),Phospho (STY)	_(ac)AALHTTPDS(ph)PAAQLER_		AALHTT(0.001)PDS(0.999)PAAQLER	1	0	1	2	4	57522	60980	67586	73004	0	0	5768.5	3067.1	0	12641
753	109;16277;16278	A6NFI3	ZNF316	AALHTTPDSPAAQLER	16	Acetyl (Protein N-term),Phospho (STY)	_(ac)AALHTTPDS(ph)PAAQLER_		AALHT(0.183)T(0.183)PDS(0.633)PAAQLER	1	0	1	2	5	72527	74703	86015	85417	1193.3	2380.2	5440.1	2675.7	1003.8	10518
754	11731	Q96QT4	TRPM7	AALIPDWLQDRPSNR	15	Phospho (STY)	_AALIPDWLQDRPS(ph)NR_		AALIPDWLQDRPS(1)NR	0	0	1	1	7	15438	15625	20900	18793	0	4705.6	0	1574.4	3741.1	1267.6
755	19105	Q96MW1	CCDC43	AALLAQYADVTDEEDEADEK	20	Phospho (STY)	_AALLAQYADVT(ph)DEEDEADEK_		AALLAQY(0.013)ADVT(0.987)DEEDEADEK	0	0	1	3	3	16361	16736	21330	17201	0	632.98	0	0	0	2194.5
756	19105	Q96MW1	CCDC43	AALLAQYADVTDEEDEADEK	20	Phospho (STY)	_AALLAQYADVT(ph)DEEDEADEK_		AALLAQY(0.009)ADVT(0.991)DEEDEADEK	0	0	1	3	4	11678	12846	12441	13374	0	376.67	0	0	0	0
757	19105	Q96MW1	CCDC43	AALLAQYADVTDEEDEADEK	20	Phospho (STY)	_AALLAQYADVT(ph)DEEDEADEK_		AALLAQY(0.042)ADVT(0.958)DEEDEADEK	0	0	1	4	3	11396	13132	13153	14282	1506.2	1814	1345.1	2763.2	1421.9	785.63
758	19105	Q96MW1	CCDC43	AALLAQYADVTDEEDEADEK	20	Phospho (STY)	_AALLAQYADVT(ph)DEEDEADEK_		AALLAQY(0.013)ADVT(0.987)DEEDEADEK	0	0	1	4	4	13989	15736	16998	19373	4378.9	204.45	0	2234.6	1838.3	1171.4
759	19105	Q96MW1	CCDC43	AALLAQYADVTDEEDEADEK	20	Phospho (STY)	_AALLAQYADVT(ph)DEEDEADEK_		AALLAQY(0.008)ADVT(0.992)DEEDEADEK	0	0	1	1	3	23860	26906	30684	26538	0	1074.9	0	0	0	0
760	19105	Q96MW1	CCDC43	AALLAQYADVTDEEDEADEK	20	Phospho (STY)	_AALLAQYADVT(ph)DEEDEADEK_		AALLAQY(0.008)ADVT(0.992)DEEDEADEK	0	0	1	1	4	13514	12264	18942	15448	170.87	430.49	0	0	0	0
761	19105	Q96MW1	CCDC43	AALLAQYADVTDEEDEADEK	20	Phospho (STY)	_AALLAQYADVT(ph)DEEDEADEK_		AALLAQY(0.035)ADVT(0.965)DEEDEADEK	0	0	1	2	3	22757	15085	22714	20349	0	1038.5	0	0	0	0
762	19105	Q96MW1	CCDC43	AALLAQYADVTDEEDEADEK	20	Phospho (STY)	_AALLAQYADVT(ph)DEEDEADEK_		AALLAQY(0.006)ADVT(0.994)DEEDEADEK	0	0	1	2	4	13749	12970	13100	18798	748.68	0	0	0	0	0
763	19105	Q96MW1	CCDC43	AALLAQYADVTDEEDEADEK	20	Phospho (STY)	_AALLAQYADVT(ph)DEEDEADEK_		AALLAQY(0.05)ADVT(0.95)DEEDEADEK	0	0	1	2	5	10610	9890	12044	12536	240.09	0	0	0	0	0
764	4178	P50914	RPL14	AALLKASPK	9	Phospho (STY)	_AALLKAS(ph)PK_		AALLKAS(1)PK	0	0	1	3	6	134290	126140	149300	144950	0	2784.4	7338.1	2151.2	995.5	47706
765	4178	P50914	RPL14	AALLKASPK	9	Phospho (STY)	_AALLKAS(ph)PK_		AALLKAS(1)PK	0	0	1	1	6	151430	144650	168640	167750	5841.5	20623	12031	11403	20773	14596
766	5353;17676	Q10586	DBP	AALPAATTPGPGLETAGPADAPAGAVVGGGSPR	33	Phospho (STY)	_AALPAATTPGPGLETAGPADAPAGAVVGGGS(ph)PR_		AALPAATT(0.001)PGPGLET(0.004)AGPADAPAGAVVGGGS(0.995)PR	0	0	1	3	2	20856	20485	23871	19187	0	0	0	0	0	2462.4
767	5353;17676	Q10586	DBP	AALPAATTPGPGLETAGPADAPAGAVVGGGSPR	33	Phospho (STY)	_AALPAATTPGPGLETAGPADAPAGAVVGGGS(ph)PR_		AALPAAT(0.002)T(0.014)PGPGLET(0.408)AGPADAPAGAVVGGGS(0.576)PR	0	0	1	3	3	9788.5	9805	9982	11143	0	527.89	0	0	0	2713.2
768	5353;17676	Q10586	DBP	AALPAATTPGPGLETAGPADAPAGAVVGGGSPR	33	Phospho (STY)	_AALPAATTPGPGLETAGPADAPAGAVVGGGS(ph)PR_		AALPAATT(0.001)PGPGLET(0.008)AGPADAPAGAVVGGGS(0.991)PR	0	0	1	3	3	28574	30023	30025	32604	0	274.4	0	0	0	1821.3
769	5353;17676	Q10586	DBP	AALPAATTPGPGLETAGPADAPAGAVVGGGSPR	33	Phospho (STY)	_AALPAATTPGPGLET(ph)AGPADAPAGAVVGGGSPR_		AALPAAT(0.002)T(0.012)PGPGLET(0.807)AGPADAPAGAVVGGGS(0.18)PR	0	0	1	4	2	15303	11891	18644	18594	3989.3	1485.2	2606.8	1993.1	1907.4	922.65
770	5353;17676	Q10586	DBP	AALPAATTPGPGLETAGPADAPAGAVVGGGSPR	33	Phospho (STY)	_AALPAATTPGPGLETAGPADAPAGAVVGGGS(ph)PR_		AALPAATTPGPGLET(0.001)AGPADAPAGAVVGGGS(0.999)PR	0	0	1	4	3	30153	24848	33256	27063	3624.7	3886.8	2860.2	2359.4	3225.8	2507.7
771	5353;17676	Q10586	DBP	AALPAATTPGPGLETAGPADAPAGAVVGGGSPR	33	Phospho (STY)	_AALPAATTPGPGLET(ph)AGPADAPAGAVVGGGSPR_		AALPAAT(0.008)T(0.075)PGPGLET(0.848)AGPADAPAGAVVGGGS(0.07)PR	0	0	1	4	3	8857.3	5167	6367.9	7551.6	4016.9	1220.7	0	1848.2	2161.7	1010.2
772	5353;17676	Q10586	DBP	AALPAATTPGPGLETAGPADAPAGAVVGGGSPR	33	Phospho (STY)	_AALPAATTPGPGLETAGPADAPAGAVVGGGS(ph)PR_		AALPAATT(0.001)PGPGLET(0.024)AGPADAPAGAVVGGGS(0.975)PR	0	0	1	1	2	10787	10626	15186	13546	522.88	1161.6	0	0	0	0
773	5353;17676	Q10586	DBP	AALPAATTPGPGLETAGPADAPAGAVVGGGSPR	33	Phospho (STY)	_AALPAATTPGPGLETAGPADAPAGAVVGGGS(ph)PR_		AALPAATTPGPGLET(0.001)AGPADAPAGAVVGGGS(0.999)PR	0	0	1	1	2	19953	18025	26156	26948	0	740.03	0	0	0	0
774	5353;17676	Q10586	DBP	AALPAATTPGPGLETAGPADAPAGAVVGGGSPR	33	Phospho (STY)	_AALPAATTPGPGLETAGPADAPAGAVVGGGS(ph)PR_		AALPAATT(0.003)PGPGLET(0.063)AGPADAPAGAVVGGGS(0.934)PR	0	0	1	1	3	8968	9328.9	12059	9292	364.37	1442.6	0	0	0	0
775	5353;17676	Q10586	DBP	AALPAATTPGPGLETAGPADAPAGAVVGGGSPR	33	Phospho (STY)	_AALPAATTPGPGLETAGPADAPAGAVVGGGS(ph)PR_		AALPAATTPGPGLETAGPADAPAGAVVGGGS(1)PR	0	0	1	1	3	24867	27835	31579	28069	0	1155.9	0	0	1253.4	0
776	5353;17676	Q10586	DBP	AALPAATTPGPGLETAGPADAPAGAVVGGGSPR	33	Phospho (STY)	_AALPAATTPGPGLETAGPADAPAGAVVGGGS(ph)PR_		AALPAATTPGPGLETAGPADAPAGAVVGGGS(0.999)PR	0	0	1	2	2	15518	18082	22114	20312	0	517.68	0	0	0	802.18
777	5353;17676	Q10586	DBP	AALPAATTPGPGLETAGPADAPAGAVVGGGSPR	33	Phospho (STY)	_AALPAATTPGPGLETAGPADAPAGAVVGGGS(ph)PR_		AALPAATTPGPGLET(0.02)AGPADAPAGAVVGGGS(0.98)PR	0	0	1	2	2	15244	16264	17303	16996	0	147.34	0	0	0	0
778	5353;17676	Q10586	DBP	AALPAATTPGPGLETAGPADAPAGAVVGGGSPR	33	Phospho (STY)	_AALPAATTPGPGLETAGPADAPAGAVVGGGS(ph)PR_		AALPAATTPGPGLET(0.001)AGPADAPAGAVVGGGS(0.999)PR	0	0	1	2	3	9644.8	10105	11668	12305	361.83	0	0	0	0	0
779	5353;17676	Q10586	DBP	AALPAATTPGPGLETAGPADAPAGAVVGGGSPR	33	Phospho (STY)	_AALPAATTPGPGLETAGPADAPAGAVVGGGS(ph)PR_		AALPAATTPGPGLET(0.001)AGPADAPAGAVVGGGS(0.999)PR	0	0	1	2	3	30283	24852	32959	28961	0	47.169	0	0	0	0
780	1089	O43524	FOXO3	AALQTAPESADDSPSQLSK	19	Phospho (STY)	_AALQTAPESADDS(ph)PSQLSK_		AALQT(0.001)APES(0.028)ADDS(0.941)PS(0.028)QLS(0.003)K	0	0	1	4	4
781	5010	Q04637	EIF4G1	AALSEEELEK	10	Phospho (STY)	_AALS(ph)EEELEK_		AALS(1)EEELEK	0	0	1	3	2	46675	36580	50547	49227	0	0	0	560.73	0	69067
782	5010	Q04637	EIF4G1	AALSEEELEK	10	Phospho (STY)	_AALS(ph)EEELEK_		AALS(1)EEELEK	0	0	1	3	3	153860	144360	166230	169750	0	0	3217.1	5086.4	0	325610
783	5010	Q04637	EIF4G1	AALSEEELEK	10	Phospho (STY)	_AALS(ph)EEELEK_		AALS(1)EEELEK	0	0	1	3	4	88790	85427	105370	103510	0	0	3962.3	956.86	0	193490
784	5010	Q04637	EIF4G1	AALSEEELEK	10	Phospho (STY)	_AALS(ph)EEELEK_		AALS(1)EEELEK	0	0	1	4	2	37401	39524	45201	45458	96030	54074	102210	118190	119070	111560
785	5010	Q04637	EIF4G1	AALSEEELEK	10	Phospho (STY)	_AALS(ph)EEELEK_		AALS(1)EEELEK	0	0	1	4	2	12242	13640	15949	12320	17678	13353	18565	27029	22126	19254
786	5010	Q04637	EIF4G1	AALSEEELEK	10	Phospho (STY)	_AALS(ph)EEELEK_		AALS(1)EEELEK	0	0	1	4	3	69678	58923	72488	67393	169590	99462	189470	234550	236790	203530
787	5010	Q04637	EIF4G1	AALSEEELEK	10	Phospho (STY)	_AALS(ph)EEELEK_		AALS(1)EEELEK	0	0	1	4	4	40575	44304	52448	50917	114580	61506	119840	160990	159260	138430
788	5010	Q04637	EIF4G1	AALSEEELEK	10	Phospho (STY)	_AALS(ph)EEELEK_		AALS(1)EEELEK	0	0	1	1	2	56675	56769	66737	62355	0	5404.2	0	1760	15540	2703.7
789	5010	Q04637	EIF4G1	AALSEEELEK	10	Phospho (STY)	_AALS(ph)EEELEK_		AALS(1)EEELEK	0	0	1	1	3	89763	74688	99930	102170	3198.2	28888	0	4368.7	29183	4123.9
790	5010	Q04637	EIF4G1	AALSEEELEK	10	Phospho (STY)	_AALS(ph)EEELEK_		AALS(1)EEELEK	0	0	1	1	4	49186	54879	53641	55512	0	27777	0	722.61	15257	0
791	5010	Q04637	EIF4G1	AALSEEELEK	10	Phospho (STY)	_AALS(ph)EEELEK_		AALS(1)EEELEK	0	0	1	2	2	40248	42608	45445	44595	0	806.71	1076.3	764.19	0	3634.4
792	5010	Q04637	EIF4G1	AALSEEELEK	10	Phospho (STY)	_AALS(ph)EEELEK_		AALS(1)EEELEK	0	0	1	2	3	150620	147900	168890	154790	0	0	1565.2	2560.2	0	16185
793	5010	Q04637	EIF4G1	AALSEEELEK	10	Phospho (STY)	_AALS(ph)EEELEK_		AALS(1)EEELEK	0	0	1	2	4	114190	116980	123690	123440	0	0	2006.3	2012.6	0	15447
794	5010	Q04637	EIF4G1	AALSEEELEKK	11	Phospho (STY)	_AALS(ph)EEELEKK_		AALS(1)EEELEKK	0	0	1	4	6	140180	132760	159970	154440	215580	94559	211430	320910	232170	288050
795	5010	Q04637	EIF4G1	AALSEEELEKK	11	Phospho (STY)	_AALS(ph)EEELEKK_		AALS(1)EEELEKK	0	0	1	1	6	215320	199780	244680	249690	0	23178	3959.6	4682.6	55643	9784.2
796	7897	Q68E01	INTS3	AALSSPR	7	Phospho (STY)	_AALSS(ph)PR_		AALS(0.113)S(0.887)PR	0	0	1	2	6	144400	138160	157420	154100	0	1828.2	36365	18219	3835.4	29001
797	7897	Q68E01	INTS3	AALSSPR	7	Phospho (STY)	_AALSS(ph)PR_		AALS(0.032)S(0.968)PR	0	0	1	3	3	501880	491920	524270	557580	0	0	5093.5	0	3941.7	20918
798	7897	Q68E01	INTS3	AALSSPR	7	Phospho (STY)	_AALSS(ph)PR_		AALS(0.003)S(0.997)PR	0	0	1	3	4	819240	761400	789650	841360	0	0	7587.3	0	0	33967
799	7897	Q68E01	INTS3	AALSSPR	7	Phospho (STY)	_AALSS(ph)PR_		AALS(0.004)S(0.996)PR	0	0	1	3	5	398670	439960	455880	486760	0	0	7152.5	3781	0	28389
800	7897	Q68E01	INTS3	AALSSPR	7	Phospho (STY)	_AALSS(ph)PR_		AALS(0.118)S(0.882)PR	0	0	1	3	6	99109	93330	117650	113720	0	2863.2	14101	4625.5	1681.3	39724
801	7897	Q68E01	INTS3	AALSSPR	7	Phospho (STY)	_AALSS(ph)PR_		AALS(0.105)S(0.895)PR	0	0	1	4	1	51840	55669	62375	64082	3012.2	4094.1	2492.4	4331.2	6298.7	2906
802	7897	Q68E01	INTS3	AALSSPR	7	Phospho (STY)	_AALSS(ph)PR_		AALS(0.108)S(0.892)PR	0	0	1	4	2	148010	146940	164870	167150	0	4534.8	4540.1	5604.2	9043.9	5402.5
803	7897	Q68E01	INTS3	AALSSPR	7	Phospho (STY)	_AALSS(ph)PR_		AALS(0.052)S(0.948)PR	0	0	1	4	3	760420	707410	767940	802720	0	0	5291.3	14306	13941	8486.5
804	7897	Q68E01	INTS3	AALSSPR	7	Phospho (STY)	_AALSS(ph)PR_		AALS(0.003)S(0.997)PR	0	0	1	4	4	782970	738840	804330	842960	0	0	10469	8933.5	22178	10874
805	7897	Q68E01	INTS3	AALSSPR	7	Phospho (STY)	_AALSS(ph)PR_		AALS(0.039)S(0.961)PR	0	0	1	4	5	219980	215720	231810	254310	0	3787.4	10191	7123.4	14379	12352
806	7897	Q68E01	INTS3	AALSSPR	7	Phospho (STY)	_AALSS(ph)PR_		AALS(0.03)S(0.97)PR	0	0	1	1	2	113070	103280	124290	121320	0	3668.2	1940.1	4690.6	9351.3	4752.1
807	7897	Q68E01	INTS3	AALSSPR	7	Phospho (STY)	_AALSS(ph)PR_		AALS(0.039)S(0.961)PR	0	0	1	1	3	560760	510050	587940	573680	0	0	4372.5	5055.6	9491.9	4753.9
808	7897	Q68E01	INTS3	AALSSPR	7	Phospho (STY)	_AALSS(ph)PR_		AALS(0.004)S(0.996)PR	0	0	1	1	4	973080	921200	1020800	1045900	0	0	0	5801	11493	0
809	7897	Q68E01	INTS3	AALSSPR	7	Phospho (STY)	_AALSS(ph)PR_		AALS(0.003)S(0.997)PR	0	0	1	1	5	393440	362860	405950	402730	0	6336.4	2230.7	5322.2	9045	9575.5
810	7897	Q68E01	INTS3	AALSSPR	7	Phospho (STY)	_AALSS(ph)PR_		AALS(0.118)S(0.882)PR	0	0	1	1	6	180440	180590	202700	198560	4314.7	66668	9445.9	0	44426	33667
811	7897	Q68E01	INTS3	AALSSPR	7	Phospho (STY)	_AALSS(ph)PR_		AALS(0.095)S(0.905)PR	0	0	1	2	2	107350	106850	124580	122410	0	1714.9	7056.9	3635.6	2171.6	5653.1
812	7897	Q68E01	INTS3	AALSSPR	7	Phospho (STY)	_AALSS(ph)PR_		AALS(0.108)S(0.892)PR	0	0	1	2	3	705080	660220	756090	751330	0	0	4942.4	4662.9	0	5389.3
813	7897	Q68E01	INTS3	AALSSPR	7	Phospho (STY)	_AALSS(ph)PR_		AALS(0.002)S(0.998)PR	0	0	1	2	4	1401800	1285900	1558500	1537700	0	0	19170	0	0	0
814	7897	Q68E01	INTS3	AALSSPR	7	Phospho (STY)	_AALSS(ph)PR_		AALS(0.004)S(0.996)PR	0	0	1	2	5	696230	668730	766570	796380	0	0	7979.8	3551.3	0	4013.2
815	11088	Q969I6	SLC38A4	AAMSSQFANEDTESQK	16	Oxidation (M),Phospho (STY)	_AAM(ox)SSQFANEDTES(ph)QK_	AAM(1)SSQFANEDTESQK	AAMSSQFANEDT(0.249)ES(0.751)QK	0	1	1	1	4	67800	69191	80800	77366	975.56	13719	1739.5	3343.8	12727	5477.3
816	8012;8013	Q6KC79	NIPBL	AAMYDIISSPSK	12	Oxidation (M),Phospho (STY)	_AAM(ox)YDIISS(ph)PSK_	AAM(1)YDIISSPSK	AAMYDIIS(0.198)S(0.801)PS(0.001)K	0	1	1	2	6	84154	83326	83510	99647	0	728.9	2805.2	1600.5	0	6279.1
817	8012;8013	Q6KC79	NIPBL	AAMYDIISSPSK	12	Oxidation (M),Phospho (STY)	_AAM(ox)YDIIS(ph)SPSK_	AAM(1)YDIISSPSK	AAMY(0.005)DIIS(0.549)S(0.355)PS(0.091)K	0	1	1	2	6	65061	65926	63757	66128	0	600.87	2720.5	0	0	1898.1
818	8012;8013	Q6KC79	NIPBL	AAMYDIISSPSK	12	Oxidation (M),Phospho (STY)	_AAM(ox)YDIISS(ph)PSK_	AAM(1)YDIISSPSK	AAMY(0.003)DIIS(0.198)S(0.761)PS(0.038)K	0	1	1	3	2	34586	32488	38347	39719	0	0	0	0	1132.7	11769
819	8012;8013	Q6KC79	NIPBL	AAMYDIISSPSK	12	Oxidation (M),Phospho (STY)	_AAM(ox)YDIISS(ph)PSK_	AAM(1)YDIISSPSK	AAMYDIIS(0.195)S(0.803)PS(0.002)K	0	1	1	3	3	49722	45793	54405	58118	0	8.7154	0	706.06	0	17469
820	8012;8013	Q6KC79	NIPBL	AAMYDIISSPSK	12	Oxidation (M),Phospho (STY)	_AAM(ox)YDIIS(ph)SPSK_	AAM(1)YDIISSPSK	AAMY(0.002)DIIS(0.498)S(0.498)PS(0.003)K	0	1	1	3	3	113250	108470	120570	125770	0	0	0	416.63	0	31192
821	8012;8013	Q6KC79	NIPBL	AAMYDIISSPSK	12	Oxidation (M),Phospho (STY)	_AAM(ox)YDIISS(ph)PSK_	AAM(1)YDIISSPSK	AAMYDIIS(0.076)S(0.917)PS(0.007)K	0	1	1	3	4	81101	79413	87336	85653	0	1158.2	0	839.43	0	13644
822	8012;8013	Q6KC79	NIPBL	AAMYDIISSPSK	12	Oxidation (M),Phospho (STY)	_AAM(ox)YDIIS(ph)SPSK_	AAM(1)YDIISSPSK	AAMYDIIS(0.56)S(0.439)PS(0.001)K	0	1	1	3	4	105010	106800	116000	117710	0	0	0	0	0	13138
823	8012;8013	Q6KC79	NIPBL	AAMYDIISSPSK	12	Oxidation (M),Phospho (STY)	_AAM(ox)YDIIS(ph)SPSK_	AAM(1)YDIISSPSK	AAMYDIIS(0.859)S(0.119)PS(0.022)K	0	1	1	3	5	68865	74732	82409	77983	0	0	0	0	0	13112
824	8012;8013	Q6KC79	NIPBL	AAMYDIISSPSK	12	Oxidation (M),Phospho (STY)	_AAM(ox)YDIISS(ph)PSK_	AAM(1)YDIISSPSK	AAMYDIIS(0.052)S(0.941)PS(0.007)K	0	1	1	3	5	79592	72825	83689	87769	0	0	1661.4	1004.5	0	15875
825	8012;8013	Q6KC79	NIPBL	AAMYDIISSPSK	12	Oxidation (M),Phospho (STY)	_AAM(ox)YDIISS(ph)PSK_	AAM(1)YDIISSPSK	AAMY(0.003)DIIS(0.192)S(0.772)PS(0.034)K	0	1	1	3	6	89567	85579	99429	97411	0	2878.3	3225.4	1970.8	1407.8	75862
826	8012;8013	Q6KC79	NIPBL	AAMYDIISSPSK	12	Oxidation (M),Phospho (STY)	_AAM(ox)YDIISS(ph)PSK_	AAM(1)YDIISSPSK	AAMYDIIS(0.285)S(0.713)PS(0.001)K	0	1	1	4	2	25236	23841	29118	29979	25176	8788.7	18936	20720	13966	11924
827	8012;8013	Q6KC79	NIPBL	AAMYDIISSPSK	12	Oxidation (M),Phospho (STY)	_AAM(ox)YDIISS(ph)PSK_	AAM(1)YDIISSPSK	AAMYDIIS(0.082)S(0.916)PS(0.002)K	0	1	1	4	3	42827	38220	46980	42986	36056	14956	21768	34301	20764	11734
828	8012;8013	Q6KC79	NIPBL	AAMYDIISSPSK	12	Oxidation (M),Phospho (STY)	_AAM(ox)YDIIS(ph)SPSK_	AAM(1)YDIISSPSK	AAMY(0.051)DIIS(0.674)S(0.247)PS(0.029)K	0	1	1	4	3	70093	67865	79029	85047	60637	18907	25746	55837	15744	18407
829	8012;8013	Q6KC79	NIPBL	AAMYDIISSPSK	12	Oxidation (M),Phospho (STY)	_AAM(ox)YDIIS(ph)SPSK_	AAM(1)YDIISSPSK	AAMY(0.001)DIIS(0.557)S(0.441)PSK	0	1	1	4	4	57849	53847	60686	61226	44932	10478	19512	36256	10964	9518.7
830	8012;8013	Q6KC79	NIPBL	AAMYDIISSPSK	12	Oxidation (M),Phospho (STY)	_AAM(ox)YDIISS(ph)PSK_	AAM(1)YDIISSPSK	AAMYDIIS(0.112)S(0.885)PS(0.004)K	0	1	1	4	4	61071	57321	66151	67667	42700	12502	22482	41671	14586	12720
831	8012;8013	Q6KC79	NIPBL	AAMYDIISSPSK	12	Oxidation (M),Phospho (STY)	_AAM(ox)YDIISS(ph)PSK_	AAM(1)YDIISSPSK	AAMYDIIS(0.049)S(0.945)PS(0.006)K	0	1	1	4	5	88844	81731	92831	94871	64526	15301	25988	46392	24294	13733
832	8012;8013	Q6KC79	NIPBL	AAMYDIISSPSK	12	Oxidation (M),Phospho (STY)	_AAM(ox)YDIIS(ph)SPSK_	AAM(1)YDIISSPSK	AAMY(0.107)DIIS(0.437)S(0.437)PS(0.018)K	0	1	1	4	5	62234	62694	74803	71041	45899	15668	25072	35371	11526	12295
833	8012;8013	Q6KC79	NIPBL	AAMYDIISSPSK	12	Oxidation (M),Phospho (STY)	_AAM(ox)YDIISS(ph)PSK_	AAM(1)YDIISSPSK	AAMY(0.001)DIIS(0.232)S(0.756)PS(0.011)K	0	1	1	4	6	85927	83075	93228	94363	104440	29389	44881	78051	94247	40722
834	8012;8013	Q6KC79	NIPBL	AAMYDIISSPSK	12	Oxidation (M),Phospho (STY)	_AAM(ox)YDIISS(ph)PSK_	AAM(1)YDIISSPSK	AAMYDIIS(0.315)S(0.684)PS(0.001)K	0	1	1	1	2	28482	29565	40116	31655	0	2585.4	0	1484.2	2942.7	1552.1
835	8012;8013	Q6KC79	NIPBL	AAMYDIISSPSK	12	Oxidation (M),Phospho (STY)	_AAM(ox)YDIIS(ph)SPSK_	AAM(1)YDIISSPSK	AAMY(0.007)DIIS(0.488)S(0.488)PS(0.018)K	0	1	1	1	3	31050	33400	42287	38196	454.97	3081.4	0	983.14	4620.9	1506.5
836	8012;8013	Q6KC79	NIPBL	AAMYDIISSPSK	12	Oxidation (M),Phospho (STY)	_AAM(ox)YDIIS(ph)SPSK_	AAM(1)YDIISSPSK	AAMYDIIS(0.57)S(0.429)PS(0.001)K	0	1	1	1	3	138560	129710	146500	137490	0	0	0	0	1136.2	0
837	8012;8013	Q6KC79	NIPBL	AAMYDIISSPSK	12	Oxidation (M),Phospho (STY)	_AAM(ox)YDIISS(ph)PSK_	AAM(1)YDIISSPSK	AAMYDIIS(0.032)S(0.962)PS(0.005)K	0	1	1	1	4	89354	76993	96598	89289	0	3616.6	0	1356.2	1875.2	956.96
838	8012;8013	Q6KC79	NIPBL	AAMYDIISSPSK	12	Oxidation (M),Phospho (STY)	_AAM(ox)YDIISS(ph)PSK_	AAM(1)YDIISSPSK	AAMYDIIS(0.194)S(0.805)PS(0.001)K	0	1	1	1	4	108660	96044	115890	106530	0	2086.3	0	0	1011.5	0
839	8012;8013	Q6KC79	NIPBL	AAMYDIISSPSK	12	Oxidation (M),Phospho (STY)	_AAM(ox)YDIIS(ph)SPSK_	AAM(1)YDIISSPSK	AAMY(0.037)DIIS(0.749)S(0.207)PS(0.008)K	0	1	1	1	5	79316	68223	92515	79689	0	1007.3	0	1095.8	1059.9	0
840	8012;8013	Q6KC79	NIPBL	AAMYDIISSPSK	12	Oxidation (M),Phospho (STY)	_AAM(ox)YDIISS(ph)PSK_	AAM(1)YDIISSPSK	AAMY(0.002)DIIS(0.217)S(0.635)PS(0.146)K	0	1	1	1	5	77023	69624	91813	83972	1011.6	8545.6	1625.9	1250.5	5030.1	1477.2
841	8012;8013	Q6KC79	NIPBL	AAMYDIISSPSK	12	Oxidation (M),Phospho (STY)	_AAM(ox)YDIISS(ph)PSK_	AAM(1)YDIISSPSK	AAMY(0.003)DIIS(0.166)S(0.767)PS(0.064)K	0	1	1	1	6	83554	83749	94431	93549	1724.9	13612	2549.4	3970.3	9431.6	3781.8
842	8012;8013	Q6KC79	NIPBL	AAMYDIISSPSK	12	Oxidation (M),Phospho (STY)	_AAM(ox)YDIIS(ph)SPSK_	AAM(1)YDIISSPSK	AAMYDIIS(0.499)S(0.499)PS(0.003)K	0	1	1	1	6	126310	128970	136780	139210	0	5922.3	0	455.14	3918.2	1619.8
843	8012;8013	Q6KC79	NIPBL	AAMYDIISSPSK	12	Oxidation (M),Phospho (STY)	_AAM(ox)YDIISS(ph)PSK_	AAM(1)YDIISSPSK	AAMY(0.002)DIIS(0.178)S(0.791)PS(0.03)K	0	1	1	2	2	25349	28557	30953	30285	0	960.1	0	0	0	1924.3
844	8012;8013	Q6KC79	NIPBL	AAMYDIISSPSK	12	Oxidation (M),Phospho (STY)	_AAM(ox)YDIISS(ph)PSK_	AAM(1)YDIISSPSK	AAMYDIIS(0.008)S(0.988)PS(0.004)K	0	1	1	2	3	91734	86370	97627	102790	0	0	1373	0	0	1641.9
845	8012;8013	Q6KC79	NIPBL	AAMYDIISSPSK	12	Oxidation (M),Phospho (STY)	_AAM(ox)YDIIS(ph)SPSK_	AAM(1)YDIISSPSK	AAMY(0.068)DIIS(0.464)S(0.464)PS(0.004)K	0	1	1	2	3	110360	105720	119500	112740	0	0	0	0	0	0
846	8012;8013	Q6KC79	NIPBL	AAMYDIISSPSK	12	Oxidation (M),Phospho (STY)	_AAM(ox)YDIISS(ph)PSK_	AAM(1)YDIISSPSK	AAMY(0.001)DIIS(0.424)S(0.544)PS(0.032)K	0	1	1	2	4	59602	61245	76207	68492	73.254	2328.4	2077.3	0	0	2348.6
847	8012;8013	Q6KC79	NIPBL	AAMYDIISSPSK	12	Oxidation (M),Phospho (STY)	_AAM(ox)YDIIS(ph)SPSK_	AAM(1)YDIISSPSK	AAMY(0.003)DIIS(0.858)S(0.133)PS(0.006)K	0	1	1	2	4	47398	43210	65329	62667	555.63	2392.4	0	0	0	0
848	8012;8013	Q6KC79	NIPBL	AAMYDIISSPSK	12	Oxidation (M),Phospho (STY)	_AAM(ox)YDIISS(ph)PSK_	AAM(1)YDIISSPSK	AAMYDIIS(0.066)S(0.932)PS(0.002)K	0	1	1	2	5	53813	53119	66770	65941	373.1	366.22	2873.9	1166.8	0	3528.8
849	8012;8013	Q6KC79	NIPBL	AAMYDIISSPSK	12	Oxidation (M),Phospho (STY)	_AAM(ox)YDIIS(ph)SPSK_	AAM(1)YDIISSPSK	AAMY(0.174)DIIS(0.378)S(0.378)PS(0.071)K	0	1	1	2	5	64652	61256	71920	74395	0	1495.2	0	0	0	0
850	8012;8013	Q6KC79	NIPBL	AAMYDIISSPSK	12	Phospho (STY)	_AAMYDIISS(ph)PSK_		AAMYDIIS(0.011)S(0.986)PS(0.003)K	0	0	1	2	6	161780	159650	184510	188020	0	5285	1410.1	1378.7	0	1970.6
851	8012;8013	Q6KC79	NIPBL	AAMYDIISSPSK	12	Phospho (STY)	_AAMYDIIS(ph)SPSK_		AAMYDIIS(0.5)S(0.5)PS(0.001)K	0	0	1	2	6	172360	164300	188560	191100	0	0	1967.1	0	0	2962.7
852	8012;8013	Q6KC79	NIPBL	AAMYDIISSPSK	12	Phospho (STY)	_AAMYDIIS(ph)SPSK_		AAMY(0.001)DIIS(0.481)S(0.481)PS(0.036)K	0	0	1	2	7	27917	30102	38355	37676	982.35	966.17	3196.5	1281.3	0	5386.1
853	8012;8013	Q6KC79	NIPBL	AAMYDIISSPSK	12	Phospho (STY)	_AAMYDIISS(ph)PSK_		AAMYDIIS(0.182)S(0.772)PS(0.045)K	0	0	1	3	2	13187	15840	14678	16669	611.7	612.62	0	0	0	3742.8
854	8012;8013	Q6KC79	NIPBL	AAMYDIISSPSK	12	Phospho (STY)	_AAMYDIISS(ph)PSK_		AAMYDIIS(0.225)S(0.775)PS(0.001)K	0	0	1	3	3	64016	67405	75040	71024	0	1678.4	1117.9	0	0	4407.1
855	8012;8013	Q6KC79	NIPBL	AAMYDIISSPSK	12	Phospho (STY)	_AAMYDIISS(ph)PSK_		AAMYDIIS(0.151)S(0.848)PS(0.002)K	0	0	1	3	3	69132	68795	80759	75278	0	0	0	0	0	3149.3
856	8012;8013	Q6KC79	NIPBL	AAMYDIISSPSK	12	Phospho (STY)	_AAMYDIISS(ph)PSK_		AAMYDIIS(0.034)S(0.966)PSK	0	0	1	3	4	138660	137020	166480	159240	0	0	1741.7	0	0	7000.9
857	8012;8013	Q6KC79	NIPBL	AAMYDIISSPSK	12	Phospho (STY)	_AAMYDIISS(ph)PSK_		AAMYDIIS(0.225)S(0.768)PS(0.007)K	0	0	1	3	4	128600	120470	138220	137060	0	0	0	0	0	3377
858	8012;8013	Q6KC79	NIPBL	AAMYDIISSPSK	12	Phospho (STY)	_AAMYDIISS(ph)PSK_		AAMYDIIS(0.031)S(0.966)PS(0.004)K	0	0	1	3	5	183060	168610	210460	195160	0	6765.8	920.43	0	0	14051
859	8012;8013	Q6KC79	NIPBL	AAMYDIISSPSK	12	Phospho (STY)	_AAMYDIIS(ph)SPSK_		AAMYDIIS(0.497)S(0.497)PS(0.006)K	0	0	1	3	5	152220	151700	172320	178680	0	0	0	0	0	3125.8
860	8012;8013	Q6KC79	NIPBL	AAMYDIISSPSK	12	Phospho (STY)	_AAMYDIISS(ph)PSK_		AAMYDIIS(0.199)S(0.801)PS(0.001)K	0	0	1	3	6	88729	87105	110080	108280	205.57	3280.2	1187.1	0	0	9111.2
861	8012;8013	Q6KC79	NIPBL	AAMYDIISSPSK	12	Phospho (STY)	_AAMYDIISS(ph)PSK_		AAMYDIIS(0.091)S(0.892)PS(0.017)K	0	0	1	3	6	161720	147590	178920	179290	0	0	1110.6	0	0	7195.8
862	8012;8013	Q6KC79	NIPBL	AAMYDIISSPSK	12	Phospho (STY)	_AAMYDIISS(ph)PSK_		AAMYDIIS(0.181)S(0.787)PS(0.032)K	0	0	1	3	7	26023	26820	31699	30215	246.03	2202.8	992.05	684.28	0	7379.8
863	8012;8013	Q6KC79	NIPBL	AAMYDIISSPSK	12	Phospho (STY)	_AAMYDIISS(ph)PSK_		AAMYDIIS(0.169)S(0.815)PS(0.016)K	0	0	1	4	2	18904	19438	22175	26717	10459	1347.9	2634	3802.6	2670.5	2874.7
864	8012;8013	Q6KC79	NIPBL	AAMYDIISSPSK	12	Phospho (STY)	_AAMYDIISS(ph)PSK_		AAMYDIIS(0.251)S(0.749)PSK	0	0	1	4	3	79682	73665	80443	84506	17040	2553.2	8094.4	6156.1	5076.3	1800.8
865	8012;8013	Q6KC79	NIPBL	AAMYDIISSPSK	12	Phospho (STY)	_AAMYDIISS(ph)PSK_		AAMYDIIS(0.088)S(0.912)PSK	0	0	1	4	3	83944	0	106040	87499	0	2850.9	4418.6	5904.8	5501.1	3002.3
866	8012;8013	Q6KC79	NIPBL	AAMYDIISSPSK	12	Phospho (STY)	_AAMYDIIS(ph)SPSK_		AAMYDIIS(0.635)S(0.365)PS(0.001)K	0	0	1	4	4	131400	118550	142300	145770	27636	7619.2	14276	11364	8342.4	2731
867	8012;8013	Q6KC79	NIPBL	AAMYDIISSPSK	12	Phospho (STY)	_AAMYDIIS(ph)SPSK_		AAMYDIIS(0.499)S(0.499)PS(0.001)K	0	0	1	4	4	125180	112960	132390	133890	14146	157.39	5364.7	6352.6	7163	2569.7
868	8012;8013	Q6KC79	NIPBL	AAMYDIISSPSK	12	Phospho (STY)	_AAMYDIISS(ph)PSK_		AAMYDIIS(0.042)S(0.957)PS(0.001)K	0	0	1	4	5	138910	126280	154330	162760	36726	17645	25714	14683	14232	7675.2
869	8012;8013	Q6KC79	NIPBL	AAMYDIISSPSK	12	Phospho (STY)	_AAMYDIISS(ph)PSK_		AAMYDIIS(0.099)S(0.901)PSK	0	0	1	4	5	137030	122700	143340	139680	14196	518.58	7910.1	5737.3	6373.3	3796.7
870	8012;8013	Q6KC79	NIPBL	AAMYDIISSPSK	12	Phospho (STY)	_AAMYDIIS(ph)SPSK_		AAMYDIIS(0.621)S(0.379)PSK	0	0	1	4	6	113880	101350	123260	123680	25296	9598.6	15861	12168	12061	7569.9
871	8012;8013	Q6KC79	NIPBL	AAMYDIISSPSK	12	Phospho (STY)	_AAMYDIISS(ph)PSK_		AAMYDIIS(0.103)S(0.894)PS(0.003)K	0	0	1	4	6	120830	119450	128190	138960	24522	2834.9	8466.9	10865	9579.6	4899.2
872	8012;8013	Q6KC79	NIPBL	AAMYDIISSPSK	12	Phospho (STY)	_AAMYDIIS(ph)SPSK_		AAMY(0.021)DIIS(0.481)S(0.481)PS(0.017)K	0	0	1	4	7	42165	37302	43881	43898	19442	11307	10799	13511	13843	10713
873	8012;8013	Q6KC79	NIPBL	AAMYDIISSPSK	12	Phospho (STY)	_AAMYDIISS(ph)PSK_		AAMYDIIS(0.178)S(0.792)PS(0.03)K	0	0	1	1	2	12785	12259	13284	11333	0	396.74	0	1009.8	0	0
874	8012;8013	Q6KC79	NIPBL	AAMYDIISSPSK	12	Phospho (STY)	_AAMYDIISS(ph)PSK_		AAMYDIIS(0.175)S(0.825)PSK	0	0	1	1	3	65426	60953	80523	71951	0	2995.8	0	783.96	0	0
875	8012;8013	Q6KC79	NIPBL	AAMYDIISSPSK	12	Phospho (STY)	_AAMYDIISS(ph)PSK_		AAMYDIIS(0.106)S(0.891)PS(0.004)K	0	0	1	1	3	73346	64798	75587	72422	0	523.06	0	0	1084.8	0
876	8012;8013	Q6KC79	NIPBL	AAMYDIISSPSK	12	Phospho (STY)	_AAMYDIISS(ph)PSK_		AAMYDIIS(0.044)S(0.955)PS(0.001)K	0	0	1	1	4	118580	116210	132640	127600	0	1891.2	0	0	0	0
877	8012;8013	Q6KC79	NIPBL	AAMYDIISSPSK	12	Phospho (STY)	_AAMYDIIS(ph)SPSK_		AAMYDIIS(0.497)S(0.497)PS(0.007)K	0	0	1	1	4	139540	126050	148830	145680	0	0	0	0	0	0
878	8012;8013	Q6KC79	NIPBL	AAMYDIISSPSK	12	Phospho (STY)	_AAMYDIISS(ph)PSK_		AAMYDIIS(0.227)S(0.772)PS(0.001)K	0	0	1	1	5	93761	91119	104570	107410	0	2444.3	0	0	875.42	0
879	8012;8013	Q6KC79	NIPBL	AAMYDIISSPSK	12	Phospho (STY)	_AAMYDIISS(ph)PSK_		AAMYDIIS(0.037)S(0.951)PS(0.011)K	0	0	1	1	5	100960	100920	116990	104020	0	0	0	718.89	0	0
880	8012;8013	Q6KC79	NIPBL	AAMYDIISSPSK	12	Phospho (STY)	_AAMYDIISS(ph)PSK_		AAMYDIIS(0.023)S(0.975)PS(0.002)K	0	0	1	1	6	81581	80781	97630	94753	0	5882.3	0	2881.7	3360.2	1661.2
881	8012;8013	Q6KC79	NIPBL	AAMYDIISSPSK	12	Phospho (STY)	_AAMYDIISS(ph)PSK_		AAMYDIIS(0.169)S(0.815)PS(0.016)K	0	0	1	1	7	30666	28720	37617	39476	1176.6	8608.7	1570.3	1377.1	4852.1	2265.2
882	8012;8013	Q6KC79	NIPBL	AAMYDIISSPSK	12	Phospho (STY)	_AAMYDIISS(ph)PSK_		AAMYDIIS(0.178)S(0.792)PS(0.03)K	0	0	1	2	2	13320	14520	13306	17222	0	547.56	0	1239.9	0	1082.9
883	8012;8013	Q6KC79	NIPBL	AAMYDIISSPSK	12	Phospho (STY)	_AAMYDIISS(ph)PSK_		AAMYDIIS(0.231)S(0.769)PSK	0	0	1	2	3	54275	51365	56404	55555	0	135.79	0	0	0	0
884	8012;8013	Q6KC79	NIPBL	AAMYDIISSPSK	12	Phospho (STY)	_AAMYDIISS(ph)PSK_		AAMYDIIS(0.121)S(0.878)PS(0.001)K	0	0	1	2	3	65857	0	72716	75788	1077.1	0	0	0	0	0
885	8012;8013	Q6KC79	NIPBL	AAMYDIISSPSK	12	Phospho (STY)	_AAMYDIISS(ph)PSK_		AAMYDIIS(0.075)S(0.919)PS(0.006)K	0	0	1	2	4	147970	146320	154920	154930	0	0	0	0	0	0
886	8012;8013	Q6KC79	NIPBL	AAMYDIISSPSK	12	Phospho (STY)	_AAMYDIISS(ph)PSK_		AAMYDIIS(0.201)S(0.799)PS(0.001)K	0	0	1	2	4	127920	124750	142950	141750	0	946.97	0	0	0	0
887	8012;8013	Q6KC79	NIPBL	AAMYDIISSPSK	12	Phospho (STY)	_AAMYDIISS(ph)PSK_		AAMYDIIS(0.288)S(0.71)PS(0.002)K	0	0	1	2	5	153350	161520	185290	196750	0	1164.6	1287.6	1102.4	0	0
888	8012;8013	Q6KC79	NIPBL	AAMYDIISSPSK	12	Phospho (STY)	_AAMYDIIS(ph)SPSK_		AAMY(0.001)DIIS(0.978)S(0.02)PS(0.001)K	0	0	1	2	5	137020	136500	155250	155020	2268.5	5923.2	798.43	0	0	0
889	18257	Q5VZL5	ZMYM4	AANQVEETLHTHLPQTPETNFR	22	Phospho (STY)	_AANQVEETLHTHLPQT(ph)PETNFR_		AANQVEET(0.013)LHT(0.026)HLPQT(0.845)PET(0.116)NFR	0	0	1	2	7	46600	47161	50804	54004	0	2213.4	2409.6	976.2	0	4324.6
890	18257	Q5VZL5	ZMYM4	AANQVEETLHTHLPQTPETNFR	22	Phospho (STY)	_AANQVEETLHTHLPQT(ph)PETNFR_		AANQVEETLHTHLPQT(0.962)PET(0.038)NFR	0	0	1	1	6	50031	50466	53044	64692	140.05	8328.9	1338.7	2660.3	5797.9	3093.3
891	1717;16640	O94811	TPPP	AANRTPPKSPGDPSK	15	2 Phospho (STY)	_AANRT(ph)PPKS(ph)PGDPSK_		AANRT(1)PPKS(0.747)PGDPS(0.253)K	0	0	2	4	6	45748	42007	48509	51549	44892	30305	60307	209490	149770	148580
892	1717;16640	O94811	TPPP	AANRTPPKSPGDPSK	15	Phospho (STY)	_AANRT(ph)PPKSPGDPSK_		AANRT(0.998)PPKS(0.002)PGDPSK	0	0	1	4	7	64284	66005	74375	74677	42553	31288	67675	291820	155800	165110
893	16775	P05129	PRKCG	AAPALTPPDR	10	Phospho (STY)	_AAPALT(ph)PPDR_		AAPALT(1)PPDR	0	0	1	4	3	31226	31297	33528	41398	48268	52439	84637	54936	62708	52326
894	16775	P05129	PRKCG	AAPALTPPDR	10	Phospho (STY)	_AAPALT(ph)PPDR_		AAPALT(1)PPDR	0	0	1	4	3	24240	12328	16211	17236	11324	9741.5	12753	9228.5	11132	6303.4
895	16775	P05129	PRKCG	AAPALTPPDR	10	Phospho (STY)	_AAPALT(ph)PPDR_		AAPALT(1)PPDR	0	0	1	4	4
896	16775	P05129	PRKCG	AAPALTPPDR	10	Phospho (STY)	_AAPALT(ph)PPDR_		AAPALT(1)PPDR	0	0	1	4	4
897	16775	P05129	PRKCG	AAPALTPPDR	10	Phospho (STY)	_AAPALT(ph)PPDR_		AAPALT(1)PPDR	0	0	1	2	4
898	6185	Q14244	MAP7	AAPAQVRPPSPGNIR	15	Phospho (STY)	_AAPAQVRPPS(ph)PGNIR_		AAPAQVRPPS(1)PGNIR	0	0	1	2	6	105880	101660	113680	120070	0	1348	16512	5023.3	1143.8	27718
899	6185	Q14244	MAP7	AAPAQVRPPSPGNIR	15	Phospho (STY)	_AAPAQVRPPS(ph)PGNIR_		AAPAQVRPPS(1)PGNIR	0	0	1	3	5	45159	50175	50942	58360	1041.7	2364.3	5715	4426	0	78054
900	6185	Q14244	MAP7	AAPAQVRPPSPGNIR	15	Phospho (STY)	_AAPAQVRPPS(ph)PGNIR_		AAPAQVRPPS(1)PGNIR	0	0	1	3	6	54705	52971	0	65817	2361.6	2367.5	5886.8	5162.7	0	138260
901	6185	Q14244	MAP7	AAPAQVRPPSPGNIR	15	Phospho (STY)	_AAPAQVRPPS(ph)PGNIR_		AAPAQVRPPS(1)PGNIR	0	0	1	3	7
902	6185	Q14244	MAP7	AAPAQVRPPSPGNIR	15	Phospho (STY)	_AAPAQVRPPS(ph)PGNIR_		AAPAQVRPPS(1)PGNIR	0	0	1	4	5	31627	30074	31359	43197	60774	27312	44603	67500	76286	46738
903	6185	Q14244	MAP7	AAPAQVRPPSPGNIR	15	Phospho (STY)	_AAPAQVRPPS(ph)PGNIR_		AAPAQVRPPS(1)PGNIR	0	0	1	4	6	65611	59081	83122	75874	254970	42834	199760	347530	307830	153630
904	6185	Q14244	MAP7	AAPAQVRPPSPGNIR	15	Phospho (STY)	_AAPAQVRPPS(ph)PGNIR_		AAPAQVRPPS(1)PGNIR	0	0	1	1	6	103260	101180	117040	120740	340.3	28161	4319.1	12865	36957	19409
905	6185	Q14244	MAP7	AAPAQVRPPSPGNIRPVK	18	Phospho (STY)	_AAPAQVRPPS(ph)PGNIRPVK_		AAPAQVRPPS(1)PGNIRPVK	0	0	1	2	6	104270	109650	121610	138390	0	2461.2	4298.6	1750.2	1337.3	8453
906	6185	Q14244	MAP7	AAPAQVRPPSPGNIRPVK	18	Phospho (STY)	_AAPAQVRPPS(ph)PGNIRPVK_		AAPAQVRPPS(1)PGNIRPVK	0	0	1	2	6	86785	85956	91647	96982	968.31	1880.2	4563.3	3336	1166	6443.5
907	6185	Q14244	MAP7	AAPAQVRPPSPGNIRPVK	18	Phospho (STY)	_AAPAQVRPPS(ph)PGNIRPVK_		AAPAQVRPPS(1)PGNIRPVK	0	0	1	2	7	553510	541910	608470	598260	0	13959	4724	0	0	6413.1
908	6185	Q14244	MAP7	AAPAQVRPPSPGNIRPVK	18	Phospho (STY)	_AAPAQVRPPS(ph)PGNIRPVK_		AAPAQVRPPS(1)PGNIRPVK	0	0	1	2	7	64992	63719	70683	69240	0	1117.5	5675.9	3283.8	1095.3	8224.3
909	6185	Q14244	MAP7	AAPAQVRPPSPGNIRPVK	18	Phospho (STY)	_AAPAQVRPPS(ph)PGNIRPVK_		AAPAQVRPPS(1)PGNIRPVK	0	0	1	3	6	119090	129490	153320	142860	0	3554.1	1784.4	2752.8	0	191200
910	6185	Q14244	MAP7	AAPAQVRPPSPGNIRPVK	18	Phospho (STY)	_AAPAQVRPPS(ph)PGNIRPVK_		AAPAQVRPPS(1)PGNIRPVK	0	0	1	3	6	83922	81038	87934	84605	0	3353.2	1950.1	2094.7	0	82956
911	6185	Q14244	MAP7	AAPAQVRPPSPGNIRPVK	18	Phospho (STY)	_AAPAQVRPPS(ph)PGNIRPVK_		AAPAQVRPPS(1)PGNIRPVK	0	0	1	3	7	346970	353150	402850	396440	0	7768.6	0	3518.8	0	467610
912	6185	Q14244	MAP7	AAPAQVRPPSPGNIRPVK	18	Phospho (STY)	_AAPAQVRPPS(ph)PGNIRPVK_		AAPAQVRPPS(1)PGNIRPVK	0	0	1	3	7	38706	42552	48449	42178	0	4894.3	2971	2405.1	0	48262
913	6185	Q14244	MAP7	AAPAQVRPPSPGNIRPVK	18	Phospho (STY)	_AAPAQVRPPS(ph)PGNIRPVK_		AAPAQVRPPS(1)PGNIRPVK	0	0	1	3	7	62136	63229	70751	68474	0	2873.6	1306.7	2016.5	0	74623
914	6185	Q14244	MAP7	AAPAQVRPPSPGNIRPVK	18	Phospho (STY)	_AAPAQVRPPS(ph)PGNIRPVK_		AAPAQVRPPS(1)PGNIRPVK	0	0	1	4	6	37330	30062	41555	39294	84385	14209	34942	97938	59287	20208
915	6185	Q14244	MAP7	AAPAQVRPPSPGNIRPVK	18	Phospho (STY)	_AAPAQVRPPS(ph)PGNIRPVK_		AAPAQVRPPS(1)PGNIRPVK	0	0	1	4	6	347030	316050	388530	341820	1334700	17197	378240	1794900	918440	157370
916	6185	Q14244	MAP7	AAPAQVRPPSPGNIRPVK	18	Phospho (STY)	_AAPAQVRPPS(ph)PGNIRPVK_		AAPAQVRPPS(1)PGNIRPVK	0	0	1	4	6
917	6185	Q14244	MAP7	AAPAQVRPPSPGNIRPVK	18	Phospho (STY)	_AAPAQVRPPS(ph)PGNIRPVK_		AAPAQVRPPS(1)PGNIRPVK	0	0	1	4	7	543490	615830	699900	668790	2605600	0	752430	3412800	1735600	332570
918	6185	Q14244	MAP7	AAPAQVRPPSPGNIRPVK	18	Phospho (STY)	_AAPAQVRPPS(ph)PGNIRPVK_		AAPAQVRPPS(1)PGNIRPVK	0	0	1	4	7	59300	54283	66455	66270	161860	21509	60311	164330	99526	40453
919	6185	Q14244	MAP7	AAPAQVRPPSPGNIRPVK	18	Phospho (STY)	_AAPAQVRPPS(ph)PGNIRPVK_		AAPAQVRPPS(1)PGNIRPVK	0	0	1	4	7	38955	36838	47094	45147	83155	15388	30367	97274	63507	21203
920	6185	Q14244	MAP7	AAPAQVRPPSPGNIRPVK	18	Phospho (STY)	_AAPAQVRPPS(ph)PGNIRPVK_		AAPAQVRPPS(1)PGNIRPVK	0	0	1	1	6	125340	120960	142630	153490	0	13678	1815.3	3754.5	8637.5	5104.1
921	6185	Q14244	MAP7	AAPAQVRPPSPGNIRPVK	18	Phospho (STY)	_AAPAQVRPPS(ph)PGNIRPVK_		AAPAQVRPPS(1)PGNIRPVK	0	0	1	1	6	69774	73693	84421	80735	0	6912.4	2289.3	3757.9	5685.1	4486.8
922	6185	Q14244	MAP7	AAPAQVRPPSPGNIRPVK	18	Phospho (STY)	_AAPAQVRPPS(ph)PGNIRPVK_		AAPAQVRPPS(1)PGNIRPVK	0	0	1	1	7	106350	99457	121440	123690	1038.6	17660	3134.9	3520.1	11509	3437.9
923	6185	Q14244	MAP7	AAPAQVRPPSPGNIRPVK	18	Phospho (STY)	_AAPAQVRPPS(ph)PGNIRPVK_		AAPAQVRPPS(1)PGNIRPVK	0	0	1	1	7	54062	53483	62110	63523	1875.7	14336	1947.1	3550.3	6392.1	4284.9
924	19042	Q96GQ7	DDX27	AAPDILIATPGR	12	Phospho (STY)	_AAPDILIAT(ph)PGR_		AAPDILIAT(1)PGR	0	0	1	2	3	29150	27909	29124	33582	199.31	200.01	1157.4	1481.3	0	1389.6
925	11975;11976;11977	Q96TA1	FAM129B	AAPEASSPPASPLQHLLPGK	20	Phospho (STY)	_AAPEASS(ph)PPASPLQHLLPGK_		AAPEAS(0.178)S(0.661)PPAS(0.161)PLQHLLPGK	0	0	1	2	6	60638	57636	70189	69204	0	1062.2	2317.8	0	0	2668.3
926	11975;11976;11977	Q96TA1	FAM129B	AAPEASSPPASPLQHLLPGK	20	Phospho (STY)	_AAPEASS(ph)PPASPLQHLLPGK_		AAPEAS(0.163)S(0.597)PPAS(0.239)PLQHLLPGK	0	0	1	3	6	34240	42758	48102	51591	0	0	2101.2	0	0	9221.1
927	11975;11976;11977	Q96TA1	FAM129B	AAPEASSPPASPLQHLLPGK	20	Phospho (STY)	_AAPEAS(ph)SPPASPLQHLLPGK_		AAPEAS(0.534)S(0.465)PPASPLQHLLPGK	0	0	1	4	6	35895	31778	37863	37690	6490.6	5545.6	4259.2	5710.8	5208.2	5447.3
928	11975;11976;11977	Q96TA1	FAM129B	AAPEASSPPASPLQHLLPGK	20	Phospho (STY)	_AAPEAS(ph)SPPASPLQHLLPGK_		AAPEAS(0.534)S(0.463)PPAS(0.003)PLQHLLPGK	0	0	1	1	6	24962	27812	34435	34418	446.35	3657.6	0	788.14	3245.9	2065.7
929	11975;11976;11977	Q96TA1	FAM129B	AAPEASSPPASPLQHLLPGK	20	Phospho (STY)	_AAPEASS(ph)PPASPLQHLLPGK_		AAPEAS(0.168)S(0.82)PPAS(0.012)PLQHLLPGK	0	0	1	1	6	51072	53215	64074	54812	0	4147.6	0	0	4578.6	1301.8
930	11975;11976;11977	Q96TA1	FAM129B	AAPEASSPPASPLQHLLPGK	20	2 Phospho (STY)	_AAPEASS(ph)PPAS(ph)PLQHLLPGK_		AAPEAS(0.499)S(0.891)PPAS(0.609)PLQHLLPGK	0	0	2	2	6	51428	54388	62188	62355	0	166.92	1003.1	0	0	0
931	11975;11976;11977	Q96TA1	FAM129B	AAPEASSPPASPLQHLLPGK	20	2 Phospho (STY)	_AAPEASS(ph)PPAS(ph)PLQHLLPGK_		AAPEAS(0.472)S(0.551)PPAS(0.977)PLQHLLPGK	0	0	2	2	6	107790	105730	117850	116480	0	1786.7	1741.5	0	0	0
932	11975;11976;11977	Q96TA1	FAM129B	AAPEASSPPASPLQHLLPGK	20	2 Phospho (STY)	_AAPEASS(ph)PPAS(ph)PLQHLLPGK_		AAPEAS(0.472)S(0.549)PPAS(0.978)PLQHLLPGK	0	0	2	2	7	32240	32552	33469	29950	0	1065	2155.3	0	0	1442.9
933	11975;11976;11977	Q96TA1	FAM129B	AAPEASSPPASPLQHLLPGK	20	2 Phospho (STY)	_AAPEASS(ph)PPAS(ph)PLQHLLPGK_		AAPEAS(0.115)S(0.886)PPAS(0.999)PLQHLLPGK	0	0	2	2	7	71031	67708	81044	80353	0	1382.3	0	0	0	1186.2
934	11975;11976;11977	Q96TA1	FAM129B	AAPEASSPPASPLQHLLPGK	20	2 Phospho (STY)	_AAPEAS(ph)S(ph)PPASPLQHLLPGK_		AAPEAS(0.812)S(0.812)PPAS(0.376)PLQHLLPGK	0	0	2	3	6	14203	14913	14827	16528	316.54	1246.5	806.94	0	0	2765
935	11975;11976;11977	Q96TA1	FAM129B	AAPEASSPPASPLQHLLPGK	20	2 Phospho (STY)	_AAPEASS(ph)PPAS(ph)PLQHLLPGK_		AAPEAS(0.175)S(0.854)PPAS(0.971)PLQHLLPGK	0	0	2	3	6	313380	328360	389490	381520	0	7447.5	0	0	0	0
936	11975;11976;11977	Q96TA1	FAM129B	AAPEASSPPASPLQHLLPGK	20	2 Phospho (STY)	_AAPEAS(ph)SPPAS(ph)PLQHLLPGK_		AAPEAS(0.539)S(0.539)PPAS(0.923)PLQHLLPGK	0	0	2	3	7	21992	24775	29647	31484	0	0	0	0	0	3230.2
937	11975;11976;11977	Q96TA1	FAM129B	AAPEASSPPASPLQHLLPGK	20	2 Phospho (STY)	_AAPEASS(ph)PPAS(ph)PLQHLLPGK_		AAPEAS(0.304)S(0.856)PPAS(0.84)PLQHLLPGK	0	0	2	3	7	35927	27586	40877	40309	705.25	365.73	0	0	0	3804.6
938	11975;11976;11977	Q96TA1	FAM129B	AAPEASSPPASPLQHLLPGK	20	2 Phospho (STY)	_AAPEAS(ph)SPPAS(ph)PLQHLLPGK_		AAPEAS(0.51)S(0.51)PPAS(0.979)PLQHLLPGK	0	0	2	4	5	11870	11007	13980	15829	1049.7	921.45	808.72	1595.9	1527.5	1488.2
939	11975;11976;11977	Q96TA1	FAM129B	AAPEASSPPASPLQHLLPGK	20	2 Phospho (STY)	_AAPEASS(ph)PPAS(ph)PLQHLLPGK_		AAPEAS(0.515)S(0.577)PPAS(0.909)PLQHLLPGK	0	0	2	4	6	30645	28745	35365	35378	7544.8	2028.4	2536.3	3272	3609.5	1796.3
940	11975;11976;11977	Q96TA1	FAM129B	AAPEASSPPASPLQHLLPGK	20	2 Phospho (STY)	_AAPEASS(ph)PPAS(ph)PLQHLLPGK_		AAPEAS(0.157)S(0.875)PPAS(0.968)PLQHLLPGK	0	0	2	4	6	136880	130660	160400	161900	26548	6076.8	6718.9	4729.9	4978.9	4202.7
941	11975;11976;11977	Q96TA1	FAM129B	AAPEASSPPASPLQHLLPGK	20	2 Phospho (STY)	_AAPEASS(ph)PPAS(ph)PLQHLLPGK_		AAPEAS(0.156)S(0.847)PPAS(0.997)PLQHLLPGK	0	0	2	4	7	70540	65488	86704	86297	17318	3337.7	6096.9	6496.7	7362.6	3142.6
942	11975;11976;11977	Q96TA1	FAM129B	AAPEASSPPASPLQHLLPGK	20	2 Phospho (STY)	_AAPEASS(ph)PPAS(ph)PLQHLLPGK_		AAPEAS(0.473)S(0.548)PPAS(0.979)PLQHLLPGK	0	0	2	4	7	30029	27922	38278	38665	12702	7109.3	4370.2	5901.5	7281	3972.5
943	11975;11976;11977	Q96TA1	FAM129B	AAPEASSPPASPLQHLLPGK	20	2 Phospho (STY)	_AAPEASS(ph)PPAS(ph)PLQHLLPGK_		AAPEAS(0.517)S(0.574)PPAS(0.909)PLQHLLPGK	0	0	2	1	6	21122	15552	22208	18267	1280.7	6902.7	1184.5	922.81	2155.5	2570.3
944	11975;11976;11977	Q96TA1	FAM129B	AAPEASSPPASPLQHLLPGK	20	2 Phospho (STY)	_AAPEASS(ph)PPAS(ph)PLQHLLPGK_		AAPEAS(0.131)S(0.869)PPAS(1)PLQHLLPGK	0	0	2	1	6	69037	73667	81682	82545	0	8425.9	0	0	1567.8	0
945	11975;11976;11977	Q96TA1	FAM129B	AAPEASSPPASPLQHLLPGK	20	2 Phospho (STY)	_AAPEASS(ph)PPAS(ph)PLQHLLPGK_		AAPEAS(0.465)S(0.536)PPAS(0.999)PLQHLLPGK	0	0	2	1	7	23395	26181	31452	31577	0	2665.5	0	0	3279.1	1822.7
946	11975;11976;11977	Q96TA1	FAM129B	AAPEASSPPASPLQHLLPGK	20	2 Phospho (STY)	_AAPEASS(ph)PPAS(ph)PLQHLLPGK_		AAPEAS(0.264)S(0.842)PPAS(0.894)PLQHLLPGK	0	0	2	1	7	80071	72862	95178	88056	288.53	6657.9	0	0	2475.2	0
947	13272;19489;19490	Q9H7N4	SCAF1	AAPPPPALTPDSQTVDSSCK	20	2 Phospho (STY)	_AAPPPPALT(ph)PDS(ph)QTVDSSCK_		AAPPPPALT(0.976)PDS(0.835)QT(0.179)VDS(0.007)S(0.003)CK	0	0	2	3	1	21415	18098	19688	22062	208.16	0	0	0	0	7587.4
948	13272;19489;19490	Q9H7N4	SCAF1	AAPPPPALTPDSQTVDSSCK	20	2 Phospho (STY)	_AAPPPPALT(ph)PDS(ph)QTVDSSCK_		AAPPPPALT(1)PDS(0.995)QT(0.005)VDSSCK	0	0	2	3	2	59392	61510	65090	66130	0	756.95	754.38	1187.5	0	14526
949	13272;19489;19490	Q9H7N4	SCAF1	AAPPPPALTPDSQTVDSSCK	20	2 Phospho (STY)	_AAPPPPALT(ph)PDS(ph)QTVDSSCK_		AAPPPPALT(0.823)PDS(0.819)QT(0.348)VDS(0.007)S(0.003)CK	0	0	2	3	2	26715	20084	26374	28684	46.292	192.12	1052	0	0	10298
950	13272;19489;19490	Q9H7N4	SCAF1	AAPPPPALTPDSQTVDSSCK	20	2 Phospho (STY)	_AAPPPPALT(ph)PDS(ph)QTVDSSCK_		AAPPPPALT(0.995)PDS(0.881)QT(0.124)VDS(0.001)SCK	0	0	2	3	3	38701	38190	41630	38892	0	2561.4	1105	0	0	13772
951	13272;19489;19490	Q9H7N4	SCAF1	AAPPPPALTPDSQTVDSSCK	20	2 Phospho (STY)	_AAPPPPALT(ph)PDS(ph)QTVDSSCK_		AAPPPPALT(0.998)PDS(0.941)QT(0.059)VDS(0.001)S(0.001)CK	0	0	2	4	1	25615	25123	26789	26326	24991	16739	26081	21363	21893	15541
952	13272;19489;19490	Q9H7N4	SCAF1	AAPPPPALTPDSQTVDSSCK	20	2 Phospho (STY)	_AAPPPPALT(ph)PDS(ph)QTVDSSCK_		AAPPPPALT(0.981)PDS(0.973)QT(0.042)VDS(0.003)S(0.001)CK	0	0	2	4	2	26378	23819	23894	28575	28118	13255	22929	22269	16034	7705.7
953	13272;19489;19490	Q9H7N4	SCAF1	AAPPPPALTPDSQTVDSSCK	20	2 Phospho (STY)	_AAPPPPALT(ph)PDS(ph)QTVDSSCK_		AAPPPPALT(1)PDS(0.995)QT(0.005)VDSSCK	0	0	2	4	2	49121	43146	50668	54383	48995	36806	58132	32639	40916	23984
954	13272;19489;19490	Q9H7N4	SCAF1	AAPPPPALTPDSQTVDSSCK	20	2 Phospho (STY)	_AAPPPPALT(ph)PDS(ph)QTVDSSCK_		AAPPPPALT(0.972)PDS(0.94)QT(0.086)VDS(0.002)S(0.001)CK	0	0	2	1	1	27663	27226	29480	29254	0	678.08	0	0	1077	0
955	13272;19489;19490	Q9H7N4	SCAF1	AAPPPPALTPDSQTVDSSCK	20	2 Phospho (STY)	_AAPPPPALT(ph)PDS(ph)QTVDSSCK_		AAPPPPALT(1)PDS(0.994)QT(0.007)VDSSCK	0	0	2	1	2	44002	45114	53925	48380	400.17	3135.6	0	964.72	2900.8	0
956	13272;19489;19490	Q9H7N4	SCAF1	AAPPPPALTPDSQTVDSSCK	20	2 Phospho (STY)	_AAPPPPALT(ph)PDS(ph)QTVDSSCK_		AAPPPPALT(0.942)PDS(0.527)QT(0.527)VDS(0.004)S(0.001)CK	0	0	2	1	2	24026	24646	29477	25231	721.5	1509.9	1253	0	2198.7	822.22
957	13272;19489;19490	Q9H7N4	SCAF1	AAPPPPALTPDSQTVDSSCK	20	2 Phospho (STY)	_AAPPPPALT(ph)PDS(ph)QTVDSSCK_		AAPPPPALT(1)PDS(0.991)QT(0.008)VDSSCK	0	0	2	1	3	48726	43813	52876	53148	0	1919.3	0	1137.9	2984.9	0
958	13272;19489;19490	Q9H7N4	SCAF1	AAPPPPALTPDSQTVDSSCK	20	2 Phospho (STY)	_AAPPPPALT(ph)PDS(ph)QTVDSSCK_		AAPPPPALT(0.83)PDS(0.83)QT(0.337)VDS(0.001)S(0.001)CK	0	0	2	1	3	26678	28102	32616	30230	1606	2071.1	937.9	0	3192.7	1193
959	13272;19489;19490	Q9H7N4	SCAF1	AAPPPPALTPDSQTVDSSCK	20	2 Phospho (STY)	_AAPPPPALT(ph)PDS(ph)QTVDSSCK_		AAPPPPALT(0.977)PDS(0.809)QT(0.207)VDS(0.006)S(0.002)CK	0	0	2	1	4
960	13272;19489;19490	Q9H7N4	SCAF1	AAPPPPALTPDSQTVDSSCK	20	2 Phospho (STY)	_AAPPPPALT(ph)PDS(ph)QTVDSSCK_		AAPPPPALT(0.995)PDS(0.818)QT(0.183)VDS(0.003)S(0.001)CK	0	0	2	2	1
961	13272;19489;19490	Q9H7N4	SCAF1	AAPPPPALTPDSQTVDSSCK	20	2 Phospho (STY)	_AAPPPPALT(ph)PDS(ph)QTVDSSCK_		AAPPPPALT(1)PDS(0.926)QT(0.074)VDSSCK	0	0	2	2	2	58684	63243	63984	69342	0	226.09	1013.5	0	0	1565.3
962	13272;19489;19490	Q9H7N4	SCAF1	AAPPPPALTPDSQTVDSSCK	20	2 Phospho (STY)	_AAPPPPALT(ph)PDS(ph)QTVDSSCK_		AAPPPPALT(1)PDS(0.986)QT(0.014)VDSSCK	0	0	2	2	3	39138	41341	47267	45640	0	687.07	1284.5	0	0	2032
963	13272;19489;19490	Q9H7N4	SCAF1	AAPPPPALTPDSQTVDSSCK	20	2 Phospho (STY)	_AAPPPPALT(ph)PDS(ph)QTVDSSCK_		AAPPPPALT(0.816)PDS(0.643)QT(0.533)VDS(0.006)S(0.002)CK	0	0	2	2	3	34170	40963	34909	43073	0	2355.9	1511.7	0	0	2361.3
964	13272;19489;19490	Q9H7N4	SCAF1	AAPPPPALTPDSQTVDSSCK	20	2 Phospho (STY)	_AAPPPPALT(ph)PDS(ph)QTVDSSCK_		AAPPPPALT(0.946)PDS(0.768)QT(0.261)VDS(0.017)S(0.008)CK	0	0	2	2	4
965	13272;19489;19490	Q9H7N4	SCAF1	AAPPPPALTPDSQTVDSSCK	20	Phospho (STY)	_AAPPPPALT(ph)PDSQTVDSSCK_		AAPPPPALT(1)PDSQTVDSSCK	0	0	1	3	2	45310	38813	46407	47787	269.1	995.83	0	0	0	15515
966	13272;19489;19490	Q9H7N4	SCAF1	AAPPPPALTPDSQTVDSSCK	20	Phospho (STY)	_AAPPPPALT(ph)PDSQTVDSSCK_		AAPPPPALT(0.974)PDS(0.026)QT(0.001)VDSSCK	0	0	1	3	2	68108	74416	83451	84979	0	5100.8	1329.3	0	0	19737
967	13272;19489;19490	Q9H7N4	SCAF1	AAPPPPALTPDSQTVDSSCK	20	Phospho (STY)	_AAPPPPALT(ph)PDSQTVDSSCK_		AAPPPPALT(1)PDSQTVDSSCK	0	0	1	3	3	58892	60950	68794	69340	0	165.05	1320.1	0	0	19442
968	13272;19489;19490	Q9H7N4	SCAF1	AAPPPPALTPDSQTVDSSCK	20	Phospho (STY)	_AAPPPPALT(ph)PDSQTVDSSCK_		AAPPPPALT(1)PDSQTVDSSCK	0	0	1	3	3	75808	76261	84161	86514	0	2699.4	2007.9	683.25	0	37211
969	13272;19489;19490	Q9H7N4	SCAF1	AAPPPPALTPDSQTVDSSCK	20	Phospho (STY)	_AAPPPPALT(ph)PDSQTVDSSCK_		AAPPPPALT(1)PDSQTVDSSCK	0	0	1	3	4	42299	42848	54742	58066	0	455.33	1134	0	0	13292
970	13272;19489;19490	Q9H7N4	SCAF1	AAPPPPALTPDSQTVDSSCK	20	Phospho (STY)	_AAPPPPALT(ph)PDSQTVDSSCK_		AAPPPPALT(1)PDSQTVDSSCK	0	0	1	3	4	46772	45364	45922	51239	0	694.39	1162.6	0	0	18959
971	13272;19489;19490	Q9H7N4	SCAF1	AAPPPPALTPDSQTVDSSCK	20	Phospho (STY)	_AAPPPPALT(ph)PDSQTVDSSCK_		AAPPPPALT(0.919)PDS(0.078)QT(0.003)VDSSCK	0	0	1	3	5
972	13272;19489;19490	Q9H7N4	SCAF1	AAPPPPALTPDSQTVDSSCK	20	Phospho (STY)	_AAPPPPALT(ph)PDSQTVDSSCK_		AAPPPPALT(0.997)PDS(0.003)QTVDSSCK	0	0	1	4	1	27852	26491	33465	29808	15547	14158	17447	14194	15427	9795.4
973	13272;19489;19490	Q9H7N4	SCAF1	AAPPPPALTPDSQTVDSSCK	20	Phospho (STY)	_AAPPPPALT(ph)PDSQTVDSSCK_		AAPPPPALT(1)PDSQTVDSSCK	0	0	1	4	2	57913	54456	59796	66603	40463	33748	46104	29732	32569	21818
974	13272;19489;19490	Q9H7N4	SCAF1	AAPPPPALTPDSQTVDSSCK	20	Phospho (STY)	_AAPPPPALT(ph)PDSQTVDSSCK_		AAPPPPALT(1)PDSQTVDSSCK	0	0	1	4	3	86397	77772	94681	98472	50879	44802	45842	34720	32447	20730
975	13272;19489;19490	Q9H7N4	SCAF1	AAPPPPALTPDSQTVDSSCK	20	Phospho (STY)	_AAPPPPALT(ph)PDSQTVDSSCK_		AAPPPPALT(0.999)PDS(0.001)QTVDSSCK	0	0	1	4	3	64349	56198	72757	70531	45811	28194	36025	27352	47595	27631
976	13272;19489;19490	Q9H7N4	SCAF1	AAPPPPALTPDSQTVDSSCK	20	Phospho (STY)	_AAPPPPALT(ph)PDSQTVDSSCK_		AAPPPPALT(1)PDSQTVDSSCK	0	0	1	4	4	45743	38318	50788	50542	35288	25741	22453	24340	17310	12571
977	13272;19489;19490	Q9H7N4	SCAF1	AAPPPPALTPDSQTVDSSCK	20	Phospho (STY)	_AAPPPPALT(ph)PDSQTVDSSCK_		AAPPPPALT(0.999)PDS(0.001)QTVDSSCK	0	0	1	4	4	38881	29983	39087	43019	28279	17961	21496	18511	29448	18071
978	13272;19489;19490	Q9H7N4	SCAF1	AAPPPPALTPDSQTVDSSCK	20	Phospho (STY)	_AAPPPPALT(ph)PDSQTVDSSCK_		AAPPPPALT(0.993)PDS(0.007)QTVDSSCK	0	0	1	1	2	35939	30000	38315	35753	0	798.25	0	1012.5	3602.1	1272.6
979	13272;19489;19490	Q9H7N4	SCAF1	AAPPPPALTPDSQTVDSSCK	20	Phospho (STY)	_AAPPPPALT(ph)PDSQTVDSSCK_		AAPPPPALT(0.998)PDS(0.002)QTVDSSCK	0	0	1	1	2	78439	81286	97219	97034	216.86	5313.6	0	1383.1	2682.6	0
980	13272;19489;19490	Q9H7N4	SCAF1	AAPPPPALTPDSQTVDSSCK	20	Phospho (STY)	_AAPPPPALT(ph)PDSQTVDSSCK_		AAPPPPALT(1)PDSQTVDSSCK	0	0	1	1	3	50090	49864	56936	58810	0	5003.1	0	0	4420.8	1382
981	13272;19489;19490	Q9H7N4	SCAF1	AAPPPPALTPDSQTVDSSCK	20	Phospho (STY)	_AAPPPPALT(ph)PDSQTVDSSCK_		AAPPPPALT(1)PDSQTVDSSCK	0	0	1	1	3	90407	93853	115480	109650	3807.6	8426.5	0	3573.5	5934.2	1014.2
982	13272;19489;19490	Q9H7N4	SCAF1	AAPPPPALTPDSQTVDSSCK	20	Phospho (STY)	_AAPPPPALT(ph)PDSQTVDSSCK_		AAPPPPALT(1)PDSQTVDSSCK	0	0	1	1	4	53723	46677	65298	62113	0	2901.8	0	0	2120.3	0
983	13272;19489;19490	Q9H7N4	SCAF1	AAPPPPALTPDSQTVDSSCK	20	Phospho (STY)	_AAPPPPALT(ph)PDSQTVDSSCK_		AAPPPPALT(1)PDSQTVDSSCK	0	0	1	1	4	43346	41260	48027	53122	6892.4	6176	0	4981	5569.3	2940.2
984	13272;19489;19490	Q9H7N4	SCAF1	AAPPPPALTPDSQTVDSSCK	20	Phospho (STY)	_AAPPPPALT(ph)PDSQTVDSSCK_		AAPPPPALT(1)PDSQTVDSSCK	0	0	1	2	2	53297	54489	57256	65456	0	466.88	0	1109.6	0	1613.1
985	13272;19489;19490	Q9H7N4	SCAF1	AAPPPPALTPDSQTVDSSCK	20	Phospho (STY)	_AAPPPPALT(ph)PDSQTVDSSCK_		AAPPPPALT(0.992)PDS(0.008)QTVDSSCK	0	0	1	2	2	69888	72721	85808	88544	2159.1	3127.9	2654.9	0	0	3570.5
986	13272;19489;19490	Q9H7N4	SCAF1	AAPPPPALTPDSQTVDSSCK	20	Phospho (STY)	_AAPPPPALT(ph)PDSQTVDSSCK_		AAPPPPALT(1)PDSQTVDSSCK	0	0	1	2	3	78077	79401	86641	95739	0	1598.8	1690.4	0	0	0
987	13272;19489;19490	Q9H7N4	SCAF1	AAPPPPALTPDSQTVDSSCK	20	Phospho (STY)	_AAPPPPALT(ph)PDSQTVDSSCK_		AAPPPPALT(0.999)PDS(0.001)QTVDSSCK	0	0	1	2	3	69885	75128	86321	84876	0	2884.3	2406.4	576.22	0	5014.9
988	13272;19489;19490	Q9H7N4	SCAF1	AAPPPPALTPDSQTVDSSCK	20	Phospho (STY)	_AAPPPPALT(ph)PDSQTVDSSCK_		AAPPPPALT(1)PDSQTVDSSCK	0	0	1	2	4	58117	54832	63891	61347	0	1593.2	0	765.95	0	2144.9
989	13272;19489;19490	Q9H7N4	SCAF1	AAPPPPALTPDSQTVDSSCK	20	Phospho (STY)	_AAPPPPALT(ph)PDSQTVDSSCK_		AAPPPPALT(0.995)PDS(0.005)QTVDSSCK	0	0	1	2	4	41741	43629	49001	49149	0	2098.5	2897	2236.2	0	3254.5
990	13272;19489;19490	Q9H7N4	SCAF1	AAPPPPALTPDSQTVDSSCK	20	Phospho (STY)	_AAPPPPALT(ph)PDSQTVDSSCK_		AAPPPPALT(0.818)PDS(0.168)QT(0.013)VDSSCK	0	0	1	2	5	35447	33144	40851	39314	0	222.77	0	1190.2	0	2524.8
991	7486;7487	Q5T4S7	UBR4	AAPPPPPPPPPLESSPR	17	Phospho (STY)	_AAPPPPPPPPPLES(ph)SPR_		AAPPPPPPPPPLES(0.5)S(0.5)PR	0	0	1	3	2	35983	34577	46811	42129	0	802.31	0	1272.4	0	15151
992	7486;7487	Q5T4S7	UBR4	AAPPPPPPPPPLESSPR	17	Phospho (STY)	_AAPPPPPPPPPLES(ph)SPR_		AAPPPPPPPPPLES(0.5)S(0.5)PR	0	0	1	3	3	60015	57877	75851	78675	0	0	1395	1405.4	0	25915
993	7486;7487	Q5T4S7	UBR4	AAPPPPPPPPPLESSPR	17	Phospho (STY)	_AAPPPPPPPPPLES(ph)SPR_		AAPPPPPPPPPLES(0.5)S(0.5)PR	0	0	1	4	1	19326	16131	20358	18825	16511	8080.4	10608	14182	11389	9347.6
994	7486;7487	Q5T4S7	UBR4	AAPPPPPPPPPLESSPR	17	Phospho (STY)	_AAPPPPPPPPPLES(ph)SPR_		AAPPPPPPPPPLES(0.598)S(0.402)PR	0	0	1	4	2	23684	19961	24849	25493	31946	14075	20900	24166	21464	12780
995	7486;7487	Q5T4S7	UBR4	AAPPPPPPPPPLESSPR	17	Phospho (STY)	_AAPPPPPPPPPLES(ph)SPR_		AAPPPPPPPPPLES(0.5)S(0.5)PR	0	0	1	4	3	54914	41005	52962	53857	51174	27516	36218	33867	34186	17751
996	7486;7487	Q5T4S7	UBR4	AAPPPPPPPPPLESSPR	17	Phospho (STY)	_AAPPPPPPPPPLES(ph)SPR_		AAPPPPPPPPPLES(0.5)S(0.5)PR	0	0	1	4	3	26502	24037	24891	26585	31913	8222.7	16506	23994	18273	11826
997	7486;7487	Q5T4S7	UBR4	AAPPPPPPPPPLESSPR	17	Phospho (STY)	_AAPPPPPPPPPLES(ph)SPR_		AAPPPPPPPPPLES(0.5)S(0.5)PR	0	0	1	4	4	35114	34974	39011	40032	31214	13425	25651	24040	22363	12533
998	7486;7487	Q5T4S7	UBR4	AAPPPPPPPPPLESSPR	17	Phospho (STY)	_AAPPPPPPPPPLES(ph)SPR_		AAPPPPPPPPPLES(0.5)S(0.5)PR	0	0	1	1	2	23091	19606	22895	21718	1908	3806.9	0	1140.6	4022.8	2128.2
999	7486;7487	Q5T4S7	UBR4	AAPPPPPPPPPLESSPR	17	Phospho (STY)	_AAPPPPPPPPPLES(ph)SPR_		AAPPPPPPPPPLES(0.5)S(0.5)PR	0	0	1	1	3	49846	45800	53714	52094	0	5322.3	0	2488.1	6753.9	3735.8
1000	7486;7487	Q5T4S7	UBR4	AAPPPPPPPPPLESSPR	17	Phospho (STY)	_AAPPPPPPPPPLES(ph)SPR_		AAPPPPPPPPPLES(0.5)S(0.5)PR	0	0	1	2	2	36121	38668	40182	43147	0	1088.6	1622.6	0	0	2596.4
1001	7486;7487	Q5T4S7	UBR4	AAPPPPPPPPPLESSPR	17	Phospho (STY)	_AAPPPPPPPPPLES(ph)SPR_		AAPPPPPPPPPLES(0.5)S(0.5)PR	0	0	1	2	3	55721	50559	63533	62895	0	34.513	3840.3	900.67	0	5756
1002	1631;1632	O75694	NUP155	AAPQSPSVPK	10	Phospho (STY)	_AAPQS(ph)PSVPK_		AAPQS(0.984)PS(0.016)VPK	0	0	1	2	6	179480	178170	208810	212840	0	0	33287	7925.1	2586.7	34353
1003	1631;1632	O75694	NUP155	AAPQSPSVPK	10	Phospho (STY)	_AAPQS(ph)PSVPK_		AAPQS(0.977)PS(0.023)VPK	0	0	1	2	7	0	106910	106420	116690	0	309.1	17159	5627.3	2471.8	21049
1004	1631;1632	O75694	NUP155	AAPQSPSVPK	10	Phospho (STY)	_AAPQS(ph)PSVPK_		AAPQS(0.952)PS(0.048)VPK	0	0	1	3	1	28484	31350	39331	37366	959.14	3816	8900.6	3563.4	862.64	11096
1005	1631;1632	O75694	NUP155	AAPQSPSVPK	10	Phospho (STY)	_AAPQS(ph)PSVPK_		AAPQS(0.996)PS(0.004)VPK	0	0	1	3	2	47929	52087	65250	67060	6791.6	9318	15817	6836.2	3496.9	17535
1006	1631;1632	O75694	NUP155	AAPQSPSVPK	10	Phospho (STY)	_AAPQS(ph)PSVPK_		AAPQS(0.998)PS(0.002)VPK	0	0	1	3	3	84219	85604	94953	98355	0	4483	12427	5079.7	2533.8	29455
1007	1631;1632	O75694	NUP155	AAPQSPSVPK	10	Phospho (STY)	_AAPQS(ph)PSVPK_		AAPQS(0.799)PS(0.201)VPK	0	0	1	3	3	105860	98931	116780	119220	0	1291.6	15619	2791	930.58	48334
1008	1631;1632	O75694	NUP155	AAPQSPSVPK	10	Phospho (STY)	_AAPQS(ph)PSVPK_		AAPQS(0.987)PS(0.013)VPK	0	0	1	3	4	215300	187660	225550	232020	0	5283.2	23992	4358.4	0	42103
1009	1631;1632	O75694	NUP155	AAPQSPSVPK	10	Phospho (STY)	_AAPQS(ph)PSVPK_		AAPQS(0.955)PS(0.045)VPK	0	0	1	3	4	453210	417750	487130	471270	0	0	52602	4045.9	0	65643
1010	1631;1632	O75694	NUP155	AAPQSPSVPK	10	Phospho (STY)	_AAPQS(ph)PSVPK_		AAPQS(0.993)PS(0.007)VPK	0	0	1	3	5	223130	211310	246500	242610	0	2861.7	26904	1754.3	0	47341
1011	1631;1632	O75694	NUP155	AAPQSPSVPK	10	Phospho (STY)	_AAPQS(ph)PSVPK_		AAPQS(0.963)PS(0.037)VPK	0	0	1	3	5	612980	550580	682470	658160	0	0	78531	8216.1	0	77092
1012	1631;1632	O75694	NUP155	AAPQSPSVPK	10	Phospho (STY)	_AAPQS(ph)PSVPK_		AAPQS(0.993)PS(0.007)VPK	0	0	1	3	6	96259	95477	110060	110460	0	5862.9	16074	5110.1	2721.6	51556
1013	1631;1632	O75694	NUP155	AAPQSPSVPK	10	Phospho (STY)	_AAPQS(ph)PSVPK_		AAPQS(0.984)PS(0.016)VPK	0	0	1	3	7
1014	1631;1632	O75694	NUP155	AAPQSPSVPK	10	Phospho (STY)	_AAPQS(ph)PSVPK_		AAPQS(0.999)PS(0.001)VPK	0	0	1	4	1	67593	65859	75415	77591	67421	74519	72387	49115	50592	50669
1015	1631;1632	O75694	NUP155	AAPQSPSVPK	10	Phospho (STY)	_AAPQS(ph)PSVPK_		AAPQS(0.998)PS(0.002)VPK	0	0	1	4	2	107460	111920	133320	130440	124310	127390	126360	105500	90700	93018
1016	1631;1632	O75694	NUP155	AAPQSPSVPK	10	Phospho (STY)	_AAPQS(ph)PSVPK_		AAPQS(0.714)PS(0.286)VPK	0	0	1	4	2	129920	118230	136890	133010	96441	72563	108650	52569	54719	59751
1017	1631;1632	O75694	NUP155	AAPQSPSVPK	10	Phospho (STY)	_AAPQS(ph)PSVPK_		AAPQS(0.983)PS(0.017)VPK	0	0	1	4	3	82868	80132	104250	102780	54605	48715	49694	33523	34144	32622
1018	1631;1632	O75694	NUP155	AAPQSPSVPK	10	Phospho (STY)	_AAPQS(ph)PSVPK_		AAPQS(0.712)PS(0.288)VPK	0	0	1	4	3	100170	96483	114070	117800	55875	51892	60806	36686	58600	48354
1019	1631;1632	O75694	NUP155	AAPQSPSVPK	10	Phospho (STY)	_AAPQS(ph)PSVPK_		AAPQS(0.992)PS(0.008)VPK	0	0	1	4	4	197830	180510	213310	200650	58894	51125	63505	39581	43449	32989
1020	1631;1632	O75694	NUP155	AAPQSPSVPK	10	Phospho (STY)	_AAPQS(ph)PSVPK_		AAPQS(0.992)PS(0.008)VPK	0	0	1	4	4	627560	595960	686310	637500	168160	136240	179780	101700	119750	94642
1021	1631;1632	O75694	NUP155	AAPQSPSVPK	10	Phospho (STY)	_AAPQS(ph)PSVPK_		AAPQS(0.996)PS(0.004)VPK	0	0	1	4	5	183350	156100	194960	198400	59602	50528	57351	40166	49610	35200
1022	1631;1632	O75694	NUP155	AAPQSPSVPK	10	Phospho (STY)	_AAPQS(ph)PSVPK_		AAPQS(0.998)PS(0.002)VPK	0	0	1	4	6	99935	87279	104700	113460	43660	40162	50434	43415	39576	35056
1023	1631;1632	O75694	NUP155	AAPQSPSVPK	10	Phospho (STY)	_AAPQS(ph)PSVPK_		AAPQS(0.925)PS(0.075)VPK	0	0	1	4	6
1024	1631;1632	O75694	NUP155	AAPQSPSVPK	10	Phospho (STY)	_AAPQS(ph)PSVPK_		AAPQS(0.996)PS(0.004)VPK	0	0	1	1	1	25858	24176	33081	32368	3590.8	8534.6	2410.4	3172.4	6068.7	3808.4
1025	1631;1632	O75694	NUP155	AAPQSPSVPK	10	Phospho (STY)	_AAPQS(ph)PSVPK_		AAPQS(0.99)PS(0.01)VPK	0	0	1	1	2	58936	55583	73658	75112	30493	42351	20304	29102	32798	27149
1026	1631;1632	O75694	NUP155	AAPQSPSVPK	10	Phospho (STY)	_AAPQSPS(ph)VPK_		AAPQS(0.306)PS(0.694)VPK	0	0	1	1	2	98984	96057	111480	109150	0	11686	3108.2	8750.9	22694	7791.7
1027	1631;1632	O75694	NUP155	AAPQSPSVPK	10	Phospho (STY)	_AAPQS(ph)PSVPK_		AAPQS(0.986)PS(0.014)VPK	0	0	1	1	3	66000	64208	76227	75465	6996.4	15482	4987.4	8091.6	21901	13198
1028	1631;1632	O75694	NUP155	AAPQSPSVPK	10	Phospho (STY)	_AAPQS(ph)PSVPK_		AAPQS(0.957)PS(0.043)VPK	0	0	1	1	3	227980	197540	254280	235730	0	22653	4466.1	9653.5	37401	21060
1029	1631;1632	O75694	NUP155	AAPQSPSVPK	10	Phospho (STY)	_AAPQS(ph)PSVPK_		AAPQS(0.991)PS(0.009)VPK	0	0	1	1	4	151650	124500	156850	166930	0	17213	4699	8340.8	22485	10355
1030	1631;1632	O75694	NUP155	AAPQSPSVPK	10	Phospho (STY)	_AAPQS(ph)PSVPK_		AAPQS(0.96)PS(0.04)VPK	0	0	1	1	4	770800	674170	832970	795260	0	58354	13295	33949	76551	49347
1031	1631;1632	O75694	NUP155	AAPQSPSVPK	10	Phospho (STY)	_AAPQS(ph)PSVPK_		AAPQS(0.989)PS(0.011)VPK	0	0	1	1	5	262660	247980	296870	273960	0	29729	6423.1	14650	31018	22456
1032	1631;1632	O75694	NUP155	AAPQSPSVPK	10	Phospho (STY)	_AAPQS(ph)PSVPK_		AAPQS(0.968)PS(0.032)VPK	0	0	1	1	5	966470	907520	1099100	1058000	0	65936	14960	45905	101250	63205
1033	1631;1632	O75694	NUP155	AAPQSPSVPK	10	Phospho (STY)	_AAPQS(ph)PSVPK_		AAPQS(0.999)PS(0.001)VPK	0	0	1	1	6	79267	78578	79303	88477	5789.9	34789	6427.5	12382	35163	18977
1034	1631;1632	O75694	NUP155	AAPQSPSVPK	10	Phospho (STY)	_AAPQS(ph)PSVPK_		AAPQS(0.998)PS(0.002)VPK	0	0	1	1	7
1035	1631;1632	O75694	NUP155	AAPQSPSVPK	10	Phospho (STY)	_AAPQS(ph)PSVPK_		AAPQS(0.99)PS(0.01)VPK	0	0	1	2	1	21262	18804	24547	29282	2166.8	2827.4	6580.1	1433.5	1697.1	4921.5
1036	1631;1632	O75694	NUP155	AAPQSPSVPK	10	Phospho (STY)	_AAPQS(ph)PSVPK_		AAPQS(0.999)PS(0.001)VPK	0	0	1	2	2	75591	80261	96400	102810	7625	13934	42389	9296.4	9804.7	24873
1037	1631;1632	O75694	NUP155	AAPQSPSVPK	10	Phospho (STY)	_AAPQS(ph)PSVPK_		AAPQS(0.993)PS(0.007)VPK	0	0	1	2	3	116530	116940	141740	131910	1420.1	5972	38542	6438.4	5796.9	20105
1038	1631;1632	O75694	NUP155	AAPQSPSVPK	10	Phospho (STY)	_AAPQS(ph)PSVPK_		AAPQS(0.965)PS(0.035)VPK	0	0	1	2	3	299210	277280	327870	336090	0	0	47916	6875.7	1855.2	38134
1039	1631;1632	O75694	NUP155	AAPQSPSVPK	10	Phospho (STY)	_AAPQS(ph)PSVPK_		AAPQS(0.983)PS(0.017)VPK	0	0	1	2	4	284720	263240	322360	303090	0	1785.1	47633	7364.5	3474.9	28135
1040	1631;1632	O75694	NUP155	AAPQSPSVPK	10	Phospho (STY)	_AAPQS(ph)PSVPK_		AAPQS(0.895)PS(0.105)VPK	0	0	1	2	4	612860	579430	658380	659010	0	0	87612	14571	2671.3	54092
1041	1631;1632	O75694	NUP155	AAPQSPSVPK	10	Phospho (STY)	_AAPQS(ph)PSVPK_		AAPQS(0.999)PS(0.001)VPK	0	0	1	2	5	313170	291900	329640	331460	0	0	53880	4653.3	2701	29670
1042	1631;1632	O75694	NUP155	AAPQSPSVPK	10	Phospho (STY)	_AAPQS(ph)PSVPK_		AAPQS(0.972)PS(0.028)VPK	0	0	1	2	5	1032900	1017700	1115100	1152200	0	0	161190	16092	4744.1	77628
1043	3597;3598	P39880	CUX1	AAPSSEGDSCDGVEATEGPGSADTEEPK	28	2 Phospho (STY)	_AAPSS(ph)EGDS(ph)CDGVEATEGPGSADTEEPK_		AAPS(0.233)S(0.662)EGDS(0.662)CDGVEAT(0.41)EGPGS(0.031)ADT(0.002)EEPK	0	0	2	3	1	19081	22198	23871	22825	0	0	1041.4	0	0	10729
1044	3597;3598	P39880	CUX1	AAPSSEGDSCDGVEATEGPGSADTEEPK	28	2 Phospho (STY)	_AAPSS(ph)EGDS(ph)CDGVEATEGPGSADTEEPK_		AAPS(0.485)S(0.513)EGDS(0.624)CDGVEAT(0.364)EGPGS(0.012)ADT(0.001)EEPK	0	0	2	1	2
1045	16719	O95817	BAG3	AAPSTAPAEATPPKPGEAEAPPK	23	Phospho (STY)	_AAPSTAPAEAT(ph)PPKPGEAEAPPK_		AAPST(0.001)APAEAT(0.999)PPKPGEAEAPPK	0	0	1	3	6	54889	50286	56782	57601	0	627.2	3471.8	2353.2	0	47518
1046	16719	O95817	BAG3	AAPSTAPAEATPPKPGEAEAPPK	23	Phospho (STY)	_AAPSTAPAEAT(ph)PPKPGEAEAPPK_		AAPSTAPAEAT(1)PPKPGEAEAPPK	0	0	1	1	6	74359	72298	83281	80417	91.687	25775	1258.1	5297.4	17102	2585.4
1047	19669;19670	Q9NZQ3	NCKIPSD	AAPTTPPPPVK	11	Phospho (STY)	_AAPTT(ph)PPPPVK_		AAPT(0.202)T(0.798)PPPPVK	0	0	1	3	3	36839	34377	40914	39310	223.84	426.85	8921.8	3685	0	74694
1048	19669;19670	Q9NZQ3	NCKIPSD	AAPTTPPPPVK	11	Phospho (STY)	_AAPTT(ph)PPPPVK_		AAPT(0.024)T(0.976)PPPPVK	0	0	1	3	3	28329	26475	31882	33523	430.56	1166.4	8300	886.22	0	68400
1049	19669;19670	Q9NZQ3	NCKIPSD	AAPTTPPPPVK	11	Phospho (STY)	_AAPTT(ph)PPPPVK_		AAPT(0.111)T(0.889)PPPPVK	0	0	1	3	4	37272	34699	40543	41891	0	1042.2	11642	3356.6	820.93	69535
1050	19669;19670	Q9NZQ3	NCKIPSD	AAPTTPPPPVK	11	Phospho (STY)	_AAPTT(ph)PPPPVK_		AAPT(0.07)T(0.93)PPPPVK	0	0	1	3	4	56173	60212	65274	63099	0	0	16905	2758	1015.3	100360
1051	19669;19670	Q9NZQ3	NCKIPSD	AAPTTPPPPVK	11	Phospho (STY)	_AAPTT(ph)PPPPVK_		AAPT(0.036)T(0.964)PPPPVK	0	0	1	3	5	104760	103920	124390	126610	0	4345.6	45950	8522.7	0	307670
1052	19669;19670	Q9NZQ3	NCKIPSD	AAPTTPPPPVK	11	Phospho (STY)	_AAPTT(ph)PPPPVK_		AAPT(0.002)T(0.998)PPPPVK	0	0	1	3	5	49471	48654	54933	58876	0	251.05	13506	1879.3	0	112000
1053	19669;19670	Q9NZQ3	NCKIPSD	AAPTTPPPPVK	11	Phospho (STY)	_AAPTT(ph)PPPPVK_		AAPT(0.147)T(0.853)PPPPVK	0	0	1	4	1	7232.6	6121.1	10064	9597.7	12894	12351	16696	21199	15215	17592
1054	19669;19670	Q9NZQ3	NCKIPSD	AAPTTPPPPVK	11	Phospho (STY)	_AAPTT(ph)PPPPVK_		AAPT(0.143)T(0.857)PPPPVK	0	0	1	4	2	11321	8812.3	8959.7	12972	19802	17753	20778	22981	24934	23688
1055	19669;19670	Q9NZQ3	NCKIPSD	AAPTTPPPPVK	11	Phospho (STY)	_AAPTT(ph)PPPPVK_		AAPT(0.107)T(0.893)PPPPVK	0	0	1	4	3	38534	34619	37914	47428	122640	99614	131970	158310	138900	152950
1056	19669;19670	Q9NZQ3	NCKIPSD	AAPTTPPPPVK	11	Phospho (STY)	_AAPT(ph)TPPPPVK_		AAPT(0.708)T(0.292)PPPPVK	0	0	1	4	3	46574	45827	49140	52111	127720	97078	138050	165020	120530	123720
1057	19669;19670	Q9NZQ3	NCKIPSD	AAPTTPPPPVK	11	Phospho (STY)	_AAPTT(ph)PPPPVK_		AAPT(0.124)T(0.876)PPPPVK	0	0	1	4	4	70191	58532	69731	75664	225120	192750	241850	309180	238290	292970
1058	19669;19670	Q9NZQ3	NCKIPSD	AAPTTPPPPVK	11	Phospho (STY)	_AAPT(ph)TPPPPVK_		AAPT(0.5)T(0.5)PPPPVK	0	0	1	4	4	21369	18877	24260	21854	44684	28964	34164	47038	42598	35364
1059	19669;19670	Q9NZQ3	NCKIPSD	AAPTTPPPPVK	11	Phospho (STY)	_AAPTT(ph)PPPPVK_		AAPT(0.025)T(0.975)PPPPVK	0	0	1	4	5	89093	78948	99925	116620	204780	160470	249060	279240	231800	270410
1060	19669;19670	Q9NZQ3	NCKIPSD	AAPTTPPPPVK	11	Phospho (STY)	_AAPT(ph)TPPPPVK_		AAPT(0.5)T(0.5)PPPPVK	0	0	1	4	5	31801	25344	36800	32483	73550	54906	80174	88561	79267	83171
1061	19669;19670	Q9NZQ3	NCKIPSD	AAPTTPPPPVK	11	Phospho (STY)	_AAPTT(ph)PPPPVK_		AAPT(0.193)T(0.807)PPPPVK	0	0	1	1	3	27685	24697	25478	28565	665.33	18179	1463.5	4548.9	45442	16182
1062	19669;19670	Q9NZQ3	NCKIPSD	AAPTTPPPPVK	11	Phospho (STY)	_AAPTT(ph)PPPPVK_		AAPT(0.159)T(0.841)PPPPVK	0	0	1	1	3	21230	22764	27773	25455	305.41	13821	928.5	2447.8	27698	8998.6
1063	19669;19670	Q9NZQ3	NCKIPSD	AAPTTPPPPVK	11	Phospho (STY)	_AAPTT(ph)PPPPVK_		AAPT(0.052)T(0.948)PPPPVK	0	0	1	1	4	25125	26821	30154	29733	653.3	14688	1473.2	5505.5	33311	11672
1064	19669;19670	Q9NZQ3	NCKIPSD	AAPTTPPPPVK	11	Phospho (STY)	_AAPTT(ph)PPPPVK_		AAPT(0.025)T(0.975)PPPPVK	0	0	1	1	4	41965	39925	43558	42984	328.59	35880	2154.6	4862.9	82277	21070
1065	19669;19670	Q9NZQ3	NCKIPSD	AAPTTPPPPVK	11	Phospho (STY)	_AAPTT(ph)PPPPVK_		AAPT(0.111)T(0.889)PPPPVK	0	0	1	1	5	51408	48287	57100	54924	2254.3	19851	4173.8	8070.8	37153	15118
1066	19669;19670	Q9NZQ3	NCKIPSD	AAPTTPPPPVK	11	Phospho (STY)	_AAPT(ph)TPPPPVK_		AAPT(0.5)T(0.5)PPPPVK	0	0	1	1	5	38368	41633	43789	41122	0	17356	2040.4	4034.3	33327	9497.3
1067	19669;19670	Q9NZQ3	NCKIPSD	AAPTTPPPPVK	11	Phospho (STY)	_AAPTT(ph)PPPPVK_		AAPT(0.158)T(0.842)PPPPVK	0	0	1	2	3	35077	33563	37565	42173	1568.1	1092.1	15189	4641.8	0	45677
1068	19669;19670	Q9NZQ3	NCKIPSD	AAPTTPPPPVK	11	Phospho (STY)	_AAPTT(ph)PPPPVK_		AAPT(0.032)T(0.968)PPPPVK	0	0	1	2	3	33503	31406	40100	41408	1203.5	499.89	11855	3131	1619.1	33110
1069	19669;19670	Q9NZQ3	NCKIPSD	AAPTTPPPPVK	11	Phospho (STY)	_AAPTT(ph)PPPPVK_		AAPT(0.094)T(0.906)PPPPVK	0	0	1	2	4	84161	79787	89221	89507	0	1208.9	46067	14138	2379	130410
1070	19669;19670	Q9NZQ3	NCKIPSD	AAPTTPPPPVK	11	Phospho (STY)	_AAPT(ph)TPPPPVK_		AAPT(0.899)T(0.101)PPPPVK	0	0	1	2	4	39337	39677	49320	50384	0	0	25392	7085.4	0	69944
1071	19669;19670	Q9NZQ3	NCKIPSD	AAPTTPPPPVK	11	Phospho (STY)	_AAPTT(ph)PPPPVK_		AAPT(0.17)T(0.83)PPPPVK	0	0	1	2	5	50945	43967	51722	58955	0	224.82	29567	16364	2552.2	38325
1072	19669;19670	Q9NZQ3	NCKIPSD	AAPTTPPPPVK	11	Phospho (STY)	_AAPTT(ph)PPPPVK_		AAPT(0.134)T(0.866)PPPPVK	0	0	1	2	5	58646	54090	72211	69054	0	2580.6	21001	4673.9	1406.9	62810
1073	12386	Q9BV73	CEP250	AAQAGSLEISK	11	Phospho (STY)	_AAQAGS(ph)LEISK_		AAQAGS(0.758)LEIS(0.242)K	0	0	1	3	4	59861	57033	55506	60887	0	1078.8	5999.7	485.39	0	57688
1074	12386	Q9BV73	CEP250	AAQAGSLEISK	11	Phospho (STY)	_AAQAGS(ph)LEISK_		AAQAGS(0.998)LEIS(0.002)K	0	0	1	4	4	15462	19016	19544	27148	31093	21598	28881	25192	27767	20866
1075	12386	Q9BV73	CEP250	AAQAGSLEISK	11	Phospho (STY)	_AAQAGS(ph)LEISK_		AAQAGS(0.671)LEIS(0.329)K	0	0	1	1	5	68934	60419	66464	65968	0	10155	0	3005.4	35964	5393.1
1076	12808	Q9C0H9	SRCIN1	AAQGQAGSPDK	11	Phospho (STY)	_AAQGQAGS(ph)PDK_		AAQGQAGS(1)PDK	0	0	1	2	5
1077	3974;3975;17303	P48729	CSNK1A1	AAQQAASSSGQGQQAQTPTGK	21	Phospho (STY)	_AAQQAASSSGQGQQAQT(ph)PTGK_		AAQQAASSSGQGQQAQT(0.952)PT(0.048)GK	0	0	1	3	3	15183	16834	18896	18486	1666.6	1291.9	3625	3196.9	1493.2	7796.4
1078	3974;3975;17303	P48729	CSNK1A1	AAQQAASSSGQGQQAQTPTGK	21	Phospho (STY)	_AAQQAASSSGQGQQAQT(ph)PTGK_		AAQQAASSSGQGQQAQT(0.956)PT(0.044)GK	0	0	1	3	4	0	41907	43356	48473	1024.1	3518.2	5294.3	6669.5	1176.5	6842.7
1079	3974;3975;17303	P48729	CSNK1A1	AAQQAASSSGQGQQAQTPTGK	21	Phospho (STY)	_AAQQAASSSGQGQQAQT(ph)PTGK_		AAQQAASSSGQGQQAQT(0.955)PT(0.045)GK	0	0	1	3	4	27130	25136	30466	29257	0	2291.5	7091.4	8308.7	2175.9	35839
1080	3974;3975;17303	P48729	CSNK1A1	AAQQAASSSGQGQQAQTPTGK	21	Phospho (STY)	_AAQQAASSSGQGQQAQT(ph)PTGK_		AAQQAASSSGQGQQAQT(0.956)PT(0.044)GK	0	0	1	3	5	16514	19913	19833	21574	238.23	1156.9	4929	3121	0	5189
1081	3974;3975;17303	P48729	CSNK1A1	AAQQAASSSGQGQQAQTPTGK	21	Phospho (STY)	_AAQQAASSSGQGQQAQT(ph)PTGK_		AAQQAASSSGQGQQAQT(0.952)PT(0.048)GK	0	0	1	3	5	25790	23986	30406	34453	1461.1	2875.4	8015	6423.2	1526.4	25817
1082	3974;3975;17303	P48729	CSNK1A1	AAQQAASSSGQGQQAQTPTGK	21	Phospho (STY)	_AAQQAASSS(ph)GQGQQAQTPTGK_		AAQQAAS(0.051)S(0.166)S(0.559)GQGQQAQT(0.204)PT(0.02)GK	0	0	1	3	5	15050	14817	16993	19650	0	1476.3	2991.9	2156.9	0	10768
1083	3974;3975;17303	P48729	CSNK1A1	AAQQAASSSGQGQQAQTPTGK	21	Phospho (STY)	_AAQQAASSSGQGQQAQT(ph)PTGK_		AAQQAASSSGQGQQAQT(0.947)PT(0.053)GK	0	0	1	4	4	15528	12660	14135	15737	7643.2	6031.3	5904.2	5230.5	7036.8	6481.1
1084	3974;3975;17303	P48729	CSNK1A1	AAQQAASSSGQGQQAQTPTGK	21	Phospho (STY)	_AAQQAASSSGQGQQAQT(ph)PTGK_		AAQQAASSSGQGQQAQT(0.956)PT(0.044)GK	0	0	1	4	4	23478	18196	26053	23907	13737	12357	11108	13576	29661	26901
1085	3974;3975;17303	P48729	CSNK1A1	AAQQAASSSGQGQQAQTPTGK	21	Phospho (STY)	_AAQQAASSSGQGQQAQT(ph)PTGK_		AAQQAASSSGQGQQAQT(0.948)PT(0.051)GK	0	0	1	4	5	14501	11006	15241	19567	10294	9604.3	7860.3	8758.4	9726.3	10256
1086	3974;3975;17303	P48729	CSNK1A1	AAQQAASSSGQGQQAQTPTGK	21	Phospho (STY)	_AAQQAASSSGQGQQAQT(ph)PTGK_		AAQQAASSSGQGQQAQT(0.94)PT(0.06)GK	0	0	1	4	5	15848	20668	21273	22095	12995	13799	11323	11817	15107	13406
1087	3974;3975;17303	P48729	CSNK1A1	AAQQAASSSGQGQQAQTPTGK	21	Phospho (STY)	_AAQQAASSSGQGQQAQT(ph)PTGK_		AAQQAASSSGQGQQAQT(0.943)PT(0.057)GK	0	0	1	1	3	15820	18678	16624	17512	142.37	7125.6	1897.4	2952.2	5943.4	3398
1088	3974;3975;17303	P48729	CSNK1A1	AAQQAASSSGQGQQAQTPTGK	21	Phospho (STY)	_AAQQAASSSGQGQQAQT(ph)PTGK_		AAQQAASSSGQGQQAQT(0.971)PT(0.028)GK	0	0	1	1	4	32539	28568	35763	32736	2621.4	7614.7	2711	3029.8	4382.6	1891.7
1089	3974;3975;17303	P48729	CSNK1A1	AAQQAASSSGQGQQAQTPTGK	21	Phospho (STY)	_AAQQAASSSGQGQQAQT(ph)PTGK_		AAQQAASSS(0.001)GQGQQAQT(0.959)PT(0.04)GK	0	0	1	1	4	20171	16379	22702	22191	7540	9230.4	4086.4	6512.3	14366	6002.5
1090	3974;3975;17303	P48729	CSNK1A1	AAQQAASSSGQGQQAQTPTGK	21	Phospho (STY)	_AAQQAASS(ph)SGQGQQAQTPTGK_		AAQQAAS(0.089)S(0.455)S(0.455)GQGQQAQTPTGK	0	0	1	1	4
1091	3974;3975;17303	P48729	CSNK1A1	AAQQAASSSGQGQQAQTPTGK	21	Phospho (STY)	_AAQQAASS(ph)SGQGQQAQTPTGK_		AAQQAAS(0.14)S(0.43)S(0.43)GQGQQAQT(0.001)PTGK	0	0	1	1	4	43609	34588	41887	44150	4187	17309	5628.9	7439.3	19406	9441.4
1092	3974;3975;17303	P48729	CSNK1A1	AAQQAASSSGQGQQAQTPTGK	21	Phospho (STY)	_AAQQAASSSGQGQQAQT(ph)PTGK_		AAQQAASSSGQGQQAQT(0.977)PT(0.023)GK	0	0	1	1	5	12099	12519	10504	12222	848.13	2888.1	1094.2	1347.4	3446.1	1854.2
1093	3974;3975;17303	P48729	CSNK1A1	AAQQAASSSGQGQQAQTPTGK	21	Phospho (STY)	_AAQQAASSSGQGQQAQT(ph)PTGK_		AAQQAASSSGQGQQAQT(0.958)PT(0.042)GK	0	0	1	1	5	26084	22273	25108	23426	27076	12300	7216.3	11976	11813	6830.1
1094	3974;3975;17303	P48729	CSNK1A1	AAQQAASSSGQGQQAQTPTGK	21	Phospho (STY)	_AAQQAASSS(ph)GQGQQAQTPTGK_		AAQQAAS(0.023)S(0.117)S(0.86)GQGQQAQTPTGK	0	0	1	1	5	0	20778	23039	22365	1438	6388.7	887.99	2618.5	6951.7	2866.7
1095	3974;3975;17303	P48729	CSNK1A1	AAQQAASSSGQGQQAQTPTGK	21	Phospho (STY)	_AAQQAASS(ph)SGQGQQAQTPTGK_		AAQQAAS(0.092)S(0.454)S(0.454)GQGQQAQT(0.001)PTGK	0	0	1	1	5	23586	27282	30712	28373	3529.6	17365	3606.7	5560.6	13493	9776.9
1096	3974;3975;17303	P48729	CSNK1A1	AAQQAASSSGQGQQAQTPTGK	21	Phospho (STY)	_AAQQAASSSGQGQQAQT(ph)PTGK_		AAQQAASSS(0.001)GQGQQAQT(0.921)PT(0.078)GK	0	0	1	2	3	21282	20993	25239	27668	1178	1114.8	4734.3	1469.6	0	3434.2
1097	3974;3975;17303	P48729	CSNK1A1	AAQQAASSSGQGQQAQTPTGK	21	Phospho (STY)	_AAQQAASSSGQGQQAQT(ph)PTGK_		AAQQAASSSGQGQQAQT(0.902)PT(0.098)GK	0	0	1	2	4	38595	42201	42074	44990	0	1357.3	6158.1	2913	0	6271.9
1098	3974;3975;17303	P48729	CSNK1A1	AAQQAASSSGQGQQAQTPTGK	21	Phospho (STY)	_AAQQAASSSGQGQQAQT(ph)PTGK_		AAQQAASSSGQGQQAQT(0.97)PT(0.03)GK	0	0	1	2	4	22214	28354	26752	26211	1473.1	1793.7	8079.5	4052.8	0	12618
1099	3974;3975;17303	P48729	CSNK1A1	AAQQAASSSGQGQQAQTPTGK	21	Phospho (STY)	_AAQQAASSSGQGQQAQT(ph)PTGK_		AAQQAASSSGQGQQAQT(0.974)PT(0.026)GK	0	0	1	2	5	24552	22789	29217	25654	440.67	81.681	2932.8	953.47	0	4469.9
1100	3974;3975;17303	P48729	CSNK1A1	AAQQAASSSGQGQQAQTPTGK	21	Phospho (STY)	_AAQQAASSSGQGQQAQT(ph)PTGK_		AAQQAASSSGQGQQAQT(0.95)PT(0.05)GK	0	0	1	2	5	26384	29214	28613	31865	2161.9	1731	7562.9	5053.9	1134.7	11897
1101	3974;3975;17303	P48729	CSNK1A1	AAQQAASSSGQGQQAQTPTGK	21	Phospho (STY)	_AAQQAASSS(ph)GQGQQAQTPTGK_		AAQQAAS(0.05)S(0.165)S(0.73)GQGQQAQT(0.05)PT(0.005)GK	0	0	1	2	5	9942.7	11847	11886	11437	666.95	314.05	4600.1	879.33	0	4400.8
1102	8945;8946	Q86U86	PBRM1	AAQQQQPSASPR	12	Phospho (STY)	_AAQQQQPS(ph)ASPR_		AAQQQQPS(0.575)AS(0.425)PR	0	0	1	3	2	9211.6	5960.7	7240.1	4633.9	0	0	1720.7	1015.8	0	1996.4
1103	8945;8946	Q86U86	PBRM1	AAQQQQPSASPR	12	Phospho (STY)	_AAQQQQPSAS(ph)PR_		AAQQQQPS(0.012)AS(0.988)PR	0	0	1	3	3	12964	9777.6	13908	14709	0	257.93	3291.2	4255.3	1059.3	3414.9
1104	8945;8946	Q86U86	PBRM1	AAQQQQPSASPR	12	Phospho (STY)	_AAQQQQPSAS(ph)PR_		AAQQQQPS(0.217)AS(0.783)PR	0	0	1	3	4	5498.5	4822.3	5587.3	5775.6	331.3	0	1577.2	0	0	2191.7
1105	8945;8946	Q86U86	PBRM1	AAQQQQPSASPR	12	Phospho (STY)	_AAQQQQPSAS(ph)PR_		AAQQQQPS(0.03)AS(0.97)PR	0	0	1	3	4	19714	17197	21419	22557	1667.1	2917.8	14891	5580.1	3414.8	111720
1106	8945;8946	Q86U86	PBRM1	AAQQQQPSASPR	12	Phospho (STY)	_AAQQQQPSAS(ph)PR_		AAQQQQPS(0.204)AS(0.796)PR	0	0	1	4	2	5729	6345.9	6028.7	0	1162.5	0	1450.2	1741.8	2340.8	1805.2
1107	8945;8946	Q86U86	PBRM1	AAQQQQPSASPR	12	Phospho (STY)	_AAQQQQPSAS(ph)PR_		AAQQQQPS(0.194)AS(0.806)PR	0	0	1	4	3	7301.6	6324.7	5712.7	6725.7	2920.5	2499	3000.8	1478.5	2479.6	1911.9
1108	8945;8946	Q86U86	PBRM1	AAQQQQPSASPR	12	Phospho (STY)	_AAQQQQPS(ph)ASPR_		AAQQQQPS(0.5)AS(0.5)PR	0	0	1	4	4	8300.6	5212	7468.2	7824.1	1974.8	1314.6	1471.7	1195	1708.8	2011.9
1109	8945;8946	Q86U86	PBRM1	AAQQQQPSASPR	12	Phospho (STY)	_AAQQQQPSAS(ph)PR_		AAQQQQPS(0.029)AS(0.971)PR	0	0	1	1	3	10527	9801	11185	13417	7449.7	10136	6704.1	8323.1	10321	6855.5
1110	8945;8946	Q86U86	PBRM1	AAQQQQPSASPR	12	Phospho (STY)	_AAQQQQPS(ph)ASPR_		AAQQQQPS(0.5)AS(0.5)PR	0	0	1	2	2	8753.3	8527.2	9416.7	10322	149.44	0	1631.9	1406.1	0	3059.7
1111	8945;8946	Q86U86	PBRM1	AAQQQQPSASPR	12	Phospho (STY)	_AAQQQQPSAS(ph)PR_		AAQQQQPS(0.048)AS(0.952)PR	0	0	1	2	3	6646.2	8978.5	8691.6	10940	0	362.48	1989.6	884.66	0	1595.5
1112	8945;8946	Q86U86	PBRM1	AAQQQQPSASPR	12	Phospho (STY)	_AAQQQQPSAS(ph)PR_		AAQQQQPS(0.081)AS(0.919)PR	0	0	1	2	4	11584	9487.6	8841.1	8955.7	0	0	2088	1235.5	0	1919.1
1113	5698;5699;5700	Q13263	TRIM28	AASAAAASAAAASAASGSPGPGEGSAGGEK	30	Acetyl (Protein N-term),Phospho (STY)	_(ac)AASAAAASAAAAS(ph)AASGSPGPGEGSAGGEK_		AASAAAAS(0.002)AAAAS(0.607)AAS(0.195)GS(0.195)PGPGEGS(0.001)AGGEK	1	0	1	3	3	49591	39160	45916	53333	762.35	1896.5	2269.5	1537.4	0	37580
1114	5698;5699;5700	Q13263	TRIM28	AASAAAASAAAASAASGSPGPGEGSAGGEK	30	Acetyl (Protein N-term),Phospho (STY)	_(ac)AASAAAASAAAASAAS(ph)GSPGPGEGSAGGEK_		AAS(0.002)AAAAS(0.002)AAAAS(0.04)AAS(0.478)GS(0.478)PGPGEGSAGGEK	1	0	1	3	3	32667	0	33725	39340	2078.9	922.8	0	0	0	12631
1115	5698;5699;5700	Q13263	TRIM28	AASAAAASAAAASAASGSPGPGEGSAGGEK	30	Acetyl (Protein N-term),Phospho (STY)	_(ac)AASAAAASAAAASAAS(ph)GSPGPGEGSAGGEK_		AAS(0.001)AAAAS(0.001)AAAAS(0.076)AAS(0.461)GS(0.461)PGPGEGSAGGEK	1	0	1	3	4	31928	28837	0	35390	808.21	1226.4	1926.3	0	0	14039
1116	5698;5699;5700	Q13263	TRIM28	AASAAAASAAAASAASGSPGPGEGSAGGEK	30	Acetyl (Protein N-term),Phospho (STY)	_(ac)AASAAAASAAAAS(ph)AASGSPGPGEGSAGGEK_		AASAAAASAAAAS(0.333)AAS(0.333)GS(0.333)PGPGEGS(0.001)AGGEK	1	0	1	3	5	38917	36609	45355	45641	0	915.01	1127.9	557.77	0	21795
1117	5698;5699;5700	Q13263	TRIM28	AASAAAASAAAASAASGSPGPGEGSAGGEK	30	Acetyl (Protein N-term),Phospho (STY)	_(ac)AASAAAASAAAASAAS(ph)GSPGPGEGSAGGEK_		AASAAAASAAAAS(0.108)AAS(0.446)GS(0.446)PGPGEGSAGGEK	1	0	1	3	5
1118	5698;5699;5700	Q13263	TRIM28	AASAAAASAAAASAASGSPGPGEGSAGGEK	30	Acetyl (Protein N-term),Phospho (STY)	_(ac)AASAAAASAAAAS(ph)AASGSPGPGEGSAGGEK_		AASAAAASAAAAS(0.333)AAS(0.333)GS(0.333)PGPGEGSAGGEK	1	0	1	4	3	26634	22873	27959	30880	24455	12287	18855	22655	19477	13817
1119	5698;5699;5700	Q13263	TRIM28	AASAAAASAAAASAASGSPGPGEGSAGGEK	30	Acetyl (Protein N-term),Phospho (STY)	_(ac)AASAAAASAAAASAAS(ph)GSPGPGEGSAGGEK_		AAS(0.015)AAAAS(0.015)AAAAS(0.126)AAS(0.422)GS(0.422)PGPGEGSAGGEK	1	0	1	4	3	33621	29009	28287	34897	31585	10980	18891	29905	19758	14389
1120	5698;5699;5700	Q13263	TRIM28	AASAAAASAAAASAASGSPGPGEGSAGGEK	30	Acetyl (Protein N-term),Phospho (STY)	_(ac)AASAAAASAAAASAASGS(ph)PGPGEGSAGGEK_		AAS(0.017)AAAAS(0.017)AAAAS(0.017)AAS(0.202)GS(0.748)PGPGEGSAGGEK	1	0	1	4	3	23179	17761	18180	24392	25233	5080.6	11304	24117	6894.8	3827.5
1121	5698;5699;5700	Q13263	TRIM28	AASAAAASAAAASAASGSPGPGEGSAGGEK	30	Acetyl (Protein N-term),Phospho (STY)	_(ac)AASAAAASAAAAS(ph)AASGSPGPGEGSAGGEK_		AASAAAASAAAAS(0.333)AAS(0.333)GS(0.333)PGPGEGSAGGEK	1	0	1	4	4	28710	24912	33362	34664	29258	10127	21976	31082	21448	12462
1122	5698;5699;5700	Q13263	TRIM28	AASAAAASAAAASAASGSPGPGEGSAGGEK	30	Acetyl (Protein N-term),Phospho (STY)	_(ac)AASAAAASAAAAS(ph)AASGSPGPGEGSAGGEK_		AAS(0.007)AAAAS(0.007)AAAAS(0.387)AAS(0.298)GS(0.298)PGPGEGS(0.004)AGGEK	1	0	1	4	4	28140	25969	31187	30808	32592	14346	17459	26461	25469	16771
1123	5698;5699;5700	Q13263	TRIM28	AASAAAASAAAASAASGSPGPGEGSAGGEK	30	Acetyl (Protein N-term),Phospho (STY)	_(ac)AASAAAASAAAASAASGS(ph)PGPGEGSAGGEK_		AASAAAASAAAAS(0.001)AAS(0.19)GS(0.81)PGPGEGSAGGEK	1	0	1	4	4
1124	5698;5699;5700	Q13263	TRIM28	AASAAAASAAAASAASGSPGPGEGSAGGEK	30	Acetyl (Protein N-term),Phospho (STY)	_(ac)AASAAAASAAAASAAS(ph)GSPGPGEGSAGGEK_		AASAAAASAAAAS(0.005)AAS(0.498)GS(0.498)PGPGEGSAGGEK	1	0	1	1	3	21052	20620	23369	20753	0	1456	0	0	2115.2	1156.5
1125	5698;5699;5700	Q13263	TRIM28	AASAAAASAAAASAASGSPGPGEGSAGGEK	30	Acetyl (Protein N-term),Phospho (STY)	_(ac)AASAAAASAAAAS(ph)AASGSPGPGEGSAGGEK_		AASAAAASAAAAS(0.333)AAS(0.333)GS(0.333)PGPGEGS(0.001)AGGEK	1	0	1	1	3	40853	33494	40585	40786	0	2159.9	0	1547.6	4566	1589.4
1126	5698;5699;5700	Q13263	TRIM28	AASAAAASAAAASAASGSPGPGEGSAGGEK	30	Acetyl (Protein N-term),Phospho (STY)	_(ac)AASAAAASAAAASAAS(ph)GSPGPGEGSAGGEK_		AAS(0.008)AAAAS(0.008)AAAAS(0.061)AAS(0.462)GS(0.462)PGPGEGSAGGEK	1	0	1	1	3	38577	25682	29467	38599	587.49	2943.5	0	0	7521.8	730.56
1127	5698;5699;5700	Q13263	TRIM28	AASAAAASAAAASAASGSPGPGEGSAGGEK	30	Acetyl (Protein N-term),Phospho (STY)	_(ac)AASAAAASAAAASAASGS(ph)PGPGEGSAGGEK_		AAS(0.005)AAAAS(0.005)AAAAS(0.005)AAS(0.203)GS(0.784)PGPGEGSAGGEK	1	0	1	1	3	49201	36369	52141	50099	737.97	2301.5	0	0	1151.7	0
1128	5698;5699;5700	Q13263	TRIM28	AASAAAASAAAASAASGSPGPGEGSAGGEK	30	Acetyl (Protein N-term),Phospho (STY)	_(ac)AASAAAASAAAASAAS(ph)GSPGPGEGSAGGEK_		AASAAAASAAAAS(0.001)AAS(0.5)GS(0.5)PGPGEGSAGGEK	1	0	1	1	4	14555	13858	16213	18623	0	1269.4	0	0	1241.5	0
1129	5698;5699;5700	Q13263	TRIM28	AASAAAASAAAASAASGSPGPGEGSAGGEK	30	Acetyl (Protein N-term),Phospho (STY)	_(ac)AASAAAASAAAASAASGS(ph)PGPGEGSAGGEK_		AAS(0.002)AAAAS(0.002)AAAAS(0.013)AAS(0.152)GS(0.832)PGPGEGSAGGEK	1	0	1	1	4	31557	28042	29051	29863	0	2759.8	0	1051.9	6090.8	0
1130	5698;5699;5700	Q13263	TRIM28	AASAAAASAAAASAASGSPGPGEGSAGGEK	30	Acetyl (Protein N-term),Phospho (STY)	_(ac)AASAAAASAAAASAAS(ph)GSPGPGEGSAGGEK_		AASAAAASAAAAS(0.121)AAS(0.439)GS(0.439)PGPGEGSAGGEK	1	0	1	1	5	43244	39717	46622	47902	0	5640.1	0	1869.7	7121.8	2695.1
1131	5698;5699;5700	Q13263	TRIM28	AASAAAASAAAASAASGSPGPGEGSAGGEK	30	Acetyl (Protein N-term),Phospho (STY)	_(ac)AASAAAASAAAAS(ph)AASGSPGPGEGSAGGEK_		AASAAAASAAAAS(0.333)AAS(0.333)GS(0.333)PGPGEGS(0.002)AGGEK	1	0	1	2	3	35418	36850	41018	40845	0	0	2580.5	0	0	5175.8
1132	5698;5699;5700	Q13263	TRIM28	AASAAAASAAAASAASGSPGPGEGSAGGEK	30	Acetyl (Protein N-term),Phospho (STY)	_(ac)AASAAAASAAAASAASGS(ph)PGPGEGSAGGEK_		AASAAAASAAAASAAS(0.202)GS(0.798)PGPGEGSAGGEK	1	0	1	2	3	29814	22480	29152	25998	0	0	0	0	0	0
1133	5698;5699;5700	Q13263	TRIM28	AASAAAASAAAASAASGSPGPGEGSAGGEK	30	Acetyl (Protein N-term),Phospho (STY)	_(ac)AASAAAASAAAAS(ph)AASGSPGPGEGSAGGEK_		AAS(0.043)AAAAS(0.043)AAAAS(0.304)AAS(0.304)GS(0.304)PGPGEGS(0.001)AGGEK	1	0	1	2	3	36749	29749	34600	33285	735.8	3211.3	1220.8	831.86	0	2490.7
1134	5698;5699;5700	Q13263	TRIM28	AASAAAASAAAASAASGSPGPGEGSAGGEK	30	Acetyl (Protein N-term),Phospho (STY)	_(ac)AASAAAASAAAASAAS(ph)GSPGPGEGSAGGEK_		AASAAAASAAAAS(0.004)AAS(0.497)GS(0.497)PGPGEGS(0.001)AGGEK	1	0	1	2	4	27915	22179	28030	29388	0	1244.4	0	0	0	1433.4
1135	5698;5699;5700	Q13263	TRIM28	AASAAAASAAAASAASGSPGPGEGSAGGEK	30	Acetyl (Protein N-term),Phospho (STY)	_(ac)AASAAAASAAAAS(ph)AASGSPGPGEGSAGGEK_		AASAAAASAAAAS(0.333)AAS(0.333)GS(0.333)PGPGEGSAGGEK	1	0	1	2	5	40149	39228	39041	51204	0	0	1423.3	1917.8	0	4044.7
1136	431;432;16341	O00116	AGPS	AASAATAAPTATPAAQESGTIPK	23	Phospho (STY)	_AAS(ph)AATAAPTATPAAQESGTIPK_		AAS(0.989)AAT(0.011)AAPTATPAAQESGTIPK	0	0	1	3	2	64559	52365	63263	63347	0	0	0	0	0	7531
1137	431;432;16341	O00116	AGPS	AASAATAAPTATPAAQESGTIPK	23	Phospho (STY)	_AASAATAAPTATPAAQESGT(ph)IPK_		AASAATAAPTAT(0.002)PAAQES(0.249)GT(0.748)IPK	0	0	1	3	3	27457	32306	31607	33751	0	1118.4	873.49	0	0	18028
1138	431;432;16341	O00116	AGPS	AASAATAAPTATPAAQESGTIPK	23	Phospho (STY)	_AAS(ph)AATAAPTATPAAQESGTIPK_		AAS(0.811)AAT(0.189)AAPTATPAAQESGTIPK	0	0	1	3	3	43087	36029	47132	44620	0	327.04	0	986.02	0	11628
1139	431;432;16341	O00116	AGPS	AASAATAAPTATPAAQESGTIPK	23	Phospho (STY)	_AAS(ph)AATAAPTATPAAQESGTIPK_		AAS(0.984)AAT(0.016)AAPTATPAAQESGTIPK	0	0	1	3	4	31706	30316	29889	37350	947.46	0	0	912.68	0	9603.2
1140	431;432;16341	O00116	AGPS	AASAATAAPTATPAAQESGTIPK	23	Phospho (STY)	_AAS(ph)AATAAPTATPAAQESGTIPK_		AAS(0.948)AAT(0.052)AAPTATPAAQESGTIPK	0	0	1	4	1	41063	35969	46030	42636	15318	8518.9	16439	9111.4	8215.9	6100.9
1141	431;432;16341	O00116	AGPS	AASAATAAPTATPAAQESGTIPK	23	Phospho (STY)	_AAS(ph)AATAAPTATPAAQESGTIPK_		AAS(0.986)AAT(0.014)AAPTATPAAQESGTIPK	0	0	1	4	2	39981	43577	52126	52219	31687	24939	39056	28223	18625	13788
1142	431;432;16341	O00116	AGPS	AASAATAAPTATPAAQESGTIPK	23	Phospho (STY)	_AAS(ph)AATAAPTATPAAQESGTIPK_		AAS(0.996)AAT(0.004)AAPTATPAAQESGTIPK	0	0	1	4	2	31369	25672	31578	30294	28644	18077	25596	24920	20098	13829
1143	431;432;16341	O00116	AGPS	AASAATAAPTATPAAQESGTIPK	23	Phospho (STY)	_AASAATAAPTATPAAQESGT(ph)IPK_		AASAATAAPTATPAAQES(0.159)GT(0.841)IPK	0	0	1	4	3	20736	16932	24441	23225	21608	15102	17905	20822	19145	13250
1144	431;432;16341	O00116	AGPS	AASAATAAPTATPAAQESGTIPK	23	Phospho (STY)	_AAS(ph)AATAAPTATPAAQESGTIPK_		AAS(0.996)AAT(0.004)AAPTATPAAQESGTIPK	0	0	1	4	3	23341	23141	22466	26261	32384	24302	35766	24230	14372	15040
1145	431;432;16341	O00116	AGPS	AASAATAAPTATPAAQESGTIPK	23	Phospho (STY)	_AAS(ph)AATAAPTATPAAQESGTIPK_		AAS(0.994)AAT(0.006)AAPTATPAAQESGTIPK	0	0	1	4	4	15371	15746	15251	16518	21466	9983.9	16250	16052	13867	11102
1146	431;432;16341	O00116	AGPS	AASAATAAPTATPAAQESGTIPK	23	Phospho (STY)	_AAS(ph)AATAAPTATPAAQESGTIPK_		AAS(0.98)AAT(0.02)AAPTATPAAQESGTIPK	0	0	1	1	2	39550	33375	44694	41777	0	1319.5	0	0	2035.5	0
1147	431;432;16341	O00116	AGPS	AASAATAAPTATPAAQESGTIPK	23	Phospho (STY)	_AASAATAAPTATPAAQESGT(ph)IPK_		AASAATAAPTAT(0.001)PAAQES(0.477)GT(0.522)IPK	0	0	1	1	3	33378	31908	38798	45107	843.77	1676.2	0	1221	5553.1	1082.9
1148	431;432;16341	O00116	AGPS	AASAATAAPTATPAAQESGTIPK	23	Phospho (STY)	_AAS(ph)AATAAPTATPAAQESGTIPK_		AAS(0.953)AAT(0.047)AAPTATPAAQESGTIPK	0	0	1	1	3	30027	28167	33898	34762	0	3238.3	0	0	2311.7	1062.7
1149	431;432;16341	O00116	AGPS	AASAATAAPTATPAAQESGTIPK	23	Phospho (STY)	_AASAATAAPTATPAAQES(ph)GTIPK_		AASAATAAPTAT(0.017)PAAQES(0.608)GT(0.375)IPK	0	0	1	1	4	20218	17041	22494	23175	940.25	2718	0	0	2796	1263.1
1150	431;432;16341	O00116	AGPS	AASAATAAPTATPAAQESGTIPK	23	Phospho (STY)	_AAS(ph)AATAAPTATPAAQESGTIPK_		AAS(0.987)AAT(0.013)AAPTATPAAQESGTIPK	0	0	1	1	4	24534	21459	25195	24449	0	2761	0	0	2740.7	0
1151	431;432;16341	O00116	AGPS	AASAATAAPTATPAAQESGTIPK	23	Phospho (STY)	_AAS(ph)AATAAPTATPAAQESGTIPK_		AAS(0.99)AAT(0.01)AAPTATPAAQESGTIPK	0	0	1	2	2	54439	49561	48943	55255	0	0	0	0	0	2371.7
1152	431;432;16341	O00116	AGPS	AASAATAAPTATPAAQESGTIPK	23	Phospho (STY)	_AASAATAAPTATPAAQESGT(ph)IPK_		AASAATAAPTATPAAQES(0.076)GT(0.924)IPK	0	0	1	2	3	30329	31584	37256	35588	0	979.84	1573.4	0	0	1709.6
1153	431;432;16341	O00116	AGPS	AASAATAAPTATPAAQESGTIPK	23	Phospho (STY)	_AAS(ph)AATAAPTATPAAQESGTIPK_		AAS(0.904)AAT(0.096)AAPTATPAAQESGTIPK	0	0	1	2	3	43461	41780	45753	49997	0	928.53	0	0	0	2848.3
1154	431;432;16341	O00116	AGPS	AASAATAAPTATPAAQESGTIPK	23	Phospho (STY)	_AASAATAAPTATPAAQESGT(ph)IPK_		AASAATAAPT(0.001)AT(0.008)PAAQES(0.272)GT(0.72)IPK	0	0	1	2	4	26465	25759	29813	30736	0	495.35	1075.1	0	0	2576.6
1155	431;432;16341	O00116	AGPS	AASAATAAPTATPAAQESGTIPK	23	Phospho (STY)	_AAS(ph)AATAAPTATPAAQESGTIPK_		AAS(0.992)AAT(0.008)AAPTATPAAQESGTIPK	0	0	1	2	4	27636	25830	31001	30925	33.377	817.06	0	0	0	0
1156	1474;1475;16553;16554	O75367	H2AFY	AASADSTTEGTPADGFTVLSTK	22	2 Phospho (STY)	_AAS(ph)ADS(ph)TTEGTPADGFTVLSTK_		AAS(0.981)ADS(0.878)T(0.074)T(0.065)EGT(0.002)PADGFTVLSTK	0	0	2	3	1	19052	18254	18429	20451	0	0	0	0	0	867.65
1157	1474;1475;16553;16554	O75367	H2AFY	AASADSTTEGTPADGFTVLSTK	22	2 Phospho (STY)	_AAS(ph)ADS(ph)TTEGTPADGFTVLSTK_		AAS(0.993)ADS(0.508)T(0.476)T(0.022)EGTPADGFTVLSTK	0	0	2	3	2	30396	32664	34354	41966	0	331.98	1570.5	0	0	1662.8
1158	1474;1475;16553;16554	O75367	H2AFY	AASADSTTEGTPADGFTVLSTK	22	2 Phospho (STY)	_AASADS(ph)TTEGT(ph)PADGFTVLSTK_		AAS(0.025)ADS(0.728)T(0.222)T(0.035)EGT(0.989)PADGFTVLSTK	0	0	2	3	2
1159	1474;1475;16553;16554	O75367	H2AFY	AASADSTTEGTPADGFTVLSTK	22	2 Phospho (STY)	_AASADS(ph)TTEGT(ph)PADGFTVLSTK_		AAS(0.021)ADS(0.705)T(0.217)T(0.071)EGT(0.977)PADGFT(0.008)VLS(0.001)TK	0	0	2	3	3	24486	21992	25226	25382	0	0	0	0	0	1600
1160	1474;1475;16553;16554	O75367	H2AFY	AASADSTTEGTPADGFTVLSTK	22	2 Phospho (STY)	_AAS(ph)ADST(ph)TEGTPADGFTVLSTK_		AAS(0.986)ADS(0.186)T(0.818)T(0.011)EGTPADGFTVLSTK	0	0	2	3	3	39675	35478	37996	44111	0	1314.2	0	0	0	2303.4
1161	1474;1475;16553;16554	O75367	H2AFY	AASADSTTEGTPADGFTVLSTK	22	2 Phospho (STY)	_AAS(ph)ADS(ph)TTEGTPADGFTVLSTK_		AAS(0.954)ADS(0.699)T(0.219)T(0.082)EGT(0.044)PADGFT(0.001)VLSTK	0	0	2	3	4
1162	1474;1475;16553;16554	O75367	H2AFY	AASADSTTEGTPADGFTVLSTK	22	2 Phospho (STY)	_AAS(ph)ADS(ph)TTEGTPADGFTVLSTK_		AAS(0.983)ADS(0.874)T(0.097)T(0.036)EGT(0.01)PADGFTVLSTK	0	0	2	4	1	25158	25552	32129	29971	4001.6	2867.2	1044.8	1510.1	1888.3	0
1163	1474;1475;16553;16554	O75367	H2AFY	AASADSTTEGTPADGFTVLSTK	22	2 Phospho (STY)	_AAS(ph)ADS(ph)TTEGTPADGFTVLSTK_		AAS(0.95)ADS(0.512)T(0.509)T(0.029)EGTPADGFTVLSTK	0	0	2	4	2	21455	19887	21395	24779	3371.6	1141.4	938.24	2301.4	1487.4	0
1164	1474;1475;16553;16554	O75367	H2AFY	AASADSTTEGTPADGFTVLSTK	22	2 Phospho (STY)	_AASADS(ph)TTEGT(ph)PADGFTVLSTK_		AAS(0.006)ADS(0.743)T(0.199)T(0.061)EGT(0.991)PADGFTVLSTK	0	0	2	4	3	20416	15377	19944	19225	6812.2	1381.7	1984.6	2458.2	1651.9	1120.3
1165	1474;1475;16553;16554	O75367	H2AFY	AASADSTTEGTPADGFTVLSTK	22	2 Phospho (STY)	_AAS(ph)ADS(ph)TTEGTPADGFTVLSTK_		AAS(0.991)ADS(0.5)T(0.421)T(0.087)EGTPADGFTVLSTK	0	0	2	4	3	31583	34062	35352	44401	5632.2	2443	1512.5	2351.9	2310.3	0
1166	1474;1475;16553;16554	O75367	H2AFY	AASADSTTEGTPADGFTVLSTK	22	2 Phospho (STY)	_AAS(ph)ADS(ph)TTEGTPADGFTVLSTK_		AAS(0.98)ADS(0.694)T(0.215)T(0.074)EGT(0.031)PADGFT(0.005)VLS(0.001)T(0.001)K	0	0	2	4	4	17858	18546	17537	21792	3251.6	1851.9	1706	1697.2	1751.8	0
1167	1474;1475;16553;16554	O75367	H2AFY	AASADSTTEGTPADGFTVLSTK	22	2 Phospho (STY)	_AAS(ph)ADS(ph)TTEGTPADGFTVLSTK_		AAS(0.996)ADS(0.666)T(0.266)T(0.07)EGT(0.002)PADGFTVLSTK	0	0	2	1	1	28361	30554	33222	0	0	3059.8	0	0	0	0
1168	1474;1475;16553;16554	O75367	H2AFY	AASADSTTEGTPADGFTVLSTK	22	2 Phospho (STY)	_AASADS(ph)TTEGT(ph)PADGFTVLSTK_		AAS(0.144)ADS(0.646)T(0.2)T(0.036)EGT(0.967)PADGFT(0.006)VLSTK	0	0	2	1	2	14975	16979	18455	16322	0	134.37	0	0	0	0
1169	1474;1475;16553;16554	O75367	H2AFY	AASADSTTEGTPADGFTVLSTK	22	2 Phospho (STY)	_AAS(ph)ADS(ph)TTEGTPADGFTVLSTK_		AAS(0.991)ADS(0.787)T(0.179)T(0.042)EGTPADGFTVLSTK	0	0	2	1	2	34910	35950	42730	39946	0	930.92	0	0	0	0
1170	1474;1475;16553;16554	O75367	H2AFY	AASADSTTEGTPADGFTVLSTK	22	2 Phospho (STY)	_AASADS(ph)TTEGT(ph)PADGFTVLSTK_		AAS(0.127)ADS(0.634)T(0.199)T(0.106)EGT(0.918)PADGFT(0.015)VLS(0.001)TK	0	0	2	1	3	26335	24424	31281	29948	0	450.08	0	0	0	0
1171	1474;1475;16553;16554	O75367	H2AFY	AASADSTTEGTPADGFTVLSTK	22	2 Phospho (STY)	_AAS(ph)ADS(ph)TTEGTPADGFTVLSTK_		AAS(0.999)ADS(0.955)T(0.038)T(0.008)EGTPADGFTVLSTK	0	0	2	1	3	45278	47333	50373	49085	138.04	1416.2	0	0	0	0
1172	1474;1475;16553;16554	O75367	H2AFY	AASADSTTEGTPADGFTVLSTK	22	2 Phospho (STY)	_AAS(ph)ADS(ph)TTEGTPADGFTVLSTK_		AAS(0.982)ADS(0.69)T(0.221)T(0.072)EGT(0.03)PADGFT(0.004)VLSTK	0	0	2	1	4	17689	15831	21009	20487	969.54	1109	0	0	0	0
1173	1474;1475;16553;16554	O75367	H2AFY	AASADSTTEGTPADGFTVLSTK	22	2 Phospho (STY)	_AAS(ph)ADS(ph)TTEGTPADGFTVLSTK_		AAS(0.999)ADS(0.937)T(0.051)T(0.012)EGTPADGFTVLSTK	0	0	2	2	1	19674	22607	23171	20792	0	344.25	0	0	0	0
1174	1474;1475;16553;16554	O75367	H2AFY	AASADSTTEGTPADGFTVLSTK	22	2 Phospho (STY)	_AASADS(ph)TTEGT(ph)PADGFTVLSTK_		AAS(0.038)ADS(0.706)T(0.233)T(0.043)EGT(0.979)PADGFT(0.001)VLSTK	0	0	2	2	2	15047	17486	16683	17187	0	0	0	0	0	0
1175	1474;1475;16553;16554	O75367	H2AFY	AASADSTTEGTPADGFTVLSTK	22	2 Phospho (STY)	_AAS(ph)ADS(ph)TTEGTPADGFTVLSTK_		AAS(0.973)ADS(0.714)T(0.167)T(0.144)EGT(0.002)PADGFTVLSTK	0	0	2	2	2	44561	41997	48056	47468	0	521.98	1699	0	0	0
1176	1474;1475;16553;16554	O75367	H2AFY	AASADSTTEGTPADGFTVLSTK	22	2 Phospho (STY)	_AASADS(ph)TTEGT(ph)PADGFTVLSTK_		AAS(0.007)ADS(0.763)T(0.221)T(0.034)EGT(0.973)PADGFT(0.001)VLSTK	0	0	2	2	3	22338	22845	26018	25059	0	0	0	0	0	0
1177	1474;1475;16553;16554	O75367	H2AFY	AASADSTTEGTPADGFTVLSTK	22	2 Phospho (STY)	_AAS(ph)ADS(ph)TTEGTPADGFTVLSTK_		AAS(0.97)ADS(0.493)T(0.426)T(0.107)EGT(0.004)PADGFTVLSTK	0	0	2	2	3	45121	43541	49091	52023	0	1671.7	0	0	0	1117
1178	1474;1475;16553;16554	O75367	H2AFY	AASADSTTEGTPADGFTVLSTK	22	2 Phospho (STY)	_AAS(ph)ADS(ph)TTEGTPADGFTVLSTK_		AAS(0.959)ADS(0.675)T(0.207)T(0.087)EGT(0.071)PADGFT(0.001)VLSTK	0	0	2	2	4	19759	23205	22229	22154	0	0	0	0	0	0
1179	1474;1475;16553;16554	O75367	H2AFY	AASADSTTEGTPADGFTVLSTK	22	Phospho (STY)	_AASADSTTEGT(ph)PADGFTVLSTK_		AASADS(0.002)T(0.007)T(0.03)EGT(0.953)PADGFT(0.007)VLSTK	0	0	1	3	2	19696	23095	24965	22517	0	0	0	0	0	2108.9
1180	1474;1475;16553;16554	O75367	H2AFY	AASADSTTEGTPADGFTVLSTK	22	Phospho (STY)	_AASADST(ph)TEGTPADGFTVLSTK_		AAS(0.003)ADS(0.164)T(0.79)T(0.042)EGTPADGFTVLSTK	0	0	1	3	2	28084	34219	34231	36474	0	548.17	0	0	0	2822.2
1181	1474;1475;16553;16554	O75367	H2AFY	AASADSTTEGTPADGFTVLSTK	22	Phospho (STY)	_AASADSTTEGT(ph)PADGFTVLSTK_		AASADS(0.001)T(0.005)T(0.029)EGT(0.965)PADGFTVLSTK	0	0	1	3	3	42679	38101	43451	44296	0	0	1246.5	0	0	3289.7
1182	1474;1475;16553;16554	O75367	H2AFY	AASADSTTEGTPADGFTVLSTK	22	Phospho (STY)	_AASADST(ph)TEGTPADGFTVLSTK_		AAS(0.034)ADS(0.165)T(0.757)T(0.043)EGT(0.001)PADGFTVLSTK	0	0	1	3	3	30990	27643	38260	32966	0	409.96	0	0	0	2787.1
1183	1474;1475;16553;16554	O75367	H2AFY	AASADSTTEGTPADGFTVLSTK	22	Phospho (STY)	_AASADSTTEGT(ph)PADGFTVLSTK_		AASADS(0.001)T(0.003)T(0.021)EGT(0.975)PADGFTVLSTK	0	0	1	3	4	42626	37848	46535	50111	0	1113.2	0	0	0	2832.4
1184	1474;1475;16553;16554	O75367	H2AFY	AASADSTTEGTPADGFTVLSTK	22	Phospho (STY)	_AASADS(ph)TTEGTPADGFTVLSTK_		AAS(0.022)ADS(0.774)T(0.171)T(0.032)EGTPADGFTVLSTK	0	0	1	3	4	27218	27845	31526	33982	0	0	0	0	0	2117.3
1185	1474;1475;16553;16554	O75367	H2AFY	AASADSTTEGTPADGFTVLSTK	22	Phospho (STY)	_AASADSTTEGT(ph)PADGFTVLSTK_		AASADS(0.002)T(0.009)T(0.036)EGT(0.931)PADGFT(0.021)VLSTK	0	0	1	3	5	16092	14910	17658	17470	0	0	0	0	0	2908.6
1186	1474;1475;16553;16554	O75367	H2AFY	AASADSTTEGTPADGFTVLSTK	22	Phospho (STY)	_AASADS(ph)TTEGTPADGFTVLSTK_		AAS(0.068)ADS(0.706)T(0.204)T(0.019)EGT(0.002)PADGFTVLSTK	0	0	1	3	5	13585	12475	15753	19552	0	0	0	0	0	1821
1187	1474;1475;16553;16554	O75367	H2AFY	AASADSTTEGTPADGFTVLSTK	22	Phospho (STY)	_AASADST(ph)TEGTPADGFTVLSTK_		AAS(0.035)ADS(0.397)T(0.446)T(0.122)EGT(0.001)PADGFTVLSTK	0	0	1	4	1	15893	17214	21803	22551	6840.8	1485.2	1969.4	3901.6	3101.3	2417.3
1188	1474;1475;16553;16554	O75367	H2AFY	AASADSTTEGTPADGFTVLSTK	22	Phospho (STY)	_AASADSTTEGT(ph)PADGFTVLSTK_		AASADST(0.001)T(0.007)EGT(0.991)PADGFT(0.001)VLSTK	0	0	1	4	2	17491	17550	19350	22294	12116	1207	4616	5177.1	4397.8	1885.8
1189	1474;1475;16553;16554	O75367	H2AFY	AASADSTTEGTPADGFTVLSTK	22	Phospho (STY)	_AASADST(ph)TEGTPADGFTVLSTK_		AAS(0.002)ADS(0.158)T(0.8)T(0.04)EGTPADGFTVLSTK	0	0	1	4	2	42955	32514	42893	48520	13085	77.145	3515.2	3389.9	2196	3105.6
1190	1474;1475;16553;16554	O75367	H2AFY	AASADSTTEGTPADGFTVLSTK	22	Phospho (STY)	_AASADSTTEGT(ph)PADGFTVLSTK_		AASADSTT(0.001)EGT(0.985)PADGFT(0.013)VLSTK	0	0	1	4	3	25138	0	26791	27749	13863	2282	3787.1	5960.3	4300.5	1694.5
1191	1474;1475;16553;16554	O75367	H2AFY	AASADSTTEGTPADGFTVLSTK	22	Phospho (STY)	_AASADST(ph)TEGTPADGFTVLSTK_		AAS(0.002)ADS(0.144)T(0.807)T(0.047)EGTPADGFTVLSTK	0	0	1	4	3	44438	38098	47478	47244	11301	2210.7	4731.3	4188.1	3358.6	2760.9
1192	1474;1475;16553;16554	O75367	H2AFY	AASADSTTEGTPADGFTVLSTK	22	Phospho (STY)	_AASADSTTEGT(ph)PADGFTVLSTK_		AASADS(0.001)T(0.005)T(0.028)EGT(0.966)PADGFTVLSTK	0	0	1	4	4	31567	26725	36325	35237	13053	3374.8	4722.7	4561.5	3137.1	2444.5
1193	1474;1475;16553;16554	O75367	H2AFY	AASADSTTEGTPADGFTVLSTK	22	Phospho (STY)	_AASADST(ph)TEGTPADGFTVLSTK_		AAS(0.004)ADS(0.29)T(0.659)T(0.047)EGTPADGFTVLSTK	0	0	1	4	4	47406	43985	56741	50799	12919	3699.2	3421.5	2201.1	2665.2	1174.9
1194	1474;1475;16553;16554	O75367	H2AFY	AASADSTTEGTPADGFTVLSTK	22	Phospho (STY)	_AASADSTTEGT(ph)PADGFTVLSTK_		AAS(0.002)ADS(0.005)T(0.018)T(0.06)EGT(0.909)PADGFT(0.005)VLSTK	0	0	1	4	5
1195	1474;1475;16553;16554	O75367	H2AFY	AASADSTTEGTPADGFTVLSTK	22	Phospho (STY)	_AASADSTTEGT(ph)PADGFTVLSTK_		AASADSTT(0.001)EGT(0.994)PADGFT(0.004)VLSTK	0	0	1	1	2	19483	17856	21015	19468	522.8	376.81	0	0	0	0
1196	1474;1475;16553;16554	O75367	H2AFY	AASADSTTEGTPADGFTVLSTK	22	Phospho (STY)	_AASADS(ph)TTEGTPADGFTVLSTK_		AAS(0.023)ADS(0.438)T(0.438)T(0.099)EGTPADGFTVLSTK	0	0	1	1	2	26578	28526	33340	37624	815.8	1823.8	0	0	0	0
1197	1474;1475;16553;16554	O75367	H2AFY	AASADSTTEGTPADGFTVLSTK	22	Phospho (STY)	_AASADSTTEGT(ph)PADGFTVLSTK_		AASADS(0.001)T(0.005)T(0.005)EGT(0.988)PADGFTVLSTK	0	0	1	1	3	26058	28562	32498	28257	0	759.5	0	0	0	0
1198	1474;1475;16553;16554	O75367	H2AFY	AASADSTTEGTPADGFTVLSTK	22	Phospho (STY)	_AASADST(ph)TEGTPADGFTVLSTK_		AAS(0.017)ADS(0.197)T(0.717)T(0.052)EGT(0.016)PADGFT(0.001)VLSTK	0	0	1	1	3	26987	25797	29859	23136	140.28	714.36	0	0	884.67	0
1199	1474;1475;16553;16554	O75367	H2AFY	AASADSTTEGTPADGFTVLSTK	22	Phospho (STY)	_AASADS(ph)TTEGTPADGFTVLSTK_		AAS(0.02)ADS(0.737)T(0.221)T(0.02)EGT(0.001)PADGFTVLSTK	0	0	1	1	3	24164	23686	26793	26636	0	1497.4	0	0	0	0
1200	1474;1475;16553;16554	O75367	H2AFY	AASADSTTEGTPADGFTVLSTK	22	Phospho (STY)	_AASADS(ph)TTEGTPADGFTVLSTK_		AAS(0.002)ADS(0.489)T(0.489)T(0.02)EGTPADGFTVLSTK	0	0	1	1	3	114830	117790	140380	138950	0	3079.9	0	0	0	0
1201	1474;1475;16553;16554	O75367	H2AFY	AASADSTTEGTPADGFTVLSTK	22	Phospho (STY)	_AASADSTTEGT(ph)PADGFTVLSTK_		AASADST(0.002)T(0.008)EGT(0.985)PADGFT(0.005)VLSTK	0	0	1	1	4	25810	21344	25917	22981	0	861.99	0	0	988.2	1250.2
1202	1474;1475;16553;16554	O75367	H2AFY	AASADSTTEGTPADGFTVLSTK	22	Phospho (STY)	_AASADS(ph)TTEGTPADGFTVLSTK_		AAS(0.006)ADS(0.45)T(0.45)T(0.094)EGTPADGFTVLSTK	0	0	1	1	4	62505	64495	73264	69222	0	1950.3	0	0	0	0
1203	1474;1475;16553;16554	O75367	H2AFY	AASADSTTEGTPADGFTVLSTK	22	Phospho (STY)	_AASADSTTEGT(ph)PADGFTVLSTK_		AASADS(0.002)T(0.006)T(0.019)EGT(0.897)PADGFT(0.073)VLS(0.002)T(0.001)K	0	0	1	1	5	15598	16182	18177	20303	0	1473	0	0	1063.5	923.05
1204	1474;1475;16553;16554	O75367	H2AFY	AASADSTTEGTPADGFTVLSTK	22	Phospho (STY)	_AASADS(ph)TTEGTPADGFTVLSTK_		AAS(0.012)ADS(0.76)T(0.182)T(0.045)EGT(0.001)PADGFTVLSTK	0	0	1	1	5	21570	16395	25384	22682	566.89	698.94	1525.4	0	988.44	933.4
1205	1474;1475;16553;16554	O75367	H2AFY	AASADSTTEGTPADGFTVLSTK	22	Phospho (STY)	_AASADSTTEGT(ph)PADGFTVLSTK_		AASADS(0.001)T(0.003)T(0.015)EGT(0.98)PADGFT(0.001)VLSTK	0	0	1	2	2	26743	24746	31926	29275	0	762.16	0	0	0	0
1206	1474;1475;16553;16554	O75367	H2AFY	AASADSTTEGTPADGFTVLSTK	22	Phospho (STY)	_AASADST(ph)TEGTPADGFTVLSTK_		AAS(0.002)ADS(0.145)T(0.753)T(0.1)EGTPADGFTVLSTK	0	0	1	2	2	39915	40043	43563	47019	0	2394.8	0	0	0	0
1207	1474;1475;16553;16554	O75367	H2AFY	AASADSTTEGTPADGFTVLSTK	22	Phospho (STY)	_AASADSTTEGT(ph)PADGFTVLSTK_		AASADS(0.001)T(0.006)T(0.033)EGT(0.958)PADGFT(0.001)VLSTK	0	0	1	2	3	0	36617	40717	35928	0	240.08	0	0	0	0
1208	1474;1475;16553;16554	O75367	H2AFY	AASADSTTEGTPADGFTVLSTK	22	Phospho (STY)	_AASADST(ph)TEGTPADGFTVLSTK_		AAS(0.003)ADS(0.256)T(0.694)T(0.047)EGTPADGFTVLSTK	0	0	1	2	3	28725	28372	32105	31256	223.94	450.73	0	0	0	0
1209	1474;1475;16553;16554	O75367	H2AFY	AASADSTTEGTPADGFTVLSTK	22	Phospho (STY)	_AASADSTTEGT(ph)PADGFTVLSTK_		AASADS(0.001)T(0.005)T(0.028)EGT(0.966)PADGFTVLSTK	0	0	1	2	4	31389	29005	38030	35538	0	704.4	0	0	0	876.94
1210	1474;1475;16553;16554	O75367	H2AFY	AASADSTTEGTPADGFTVLSTK	22	Phospho (STY)	_AASADST(ph)TEGTPADGFTVLSTK_		AAS(0.001)ADS(0.12)T(0.76)T(0.12)EGTPADGFTVLSTK	0	0	1	2	4	73499	74978	81455	89703	0	1403.3	0	0	0	0
1211	1474;1475;16553;16554	O75367	H2AFY	AASADSTTEGTPADGFTVLSTK	22	Phospho (STY)	_AASADSTTEGT(ph)PADGFTVLSTK_		AASADS(0.001)T(0.001)T(0.005)EGT(0.922)PADGFT(0.069)VLS(0.002)T(0.001)K	0	0	1	2	5	17130	20352	20584	18794	0	0	0	0	0	1220.9
1212	13681	Q9NRA8	EIF4ENIF1	AASADYLRPR	10	Phospho (STY)	_AAS(ph)ADYLRPR_		AAS(1)ADYLRPR	0	0	1	4	6	77357	71662	87140	87795	76803	45128	79478	82709	90726	66861
1213	13681	Q9NRA8	EIF4ENIF1	AASADYLRPR	10	Phospho (STY)	_AAS(ph)ADYLRPR_		AAS(1)ADYLRPR	0	0	1	4	7	136670	120900	144780	158120	99372	64798	108790	99280	105050	84962
1214	12966	Q9H1K1	ISCU	AASALLLR	8	Phospho (STY)	_AAS(ph)ALLLR_		AAS(1)ALLLR	0	0	1	3	4	54429	55528	65633	57546	0	0	0	1090.4	0	37649
1215	12966	Q9H1K1	ISCU	AASALLLR	8	Phospho (STY)	_AAS(ph)ALLLR_		AAS(1)ALLLR	0	0	1	3	5	50075	47084	52492	59202	0	1121.7	2015	1726.6	818.5	45571
1216	12966	Q9H1K1	ISCU	AASALLLR	8	Phospho (STY)	_AAS(ph)ALLLR_		AAS(1)ALLLR	0	0	1	3	6	57711	59199	66365	68911	0	2040.5	2005.7	1112.6	896.91	37730
1217	12966	Q9H1K1	ISCU	AASALLLR	8	Phospho (STY)	_AAS(ph)ALLLR_		AAS(1)ALLLR	0	0	1	4	4	54358	50912	64927	60692	73147	6784.9	50641	54136	22342	15917
1218	12966	Q9H1K1	ISCU	AASALLLR	8	Phospho (STY)	_AAS(ph)ALLLR_		AAS(1)ALLLR	0	0	1	4	5	49152	44806	54336	57322	49775	7471.4	52365	39238	22263	17770
1219	12966	Q9H1K1	ISCU	AASALLLR	8	Phospho (STY)	_AAS(ph)ALLLR_		AAS(1)ALLLR	0	0	1	4	6
1220	12966	Q9H1K1	ISCU	AASALLLR	8	Phospho (STY)	_AAS(ph)ALLLR_		AAS(1)ALLLR	0	0	1	1	4	71364	72011	86001	79764	0	5531.2	1145.9	885.07	4660	1142.2
1221	12966	Q9H1K1	ISCU	AASALLLR	8	Phospho (STY)	_AAS(ph)ALLLR_		AAS(1)ALLLR	0	0	1	1	5	72587	68795	78466	80946	0	10384	1425.9	2442	4073.3	3355.3
1222	12966	Q9H1K1	ISCU	AASALLLR	8	Phospho (STY)	_AAS(ph)ALLLR_		AAS(1)ALLLR	0	0	1	2	5	66755	59372	72438	71903	0	0	1120.2	699.65	0	3577.7
1223	5787	Q13428	TCOF1	AASAPAKESPR	11	Phospho (STY)	_AASAPAKES(ph)PR_		AASAPAKES(1)PR	0	0	1	2	6	1569100	1525000	1755200	1713900	0	0	21537	5412.4	0	37464
1224	5787	Q13428	TCOF1	AASAPAKESPR	11	Phospho (STY)	_AASAPAKES(ph)PR_		AAS(0.002)APAKES(0.998)PR	0	0	1	2	6	100360	94403	108980	122940	2192	4191.2	7586.5	2159.5	0	5168.8
1225	5787	Q13428	TCOF1	AASAPAKESPR	11	Phospho (STY)	_AASAPAKES(ph)PR_		AAS(0.001)APAKES(0.999)PR	0	0	1	2	7	1213300	1158900	1334800	1316700	0	0	18712	7527.7	0	24309
1226	5787	Q13428	TCOF1	AASAPAKESPR	11	Phospho (STY)	_AASAPAKES(ph)PR_		AAS(0.002)APAKES(0.998)PR	0	0	1	2	7	61550	59265	70160	76719	3766.4	3861.4	4538.7	2031.2	0	4110.4
1227	5787	Q13428	TCOF1	AASAPAKESPR	11	Phospho (STY)	_AASAPAKES(ph)PR_		AASAPAKES(1)PR	0	0	1	3	4	68937	73001	87194	83680	0	2383.2	9432.9	2554.9	0	22602
1228	5787	Q13428	TCOF1	AASAPAKESPR	11	Phospho (STY)	_AASAPAKES(ph)PR_		AASAPAKES(1)PR	0	0	1	3	5	116910	111660	126850	135760	0	2311.2	12998	4872.1	979.86	24931
1229	5787	Q13428	TCOF1	AASAPAKESPR	11	Phospho (STY)	_AASAPAKES(ph)PR_		AASAPAKES(1)PR	0	0	1	3	5	19697	13959	19643	20801	0	84.935	2702.1	1343	0	4544.1
1230	5787	Q13428	TCOF1	AASAPAKESPR	11	Phospho (STY)	_AASAPAKES(ph)PR_		AASAPAKES(1)PR	0	0	1	3	6	286660	286520	321440	337460	0	0	11508	2589.4	3128.2	45818
1231	5787	Q13428	TCOF1	AASAPAKESPR	11	Phospho (STY)	_AASAPAKES(ph)PR_		AASAPAKES(1)PR	0	0	1	3	6	110010	104570	128270	122520	0	0	3532	2116.7	991.88	7296.8
1232	5787	Q13428	TCOF1	AASAPAKESPR	11	Phospho (STY)	_AASAPAKES(ph)PR_		AASAPAKES(1)PR	0	0	1	3	7	1301500	1268300	1418200	1429400	0	0	19608	10293	0	38626
1233	5787	Q13428	TCOF1	AASAPAKESPR	11	Phospho (STY)	_AASAPAKES(ph)PR_		AASAPAKES(1)PR	0	0	1	3	7	104930	101900	122690	122650	0	0	3842	3317.5	1274.8	9129.5
1234	5787	Q13428	TCOF1	AASAPAKESPR	11	Phospho (STY)	_AASAPAKES(ph)PR_		AASAPAKES(1)PR	0	0	1	4	3	56050	54721	65432	66032	4615.7	5195.4	4165.7	3990.7	7861.6	7949.2
1235	5787	Q13428	TCOF1	AASAPAKESPR	11	Phospho (STY)	_AASAPAKES(ph)PR_		AASAPAKES(1)PR	0	0	1	4	4	75288	63090	82366	82357	3042.6	4174.7	4372.3	3974.3	10219	7643.5
1236	5787	Q13428	TCOF1	AASAPAKESPR	11	Phospho (STY)	_AASAPAKES(ph)PR_		AASAPAKES(1)PR	0	0	1	4	5	26434	23776	28155	28536	1009.9	2593.6	2132	2019.5	2922.8	2976.9
1237	5787	Q13428	TCOF1	AASAPAKESPR	11	Phospho (STY)	_AASAPAKES(ph)PR_		AASAPAKES(1)PR	0	0	1	4	5	106820	100030	118060	121450	9487.8	14984	7085.7	6487.6	14494	13609
1238	5787	Q13428	TCOF1	AASAPAKESPR	11	Phospho (STY)	_AASAPAKES(ph)PR_		AASAPAKES(1)PR	0	0	1	4	6	293300	278810	314630	338920	0	12979	12835	11134	17811	14667
1239	5787	Q13428	TCOF1	AASAPAKESPR	11	Phospho (STY)	_AASAPAKES(ph)PR_		AASAPAKES(1)PR	0	0	1	4	6	182530	163860	182580	183350	0	680.04	2797.9	2863.3	6663.9	6307.7
1240	5787	Q13428	TCOF1	AASAPAKESPR	11	Phospho (STY)	_AASAPAKES(ph)PR_		AASAPAKES(1)PR	0	0	1	4	7	1340600	1315000	1469500	1512500	0	0	23964	15686	21807	22689
1241	5787	Q13428	TCOF1	AASAPAKESPR	11	Phospho (STY)	_AASAPAKES(ph)PR_		AASAPAKES(1)PR	0	0	1	4	7	78676	73178	80868	84791	1807.3	3341.2	3678.3	5187.2	6527.4	7373.5
1242	5787	Q13428	TCOF1	AASAPAKESPR	11	Phospho (STY)	_AASAPAKES(ph)PR_		AASAPAKES(1)PR	0	0	1	1	4	99669	85331	112860	99640	1214.7	12564	1867.2	8540	10409	8599.2
1243	5787	Q13428	TCOF1	AASAPAKESPR	11	Phospho (STY)	_AASAPAKES(ph)PR_		AASAPAKES(1)PR	0	0	1	1	5	399010	381630	435940	418710	0	23111	5099.3	7268.3	10001	6511.3
1244	5787	Q13428	TCOF1	AASAPAKESPR	11	Phospho (STY)	_AASAPAKES(ph)PR_		AASAPAKES(1)PR	0	0	1	1	5	35118	33674	37526	36231	0	3665.8	2062.5	1868.7	3739.2	1644.4
1245	5787	Q13428	TCOF1	AASAPAKESPR	11	Phospho (STY)	_AASAPAKES(ph)PR_		AASAPAKES(1)PR	0	0	1	1	6	437990	441680	517390	508590	0	37542	6810.7	23258	17675	34877
1246	5787	Q13428	TCOF1	AASAPAKESPR	11	Phospho (STY)	_AASAPAKES(ph)PR_		AASAPAKES(1)PR	0	0	1	1	6	106920	96203	110760	106260	0	3618.3	1710.3	2513.7	5230.4	2493.7
1247	5787	Q13428	TCOF1	AASAPAKESPR	11	Phospho (STY)	_AASAPAKES(ph)PR_		AASAPAKES(1)PR	0	0	1	1	7	62937	63027	69839	70278	0	3377	1027.6	2079.9	5298.3	2430.7
1248	5787	Q13428	TCOF1	AASAPAKESPR	11	Phospho (STY)	_AASAPAKES(ph)PR_		AASAPAKES(1)PR	0	0	1	1	7	1043400	959550	1156900	1093100	0	5585	8788.2	5331.3	14497	30256
1249	5787	Q13428	TCOF1	AASAPAKESPR	11	Phospho (STY)	_AASAPAKES(ph)PR_		AASAPAKES(1)PR	0	0	1	2	4	80809	76577	94531	95976	0	4228.4	18223	9301	884.17	16961
1250	5787	Q13428	TCOF1	AASAPAKESPR	11	Phospho (STY)	_AASAPAKES(ph)PR_		AASAPAKES(1)PR	0	0	1	2	5	341360	330110	365020	359590	0	0	15326	8866.7	1783.8	11226
1251	5787	Q13428	TCOF1	AASAPAKESPR	11	Phospho (STY)	_AASAPAKES(ph)PR_		AASAPAKES(1)PR	0	0	1	2	5	16714	15202	19320	19307	0	0	1794.1	0	0	2056.3
1252	5787	Q13428	TCOF1	AASAPAKESPRK	12	Phospho (STY)	_AASAPAKES(ph)PRK_		AAS(0.001)APAKES(0.999)PRK	0	0	1	2	6	156400	156510	167440	171330	0	0	18070	5634.9	0	16640
1253	5787	Q13428	TCOF1	AASAPAKESPRK	12	Phospho (STY)	_AASAPAKES(ph)PRK_		AASAPAKES(1)PRK	0	0	1	2	6	425690	398730	467200	463760	3557.8	15005	22846	6533	2858.3	14306
1254	5787	Q13428	TCOF1	AASAPAKESPRK	12	Phospho (STY)	_AASAPAKES(ph)PRK_		AASAPAKES(1)PRK	0	0	1	2	7	292850	270530	334470	320590	0	6357.7	17482	6004.8	1854.7	18911
1255	5787	Q13428	TCOF1	AASAPAKESPRK	12	Phospho (STY)	_AASAPAKES(ph)PRK_		AAS(0.001)APAKES(0.999)PRK	0	0	1	2	7	723790	705560	842190	861070	18545	32823	23463	3461.5	3235.5	16703
1256	5787	Q13428	TCOF1	AASAPAKESPRK	12	Phospho (STY)	_AASAPAKES(ph)PRK_		AAS(0.004)APAKES(0.996)PRK	0	0	1	3	6	50153	52106	52696	56708	0	0	6479.1	2561.9	0	17642
1257	5787	Q13428	TCOF1	AASAPAKESPRK	12	Phospho (STY)	_AASAPAKES(ph)PRK_		AASAPAKES(1)PRK	0	0	1	3	6	86533	84333	104670	109260	3019.6	6548.1	11332	7064.9	6572.8	35144
1258	5787	Q13428	TCOF1	AASAPAKESPRK	12	Phospho (STY)	_AASAPAKES(ph)PRK_		AASAPAKES(1)PRK	0	0	1	3	7	142280	136860	158250	157750	0	4353.4	11748	5334.9	1764.1	25482
1259	5787	Q13428	TCOF1	AASAPAKESPRK	12	Phospho (STY)	_AASAPAKES(ph)PRK_		AASAPAKES(1)PRK	0	0	1	3	7	815560	767490	932400	915720	0	25862	41519	13436	7587.8	69103
1260	5787	Q13428	TCOF1	AASAPAKESPRK	12	Phospho (STY)	_AASAPAKES(ph)PRK_		AASAPAKES(1)PRK	0	0	1	4	6	670580	617710	764140	740640	26691	54602	37796	38830	59732	41367
1261	5787	Q13428	TCOF1	AASAPAKESPRK	12	Phospho (STY)	_AASAPAKES(ph)PRK_		AAS(0.005)APAKES(0.995)PRK	0	0	1	4	6	220150	204890	237320	228790	21229	28086	26120	27025	41136	40445
1262	5787	Q13428	TCOF1	AASAPAKESPRK	12	Phospho (STY)	_AASAPAKES(ph)PRK_		AASAPAKES(1)PRK	0	0	1	4	7	513950	467350	543120	526970	5507.4	25119	31326	26990	44393	36410
1263	5787	Q13428	TCOF1	AASAPAKESPRK	12	Phospho (STY)	_AASAPAKES(ph)PRK_		AASAPAKES(1)PRK	0	0	1	4	7	678330	625380	708730	714470	4629.9	38451	38445	33047	53877	39392
1264	5787	Q13428	TCOF1	AASAPAKESPRK	12	Phospho (STY)	_AASAPAKES(ph)PRK_		AASAPAKES(1)PRK	0	0	1	1	6	200440	199830	239550	223380	10191	31508	5155.1	7923.2	26137	13361
1265	5787	Q13428	TCOF1	AASAPAKESPRK	12	Phospho (STY)	_AASAPAKES(ph)PRK_		AASAPAKES(1)PRK	0	0	1	1	6	699700	621500	784730	759430	0	52447	18032	6486	19321	18618
1266	5787	Q13428	TCOF1	AASAPAKESPRK	12	Phospho (STY)	_AASAPAKES(ph)PRK_		AASAPAKES(1)PRK	0	0	1	1	7	412170	373350	464050	412400	0	33504	8017.6	7202.1	20641	12024
1267	5787	Q13428	TCOF1	AASAPAKESPRK	12	Phospho (STY)	_AASAPAKES(ph)PRK_		AASAPAKES(1)PRK	0	0	1	1	7	152190	144580	178930	160410	4396.9	22034	4398.9	5635.1	18040	10197
1268	10851;10852	Q92614	MYO18A	AASDDGSLK	9	2 Phospho (STY)	_AAS(ph)DDGS(ph)LK_		AAS(1)DDGS(1)LK	0	0	2	3	1	90696	78762	93593	97404	0	0	2731.2	2066.2	0	15034
1269	10851;10852	Q92614	MYO18A	AASDDGSLK	9	2 Phospho (STY)	_AAS(ph)DDGS(ph)LK_		AAS(1)DDGS(1)LK	0	0	2	3	2	132990	124550	145390	140110	0	0	8832.3	2850.1	1999.2	23606
1270	10851;10852	Q92614	MYO18A	AASDDGSLK	9	2 Phospho (STY)	_AAS(ph)DDGS(ph)LK_		AAS(1)DDGS(1)LK	0	0	2	3	3	304170	285770	324630	328990	0	0	0	4747.2	0	36053
1271	10851;10852	Q92614	MYO18A	AASDDGSLK	9	2 Phospho (STY)	_AAS(ph)DDGS(ph)LK_		AAS(1)DDGS(1)LK	0	0	2	4	1	80565	77305	85493	89086	9068.7	10768	14561	12280	16465	12902
1272	10851;10852	Q92614	MYO18A	AASDDGSLK	9	2 Phospho (STY)	_AAS(ph)DDGS(ph)LK_		AAS(1)DDGS(1)LK	0	0	2	4	2	196040	185930	197640	203620	19771	11282	26481	27133	25326	20309
1273	10851;10852	Q92614	MYO18A	AASDDGSLK	9	2 Phospho (STY)	_AAS(ph)DDGS(ph)LK_		AAS(1)DDGS(1)LK	0	0	2	4	3	197430	189140	205940	207350	9821	19774	21784	19094	29792	23714
1274	10851;10852	Q92614	MYO18A	AASDDGSLK	9	2 Phospho (STY)	_AAS(ph)DDGS(ph)LK_		AAS(1)DDGS(1)LK	0	0	2	1	1	100840	95525	115040	111180	0	5151	2110.2	3790	9078.2	5972.1
1275	10851;10852	Q92614	MYO18A	AASDDGSLK	9	2 Phospho (STY)	_AAS(ph)DDGS(ph)LK_		AAS(1)DDGS(1)LK	0	0	2	1	2	199260	200010	222680	206640	0	6096.7	2063.5	5591.3	14073	5130.4
1276	10851;10852	Q92614	MYO18A	AASDDGSLK	9	2 Phospho (STY)	_AAS(ph)DDGS(ph)LK_		AAS(1)DDGS(1)LK	0	0	2	1	3	192840	191350	216600	210970	0	6614.2	2323.5	2389	13613	7867.7
1277	10851;10852	Q92614	MYO18A	AASDDGSLK	9	2 Phospho (STY)	_AAS(ph)DDGS(ph)LK_		AAS(1)DDGS(1)LK	0	0	2	2	2	162240	154680	175750	173690	0	0	11353	3614	1395.7	16483
1278	10851;10852	Q92614	MYO18A	AASDDGSLK	9	2 Phospho (STY)	_AAS(ph)DDGS(ph)LK_		AAS(1)DDGS(1)LK	0	0	2	2	3	300930	289310	319880	325020	0	0	11539	3795	1503.8	16998
1279	10851;10852	Q92614	MYO18A	AASDDGSLK	9	Phospho (STY)	_AASDDGS(ph)LK_		AAS(0.435)DDGS(0.565)LK	0	0	1	3	4	73095	64526	77328	82650	0	3560.2	9050.6	4501.8	1701.1	35002
1280	10851;10852	Q92614	MYO18A	AASDDGSLK	9	Phospho (STY)	_AAS(ph)DDGSLK_		AAS(0.996)DDGS(0.004)LK	0	0	1	4	4	79263	76520	89202	88364	17932	17346	15586	15148	28207	23560
1281	10851;10852	Q92614	MYO18A	AASDDGSLK	9	Phospho (STY)	_AAS(ph)DDGSLK_		AAS(0.908)DDGS(0.092)LK	0	0	1	1	3	149290	147750	170600	164320	0	12735	2639.4	11430	19776	13916
1282	10851;10852	Q92614	MYO18A	AASDDGSLK	9	Phospho (STY)	_AASDDGS(ph)LK_		AAS(0.017)DDGS(0.983)LK	0	0	1	1	4	140120	115790	152010	140130	5332.8	13431	5979.3	10465	21106	16292
1283	10851;10852	Q92614	MYO18A	AASDDGSLK	9	Phospho (STY)	_AAS(ph)DDGSLK_		AAS(0.836)DDGS(0.164)LK	0	0	1	1	5	63550	55544	65506	57407	5402.5	17227	4388.7	6150.7	21413	13001
1284	10851;10852	Q92614	MYO18A	AASDDGSLK	9	Phospho (STY)	_AASDDGS(ph)LK_		AAS(0.213)DDGS(0.787)LK	0	0	1	2	3	189050	176420	199540	200240	0	0	25036	10429	3582.8	30242
1285	10851;10852	Q92614	MYO18A	AASDDGSLK	9	Phospho (STY)	_AAS(ph)DDGSLK_		AAS(0.992)DDGS(0.008)LK	0	0	1	2	4	162240	149870	174870	177300	0	0	26688	6146.5	2532.9	25228
1286	10851;10852	Q92614	MYO18A	AASDDGSLK	9	Phospho (STY)	_AAS(ph)DDGSLK_		AAS(0.879)DDGS(0.121)LK	0	0	1	2	5	68543	67383	72328	82757	0	866.59	20356	8633.7	2671.6	21916
1287	13402;13403;20495	Q9HBL0	TNS1	AASDGQYENQSPEATSPR	18	Phospho (STY)	_AAS(ph)DGQYENQSPEATSPR_		AAS(0.928)DGQY(0.065)ENQS(0.006)PEATSPR	0	0	1	4	1	6302.8	7811.1	7024	8067	4503.1	4135.1	6853.1	7322.4	6974.4	6921
1288	13402;13403;20495	Q9HBL0	TNS1	AASDGQYENQSPEATSPR	18	Phospho (STY)	_AAS(ph)DGQYENQSPEATSPR_		AAS(0.978)DGQY(0.015)ENQS(0.006)PEATSPR	0	0	1	4	1	1170.8	717.39	2111.3	1539.6	4911.1	3709.6	8314.8	5057.1	4404.4	5680.3
1289	13402;13403;20495	Q9HBL0	TNS1	AASDGQYENQSPEATSPR	18	Phospho (STY)	_AASDGQYENQS(ph)PEATSPR_		AAS(0.003)DGQY(0.456)ENQS(0.525)PEAT(0.012)S(0.004)PR	0	0	1	4	2	6243.2	5297.2	7614.7	5544.1	3607.2	2446.3	3674.8	4626	2862.4	4022.9
1290	13402;13403;20495	Q9HBL0	TNS1	AASDGQYENQSPEATSPR	18	Phospho (STY)	_AASDGQY(ph)ENQSPEATSPR_		AAS(0.013)DGQY(0.963)ENQS(0.024)PEATSPR	0	0	1	4	2	8206.9	7982.3	9180.3	6519.1	7551.6	3562.8	6865.7	4795	6234.5	5975.7
1291	13402;13403;20495	Q9HBL0	TNS1	AASDGQYENQSPEATSPR	18	Phospho (STY)	_AAS(ph)DGQYENQSPEATSPR_		AAS(1)DGQYENQSPEATSPR	0	0	1	4	2	15138	12331	15442	20230	16106	10745	21620	21013	16897	13919
1292	13402;13403;20495	Q9HBL0	TNS1	AASDGQYENQSPEATSPR	18	Phospho (STY)	_AASDGQY(ph)ENQSPEATSPR_		AAS(0.105)DGQY(0.652)ENQS(0.218)PEAT(0.018)S(0.006)PR	0	0	1	4	2	2219	1148.7	1015.5	1810.4	12028	8925.6	17328	17265	7642.5	10534
1293	13402;13403;20495	Q9HBL0	TNS1	AASDGQYENQSPEATSPR	18	Phospho (STY)	_AASDGQYENQS(ph)PEATSPR_		AASDGQY(0.001)ENQS(0.993)PEAT(0.005)S(0.001)PR	0	0	1	1	2	17113	10537	16698	18175	2506.4	6066	2271.1	2186.1	11910	4824.2
1294	2895;2896;2897;2898	P19532	TFE3	AASDPLLSSVSPAVSK	16	Phospho (STY)	_AASDPLLSSVS(ph)PAVSK_		AASDPLLS(0.003)S(0.055)VS(0.939)PAVS(0.002)K	0	0	1	3	2	20540	17108	21762	21742	0	247.63	0	0	0	3007.1
1295	2895;2896;2897;2898	P19532	TFE3	AASDPLLSSVSPAVSK	16	Phospho (STY)	_AASDPLLSSVS(ph)PAVSK_		AASDPLLSS(0.002)VS(0.998)PAVSK	0	0	1	3	3	66718	58797	69128	66581	0	0	0	0	0	3525.5
1296	2895;2896;2897;2898	P19532	TFE3	AASDPLLSSVSPAVSK	16	Phospho (STY)	_AASDPLLSSVSPAVS(ph)K_		AASDPLLSSVSPAVS(1)K	0	0	1	3	3	19240	21142	20114	23162	0	667.52	0	0	0	3133.8
1297	2895;2896;2897;2898	P19532	TFE3	AASDPLLSSVSPAVSK	16	Phospho (STY)	_AASDPLLSSVS(ph)PAVSK_		AASDPLLS(0.032)S(0.239)VS(0.729)PAVSK	0	0	1	3	4	43872	39657	46980	49594	0	3045.2	0	0	0	5136.7
1298	2895;2896;2897;2898	P19532	TFE3	AASDPLLSSVSPAVSK	16	Phospho (STY)	_AASDPLLSSVSPAVS(ph)K_		AASDPLLSS(0.001)VS(0.005)PAVS(0.994)K	0	0	1	3	4	21574	19369	21176	23678	0	0	0	941.4	0	2074.3
1299	2895;2896;2897;2898	P19532	TFE3	AASDPLLSSVSPAVSK	16	Phospho (STY)	_AASDPLLSSVS(ph)PAVSK_		AASDPLLS(0.006)S(0.204)VS(0.79)PAVSK	0	0	1	3	5	30306	27740	31607	29468	0	0	0	0	0	4359.1
1300	2895;2896;2897;2898	P19532	TFE3	AASDPLLSSVSPAVSK	16	Phospho (STY)	_AASDPLLSSVSPAVS(ph)K_		AASDPLLSSVS(0.003)PAVS(0.997)K	0	0	1	3	5	14044	13087	15823	17753	0	301.8	0	926.02	0	3786.3
1301	2895;2896;2897;2898	P19532	TFE3	AASDPLLSSVSPAVSK	16	Phospho (STY)	_AASDPLLSSVS(ph)PAVSK_		AASDPLLS(0.001)S(0.026)VS(0.973)PAVS(0.001)K	0	0	1	4	2	21772	16742	25440	21119	9803.7	1288.1	2726	3992.6	4846.1	1916.3
1302	2895;2896;2897;2898	P19532	TFE3	AASDPLLSSVSPAVSK	16	Phospho (STY)	_AASDPLLSSVS(ph)PAVSK_		AASDPLLS(0.003)S(0.065)VS(0.932)PAVSK	0	0	1	4	3	39756	44005	47349	51135	13942	2054.1	5441.4	6441.1	5322.4	2128.5
1303	2895;2896;2897;2898	P19532	TFE3	AASDPLLSSVSPAVSK	16	Phospho (STY)	_AASDPLLSSVSPAVS(ph)K_		AASDPLLSSVS(0.007)PAVS(0.993)K	0	0	1	4	3	14869	14381	14640	15397	5144.9	1969.1	2552.8	4688.2	3680.4	2171
1304	2895;2896;2897;2898	P19532	TFE3	AASDPLLSSVSPAVSK	16	Phospho (STY)	_AASDPLLSSVS(ph)PAVSK_		AASDPLLS(0.012)S(0.111)VS(0.877)PAVSK	0	0	1	4	4	62576	62654	72704	71611	23816	2903.9	8053.2	10617	6102.9	2350.4
1305	2895;2896;2897;2898	P19532	TFE3	AASDPLLSSVSPAVSK	16	Phospho (STY)	_AASDPLLSSVSPAVS(ph)K_		AASDPLLSSVS(0.005)PAVS(0.995)K	0	0	1	4	4	16311	14688	14078	13924	7888.2	2506	5532.1	4251.3	3486	2253.3
1306	2895;2896;2897;2898	P19532	TFE3	AASDPLLSSVSPAVSK	16	Phospho (STY)	_AASDPLLSSVS(ph)PAVSK_		AASDPLLSS(0.015)VS(0.985)PAVSK	0	0	1	4	5	26886	25619	30311	32029	14910	1161.2	5835.8	7186.1	4746.5	2007.7
1307	2895;2896;2897;2898	P19532	TFE3	AASDPLLSSVSPAVSK	16	Phospho (STY)	_AASDPLLSSVS(ph)PAVSK_		AASDPLLS(0.009)S(0.069)VS(0.909)PAVS(0.012)K	0	0	1	4	6	53149	41778	56524	49423	19060	8039.3	9578.7	13592	11830	6855
1308	2895;2896;2897;2898	P19532	TFE3	AASDPLLSSVSPAVSK	16	Phospho (STY)	_AASDPLLSSVS(ph)PAVSK_		AASDPLLS(0.001)S(0.011)VS(0.987)PAVS(0.001)K	0	0	1	1	2	13036	10999	15859	13834	0	1627.8	0	0	0	0
1309	2895;2896;2897;2898	P19532	TFE3	AASDPLLSSVSPAVSK	16	Phospho (STY)	_AASDPLLSSVS(ph)PAVSK_		AASDPLLS(0.019)S(0.1)VS(0.881)PAVSK	0	0	1	1	3	68506	62567	70586	66708	0	1430.4	0	0	0	0
1310	2895;2896;2897;2898	P19532	TFE3	AASDPLLSSVSPAVSK	16	Phospho (STY)	_AASDPLLSS(ph)VSPAVSK_		AASDPLLS(0.097)S(0.49)VS(0.409)PAVS(0.004)K	0	0	1	1	3
1311	2895;2896;2897;2898	P19532	TFE3	AASDPLLSSVSPAVSK	16	Phospho (STY)	_AASDPLLSSVSPAVS(ph)K_		AASDPLLSSVS(0.001)PAVS(0.999)K	0	0	1	1	3	16138	13406	18247	16151	617.95	1121.6	0	0	2277.6	1251
1312	2895;2896;2897;2898	P19532	TFE3	AASDPLLSSVSPAVSK	16	Phospho (STY)	_AASDPLLSSVS(ph)PAVSK_		AASDPLLS(0.006)S(0.037)VS(0.957)PAVSK	0	0	1	1	4	41736	39812	47974	49274	377.62	2689.1	0	0	1142.4	0
1313	2895;2896;2897;2898	P19532	TFE3	AASDPLLSSVSPAVSK	16	Phospho (STY)	_AASDPLLSSVSPAVS(ph)K_		AASDPLLSSVS(0.002)PAVS(0.998)K	0	0	1	1	4	16289	16134	19781	17827	0	2233.4	0	0	2034.8	0
1314	2895;2896;2897;2898	P19532	TFE3	AASDPLLSSVSPAVSK	16	Phospho (STY)	_AASDPLLSS(ph)VSPAVSK_		AASDPLLS(0.068)S(0.52)VS(0.411)PAVSK	0	0	1	1	5	51957	46081	53807	54052	0	3825.8	0	647.83	1788.8	0
1315	2895;2896;2897;2898	P19532	TFE3	AASDPLLSSVSPAVSK	16	Phospho (STY)	_AASDPLLSSVS(ph)PAVSK_		AASDPLLS(0.001)S(0.018)VS(0.98)PAVS(0.001)K	0	0	1	2	2	20144	19859	23603	20882	0	985.16	0	0	0	1383
1316	2895;2896;2897;2898	P19532	TFE3	AASDPLLSSVSPAVSK	16	Phospho (STY)	_AASDPLLSS(ph)VSPAVSK_		AASDPLLS(0.12)S(0.596)VS(0.282)PAVS(0.002)K	0	0	1	2	3	38221	40925	48752	48187	0	1706.8	1035	784.91	0	0
1317	2895;2896;2897;2898	P19532	TFE3	AASDPLLSSVSPAVSK	16	Phospho (STY)	_AASDPLLSSVS(ph)PAVSK_		AAS(0.004)DPLLS(0.062)S(0.253)VS(0.68)PAVS(0.001)K	0	0	1	2	3	36325	33173	35256	38609	0	0	0	0	0	0
1318	2895;2896;2897;2898	P19532	TFE3	AASDPLLSSVSPAVSK	16	Phospho (STY)	_AASDPLLSSVSPAVS(ph)K_		AASDPLLS(0.001)S(0.004)VS(0.003)PAVS(0.992)K	0	0	1	2	3	18596	18034	21894	22565	290.58	0	0	0	0	1347.4
1319	2895;2896;2897;2898	P19532	TFE3	AASDPLLSSVSPAVSK	16	Phospho (STY)	_AASDPLLSS(ph)VSPAVSK_		AASDPLLS(0.106)S(0.795)VS(0.099)PAVSK	0	0	1	2	4	60033	58018	70964	70645	1929.1	2997.2	1255.9	0	0	1217.7
1320	2895;2896;2897;2898	P19532	TFE3	AASDPLLSSVSPAVSK	16	Phospho (STY)	_AASDPLLSSVSPAVS(ph)K_		AASDPLLSS(0.009)VS(0.006)PAVS(0.985)K	0	0	1	2	4	13178	15674	20417	18868	0	0	0	0	0	0
1321	2895;2896;2897;2898	P19532	TFE3	AASDPLLSSVSPAVSK	16	Phospho (STY)	_AASDPLLSSVS(ph)PAVSK_		AASDPLLS(0.002)S(0.01)VS(0.987)PAVS(0.001)K	0	0	1	2	5	36011	31458	47388	47660	0	174.59	819.42	0	0	838.68
1322	2895;2896;2897;2898	P19532	TFE3	AASDPLLSSVSPAVSK	16	Phospho (STY)	_AASDPLLSSVSPAVS(ph)K_		AASDPLLSS(0.001)VS(0.001)PAVS(0.998)K	0	0	1	2	5	17080	17034	22021	20587	1037.8	47.11	1247	0	0	0
1323	2895;2896;2897;2898	P19532	TFE3	AASDPLLSSVSPAVSK	16	2 Phospho (STY)	_AASDPLLSS(ph)VSPAVS(ph)K_		AASDPLLS(0.024)S(0.527)VS(0.451)PAVS(0.999)K	0	0	2	3	2	15187	14869	18276	18790	0	1380.2	0	0	0	2674.4
1324	2895;2896;2897;2898	P19532	TFE3	AASDPLLSSVSPAVSK	16	2 Phospho (STY)	_AASDPLLSSVS(ph)PAVS(ph)K_		AASDPLLSS(0.001)VS(0.999)PAVS(1)K	0	0	2	3	3	31704	32827	34446	38427	0	231.4	0	0	0	4315.6
1325	2895;2896;2897;2898	P19532	TFE3	AASDPLLSSVSPAVSK	16	2 Phospho (STY)	_AAS(ph)DPLLSSVS(ph)PAVSK_		AAS(0.961)DPLLS(0.085)S(0.145)VS(0.803)PAVS(0.006)K	0	0	2	3	3	25723	25334	25605	25962	0	561.67	0	0	0	2633.8
1326	2895;2896;2897;2898	P19532	TFE3	AASDPLLSSVSPAVSK	16	2 Phospho (STY)	_AASDPLLSSVS(ph)PAVS(ph)K_		AASDPLLS(0.001)S(0.024)VS(0.974)PAVS(1)K	0	0	2	3	4	51522	45121	56090	57483	296.44	2166.6	0	0	0	4468.4
1327	2895;2896;2897;2898	P19532	TFE3	AASDPLLSSVSPAVSK	16	2 Phospho (STY)	_AAS(ph)DPLLSSVS(ph)PAVSK_		AAS(0.991)DPLLS(0.115)S(0.242)VS(0.638)PAVS(0.014)K	0	0	2	3	4	23844	24689	28255	29212	385.13	836.64	0	0	0	4611.5
1328	2895;2896;2897;2898	P19532	TFE3	AASDPLLSSVSPAVSK	16	2 Phospho (STY)	_AASDPLLSSVS(ph)PAVS(ph)K_		AASDPLLS(0.003)S(0.081)VS(0.916)PAVS(0.999)K	0	0	2	3	4
1329	2895;2896;2897;2898	P19532	TFE3	AASDPLLSSVSPAVSK	16	2 Phospho (STY)	_AASDPLLSSVS(ph)PAVS(ph)K_		AASDPLLS(0.001)S(0.024)VS(0.975)PAVS(1)K	0	0	2	3	5	25621	26004	25878	30162	0	443.4	0	0	0	4534.3
1330	2895;2896;2897;2898	P19532	TFE3	AASDPLLSSVSPAVSK	16	2 Phospho (STY)	_AASDPLLSSVS(ph)PAVS(ph)K_		AASDPLLS(0.016)S(0.172)VS(0.825)PAVS(0.987)K	0	0	2	4	1	20950	14272	16494	17140	5695.4	2749.9	3113.6	2381.4	2644.6	1624.8
1331	2895;2896;2897;2898	P19532	TFE3	AASDPLLSSVSPAVSK	16	2 Phospho (STY)	_AASDPLLSSVS(ph)PAVS(ph)K_		AASDPLLSS(0.003)VS(0.996)PAVS(1)K	0	0	2	4	2	15078	14366	18673	19020	5135.5	1261.8	2278.1	2630.6	3707.8	1429
1332	2895;2896;2897;2898	P19532	TFE3	AASDPLLSSVSPAVSK	16	2 Phospho (STY)	_AAS(ph)DPLLSSVS(ph)PAVSK_		AAS(0.998)DPLLS(0.352)S(0.063)VS(0.582)PAVS(0.004)K	0	0	2	4	2	12835	15485	13367	16786	7960.2	781.17	1335.8	3641.3	1957.3	1733.8
1333	2895;2896;2897;2898	P19532	TFE3	AASDPLLSSVSPAVSK	16	2 Phospho (STY)	_AASDPLLSSVS(ph)PAVS(ph)K_		AASDPLLS(0.001)S(0.032)VS(0.967)PAVS(1)K	0	0	2	4	3	31784	28599	34250	30012	5012.8	1887.1	2480	2860.1	3433	1369
1334	2895;2896;2897;2898	P19532	TFE3	AASDPLLSSVSPAVSK	16	2 Phospho (STY)	_AAS(ph)DPLLSSVS(ph)PAVSK_		AAS(0.998)DPLLS(0.089)S(0.271)VS(0.641)PAVS(0.002)K	0	0	2	4	3	19708	19047	19577	21163	8074.1	2082.1	3006	4148.1	2804.9	1089.5
1335	2895;2896;2897;2898	P19532	TFE3	AASDPLLSSVSPAVSK	16	2 Phospho (STY)	_AASDPLLSSVS(ph)PAVS(ph)K_		AASDPLLSS(0.005)VS(0.995)PAVS(1)K	0	0	2	4	4	44634	41656	48108	50239	6369.6	196.76	3786.4	4621.4	3715.4	2250.5
1336	2895;2896;2897;2898	P19532	TFE3	AASDPLLSSVSPAVSK	16	2 Phospho (STY)	_AASDPLLSSVS(ph)PAVS(ph)K_		AASDPLLS(0.045)S(0.146)VS(0.811)PAVS(0.998)K	0	0	2	4	4	16299	15390	16660	19610	2250.9	584.9	1611.3	1315.3	954.32	0
1337	2895;2896;2897;2898	P19532	TFE3	AASDPLLSSVSPAVSK	16	2 Phospho (STY)	_AAS(ph)DPLLSS(ph)VSPAVSK_		AAS(0.988)DPLLS(0.185)S(0.464)VS(0.359)PAVS(0.004)K	0	0	2	4	4	21532	23059	24465	24014	8119.7	2415.1	3628.4	5304.5	3699.3	2226.1
1338	2895;2896;2897;2898	P19532	TFE3	AASDPLLSSVSPAVSK	16	2 Phospho (STY)	_AASDPLLSSVS(ph)PAVS(ph)K_		AASDPLLS(0.001)S(0.036)VS(0.963)PAVS(0.999)K	0	0	2	4	5	21535	25311	26354	27042	4492.8	1318.4	2149.2	5571.8	3689.2	2397.1
1339	2895;2896;2897;2898	P19532	TFE3	AASDPLLSSVSPAVSK	16	2 Phospho (STY)	_AASDPLLSSVS(ph)PAVS(ph)K_		AASDPLLS(0.045)S(0.219)VS(0.741)PAVS(0.994)K	0	0	2	1	2	11548	10789	12448	13830	0	0	0	0	0	0
1340	2895;2896;2897;2898	P19532	TFE3	AASDPLLSSVSPAVSK	16	2 Phospho (STY)	_AAS(ph)DPLLSS(ph)VSPAVSK_		AAS(0.997)DPLLS(0.144)S(0.462)VS(0.392)PAVS(0.005)K	0	0	2	1	2	12617	14268	18982	13622	148.67	739.09	0	0	0	0
1341	2895;2896;2897;2898	P19532	TFE3	AASDPLLSSVSPAVSK	16	2 Phospho (STY)	_AASDPLLSSVS(ph)PAVS(ph)K_		AASDPLLSS(0.006)VS(0.993)PAVS(1)K	0	0	2	1	3	32333	28567	35009	33867	193.14	1014.2	0	0	1425.9	902.72
1342	2895;2896;2897;2898	P19532	TFE3	AASDPLLSSVSPAVSK	16	2 Phospho (STY)	_AASDPLLSSVS(ph)PAVS(ph)K_		AASDPLLS(0.005)S(0.021)VS(0.975)PAVS(0.999)K	0	0	2	1	3	36651	33864	47956	40201	0	1562.4	0	0	0	0
1343	2895;2896;2897;2898	P19532	TFE3	AASDPLLSSVSPAVSK	16	2 Phospho (STY)	_AASDPLLSSVS(ph)PAVS(ph)K_		AASDPLLS(0.005)S(0.107)VS(0.888)PAVS(0.999)K	0	0	2	1	4	29143	24543	27633	27163	0	1204.9	0	0	1162.1	0
1344	2895;2896;2897;2898	P19532	TFE3	AASDPLLSSVSPAVSK	16	2 Phospho (STY)	_AASDPLLSS(ph)VSPAVS(ph)K_		AASDPLLS(0.027)S(0.916)VS(0.129)PAVS(0.928)K	0	0	2	1	4	29194	28783	33686	27800	0	0	0	0	0	0
1345	2895;2896;2897;2898	P19532	TFE3	AASDPLLSSVSPAVSK	16	2 Phospho (STY)	_AASDPLLSSVS(ph)PAVS(ph)K_		AASDPLLS(0.002)S(0.036)VS(0.963)PAVS(1)K	0	0	2	1	5	24425	23617	31080	29113	82.612	2712.9	0	1423.6	1736.3	0
1346	2895;2896;2897;2898	P19532	TFE3	AASDPLLSSVSPAVSK	16	2 Phospho (STY)	_AASDPLLSSVS(ph)PAVS(ph)K_		AASDPLLS(0.001)S(0.013)VS(0.986)PAVS(1)K	0	0	2	2	2	13997	14378	15495	16507	0	1019.4	0	0	0	1686.9
1347	2895;2896;2897;2898	P19532	TFE3	AASDPLLSSVSPAVSK	16	2 Phospho (STY)	_AASDPLLSSVS(ph)PAVS(ph)K_		AASDPLLS(0.001)S(0.027)VS(0.972)PAVS(1)K	0	0	2	2	3	34231	32286	34504	37286	447.29	2258.7	1450.8	0	0	1175.1
1348	2895;2896;2897;2898	P19532	TFE3	AASDPLLSSVSPAVSK	16	2 Phospho (STY)	_AASDPLLSS(ph)VSPAVS(ph)K_		AASDPLLS(0.095)S(0.696)VS(0.397)PAVS(0.812)K	0	0	2	2	3	29417	30270	35940	34879	0	0	0	0	0	0
1349	2895;2896;2897;2898	P19532	TFE3	AASDPLLSSVSPAVSK	16	2 Phospho (STY)	_AAS(ph)DPLLSS(ph)VSPAVSK_		AAS(0.997)DPLLS(0.151)S(0.537)VS(0.314)PAVS(0.001)K	0	0	2	2	3	18907	22501	24252	27573	1019.7	882.36	1161.3	0	0	973.43
1350	2895;2896;2897;2898	P19532	TFE3	AASDPLLSSVSPAVSK	16	2 Phospho (STY)	_AASDPLLSSVS(ph)PAVS(ph)K_		AASDPLLS(0.01)S(0.178)VS(0.812)PAVS(1)K	0	0	2	2	4	0	22887	24828	27144	0	705.65	0	0	0	1436.3
1351	2895;2896;2897;2898	P19532	TFE3	AASDPLLSSVSPAVSK	16	2 Phospho (STY)	_AASDPLLSSVS(ph)PAVS(ph)K_		AASDPLLS(0.305)S(0.356)VS(0.517)PAVS(0.822)K	0	0	2	2	4
1352	2895;2896;2897;2898	P19532	TFE3	AASDPLLSSVSPAVSK	16	2 Phospho (STY)	_AAS(ph)DPLLSSVS(ph)PAVSK_		AAS(0.987)DPLLS(0.04)S(0.038)VS(0.931)PAVS(0.004)K	0	0	2	2	4	22225	23890	25067	24404	1260.2	675.03	0	0	0	1600.1
1353	2895;2896;2897;2898	P19532	TFE3	AASDPLLSSVSPAVSK	16	2 Phospho (STY)	_AASDPLLSSVS(ph)PAVS(ph)K_		AASDPLLS(0.005)S(0.055)VS(0.94)PAVS(1)K	0	0	2	2	5	27916	29043	29636	27885	0	921.88	0	0	0	882.95
1354	2895;2896;2897;2898	P19532	TFE3	AASDPLLSSVSPAVSK	16	2 Phospho (STY)	_AASDPLLSS(ph)VSPAVS(ph)K_		AAS(0.001)DPLLS(0.186)S(0.662)VS(0.189)PAVS(0.961)K	0	0	2	2	5	12448	13193	14321	14099	0	0	0	0	0	0
1355	13458	Q9HCE3	ZNF532	AASDSCKEPVANSR	14	Phospho (STY)	_AASDSCKEPVANS(ph)R_		AASDSCKEPVANS(1)R	0	0	1	2	6	213130	227520	231150	238920	928.75	0	13091	8267.6	1479.9	14572
1356	13458	Q9HCE3	ZNF532	AASDSCKEPVANSR	14	Phospho (STY)	_AASDSCKEPVANS(ph)R_		AASDSCKEPVANS(1)R	0	0	1	3	6	84315	98951	102670	103660	2903.9	9222.2	31714	10616	6049.1	39178
1357	13458	Q9HCE3	ZNF532	AASDSCKEPVANSR	14	Phospho (STY)	_AASDSCKEPVANS(ph)R_		AASDSCKEPVANS(1)R	0	0	1	4	6	107270	114750	112150	115870	12201	17888	11674	13101	20286	21231
1358	13458	Q9HCE3	ZNF532	AASDSCKEPVANSR	14	Phospho (STY)	_AASDSCKEPVANS(ph)R_		AASDSCKEPVANS(1)R	0	0	1	1	6	159410	0	184840	172650	14804	14727	6201.9	10060	18810	9200.2
1359	11751;19155	Q96RK0	CIC	AASEDMTSDEER	12	2 Phospho (STY)	_AASEDMT(ph)S(ph)DEER_		AAS(0.221)EDMT(0.89)S(0.89)DEER	0	0	2	2	1	12545	13909	15762	18167	1704.1	1222.3	10689	4975.9	0	12599
1360	8516	Q6ZV73	FGD6	AASEELLEK	9	Phospho (STY)	_AAS(ph)EELLEK_		AAS(1)EELLEK	0	0	1	4	3	49309	45813	52434	53109	154880	135820	206530	88331	94070	77949
1361	5761	Q13422	IKZF1	AASENSQDALR	11	Phospho (STY)	_AASENS(ph)QDALR_		AAS(0.001)ENS(0.999)QDALR	0	0	1	4	3
1362	4697;4698;17518	P85037	FOXK1	AASEQQADTSGGDSPK	16	Phospho (STY)	_AASEQQADTSGGDS(ph)PK_		AASEQQADT(0.001)S(0.011)GGDS(0.988)PK	0	0	1	3	3	32512	31397	37004	37512	0	0	2086.6	1314.2	0	918.58
1363	4697;4698;17518	P85037	FOXK1	AASEQQADTSGGDSPK	16	Phospho (STY)	_AASEQQADTSGGDS(ph)PK_		AASEQQADTS(0.002)GGDS(0.998)PK	0	0	1	3	3	97348	79822	96942	95897	0	1962.5	10482	7046.6	2134.4	16196
1364	4697;4698;17518	P85037	FOXK1	AASEQQADTSGGDSPK	16	Phospho (STY)	_AASEQQADTSGGDS(ph)PK_		AASEQQADT(0.003)S(0.337)GGDS(0.66)PK	0	0	1	3	4	49244	46355	52077	52578	0	809.54	4681.5	2237.2	0	13800
1365	4697;4698;17518	P85037	FOXK1	AASEQQADTSGGDSPK	16	Phospho (STY)	_AASEQQADTS(ph)GGDSPK_		AASEQQADT(0.141)S(0.562)GGDS(0.297)PK	0	0	1	3	4	20489	19754	21969	21755	0	0	1191	0	0	1529.6
1366	4697;4698;17518	P85037	FOXK1	AASEQQADTSGGDSPK	16	Phospho (STY)	_AASEQQADTSGGDS(ph)PK_		AASEQQADT(0.004)S(0.004)GGDS(0.993)PK	0	0	1	4	1	10562	11877	13679	16007	2202.7	2992.3	3794.7	4074.3	3845.4	3513.5
1367	4697;4698;17518	P85037	FOXK1	AASEQQADTSGGDSPK	16	Phospho (STY)	_AASEQQADTS(ph)GGDSPK_		AASEQQADT(0.253)S(0.715)GGDS(0.032)PK	0	0	1	4	3	27623	28533	31546	32732	10392	10087	12537	21326	12573	13891
1368	4697;4698;17518	P85037	FOXK1	AASEQQADTSGGDSPK	16	Phospho (STY)	_AASEQQADTSGGDS(ph)PK_		AASEQQADT(0.007)S(0.028)GGDS(0.964)PK	0	0	1	4	4	18265	16964	17510	19676	5936.4	5171.3	6142.7	4799.8	7435.5	7441.4
1369	4697;4698;17518	P85037	FOXK1	AASEQQADTSGGDSPK	16	Phospho (STY)	_AASEQQADTSGGDS(ph)PK_		AASEQQADT(0.28)S(0.205)GGDS(0.515)PK	0	0	1	1	3	33387	32753	37343	38607	0	215.67	991.52	0	0	0
1370	4697;4698;17518	P85037	FOXK1	AASEQQADTSGGDSPK	16	Phospho (STY)	_AASEQQADTSGGDS(ph)PK_		AASEQQADT(0.158)S(0.325)GGDS(0.517)PK	0	0	1	1	3	54587	49601	63117	66401	700.94	6109.1	3470.3	1656	7348.2	5216.3
1371	4697;4698;17518	P85037	FOXK1	AASEQQADTSGGDSPK	16	Phospho (STY)	_AASEQQADTS(ph)GGDSPK_		AASEQQADT(0.138)S(0.857)GGDS(0.005)PK	0	0	1	1	3	33199	23932	36854	35078	142130	41031	8254.6	57264	10558	7607.5
1372	4697;4698;17518	P85037	FOXK1	AASEQQADTSGGDSPK	16	Phospho (STY)	_AASEQQADTSGGDS(ph)PK_		AASEQQADTS(0.06)GGDS(0.939)PK	0	0	1	1	4	48271	42790	52230	48694	0	3821	2536.4	2424.2	8212	3016.6
1373	4697;4698;17518	P85037	FOXK1	AASEQQADTSGGDSPK	16	Phospho (STY)	_AASEQQADTS(ph)GGDSPK_		AASEQQADT(0.183)S(0.785)GGDS(0.031)PK	0	0	1	1	4	21438	20927	23363	24707	3066.6	7248.6	3910.4	3279.6	15216	5713.2
1374	4697;4698;17518	P85037	FOXK1	AASEQQADTSGGDSPK	16	Phospho (STY)	_AASEQQADTSGGDS(ph)PK_		AASEQQADT(0.048)S(0.088)GGDS(0.864)PK	0	0	1	1	5
1375	4697;4698;17518	P85037	FOXK1	AASEQQADTSGGDSPK	16	Phospho (STY)	_AASEQQADTSGGDS(ph)PK_		AASEQQADTSGGDS(1)PK	0	0	1	2	3	51673	53731	54343	57692	0	0	10895	4764.1	1197.7	11046
1376	4697;4698;17518	P85037	FOXK1	AASEQQADTSGGDSPK	16	Phospho (STY)	_AASEQQADTS(ph)GGDSPK_		AASEQQADT(0.183)S(0.814)GGDS(0.004)PK	0	0	1	2	3	28277	31556	35678	38030	499.24	2103.7	9883.7	2800.1	1594.7	10846
1377	4697;4698;17518	P85037	FOXK1	AASEQQADTSGGDSPK	16	Phospho (STY)	_AASEQQADTSGGDS(ph)PK_		AASEQQADT(0.003)S(0.05)GGDS(0.946)PK	0	0	1	2	4	45960	49117	49999	55338	0	193.6	4082.2	2949.5	0	4082.4
1378	4697;4698;17518	P85037	FOXK1	AASEQQADTSGGDSPK	16	Phospho (STY)	_AASEQQADTS(ph)GGDSPK_		AASEQQADT(0.226)S(0.387)GGDS(0.387)PK	0	0	1	2	4	16068	13800	15757	16313	0	0	0	0	0	0
1379	4697;4698;17518	P85037	FOXK1	AASEQQADTSGGDSPK	16	2 Phospho (STY)	_AASEQQADTS(ph)GGDS(ph)PK_		AASEQQADT(0.38)S(0.822)GGDS(0.799)PK	0	0	2	3	3	28554	26600	33960	28981	107.27	2084.8	4560.6	4420.3	0	17470
1380	4697;4698;17518	P85037	FOXK1	AASEQQADTSGGDSPK	16	2 Phospho (STY)	_AASEQQADTS(ph)GGDS(ph)PK_		AASEQQADT(0.508)S(0.629)GGDS(0.864)PK	0	0	2	1	2	16787	13870	15330	17722	1428.9	4870.1	952.28	3456.1	8631.1	5247
1381	4697;4698;17518	P85037	FOXK1	AASEQQADTSGGDSPK	16	2 Phospho (STY)	_AASEQQADT(ph)S(ph)GGDSPK_		AASEQQADT(0.681)S(0.716)GGDS(0.602)PK	0	0	2	1	3
1382	4697;4698;17518	P85037	FOXK1	AASEQQADTSGGDSPK	16	2 Phospho (STY)	_AASEQQADTS(ph)GGDS(ph)PK_		AASEQQADT(0.187)S(0.856)GGDS(0.957)PK	0	0	2	2	3	24584	23941	25420	26306	1207.2	1087.1	9653.1	4812.2	0	13578
1383	4697;4698;17518	P85037	FOXK1	AASEQQADTSGGDSPK	16	2 Phospho (STY)	_AASEQQADT(ph)SGGDS(ph)PK_		AASEQQADT(0.836)S(0.27)GGDS(0.893)PK	0	0	2	2	3
1384	2415	P09525	ANXA4	AASGFNAMEDAQTLR	15	Phospho (STY)	_AAS(ph)GFNAMEDAQTLR_		AAS(1)GFNAMEDAQTLR	0	0	1	1	3
1385	7610;7611;18225	Q5U651	RASIP1	AASGGAALASPGPGTGSGAPAGSGGK	26	Phospho (STY)	_AASGGAALAS(ph)PGPGTGSGAPAGSGGK_		AAS(0.001)GGAALAS(0.472)PGPGT(0.472)GS(0.055)GAPAGSGGK	0	0	1	4	3	6889.7	7983.3	8397	8813.9	21729	19566	31273	20703	20075	16358
1386	7610;7611;18225	Q5U651	RASIP1	AASGGAALASPGPGTGSGAPAGSGGK	26	Phospho (STY)	_AAS(ph)GGAALASPGPGTGSGAPAGSGGK_		AAS(0.828)GGAALAS(0.166)PGPGT(0.005)GS(0.001)GAPAGSGGK	0	0	1	4	3	15562	14649	0	21549	119410	107000	144480	105320	95536	87360
1387	7610;7611;18225	Q5U651	RASIP1	AASGGAALASPGPGTGSGAPAGSGGK	26	Phospho (STY)	_AAS(ph)GGAALASPGPGTGSGAPAGSGGK_		AAS(0.98)GGAALAS(0.02)PGPGTGSGAPAGSGGK	0	0	1	4	4	11427	10363	12019	11075	58305	46281	69893	45372	32718	31834
1388	1194;1195	O60291	MGRN1	AASIENVLQDSSPEHCGR	18	Phospho (STY)	_AASIENVLQDSS(ph)PEHCGR_		AASIENVLQDS(0.231)S(0.769)PEHCGR	0	0	1	2	6	251810	250840	281410	275150	0	926.84	3154.4	1021.2	1076.2	6085
1389	1194;1195	O60291	MGRN1	AASIENVLQDSSPEHCGR	18	Phospho (STY)	_AASIENVLQDSS(ph)PEHCGR_		AASIENVLQDS(0.238)S(0.762)PEHCGR	0	0	1	3	6	150120	141630	176910	180770	0	5553.1	3456.9	1296.5	0	40472
1390	1194;1195	O60291	MGRN1	AASIENVLQDSSPEHCGR	18	Phospho (STY)	_AASIENVLQDS(ph)SPEHCGR_		AASIENVLQDS(0.5)S(0.5)PEHCGR	0	0	1	1	5	28744	28731	30764	29943	954.35	7063.2	1088.6	3151.4	17625	4227.1
1391	1194;1195	O60291	MGRN1	AASIENVLQDSSPEHCGR	18	Phospho (STY)	_AASIENVLQDSS(ph)PEHCGR_		AASIENVLQDS(0.202)S(0.798)PEHCGR	0	0	1	1	6	138220	142930	150040	147410	0	10078	1054.4	2306.5	5671	3340.4
1392	1194;1195	O60291	MGRN1	AASIENVLQDSSPEHCGR	18	Phospho (STY)	_AASIENVLQDS(ph)SPEHCGR_		AASIENVLQDS(0.59)S(0.41)PEHCGR	0	0	1	2	5	31174	31070	34092	32862	807.82	0	4325.1	2614.5	0	16355
1393	3060	P23588	EIF4B	AASIFGGAK	9	Phospho (STY)	_AAS(ph)IFGGAK_		AAS(1)IFGGAK	0	0	1	4	5	8484.6	7611.5	8893	11203	15827	9106.5	11029	11201	12264	12145
1394	15907;15908;20098	Q9Y5B9	SUPT16H	AASITSEVFNK	11	Phospho (STY)	_AAS(ph)ITSEVFNK_		AAS(0.903)IT(0.065)S(0.032)EVFNK	0	0	1	2	6	30729	37622	34745	40684	7309.8	4634.2	2579.2	619.37	0	4840
1395	15907;15908;20098	Q9Y5B9	SUPT16H	AASITSEVFNK	11	Phospho (STY)	_AAS(ph)ITSEVFNK_		AAS(0.994)IT(0.005)S(0.001)EVFNK	0	0	1	3	3	15057	15035	16843	19101	159.41	1632.5	0	0	0	1733.6
1396	15907;15908;20098	Q9Y5B9	SUPT16H	AASITSEVFNK	11	Phospho (STY)	_AAS(ph)ITSEVFNK_		AAS(0.985)IT(0.015)S(0.001)EVFNK	0	0	1	3	4	23619	22931	28095	27851	644.95	2244.1	0	1433	0	3531.7
1397	15907;15908;20098	Q9Y5B9	SUPT16H	AASITSEVFNK	11	Phospho (STY)	_AAS(ph)ITSEVFNK_		AAS(0.993)IT(0.005)S(0.002)EVFNK	0	0	1	3	5	26849	28281	32753	37816	2445.5	3359	0	1341.6	0	4726
1398	15907;15908;20098	Q9Y5B9	SUPT16H	AASITSEVFNK	11	Phospho (STY)	_AAS(ph)ITSEVFNK_		AAS(0.494)IT(0.39)S(0.116)EVFNK	0	0	1	3	5	46184	49693	56726	52334	0	0	0	932.17	0	3109.4
1399	15907;15908;20098	Q9Y5B9	SUPT16H	AASITSEVFNK	11	Phospho (STY)	_AAS(ph)ITSEVFNK_		AAS(0.953)IT(0.046)S(0.001)EVFNK	0	0	1	3	6	32463	35300	37481	43600	4836	4706.7	1765.3	1716.2	0	8304.5
1400	15907;15908;20098	Q9Y5B9	SUPT16H	AASITSEVFNK	11	Phospho (STY)	_AAS(ph)ITSEVFNK_		AAS(0.962)IT(0.035)S(0.003)EVFNK	0	0	1	4	3	19973	20452	19407	22175	9803.1	1436.9	2051.4	3700.4	2572.2	1307.3
1401	15907;15908;20098	Q9Y5B9	SUPT16H	AASITSEVFNK	11	Phospho (STY)	_AAS(ph)ITSEVFNK_		AAS(0.964)IT(0.034)S(0.002)EVFNK	0	0	1	4	4	13992	14443	18856	21627	6635.7	2424.2	2329.9	2827.9	4409.7	798.88
1402	15907;15908;20098	Q9Y5B9	SUPT16H	AASITSEVFNK	11	Phospho (STY)	_AASITS(ph)EVFNK_		AAS(0.055)IT(0.27)S(0.676)EVFNK	0	0	1	4	4	41378	39725	43343	46193	13812	1322	3228.9	8322.6	4931.2	1250.4
1403	15907;15908;20098	Q9Y5B9	SUPT16H	AASITSEVFNK	11	Phospho (STY)	_AAS(ph)ITSEVFNK_		AAS(0.97)IT(0.026)S(0.005)EVFNK	0	0	1	4	5	20660	20933	21095	28024	14436	3783.9	3557.3	6374.3	3805.6	1409.9
1404	15907;15908;20098	Q9Y5B9	SUPT16H	AASITSEVFNK	11	Phospho (STY)	_AASIT(ph)SEVFNK_		AAS(0.313)IT(0.374)S(0.313)EVFNK	0	0	1	4	5	29310	29702	37374	35866	10867	3816.7	4663	6517.1	5515.2	2181.4
1405	15907;15908;20098	Q9Y5B9	SUPT16H	AASITSEVFNK	11	Phospho (STY)	_AAS(ph)ITSEVFNK_		AAS(0.977)IT(0.018)S(0.005)EVFNK	0	0	1	1	3	19953	17955	18508	17742	0	2068.3	0	0	0	0
1406	15907;15908;20098	Q9Y5B9	SUPT16H	AASITSEVFNK	11	Phospho (STY)	_AAS(ph)ITSEVFNK_		AAS(0.96)IT(0.04)SEVFNK	0	0	1	1	4	25548	25010	29860	26167	0	943.87	0	0	0	0
1407	15907;15908;20098	Q9Y5B9	SUPT16H	AASITSEVFNK	11	Phospho (STY)	_AASIT(ph)SEVFNK_		AAS(0.393)IT(0.491)S(0.116)EVFNK	0	0	1	1	4	30510	33109	37096	37941	38.178	2457	814.98	0	0	0
1408	15907;15908;20098	Q9Y5B9	SUPT16H	AASITSEVFNK	11	Phospho (STY)	_AASIT(ph)SEVFNK_		AAS(0.054)IT(0.699)S(0.247)EVFNK	0	0	1	1	5	45559	46448	48562	49680	0	1263.6	0	0	0	0
1409	15907;15908;20098	Q9Y5B9	SUPT16H	AASITSEVFNK	11	Phospho (STY)	_AAS(ph)ITSEVFNK_		AAS(0.977)IT(0.023)S(0.001)EVFNK	0	0	1	1	5	34879	39954	40909	40515	0	2930	0	0	946.06	1385.9
1410	15907;15908;20098	Q9Y5B9	SUPT16H	AASITSEVFNK	11	Phospho (STY)	_AAS(ph)ITSEVFNK_		AAS(0.931)IT(0.047)S(0.021)EVFNK	0	0	1	1	6
1411	15907;15908;20098	Q9Y5B9	SUPT16H	AASITSEVFNK	11	Phospho (STY)	_AAS(ph)ITSEVFNK_		AAS(0.974)IT(0.024)S(0.002)EVFNK	0	0	1	2	3	15306	14507	18954	16696	313.4	294.93	0	993.54	0	0
1412	15907;15908;20098	Q9Y5B9	SUPT16H	AASITSEVFNK	11	Phospho (STY)	_AAS(ph)ITSEVFNK_		AAS(0.994)IT(0.006)SEVFNK	0	0	1	2	4	24718	25283	28389	28803	1772.1	1569.6	0	0	984.93	0
1413	15907;15908;20098	Q9Y5B9	SUPT16H	AASITSEVFNK	11	Phospho (STY)	_AASIT(ph)SEVFNK_		AAS(0.231)IT(0.57)S(0.199)EVFNK	0	0	1	2	4	56464	54043	62111	60345	0	0	0	0	0	0
1414	15907;15908;20098	Q9Y5B9	SUPT16H	AASITSEVFNK	11	Phospho (STY)	_AAS(ph)ITSEVFNK_		AAS(0.995)IT(0.004)SEVFNK	0	0	1	2	5	29798	31122	32085	37651	5161.6	2542.7	1085.1	1205.5	0	2770.1
1415	15907;15908;20098	Q9Y5B9	SUPT16H	AASITSEVFNK	11	Phospho (STY)	_AAS(ph)ITSEVFNK_		AAS(0.707)IT(0.235)S(0.058)EVFNK	0	0	1	2	5	47884	43986	49951	51002	0	0	0	0	0	0
1416		Q15772	SPEG	AASLDER	7	Phospho (STY)	_AAS(ph)LDER_		AAS(1)LDER	0	0	1	1	3	75518	70098	82550	82186	0	22165	2791.7	10166	15299	11949
1417	9388;9389	Q8IWZ5	TRIM42	AASLFSAIAK	10	2 Phospho (STY)	_AAS(ph)LFS(ph)AIAK_		AAS(1)LFS(1)AIAK	0	0	2	3	3	91227	88445	107470	101360	0	2506.4	0	0	0	17200
1418	9388;9389	Q8IWZ5	TRIM42	AASLFSAIAK	10	2 Phospho (STY)	_AAS(ph)LFS(ph)AIAK_		AAS(1)LFS(1)AIAK	0	0	2	1	2	43003	45319	53765	55606	1095.7	3451.9	0	0	2707	769.48
1419	9388;9389	Q8IWZ5	TRIM42	AASLFSAIAK	10	2 Phospho (STY)	_AAS(ph)LFS(ph)AIAK_		AAS(1)LFS(1)AIAK	0	0	2	2	2	51718	51759	58338	59288	0	0	910.85	0	0	1267.8
1420	13751;20502	Q9NSK0	KLC4	AASLNYLNQPSAAPLQVSR	19	Phospho (STY)	_AASLNY(ph)LNQPSAAPLQVSR_		AAS(0.312)LNY(0.688)LNQPSAAPLQVSR	0	0	1	3	3	31271	29201	36982	42556	0	1987.4	0	0	0	4380.1
1421	13751;20502	Q9NSK0	KLC4	AASLNYLNQPSAAPLQVSR	19	Phospho (STY)	_AAS(ph)LNYLNQPSAAPLQVSR_		AAS(0.958)LNY(0.041)LNQPS(0.001)AAPLQVSR	0	0	1	3	3	11392	10899	15129	14297	0	0	0	0	0	1357.8
1422	13751;20502	Q9NSK0	KLC4	AASLNYLNQPSAAPLQVSR	19	Phospho (STY)	_AAS(ph)LNYLNQPSAAPLQVSR_		AAS(0.779)LNY(0.221)LNQPSAAPLQVSR	0	0	1	3	4	27080	25550	29078	30984	0	1853.9	0	0	0	3162.7
1423	13751;20502	Q9NSK0	KLC4	AASLNYLNQPSAAPLQVSR	19	Phospho (STY)	_AAS(ph)LNYLNQPSAAPLQVSR_		AAS(0.997)LNY(0.003)LNQPSAAPLQVSR	0	0	1	4	2	13047	12275	15180	15482	11723	2793.6	3706.2	4873.7	3170.1	1936.4
1424	13751;20502	Q9NSK0	KLC4	AASLNYLNQPSAAPLQVSR	19	Phospho (STY)	_AAS(ph)LNYLNQPSAAPLQVSR_		AAS(0.825)LNY(0.175)LNQPSAAPLQVSR	0	0	1	4	3	27535	28914	28784	28982	25029	3175.7	5963.6	6251.4	6166.2	1209.3
1425	13751;20502	Q9NSK0	KLC4	AASLNYLNQPSAAPLQVSR	19	Phospho (STY)	_AAS(ph)LNYLNQPSAAPLQVSR_		AAS(0.816)LNY(0.065)LNQPS(0.091)AAPLQVS(0.028)R	0	0	1	4	3	10051	9650.8	11279	11885	9934	0	2173.7	1995.3	2354.2	0
1426	13751;20502	Q9NSK0	KLC4	AASLNYLNQPSAAPLQVSR	19	Phospho (STY)	_AAS(ph)LNYLNQPSAAPLQVSR_		AAS(0.988)LNY(0.012)LNQPSAAPLQVSR	0	0	1	4	4	17129	14993	17313	17243	9702.3	2925.6	3169.2	5206.8	5293.3	1886.3
1427	13751;20502	Q9NSK0	KLC4	AASLNYLNQPSAAPLQVSR	19	Phospho (STY)	_AAS(ph)LNYLNQPSAAPLQVSR_		AAS(0.969)LNY(0.031)LNQPSAAPLQVSR	0	0	1	1	2	10854	13870	13915	15107	201.83	94.103	0	0	0	0
1428	13751;20502	Q9NSK0	KLC4	AASLNYLNQPSAAPLQVSR	19	Phospho (STY)	_AASLNY(ph)LNQPSAAPLQVSR_		AAS(0.3)LNY(0.662)LNQPS(0.036)AAPLQVS(0.001)R	0	0	1	1	3	17808	17167	22110	23228	0	1172.1	0	0	0	0
1429	13751;20502	Q9NSK0	KLC4	AASLNYLNQPSAAPLQVSR	19	Phospho (STY)	_AAS(ph)LNYLNQPSAAPLQVSR_		AAS(0.98)LNY(0.02)LNQPSAAPLQVSR	0	0	1	1	3	30980	27544	32045	33437	0	3072.5	0	0	0	0
1430	13751;20502	Q9NSK0	KLC4	AASLNYLNQPSAAPLQVSR	19	Phospho (STY)	_AAS(ph)LNYLNQPSAAPLQVSR_		AAS(0.982)LNY(0.018)LNQPSAAPLQVSR	0	0	1	1	4	23551	20610	26132	23662	0	2367.8	0	0	873.22	0
1431	13751;20502	Q9NSK0	KLC4	AASLNYLNQPSAAPLQVSR	19	Phospho (STY)	_AASLNY(ph)LNQPSAAPLQVSR_		AAS(0.427)LNY(0.498)LNQPS(0.073)AAPLQVS(0.002)R	0	0	1	1	4
1432	13751;20502	Q9NSK0	KLC4	AASLNYLNQPSAAPLQVSR	19	Phospho (STY)	_AAS(ph)LNYLNQPSAAPLQVSR_		AAS(0.994)LNY(0.006)LNQPSAAPLQVSR	0	0	1	2	3	9157.6	7421.7	10007	8825.2	0	0	0	0	0	0
1433	13751;20502	Q9NSK0	KLC4	AASLNYLNQPSAAPLQVSR	19	Phospho (STY)	_AAS(ph)LNYLNQPSAAPLQVSR_		AAS(0.975)LNY(0.024)LNQPSAAPLQVSR	0	0	1	2	4	24599	19999	25392	26512	933.5	282.55	0	860.85	0	0
1434	5011;17596	Q04637	EIF4G1	AASLTEDR	8	Phospho (STY)	_AASLT(ph)EDR_		AAS(0.002)LT(0.998)EDR	0	0	1	3	1	38691	36267	48489	44740	1166.7	2594.1	9707.4	10449	3261.4	18518
1435	5011;17596	Q04637	EIF4G1	AASLTEDR	8	Phospho (STY)	_AAS(ph)LTEDR_		AAS(0.933)LT(0.067)EDR	0	0	1	3	2	224310	226760	247330	250360	8957.3	13227	69606	57003	19948	57115
1436	5011;17596	Q04637	EIF4G1	AASLTEDR	8	Phospho (STY)	_AAS(ph)LTEDR_		AAS(0.808)LT(0.192)EDR	0	0	1	3	3	325520	306550	357880	349030	8666.1	23474	92890	81745	31346	80692
1437	5011;17596	Q04637	EIF4G1	AASLTEDR	8	Phospho (STY)	_AAS(ph)LTEDR_		AAS(0.511)LT(0.489)EDR	0	0	1	3	4	104760	98068	115460	121210	1489.6	7298.6	32756	22116	9492.7	32003
1438	5011;17596	Q04637	EIF4G1	AASLTEDR	8	Phospho (STY)	_AASLT(ph)EDR_		AAS(0.019)LT(0.981)EDR	0	0	1	4	1	50393	45129	48223	54861	15228	14318	17634	18623	18041	23116
1439	5011;17596	Q04637	EIF4G1	AASLTEDR	8	Phospho (STY)	_AASLT(ph)EDR_		AAS(0.296)LT(0.704)EDR	0	0	1	4	2	117830	109890	122820	129710	41278	38744	56440	48919	53124	54400
1440	5011;17596	Q04637	EIF4G1	AASLTEDR	8	Phospho (STY)	_AAS(ph)LTEDR_		AAS(0.924)LT(0.076)EDR	0	0	1	4	3	419150	405470	463260	464390	118230	115230	178520	157950	148890	178690
1441	5011;17596	Q04637	EIF4G1	AASLTEDR	8	Phospho (STY)	_AASLT(ph)EDR_		AAS(0.025)LT(0.975)EDR	0	0	1	4	4	104440	96031	109540	114430	33685	30868	43513	31381	35446	35574
1442	5011;17596	Q04637	EIF4G1	AASLTEDR	8	Phospho (STY)	_AASLT(ph)EDR_		AAS(0.073)LT(0.927)EDR	0	0	1	1	1	44691	43154	49468	46891	1282.3	14684	3016.8	7138.7	13718	5892.3
1443	5011;17596	Q04637	EIF4G1	AASLTEDR	8	Phospho (STY)	_AASLT(ph)EDR_		AAS(0.244)LT(0.756)EDR	0	0	1	1	2	397860	377630	446840	444390	15148	159040	58182	52502	124100	57675
1444	5011;17596	Q04637	EIF4G1	AASLTEDR	8	Phospho (STY)	_AASLT(ph)EDR_		AAS(0.175)LT(0.825)EDR	0	0	1	1	3	476260	485160	534690	534960	15850	179100	62676	71185	158620	66251
1445	5011;17596	Q04637	EIF4G1	AASLTEDR	8	Phospho (STY)	_AASLT(ph)EDR_		AAS(0.115)LT(0.885)EDR	0	0	1	2	1	13654	15853	19137	18873	1151.4	1221.9	3114	3238.7	0	5051.2
1446	5011;17596	Q04637	EIF4G1	AASLTEDR	8	Phospho (STY)	_AAS(ph)LTEDR_		AAS(0.886)LT(0.114)EDR	0	0	1	2	2	298660	289880	331620	352250	0	28679	56102	45611	17495	98352
1447	5011;17596	Q04637	EIF4G1	AASLTEDR	8	Phospho (STY)	_AASLT(ph)EDR_		AAS(0.235)LT(0.765)EDR	0	0	1	2	3	456110	482580	497990	533010	0	42840	87128	73935	27390	159310
1448	5011;17596	Q04637	EIF4G1	AASLTEDRDR	10	Phospho (STY)	_AASLT(ph)EDRDR_		AAS(0.001)LT(0.999)EDRDR	0	0	1	2	6	75821	74194	74344	79958	0	1992.2	20301	9089.5	2740	28853
1449	5011;17596	Q04637	EIF4G1	AASLTEDRDR	10	Phospho (STY)	_AAS(ph)LTEDRDR_		AAS(0.804)LT(0.196)EDRDR	0	0	1	2	6	153920	133480	162250	172490	5522	6395.2	63832	33182	6782.9	78601
1450	5011;17596	Q04637	EIF4G1	AASLTEDRDR	10	Phospho (STY)	_AASLT(ph)EDRDR_		AAS(0.035)LT(0.965)EDRDR	0	0	1	3	5	35882	29524	36513	36885	919.72	3035.7	6660.1	4011.9	988.66	16050
1451	5011;17596	Q04637	EIF4G1	AASLTEDRDR	10	Phospho (STY)	_AAS(ph)LTEDRDR_		AAS(0.72)LT(0.28)EDRDR	0	0	1	3	5	97483	86883	101170	105560	2638.7	11917	22079	18036	4357	55416
1452	5011;17596	Q04637	EIF4G1	AASLTEDRDR	10	Phospho (STY)	_AASLT(ph)EDRDR_		AAS(0.018)LT(0.982)EDRDR	0	0	1	3	6	50900	48889	52073	59320	276.11	4957.5	12956	7810.7	1056	25001
1453	5011;17596	Q04637	EIF4G1	AASLTEDRDR	10	Phospho (STY)	_AASLT(ph)EDRDR_		AAS(0.238)LT(0.762)EDRDR	0	0	1	3	6	190000	180000	205610	214400	4468	18144	48081	32950	7322.3	87659
1454	5011;17596	Q04637	EIF4G1	AASLTEDRDR	10	Phospho (STY)	_AASLT(ph)EDRDR_		AAS(0.031)LT(0.969)EDRDR	0	0	1	4	4	25482	18928	22639	23951	8738.4	8648.1	7064.4	9017.8	11829	14763
1455	5011;17596	Q04637	EIF4G1	AASLTEDRDR	10	Phospho (STY)	_AAS(ph)LTEDRDR_		AAS(0.982)LT(0.018)EDRDR	0	0	1	4	4	56816	44448	56034	59439	23344	21333	15246	25701	40789	31491
1456	5011;17596	Q04637	EIF4G1	AASLTEDRDR	10	Phospho (STY)	_AASLT(ph)EDRDR_		AAS(0.039)LT(0.961)EDRDR	0	0	1	4	5	39584	40508	44589	39012	17229	19510	16436	25241	23969	26537
1457	5011;17596	Q04637	EIF4G1	AASLTEDRDR	10	Phospho (STY)	_AAS(ph)LTEDRDR_		AAS(0.775)LT(0.225)EDRDR	0	0	1	4	5	130230	114750	129310	135110	56559	54235	48609	72202	73120	85775
1458	5011;17596	Q04637	EIF4G1	AASLTEDRDR	10	Phospho (STY)	_AASLT(ph)EDRDR_		AAS(0.23)LT(0.77)EDRDR	0	0	1	4	6	113700	100350	122200	126870	43303	39642	37128	58689	61186	65996
1459	5011;17596	Q04637	EIF4G1	AASLTEDRDR	10	Phospho (STY)	_AASLT(ph)EDRDR_		AAS(0.049)LT(0.951)EDRDR	0	0	1	4	6	57803	59580	68509	65744	27032	25186	23372	43847	35105	44049
1460	5011;17596	Q04637	EIF4G1	AASLTEDRDR	10	Phospho (STY)	_AAS(ph)LTEDRDR_		AAS(0.813)LT(0.187)EDRDR	0	0	1	4	6
1461	5011;17596	Q04637	EIF4G1	AASLTEDRDR	10	Phospho (STY)	_AASLT(ph)EDRDR_		AAS(0.005)LT(0.995)EDRDR	0	0	1	1	4	31303	28574	31185	35904	2160.9	11685	2882.2	5356.2	14903	8259.4
1462	5011;17596	Q04637	EIF4G1	AASLTEDRDR	10	Phospho (STY)	_AASLT(ph)EDRDR_		AAS(0.17)LT(0.83)EDRDR	0	0	1	1	5	80720	73041	90633	81700	4891.8	48760	10784	19381	34712	28176
1463	5011;17596	Q04637	EIF4G1	AASLTEDRDR	10	Phospho (STY)	_AASLT(ph)EDRDR_		AAS(0.017)LT(0.983)EDRDR	0	0	1	1	5	45150	35645	43977	51800	2556.1	12584	3717.1	7243.4	16065	9019
1464	5011;17596	Q04637	EIF4G1	AASLTEDRDR	10	Phospho (STY)	_AASLT(ph)EDRDR_		AAS(0.047)LT(0.953)EDRDR	0	0	1	1	6	69052	63452	78247	74047	2779.1	22855	6385.7	10486	26404	12964
1465	5011;17596	Q04637	EIF4G1	AASLTEDRDR	10	Phospho (STY)	_AAS(ph)LTEDRDR_		AAS(0.643)LT(0.357)EDRDR	0	0	1	1	6	634890	585890	738610	731850	85701	262000	104790	153110	290330	193350
1466	5011;17596	Q04637	EIF4G1	AASLTEDRDR	10	Phospho (STY)	_AASLT(ph)EDRDR_		AAS(0.162)LT(0.838)EDRDR	0	0	1	2	4
1467	5011;17596	Q04637	EIF4G1	AASLTEDRDR	10	Phospho (STY)	_AASLT(ph)EDRDR_		AAS(0.005)LT(0.995)EDRDR	0	0	1	2	5	25555	29556	32398	35989	0	556.95	7006.2	3445	0	9376
1468	5011;17596	Q04637	EIF4G1	AASLTEDRDR	10	Phospho (STY)	_AASLT(ph)EDRDR_		AAS(0.091)LT(0.909)EDRDR	0	0	1	2	5	107640	98463	120030	124340	0	6849.3	31417	10529	3248.3	48161
1469	5011;17596	Q04637	EIF4G1	AASLTEDRDR	10	Phospho (STY)	_AASLT(ph)EDRDR_		AAS(0.001)LT(0.999)EDRDR	0	0	1	2	5	33995	31602	35659	35561	1570.4	1133.5	8503.5	4030.9	0	13616
1470	9732;9733;9734	Q8N3V7	SYNPO	AASPAKPSSLDLVPNLPK	18	Phospho (STY)	_AASPAKPS(ph)SLDLVPNLPK_		AAS(0.157)PAKPS(0.421)S(0.421)LDLVPNLPK	0	0	1	2	6	104930	103630	125010	120930	901.28	2223.1	1453.5	550.2	0	1321.2
1471	9732;9733;9734	Q8N3V7	SYNPO	AASPAKPSSLDLVPNLPK	18	Phospho (STY)	_AAS(ph)PAKPSSLDLVPNLPK_		AAS(0.974)PAKPS(0.024)S(0.001)LDLVPNLPK	0	0	1	2	6	35498	30035	39832	37711	0	1372.5	1974	891.47	0	2889.3
1472	9732;9733;9734	Q8N3V7	SYNPO	AASPAKPSSLDLVPNLPK	18	Phospho (STY)	_AAS(ph)PAKPSSLDLVPNLPK_		AAS(0.948)PAKPS(0.05)S(0.002)LDLVPNLPK	0	0	1	2	6	169400	159860	185900	190300	0	4214.1	0	0	0	1617.5
1473	9732;9733;9734	Q8N3V7	SYNPO	AASPAKPSSLDLVPNLPK	18	Phospho (STY)	_AAS(ph)PAKPSSLDLVPNLPK_		AAS(0.511)PAKPS(0.244)S(0.244)LDLVPNLPK	0	0	1	2	7	20921	22904	23544	26548	1089.4	1483.3	2181.2	0	0	3315.8
1474	9732;9733;9734	Q8N3V7	SYNPO	AASPAKPSSLDLVPNLPK	18	Phospho (STY)	_AAS(ph)PAKPSSLDLVPNLPK_		AAS(0.95)PAKPS(0.025)S(0.025)LDLVPNLPK	0	0	1	3	6	23502	26641	25372	27291	798.25	1377.3	0	0	0	4898.5
1475	9732;9733;9734	Q8N3V7	SYNPO	AASPAKPSSLDLVPNLPK	18	Phospho (STY)	_AASPAKPS(ph)SLDLVPNLPK_		AAS(0.155)PAKPS(0.423)S(0.423)LDLVPNLPK	0	0	1	3	6	164210	166070	209480	198400	0	5726.6	1430.9	531.29	0	6243.1
1476	9732;9733;9734	Q8N3V7	SYNPO	AASPAKPSSLDLVPNLPK	18	Phospho (STY)	_AASPAKPS(ph)SLDLVPNLPK_		AAS(0.242)PAKPS(0.379)S(0.379)LDLVPNLPK	0	0	1	3	6	20934	23246	30038	29995	0	442.33	0	0	0	4010.6
1477	9732;9733;9734	Q8N3V7	SYNPO	AASPAKPSSLDLVPNLPK	18	Phospho (STY)	_AASPAKPS(ph)SLDLVPNLPK_		AAS(0.183)PAKPS(0.408)S(0.408)LDLVPNLPK	0	0	1	3	7	48003	43178	51597	55879	0	0	1893.3	0	0	3398.3
1478	9732;9733;9734	Q8N3V7	SYNPO	AASPAKPSSLDLVPNLPK	18	Phospho (STY)	_AAS(ph)PAKPSSLDLVPNLPK_		AAS(0.824)PAKPS(0.143)S(0.033)LDLVPNLPK	0	0	1	3	7	41684	43055	45028	51073	0	677.18	1602.3	0	0	4544.1
1479	9732;9733;9734	Q8N3V7	SYNPO	AASPAKPSSLDLVPNLPK	18	Phospho (STY)	_AAS(ph)PAKPSSLDLVPNLPK_		AAS(0.452)PAKPS(0.425)S(0.123)LDLVPNLPK	0	0	1	4	6	94831	88733	103980	108970	17268	3647.1	7825.1	9349.1	7209.5	2145.1
1480	9732;9733;9734	Q8N3V7	SYNPO	AASPAKPSSLDLVPNLPK	18	Phospho (STY)	_AAS(ph)PAKPSSLDLVPNLPK_		AAS(0.57)PAKPS(0.215)S(0.215)LDLVPNLPK	0	0	1	4	6	36481	30657	34955	40118	3828.6	3168.7	1553.5	2736.3	3682.6	4496.2
1481	9732;9733;9734	Q8N3V7	SYNPO	AASPAKPSSLDLVPNLPK	18	Phospho (STY)	_AASPAKPS(ph)SLDLVPNLPK_		AAS(0.021)PAKPS(0.489)S(0.489)LDLVPNLPK	0	0	1	4	6	34317	34130	39480	43085	6310.3	3581.2	3005.8	3865.3	4250.5	3629.4
1482	9732;9733;9734	Q8N3V7	SYNPO	AASPAKPSSLDLVPNLPK	18	Phospho (STY)	_AASPAKPS(ph)SLDLVPNLPK_		AAS(0.409)PAKPS(0.483)S(0.109)LDLVPNLPK	0	0	1	4	7	41215	45158	50456	56168	7588.9	4872.3	5178.9	4528.4	6390.3	4965.5
1483	9732;9733;9734	Q8N3V7	SYNPO	AASPAKPSSLDLVPNLPK	18	Phospho (STY)	_AASPAKPS(ph)SLDLVPNLPK_		AAS(0.026)PAKPS(0.487)S(0.487)LDLVPNLPK	0	0	1	1	6	267240	279710	350940	305530	0	15279	0	398.99	2603.5	0
1484	9732;9733;9734	Q8N3V7	SYNPO	AASPAKPSSLDLVPNLPK	18	Phospho (STY)	_AAS(ph)PAKPSSLDLVPNLPK_		AAS(0.832)PAKPS(0.084)S(0.084)LDLVPNLPK	0	0	1	1	6	16565	16954	25810	20898	1956.6	2924.5	0	1254.1	1385.3	1584.6
1485	9732;9733;9734	Q8N3V7	SYNPO	AASPAKPSSLDLVPNLPK	18	Phospho (STY)	_AAS(ph)PAKPSSLDLVPNLPK_		AAS(0.934)PAKPS(0.033)S(0.033)LDLVPNLPK	0	0	1	1	6	27923	23664	32745	31646	848.95	4228.7	0	2510	2891.4	2337.7
1486	9732;9733;9734	Q8N3V7	SYNPO	AASPAKPSSLDLVPNLPK	18	Phospho (STY)	_AASPAKPS(ph)SLDLVPNLPK_		AAS(0.163)PAKPS(0.418)S(0.418)LDLVPNLPK	0	0	1	1	7	67783	62105	82620	72113	0	7725.7	1140.3	1602.5	3098.9	1674.7
1487	9732;9733;9734	Q8N3V7	SYNPO	AASPAKPSSLDLVPNLPK	18	Phospho (STY)	_AAS(ph)PAKPSSLDLVPNLPK_		AAS(0.515)PAKPS(0.195)S(0.29)LDLVPNLPK	0	0	1	1	7	54381	55749	62042	58413	98.949	4452.5	0	0	2337.5	1562.2
1488	11178	Q96BT3	CENPT	AASPESASSTPESLQAR	17	Phospho (STY)	_AAS(ph)PESASSTPESLQAR_		AAS(0.992)PES(0.008)ASSTPESLQAR	0	0	1	1	1	31261	26653	25485	30367	3892.8	9524	2900.2	4889.2	9426.4	2925.9
1489	11178	Q96BT3	CENPT	AASPESASSTPESLQAR	17	Phospho (STY)	_AAS(ph)PESASSTPESLQAR_		AAS(0.975)PES(0.022)AS(0.003)S(0.001)TPESLQAR	0	0	1	1	1
1490	11178	Q96BT3	CENPT	AASPESASSTPESLQAR	17	Phospho (STY)	_AAS(ph)PESASSTPESLQAR_		AAS(0.945)PES(0.055)ASSTPESLQAR	0	0	1	1	2	53897	49272	63310	58213	1452.7	13959	5494.5	8393.5	22652	7215.7
1491	11178	Q96BT3	CENPT	AASPESASSTPESLQAR	17	Phospho (STY)	_AAS(ph)PESASSTPESLQAR_		AAS(0.836)PES(0.137)AS(0.016)S(0.006)T(0.003)PES(0.003)LQAR	0	0	1	1	2	45190	43271	57178	52237	1116.8	7612.2	2274	2597.4	10947	3961.1
1492	11178	Q96BT3	CENPT	AASPESASSTPESLQAR	17	Phospho (STY)	_AAS(ph)PESASSTPESLQAR_		AAS(0.936)PES(0.064)ASSTPESLQAR	0	0	1	2	2	38895	0	47353	44088	0	2677.7	13140	4984.2	943.06	17483
1493	11178	Q96BT3	CENPT	AASPESASSTPESLQAR	17	Phospho (STY)	_AAS(ph)PESASSTPESLQAR_		AAS(0.678)PES(0.285)AS(0.025)S(0.009)T(0.003)PESLQAR	0	0	1	2	2	26915	30000	35975	35057	88.826	669.88	4467.9	980.88	0	5762.9
1494		O95817	BAG3	AASPFR	6	Phospho (STY)	_AAS(ph)PFR_		AAS(1)PFR	0	0	1	1	5	153510	141660	164750	161290	2289.8	13094	7511.3	10754	19345	11345
1495		O95817	BAG3	AASPFR	6	Phospho (STY)	_AAS(ph)PFR_		AAS(1)PFR	0	0	1	2	5	170360	174830	194150	195390	0	6410.4	10814	13326	5029.4	12380
1496	11543	Q96L73	NSD1	AASPHQVTPQADEK	14	Phospho (STY)	_AAS(ph)PHQVTPQADEK_		AAS(0.996)PHQVT(0.004)PQADEK	0	0	1	2	6	264690	266200	323720	340560	64617	6646.5	193630	89602	10733	283930
1497	7645;7646	Q5VSL9	STRIP1	AASPPASASDLIEQQQK	17	Phospho (STY)	_AAS(ph)PPASASDLIEQQQK_		AAS(0.981)PPAS(0.019)ASDLIEQQQK	0	0	1	3	2	79300	78211	90432	87525	0	964.41	0	861.79	0	19312
1498	7645;7646	Q5VSL9	STRIP1	AASPPASASDLIEQQQK	17	Phospho (STY)	_AAS(ph)PPASASDLIEQQQK_		AAS(0.967)PPAS(0.025)AS(0.008)DLIEQQQK	0	0	1	3	2	38453	35949	45951	39785	0	727.06	1109	0	0	14589
1499	7645;7646	Q5VSL9	STRIP1	AASPPASASDLIEQQQK	17	Phospho (STY)	_AAS(ph)PPASASDLIEQQQK_		AAS(0.632)PPAS(0.184)AS(0.184)DLIEQQQK	0	0	1	3	2
1500	7645;7646	Q5VSL9	STRIP1	AASPPASASDLIEQQQK	17	Phospho (STY)	_AAS(ph)PPASASDLIEQQQK_		AAS(0.994)PPAS(0.006)ASDLIEQQQK	0	0	1	3	3	363900	345450	392390	418590	0	6761	0	0	0	82951
1501	7645;7646	Q5VSL9	STRIP1	AASPPASASDLIEQQQK	17	Phospho (STY)	_AAS(ph)PPASASDLIEQQQK_		AAS(0.713)PPAS(0.172)AS(0.115)DLIEQQQK	0	0	1	3	3	38321	32383	40539	41700	0	83.417	0	0	0	6042.9
1502	7645;7646	Q5VSL9	STRIP1	AASPPASASDLIEQQQK	17	Phospho (STY)	_AAS(ph)PPASASDLIEQQQK_		AAS(0.999)PPAS(0.001)ASDLIEQQQK	0	0	1	3	3	44396	42470	47988	53181	772.15	1434.9	0	0	0	17855
1503	7645;7646	Q5VSL9	STRIP1	AASPPASASDLIEQQQK	17	Phospho (STY)	_AAS(ph)PPASASDLIEQQQK_		AAS(0.999)PPAS(0.001)ASDLIEQQQK	0	0	1	3	4	36190	30545	36867	39596	0	0	1037.7	0	0	19006
1504	7645;7646	Q5VSL9	STRIP1	AASPPASASDLIEQQQK	17	Phospho (STY)	_AAS(ph)PPASASDLIEQQQK_		AAS(0.991)PPAS(0.009)ASDLIEQQQK	0	0	1	3	4	39946	43175	53140	45693	0	714.13	0	0	0	8924
1505	7645;7646	Q5VSL9	STRIP1	AASPPASASDLIEQQQK	17	Phospho (STY)	_AAS(ph)PPASASDLIEQQQK_		AAS(0.991)PPAS(0.009)ASDLIEQQQK	0	0	1	3	4	29022	32418	29785	36104	0	627.14	2109.7	0	0	14584
1506	7645;7646	Q5VSL9	STRIP1	AASPPASASDLIEQQQK	17	Phospho (STY)	_AAS(ph)PPASASDLIEQQQK_		AAS(0.991)PPAS(0.009)ASDLIEQQQK	0	0	1	3	5	101270	89118	117150	109210	0	2481.9	0	501.01	0	31462
1507	7645;7646	Q5VSL9	STRIP1	AASPPASASDLIEQQQK	17	Phospho (STY)	_AAS(ph)PPASASDLIEQQQK_		AAS(0.996)PPAS(0.004)ASDLIEQQQK	0	0	1	3	5	36431	34783	38621	38303	0	877.26	0	0	0	11101
1508	7645;7646	Q5VSL9	STRIP1	AASPPASASDLIEQQQK	17	Phospho (STY)	_AAS(ph)PPASASDLIEQQQK_		AAS(0.987)PPAS(0.013)ASDLIEQQQK	0	0	1	4	1	17111	20640	21247	21127	22987	7007.5	13439	17858	11732	7761.4
1509	7645;7646	Q5VSL9	STRIP1	AASPPASASDLIEQQQK	17	Phospho (STY)	_AAS(ph)PPASASDLIEQQQK_		AAS(0.996)PPAS(0.004)ASDLIEQQQK	0	0	1	4	1	201540	194130	212610	215730	134680	9415.6	58362	81100	45318	21822
1510	7645;7646	Q5VSL9	STRIP1	AASPPASASDLIEQQQK	17	Phospho (STY)	_AAS(ph)PPASASDLIEQQQK_		AAS(0.979)PPAS(0.021)ASDLIEQQQK	0	0	1	4	2	507410	502580	569010	560510	315320	6864.3	131720	188660	87007	19593
1511	7645;7646	Q5VSL9	STRIP1	AASPPASASDLIEQQQK	17	Phospho (STY)	_AAS(ph)PPASASDLIEQQQK_		AAS(0.987)PPAS(0.013)ASDLIEQQQK	0	0	1	4	2	11588	9328.8	11851	10883	15653	5034.3	9559.7	12905	10630	5559.2
1512	7645;7646	Q5VSL9	STRIP1	AASPPASASDLIEQQQK	17	Phospho (STY)	_AAS(ph)PPASASDLIEQQQK_		AAS(0.687)PPAS(0.296)AS(0.017)DLIEQQQK	0	0	1	4	2	15930	15390	14152	14982	21074	5475	12097	19767	8567	3874.1
1513	7645;7646	Q5VSL9	STRIP1	AASPPASASDLIEQQQK	17	Phospho (STY)	_AAS(ph)PPASASDLIEQQQK_		AAS(1)PPASASDLIEQQQK	0	0	1	4	3	369060	374750	423640	428870	835730	113710	482500	763250	341720	164380
1514	7645;7646	Q5VSL9	STRIP1	AASPPASASDLIEQQQK	17	Phospho (STY)	_AAS(ph)PPASASDLIEQQQK_		AAS(0.999)PPAS(0.001)ASDLIEQQQK	0	0	1	4	3	25881	23809	31422	30302	45782	4558.4	24239	41451	18326	0
1515	7645;7646	Q5VSL9	STRIP1	AASPPASASDLIEQQQK	17	Phospho (STY)	_AAS(ph)PPASASDLIEQQQK_		AAS(1)PPASASDLIEQQQK	0	0	1	4	3	25308	25014	28696	29380	52888	10396	30158	43617	22601	10027
1516	7645;7646	Q5VSL9	STRIP1	AASPPASASDLIEQQQK	17	Phospho (STY)	_AAS(ph)PPASASDLIEQQQK_		AAS(1)PPASASDLIEQQQK	0	0	1	4	4	227260	194310	274820	254470	552150	90856	313800	519170	231580	89028
1517	7645;7646	Q5VSL9	STRIP1	AASPPASASDLIEQQQK	17	Phospho (STY)	_AAS(ph)PPASASDLIEQQQK_		AAS(1)PPASASDLIEQQQK	0	0	1	4	4	34698	36028	38328	43588	71873	16790	49459	54559	33876	18450
1518	7645;7646	Q5VSL9	STRIP1	AASPPASASDLIEQQQK	17	Phospho (STY)	_AAS(ph)PPASASDLIEQQQK_		AAS(1)PPASASDLIEQQQK	0	0	1	4	4	26858	26664	33298	36049	49348	6643.3	25575	42486	20755	7412.5
1519	7645;7646	Q5VSL9	STRIP1	AASPPASASDLIEQQQK	17	Phospho (STY)	_AAS(ph)PPASASDLIEQQQK_		AAS(0.999)PPAS(0.001)ASDLIEQQQK	0	0	1	4	5	52117	43949	55163	61385	106160	25727	62451	100600	42275	24122
1520	7645;7646	Q5VSL9	STRIP1	AASPPASASDLIEQQQK	17	Phospho (STY)	_AAS(ph)PPASASDLIEQQQK_		AAS(0.999)PPAS(0.001)ASDLIEQQQK	0	0	1	4	5	30716	31898	33986	33829	60578	17589	29261	40446	24553	15590
1521	7645;7646	Q5VSL9	STRIP1	AASPPASASDLIEQQQK	17	Phospho (STY)	_AAS(ph)PPASASDLIEQQQK_		AAS(1)PPASASDLIEQQQK	0	0	1	1	2	180420	161980	204400	189110	0	0	0	0	0	0
1522	7645;7646	Q5VSL9	STRIP1	AASPPASASDLIEQQQK	17	Phospho (STY)	_AAS(ph)PPASASDLIEQQQK_		AAS(0.997)PPAS(0.003)ASDLIEQQQK	0	0	1	1	2	13545	16355	17608	14516	0	1017.6	0	0	0	0
1523	7645;7646	Q5VSL9	STRIP1	AASPPASASDLIEQQQK	17	Phospho (STY)	_AASPPAS(ph)ASDLIEQQQK_		AAS(0.406)PPAS(0.462)AS(0.132)DLIEQQQK	0	0	1	1	2
1524	7645;7646	Q5VSL9	STRIP1	AASPPASASDLIEQQQK	17	Phospho (STY)	_AAS(ph)PPASASDLIEQQQK_		AAS(0.999)PPAS(0.001)ASDLIEQQQK	0	0	1	1	3	382390	366270	440420	461600	0	6815.1	0	0	4455.4	0
1525	7645;7646	Q5VSL9	STRIP1	AASPPASASDLIEQQQK	17	Phospho (STY)	_AAS(ph)PPASASDLIEQQQK_		AAS(0.991)PPAS(0.009)ASDLIEQQQK	0	0	1	1	3	33261	28542	34217	32138	0	0	0	0	0	0
1526	7645;7646	Q5VSL9	STRIP1	AASPPASASDLIEQQQK	17	Phospho (STY)	_AAS(ph)PPASASDLIEQQQK_		AAS(0.986)PPAS(0.014)ASDLIEQQQK	0	0	1	1	3	35776	30823	33158	38440	0	2836.1	0	0	1518.2	1208.4
1527	7645;7646	Q5VSL9	STRIP1	AASPPASASDLIEQQQK	17	Phospho (STY)	_AAS(ph)PPASASDLIEQQQK_		AAS(1)PPASASDLIEQQQK	0	0	1	1	4	50673	41585	52882	50092	0	7344.9	0	892.67	1927.5	0
1528	7645;7646	Q5VSL9	STRIP1	AASPPASASDLIEQQQK	17	Phospho (STY)	_AAS(ph)PPASASDLIEQQQK_		AAS(1)PPASASDLIEQQQK	0	0	1	1	4	52640	52142	69070	53979	0	413.48	0	0	3164.1	1058.1
1529	7645;7646	Q5VSL9	STRIP1	AASPPASASDLIEQQQK	17	Phospho (STY)	_AAS(ph)PPASASDLIEQQQK_		AAS(0.942)PPAS(0.056)AS(0.002)DLIEQQQK	0	0	1	1	4	54454	58123	69511	66257	0	1496.4	0	0	0	0
1530	7645;7646	Q5VSL9	STRIP1	AASPPASASDLIEQQQK	17	Phospho (STY)	_AAS(ph)PPASASDLIEQQQK_		AAS(0.917)PPAS(0.083)ASDLIEQQQK	0	0	1	1	5	66565	57579	69548	65191	0	5195.8	0	909.58	3507.4	1755.2
1531	7645;7646	Q5VSL9	STRIP1	AASPPASASDLIEQQQK	17	Phospho (STY)	_AAS(ph)PPASASDLIEQQQK_		AAS(0.836)PPAS(0.153)AS(0.011)DLIEQQQK	0	0	1	1	5	27649	26730	27625	30301	230.09	3624.2	0	0	3367.5	1814.7
1532	7645;7646	Q5VSL9	STRIP1	AASPPASASDLIEQQQK	17	Phospho (STY)	_AAS(ph)PPASASDLIEQQQK_		AAS(0.913)PPAS(0.086)AS(0.001)DLIEQQQK	0	0	1	2	2	1089600	1365700	513200	1195200	0	0	0	0	0	0
1533	7645;7646	Q5VSL9	STRIP1	AASPPASASDLIEQQQK	17	Phospho (STY)	_AAS(ph)PPASASDLIEQQQK_		AAS(0.985)PPAS(0.015)ASDLIEQQQK	0	0	1	2	2	23874	22894	26147	26716	0	109.07	1094.5	0	0	0
1534	7645;7646	Q5VSL9	STRIP1	AASPPASASDLIEQQQK	17	Phospho (STY)	_AAS(ph)PPASASDLIEQQQK_		AAS(1)PPASASDLIEQQQK	0	0	1	2	3	80406	77208	97126	99751	0	2826.4	1163	943.62	0	1553.3
1535	7645;7646	Q5VSL9	STRIP1	AASPPASASDLIEQQQK	17	Phospho (STY)	_AAS(ph)PPASASDLIEQQQK_		AAS(0.996)PPAS(0.004)ASDLIEQQQK	0	0	1	2	3	30481	33776	34725	39535	0	715.03	1191.1	0	0	0
1536	7645;7646	Q5VSL9	STRIP1	AASPPASASDLIEQQQK	17	Phospho (STY)	_AAS(ph)PPASASDLIEQQQK_		AAS(0.985)PPAS(0.015)ASDLIEQQQK	0	0	1	2	3	44875	39925	50667	48834	0	0	0	0	0	0
1537	7645;7646	Q5VSL9	STRIP1	AASPPASASDLIEQQQK	17	Phospho (STY)	_AAS(ph)PPASASDLIEQQQK_		AAS(1)PPASASDLIEQQQK	0	0	1	2	4	100830	112560	128170	125100	0	3437.5	1185.7	0	0	2350
1538	7645;7646	Q5VSL9	STRIP1	AASPPASASDLIEQQQK	17	Phospho (STY)	_AAS(ph)PPASASDLIEQQQK_		AAS(0.993)PPAS(0.007)ASDLIEQQQK	0	0	1	2	4	54137	53668	59714	65058	0	0	0	0	0	2110
1539	7645;7646	Q5VSL9	STRIP1	AASPPASASDLIEQQQK	17	Phospho (STY)	_AAS(ph)PPASASDLIEQQQK_		AAS(0.948)PPAS(0.052)AS(0.001)DLIEQQQK	0	0	1	2	4	47575	46270	52272	58366	0	1004.6	0	0	0	0
1540	7645;7646	Q5VSL9	STRIP1	AASPPASASDLIEQQQK	17	Phospho (STY)	_AAS(ph)PPASASDLIEQQQK_		AAS(0.999)PPAS(0.001)ASDLIEQQQK	0	0	1	2	5	49331	47957	63199	62100	0	0	1037.6	1583.8	0	2447.1
1541	7645;7646	Q5VSL9	STRIP1	AASPPASASDLIEQQQK	17	Phospho (STY)	_AAS(ph)PPASASDLIEQQQK_		AAS(1)PPASASDLIEQQQK	0	0	1	2	5	52163	53167	53262	57111	0	0	1806.4	0	0	3421.4
1542	10307	Q8TDB6	DTX3L	AASPPLK	7	Phospho (STY)	_AAS(ph)PPLK_		AAS(1)PPLK	0	0	1	3	5	193580	182000	222110	217860	55549	29460	308560	111510	25141	140700
1543	10307	Q8TDB6	DTX3L	AASPPLK	7	Phospho (STY)	_AAS(ph)PPLK_		AAS(1)PPLK	0	0	1	3	6	133590	129950	153960	152190	31340	17662	147140	53674	10040	104160
1544	10307	Q8TDB6	DTX3L	AASPPLK	7	Phospho (STY)	_AAS(ph)PPLK_		AAS(1)PPLK	0	0	1	4	4	32066	25703	32082	38533	18409	27145	15163	10652	11491	12630
1545	10307	Q8TDB6	DTX3L	AASPPLK	7	Phospho (STY)	_AAS(ph)PPLK_		AAS(1)PPLK	0	0	1	4	5	138420	130140	152770	145290	161250	234940	135030	88985	89495	95568
1546	10307	Q8TDB6	DTX3L	AASPPLK	7	Phospho (STY)	_AAS(ph)PPLK_		AAS(1)PPLK	0	0	1	4	5	51855	49941	60517	58118	41542	60795	33740	22928	25010	27065
1547	10307	Q8TDB6	DTX3L	AASPPLK	7	Phospho (STY)	_AAS(ph)PPLK_		AAS(1)PPLK	0	0	1	1	4	138070	126840	153860	149410	57617	115400	101290	40184	84394	62131
1548	10307	Q8TDB6	DTX3L	AASPPLK	7	Phospho (STY)	_AAS(ph)PPLK_		AAS(1)PPLK	0	0	1	1	5	190070	183150	201970	205770	95228	181660	167000	77543	141910	99975
1549	10307	Q8TDB6	DTX3L	AASPPLK	7	Phospho (STY)	_AAS(ph)PPLK_		AAS(1)PPLK	0	0	1	2	5	150870	143340	167970	169000	30105	4919	132790	16923	5602.8	76338
1550	13629	Q9NQW6	ANLN	AASPPRPLLSNASATPVGR	19	Phospho (STY)	_AAS(ph)PPRPLLSNASATPVGR_		AAS(1)PPRPLLSNASATPVGR	0	0	1	2	6	166090	167360	199590	200140	0	5972.9	5511.9	2486.2	0	28033
1551	13629	Q9NQW6	ANLN	AASPPRPLLSNASATPVGR	19	Phospho (STY)	_AAS(ph)PPRPLLSNASATPVGR_		AAS(1)PPRPLLSNASATPVGR	0	0	1	2	7	83955	97122	105260	109180	0	3355	3343.9	1109.4	0	18757
1552	13629	Q9NQW6	ANLN	AASPPRPLLSNASATPVGR	19	Phospho (STY)	_AAS(ph)PPRPLLSNASATPVGR_		AAS(1)PPRPLLSNASATPVGR	0	0	1	3	6	144470	146930	164780	175390	0	0	4452.5	2342.1	0	141520
1553	13629	Q9NQW6	ANLN	AASPPRPLLSNASATPVGR	19	Phospho (STY)	_AAS(ph)PPRPLLSNASATPVGR_		AAS(1)PPRPLLSNASATPVGR	0	0	1	3	7	67129	68559	83004	87584	0	2114.6	3694.4	2283.2	0	42222
1554	13629	Q9NQW6	ANLN	AASPPRPLLSNASATPVGR	19	Phospho (STY)	_AAS(ph)PPRPLLSNASATPVGR_		AAS(1)PPRPLLSNASATPVGR	0	0	1	4	6	178930	175490	192540	217860	147840	48430	59813	114170	130520	84829
1555	13629	Q9NQW6	ANLN	AASPPRPLLSNASATPVGR	19	Phospho (STY)	_AAS(ph)PPRPLLSNASATPVGR_		AAS(1)PPRPLLSNASATPVGR	0	0	1	1	6	140840	137200	169110	165690	213.67	13343	980.55	1747.4	43393	6144.7
1556	13629	Q9NQW6	ANLN	AASPPRPLLSNASATPVGR	19	Phospho (STY)	_AAS(ph)PPRPLLSNASATPVGR_		AAS(1)PPRPLLSNASATPVGR	0	0	1	1	7	92809	98919	111970	122140	0	12640	1789.3	2890.5	29436	3746
1557	15003	Q9ULQ0	STRIP2	AASPPSYTLDLGESQLAPPPSK	22	Phospho (STY)	_AAS(ph)PPSYTLDLGESQLAPPPSK_		AAS(0.731)PPS(0.254)Y(0.014)T(0.001)LDLGESQLAPPPSK	0	0	1	3	3	10249	13130	10205	11765	0	0	0	994.49	0	1278.7
1558	15003	Q9ULQ0	STRIP2	AASPPSYTLDLGESQLAPPPSK	22	Phospho (STY)	_AAS(ph)PPSYTLDLGESQLAPPPSK_		AAS(0.717)PPS(0.234)Y(0.044)T(0.005)LDLGESQLAPPPSK	0	0	1	1	4	5974.5	6196.8	9368.5	8796.3	160.5	0	0	0	0	0
1559	15003	Q9ULQ0	STRIP2	AASPPSYTLDLGESQLAPPPSK	22	Phospho (STY)	_AAS(ph)PPSYTLDLGESQLAPPPSK_		AAS(0.777)PPS(0.223)YTLDLGESQLAPPPSK	0	0	1	2	3	12873	10799	11367	10145	461.53	671.89	0	0	0	0
1560	14162	Q9P1Y5	CAMSAP3	AASPSPAR	8	Phospho (STY)	_AAS(ph)PSPAR_		AAS(0.773)PS(0.227)PAR	0	0	1	1	4	14036	15236	18263	19166	5666.6	34294	2903.6	5619.4	6821.2	7455
1561	14162	Q9P1Y5	CAMSAP3	AASPSPAR	8	Phospho (STY)	_AASPS(ph)PAR_		AAS(0.344)PS(0.656)PAR	0	0	1	2	4	14717	15068	14228	13449	5070.4	1059.1	9416.6	7201.6	1606.3	20811
1562	9495;9496;9497	Q8IYB3	SRRM1	AASPSPQSVR	10	2 Phospho (STY)	_AAS(ph)PS(ph)PQSVR_		AAS(1)PS(0.99)PQS(0.01)VR	0	0	2	2	7	92890	94496	103190	104440	0	2193.7	12776	7764.1	0	17431
1563	9495;9496;9497	Q8IYB3	SRRM1	AASPSPQSVR	10	2 Phospho (STY)	_AAS(ph)PS(ph)PQSVR_		AAS(0.93)PS(0.802)PQS(0.268)VR	0	0	2	2	7	58265	57685	62223	67091	1853.3	293.83	18256	7707.9	1826	24589
1564	9495;9496;9497	Q8IYB3	SRRM1	AASPSPQSVR	10	2 Phospho (STY)	_AAS(ph)PSPQS(ph)VR_		AAS(0.975)PS(0.082)PQS(0.943)VR	0	0	2	3	1	32651	30385	36333	30677	141.48	0	6395.4	6607.6	1686.7	10591
1565	9495;9496;9497	Q8IYB3	SRRM1	AASPSPQSVR	10	2 Phospho (STY)	_AAS(ph)PS(ph)PQSVR_		AAS(1)PS(0.983)PQS(0.017)VR	0	0	2	3	2	52330	52206	60403	63079	0	1840.4	12178	12356	4752.1	12983
1566	9495;9496;9497	Q8IYB3	SRRM1	AASPSPQSVR	10	2 Phospho (STY)	_AAS(ph)PS(ph)PQSVR_		AAS(1)PS(0.999)PQS(0.001)VR	0	0	2	3	3	188230	179880	204330	203080	0	848.38	28510	25202	11374	58906
1567	9495;9496;9497	Q8IYB3	SRRM1	AASPSPQSVR	10	2 Phospho (STY)	_AAS(ph)PS(ph)PQSVR_		AAS(1)PS(1)PQSVR	0	0	2	3	3	44832	52029	56167	57106	0	3148.1	9821.8	7095.4	5278.9	78758
1568	9495;9496;9497	Q8IYB3	SRRM1	AASPSPQSVR	10	2 Phospho (STY)	_AAS(ph)PS(ph)PQSVR_		AAS(0.996)PS(0.996)PQS(0.008)VR	0	0	2	3	3	143850	143060	159800	171240	0	62.909	30845	23069	12106	58452
1569	9495;9496;9497	Q8IYB3	SRRM1	AASPSPQSVR	10	2 Phospho (STY)	_AAS(ph)PS(ph)PQSVR_		AAS(1)PS(0.994)PQS(0.006)VR	0	0	2	3	4	181760	170110	186180	191400	0	248.21	30105	30023	12864	36283
1570	9495;9496;9497	Q8IYB3	SRRM1	AASPSPQSVR	10	2 Phospho (STY)	_AAS(ph)PS(ph)PQSVR_		AAS(1)PS(1)PQSVR	0	0	2	3	4	32935	33238	40145	43654	629.57	2096.9	9514.5	4843.4	3512.5	38466
1571	9495;9496;9497	Q8IYB3	SRRM1	AASPSPQSVR	10	2 Phospho (STY)	_AAS(ph)PS(ph)PQSVR_		AAS(1)PS(0.996)PQS(0.004)VR	0	0	2	3	4	101130	93851	108500	114170	0	2625.7	19593	17986	5009.2	33250
1572	9495;9496;9497	Q8IYB3	SRRM1	AASPSPQSVR	10	2 Phospho (STY)	_AAS(ph)PS(ph)PQSVR_		AAS(1)PS(0.997)PQS(0.003)VR	0	0	2	3	5	95765	90456	99405	107840	0	2053.6	17443	17098	7539.3	13923
1573	9495;9496;9497	Q8IYB3	SRRM1	AASPSPQSVR	10	2 Phospho (STY)	_AAS(ph)PS(ph)PQSVR_		AAS(0.993)PS(0.989)PQS(0.018)VR	0	0	2	3	6
1574	9495;9496;9497	Q8IYB3	SRRM1	AASPSPQSVR	10	2 Phospho (STY)	_AAS(ph)PS(ph)PQSVR_		AAS(0.989)PS(0.972)PQS(0.04)VR	0	0	2	3	7	93078	100120	120050	109290	0	5106	15336	16845	7548.9	18337
1575	9495;9496;9497	Q8IYB3	SRRM1	AASPSPQSVR	10	2 Phospho (STY)	_AAS(ph)PS(ph)PQSVR_		AAS(1)PS(0.999)PQS(0.001)VR	0	0	2	4	1	22814	26078	25602	29058	6248.5	5983.4	9419.5	4225.2	9536.6	7062.6
1576	9495;9496;9497	Q8IYB3	SRRM1	AASPSPQSVR	10	2 Phospho (STY)	_AAS(ph)PSPQS(ph)VR_		AAS(0.997)PS(0.283)PQS(0.72)VR	0	0	2	4	2	74037	73128	74009	89275	14525	17951	21894	17119	20689	26448
1577	9495;9496;9497	Q8IYB3	SRRM1	AASPSPQSVR	10	2 Phospho (STY)	_AAS(ph)PS(ph)PQSVR_		AAS(1)PS(0.993)PQS(0.007)VR	0	0	2	4	2	40397	44694	40508	46113	9801.5	9572.7	9293.6	7974.7	13503	12489
1578	9495;9496;9497	Q8IYB3	SRRM1	AASPSPQSVR	10	2 Phospho (STY)	_AAS(ph)PS(ph)PQSVR_		AAS(0.998)PS(0.995)PQS(0.007)VR	0	0	2	4	2
1579	9495;9496;9497	Q8IYB3	SRRM1	AASPSPQSVR	10	2 Phospho (STY)	_AAS(ph)PS(ph)PQSVR_		AAS(1)PS(0.998)PQS(0.002)VR	0	0	2	4	3	61175	56053	65425	65541	8665.8	7922.3	11025	9127	13348	13137
1580	9495;9496;9497	Q8IYB3	SRRM1	AASPSPQSVR	10	2 Phospho (STY)	_AAS(ph)PS(ph)PQSVR_		AAS(1)PS(1)PQS(0.001)VR	0	0	2	4	3	37543	42378	42922	47270	8224.6	7429.9	6144.8	5653.1	17218	13563
1581	9495;9496;9497	Q8IYB3	SRRM1	AASPSPQSVR	10	2 Phospho (STY)	_AAS(ph)PS(ph)PQSVR_		AAS(1)PS(0.997)PQS(0.003)VR	0	0	2	4	3	102350	93098	97941	95992	18799	22166	30302	19609	25762	28384
1582	9495;9496;9497	Q8IYB3	SRRM1	AASPSPQSVR	10	2 Phospho (STY)	_AAS(ph)PS(ph)PQSVR_		AAS(1)PS(0.999)PQS(0.001)VR	0	0	2	4	4	152460	145430	158590	169480	16329	21780	26561	16970	24447	23324
1583	9495;9496;9497	Q8IYB3	SRRM1	AASPSPQSVR	10	2 Phospho (STY)	_AAS(ph)PS(ph)PQSVR_		AAS(1)PS(1)PQS(0.001)VR	0	0	2	4	4	33835	29845	40851	45603	7171.1	8761.5	6914.2	10888	20962	17200
1584	9495;9496;9497	Q8IYB3	SRRM1	AASPSPQSVR	10	2 Phospho (STY)	_AAS(ph)PS(ph)PQSVR_		AAS(1)PS(0.995)PQS(0.005)VR	0	0	2	4	5	83632	79002	86336	93328	12860	17588	19770	14702	20431	15089
1585	9495;9496;9497	Q8IYB3	SRRM1	AASPSPQSVR	10	2 Phospho (STY)	_AAS(ph)PS(ph)PQSVR_		AAS(1)PS(0.999)PQS(0.001)VR	0	0	2	4	5	46151	42811	47788	50089	22207	11195	12343	14099	31420	21957
1586	9495;9496;9497	Q8IYB3	SRRM1	AASPSPQSVR	10	2 Phospho (STY)	_AAS(ph)PS(ph)PQSVR_		AAS(0.995)PS(0.995)PQS(0.01)VR	0	0	2	4	6	76536	81261	88690	79285	14031	17446	18096	17424	17745	20679
1587	9495;9496;9497	Q8IYB3	SRRM1	AASPSPQSVR	10	2 Phospho (STY)	_AAS(ph)PS(ph)PQSVR_		AAS(0.998)PS(0.992)PQS(0.01)VR	0	0	2	4	6	54736	47224	51857	51112	16630	14662	15609	17128	17476	20318
1588	9495;9496;9497	Q8IYB3	SRRM1	AASPSPQSVR	10	2 Phospho (STY)	_AAS(ph)PS(ph)PQSVR_		AAS(0.998)PS(0.994)PQS(0.008)VR	0	0	2	4	7	107590	92387	113010	114770	32799	26458	29744	24013	29314	27986
1589	9495;9496;9497	Q8IYB3	SRRM1	AASPSPQSVR	10	2 Phospho (STY)	_AAS(ph)PS(ph)PQSVR_		AAS(0.938)PS(0.659)PQS(0.404)VR	0	0	2	4	7
1590	9495;9496;9497	Q8IYB3	SRRM1	AASPSPQSVR	10	2 Phospho (STY)	_AAS(ph)PS(ph)PQSVR_		AAS(0.999)PS(0.955)PQS(0.045)VR	0	0	2	1	1	62555	58985	70891	65867	3016.7	8489.2	6634.2	6977.2	14341	10412
1591	9495;9496;9497	Q8IYB3	SRRM1	AASPSPQSVR	10	2 Phospho (STY)	_AAS(ph)PS(ph)PQSVR_		AAS(0.999)PS(0.998)PQS(0.003)VR	0	0	2	1	2	16344	14859	18434	18520	2039.6	6518	1781.4	4095.7	6549.6	0
1592	9495;9496;9497	Q8IYB3	SRRM1	AASPSPQSVR	10	2 Phospho (STY)	_AAS(ph)PS(ph)PQSVR_		AAS(0.994)PS(0.952)PQS(0.053)VR	0	0	2	1	2	104320	104820	130600	126690	7304.5	16386	14715	12431	22188	17137
1593	9495;9496;9497	Q8IYB3	SRRM1	AASPSPQSVR	10	2 Phospho (STY)	_AAS(ph)PS(ph)PQSVR_		AAS(0.993)PS(0.971)PQS(0.036)VR	0	0	2	1	2	63771	65789	72666	77363	2470.5	12286	7275.6	7927.2	14504	7708.2
1594	9495;9496;9497	Q8IYB3	SRRM1	AASPSPQSVR	10	2 Phospho (STY)	_AAS(ph)PS(ph)PQSVR_		AAS(0.995)PS(0.977)PQS(0.028)VR	0	0	2	1	3	136060	123140	139610	130410	0	15170	4691.7	6743.6	29028	40915
1595	9495;9496;9497	Q8IYB3	SRRM1	AASPSPQSVR	10	2 Phospho (STY)	_AAS(ph)PS(ph)PQSVR_		AAS(0.995)PS(0.987)PQS(0.017)VR	0	0	2	1	3	133560	128820	134950	145010	4355.5	10883	13257	9750.3	26389	15062
1596	9495;9496;9497	Q8IYB3	SRRM1	AASPSPQSVR	10	2 Phospho (STY)	_AAS(ph)PS(ph)PQSVR_		AAS(1)PS(1)PQSVR	0	0	2	1	3	45950	47249	52020	51455	4791.3	14069	5048	6605.1	21874	15690
1597	9495;9496;9497	Q8IYB3	SRRM1	AASPSPQSVR	10	2 Phospho (STY)	_AAS(ph)PS(ph)PQSVR_		AAS(1)PS(1)PQSVR	0	0	2	1	3	51338	53407	64962	58810	1784.1	10942	3899.4	5186.5	11112	10826
1598	9495;9496;9497	Q8IYB3	SRRM1	AASPSPQSVR	10	2 Phospho (STY)	_AAS(ph)PS(ph)PQSVR_		AAS(1)PS(1)PQSVR	0	0	2	1	4	41071	42016	42349	43567	3851.8	29055	5940.5	15378	39415	23257
1599	9495;9496;9497	Q8IYB3	SRRM1	AASPSPQSVR	10	2 Phospho (STY)	_AAS(ph)PS(ph)PQSVR_		AAS(0.997)PS(0.959)PQS(0.044)VR	0	0	2	1	4	157700	155120	178200	175290	2619.4	18647	13265	8694.7	25586	11325
1600	9495;9496;9497	Q8IYB3	SRRM1	AASPSPQSVR	10	2 Phospho (STY)	_AAS(ph)PS(ph)PQSVR_		AAS(1)PS(0.996)PQS(0.004)VR	0	0	2	1	5	125890	118730	134210	132820	1219.2	8815.6	9632.1	5423.5	21340	9514.6
1601	9495;9496;9497	Q8IYB3	SRRM1	AASPSPQSVR	10	2 Phospho (STY)	_AAS(ph)PS(ph)PQSVR_		AAS(1)PS(0.998)PQS(0.002)VR	0	0	2	1	5
1602	9495;9496;9497	Q8IYB3	SRRM1	AASPSPQSVR	10	2 Phospho (STY)	_AAS(ph)PS(ph)PQSVR_		AAS(1)PS(1)PQSVR	0	0	2	1	5
1603	9495;9496;9497	Q8IYB3	SRRM1	AASPSPQSVR	10	2 Phospho (STY)	_AAS(ph)PS(ph)PQSVR_		AAS(0.989)PS(0.889)PQS(0.122)VR	0	0	2	1	5
1604	9495;9496;9497	Q8IYB3	SRRM1	AASPSPQSVR	10	2 Phospho (STY)	_AAS(ph)PS(ph)PQSVR_		AAS(0.996)PS(0.991)PQS(0.012)VR	0	0	2	1	6	70720	71463	86078	82073	4214	14759	6434.6	8680.7	15998	11040
1605	9495;9496;9497	Q8IYB3	SRRM1	AASPSPQSVR	10	2 Phospho (STY)	_AAS(ph)PS(ph)PQSVR_		AAS(0.996)PS(0.972)PQS(0.033)VR	0	0	2	1	6	50476	44981	53577	50569	3362.1	16148	4608.6	6305.6	16133	14007
1606	9495;9496;9497	Q8IYB3	SRRM1	AASPSPQSVR	10	2 Phospho (STY)	_AAS(ph)PS(ph)PQSVR_		AAS(0.993)PS(0.958)PQS(0.049)VR	0	0	2	1	7	103030	102310	118440	117600	6931.1	21829	7601.1	9539.4	20281	10037
1607	9495;9496;9497	Q8IYB3	SRRM1	AASPSPQSVR	10	2 Phospho (STY)	_AAS(ph)PS(ph)PQSVR_		AAS(0.984)PS(0.989)PQS(0.027)VR	0	0	2	1	7
1608	9495;9496;9497	Q8IYB3	SRRM1	AASPSPQSVR	10	2 Phospho (STY)	_AAS(ph)PS(ph)PQSVR_		AAS(0.998)PS(0.954)PQS(0.048)VR	0	0	2	2	1	36694	33542	42240	45928	168.66	2044	7774.2	4609.8	1145.2	9569.2
1609	9495;9496;9497	Q8IYB3	SRRM1	AASPSPQSVR	10	2 Phospho (STY)	_AAS(ph)PS(ph)PQSVR_		AAS(0.999)PS(0.974)PQS(0.026)VR	0	0	2	2	2	107270	119140	131500	129220	0	0	17678	5302.2	1649.4	24074
1610	9495;9496;9497	Q8IYB3	SRRM1	AASPSPQSVR	10	2 Phospho (STY)	_AAS(ph)PS(ph)PQSVR_		AAS(1)PS(1)PQSVR	0	0	2	2	2	38030	40111	42468	40915	0	0	4199.6	1939.8	0	5013.2
1611	9495;9496;9497	Q8IYB3	SRRM1	AASPSPQSVR	10	2 Phospho (STY)	_AAS(ph)PS(ph)PQSVR_		AAS(0.997)PS(0.778)PQS(0.226)VR	0	0	2	2	2	63764	62520	69611	71653	1429	1523.8	17499	9358	1578.6	20054
1612	9495;9496;9497	Q8IYB3	SRRM1	AASPSPQSVR	10	2 Phospho (STY)	_AAS(ph)PS(ph)PQSVR_		AAS(1)PS(0.999)PQS(0.001)VR	0	0	2	2	3	40841	41144	45089	47702	0	299.35	8220.5	3259.6	0	8178.7
1613	9495;9496;9497	Q8IYB3	SRRM1	AASPSPQSVR	10	2 Phospho (STY)	_AAS(ph)PS(ph)PQSVR_		AAS(1)PS(1)PQSVR	0	0	2	2	3	30586	34593	33042	35540	1421.7	1779.7	8336.3	5468.1	1694.8	9883
1614	9495;9496;9497	Q8IYB3	SRRM1	AASPSPQSVR	10	2 Phospho (STY)	_AAS(ph)PSPQS(ph)VR_		AAS(0.998)PS(0.132)PQS(0.869)VR	0	0	2	2	3	137470	138060	157190	162140	0	791.44	20846	7533.2	3194.1	19593
1615	9495;9496;9497	Q8IYB3	SRRM1	AASPSPQSVR	10	2 Phospho (STY)	_AAS(ph)PS(ph)PQSVR_		AAS(1)PS(1)PQSVR	0	0	2	2	4	141070	136530	161480	164960	0	2410	19110	5470.3	2708	19394
1616	9495;9496;9497	Q8IYB3	SRRM1	AASPSPQSVR	10	2 Phospho (STY)	_AAS(ph)PS(ph)PQSVR_		AAS(1)PS(0.999)PQS(0.001)VR	0	0	2	2	4	52141	48857	0	58439	11832	2161.2	64741	32847	9832.2	65837
1617	9495;9496;9497	Q8IYB3	SRRM1	AASPSPQSVR	10	2 Phospho (STY)	_AAS(ph)PS(ph)PQSVR_		AAS(0.999)PS(0.951)PQS(0.05)VR	0	0	2	2	5	23525	23107	27522	29852	2864.5	1910.6	3832.7	2298.1	0	7098.7
1618	9495;9496;9497	Q8IYB3	SRRM1	AASPSPQSVR	10	Phospho (STY)	_AAS(ph)PSPQSVR_		AAS(0.662)PS(0.338)PQSVR	0	0	1	2	7	91181	80862	100100	94195	0	1195.9	21678	6945.9	1529	24082
1619	9495;9496;9497	Q8IYB3	SRRM1	AASPSPQSVR	10	Phospho (STY)	_AAS(ph)PSPQSVR_		AAS(0.683)PS(0.317)PQSVR	0	0	1	3	1	46304	50983	52153	50252	1411.8	2362	14348	11077	3664.4	15516
1620	9495;9496;9497	Q8IYB3	SRRM1	AASPSPQSVR	10	Phospho (STY)	_AAS(ph)PSPQSVR_		AAS(0.994)PS(0.006)PQSVR	0	0	1	3	2	446890	453820	498660	511820	12213	22127	117530	108530	40483	81026
1621	9495;9496;9497	Q8IYB3	SRRM1	AASPSPQSVR	10	Phospho (STY)	_AAS(ph)PSPQSVR_		AAS(0.876)PS(0.124)PQSVR	0	0	1	3	2	17144	21296	24863	22029	1202.5	5089.3	15159	6989.6	2639.1	27914
1622	9495;9496;9497	Q8IYB3	SRRM1	AASPSPQSVR	10	Phospho (STY)	_AAS(ph)PSPQSVR_		AAS(0.993)PS(0.007)PQSVR	0	0	1	3	3	816870	777750	883480	899340	14873	32518	214430	186580	62188	144250
1623	9495;9496;9497	Q8IYB3	SRRM1	AASPSPQSVR	10	Phospho (STY)	_AAS(ph)PSPQSVR_		AAS(0.5)PS(0.5)PQSVR	0	0	1	3	3	36645	37174	41793	39530	863.04	2758.4	7830.9	8681	3875.7	14800
1624	9495;9496;9497	Q8IYB3	SRRM1	AASPSPQSVR	10	Phospho (STY)	_AAS(ph)PSPQSVR_		AAS(0.448)PS(0.448)PQS(0.104)VR	0	0	1	3	4	14092	15888	17237	17377	1202.3	2711	28885	3882.8	1450.4	37729
1625	9495;9496;9497	Q8IYB3	SRRM1	AASPSPQSVR	10	Phospho (STY)	_AAS(ph)PSPQSVR_		AAS(0.929)PS(0.071)PQSVR	0	0	1	3	4	102220	97070	112530	112410	1981.8	3960.5	29460	21537	7823	30629
1626	9495;9496;9497	Q8IYB3	SRRM1	AASPSPQSVR	10	Phospho (STY)	_AAS(ph)PSPQSVR_		AAS(0.544)PS(0.456)PQSVR	0	0	1	3	4	27837	24978	28555	28716	3319.1	2579.2	10126	6823.5	2851.9	31161
1627	9495;9496;9497	Q8IYB3	SRRM1	AASPSPQSVR	10	Phospho (STY)	_AAS(ph)PSPQSVR_		AAS(0.969)PS(0.031)PQSVR	0	0	1	3	5	130280	134310	149020	151140	1371.5	6464	39385	38344	11097	39546
1628	9495;9496;9497	Q8IYB3	SRRM1	AASPSPQSVR	10	Phospho (STY)	_AAS(ph)PSPQSVR_		AAS(0.989)PS(0.008)PQS(0.003)VR	0	0	1	3	7	103890	97223	115870	119500	0	3358.5	22660	15411	5080.8	35503
1629	9495;9496;9497	Q8IYB3	SRRM1	AASPSPQSVR	10	Phospho (STY)	_AAS(ph)PSPQSVR_		AAS(0.994)PS(0.006)PQSVR	0	0	1	4	1	76666	68913	71360	79871	35123	37678	29337	23408	25287	24415
1630	9495;9496;9497	Q8IYB3	SRRM1	AASPSPQSVR	10	Phospho (STY)	_AAS(ph)PSPQSVR_		AAS(0.659)PS(0.341)PQSVR	0	0	1	4	1	8252.9	5645.9	6331.5	6341.2	3468.7	3046.5	2244.3	2751.7	5492.8	4261
1631	9495;9496;9497	Q8IYB3	SRRM1	AASPSPQSVR	10	Phospho (STY)	_AASPS(ph)PQSVR_		AAS(0.375)PS(0.619)PQS(0.007)VR	0	0	1	4	2	6124.6	3775.2	6588.8	5398.3	20310	18712	4607	6831.3	29366	25766
1632	9495;9496;9497	Q8IYB3	SRRM1	AASPSPQSVR	10	Phospho (STY)	_AAS(ph)PSPQSVR_		AAS(0.999)PS(0.001)PQSVR	0	0	1	4	2	267980	257180	289250	287730	145660	128910	118970	80193	86625	86728
1633	9495;9496;9497	Q8IYB3	SRRM1	AASPSPQSVR	10	Phospho (STY)	_AASPS(ph)PQSVR_		AAS(0.44)PS(0.56)PQSVR	0	0	1	4	2	25808	23744	29797	30089	15213	14734	10278	9493.1	11925	10686
1634	9495;9496;9497	Q8IYB3	SRRM1	AASPSPQSVR	10	Phospho (STY)	_AAS(ph)PSPQSVR_		AAS(0.738)PS(0.262)PQSVR	0	0	1	4	3	10848	9772.8	12665	16040	49791	51082	14039	20588	83805	75570
1635	9495;9496;9497	Q8IYB3	SRRM1	AASPSPQSVR	10	Phospho (STY)	_AAS(ph)PSPQSVR_		AAS(0.988)PS(0.012)PQSVR	0	0	1	4	3	471210	453820	540630	518570	239420	218100	190000	142070	152910	157490
1636	9495;9496;9497	Q8IYB3	SRRM1	AASPSPQSVR	10	Phospho (STY)	_AAS(ph)PSPQSVR_		AAS(0.84)PS(0.16)PQSVR	0	0	1	4	3	32444	32640	34508	37939	20485	18085	13611	13277	15630	16307
1637	9495;9496;9497	Q8IYB3	SRRM1	AASPSPQSVR	10	Phospho (STY)	_AAS(ph)PSPQSVR_		AAS(0.852)PS(0.146)PQS(0.001)VR	0	0	1	4	4	8567.7	8814.9	9751.7	10406	23045	26516	5891.1	13116	38996	32150
1638	9495;9496;9497	Q8IYB3	SRRM1	AASPSPQSVR	10	Phospho (STY)	_AAS(ph)PSPQSVR_		AAS(0.937)PS(0.062)PQSVR	0	0	1	4	4	81951	74652	95520	91988	46317	43264	38866	29325	31311	32862
1639	9495;9496;9497	Q8IYB3	SRRM1	AASPSPQSVR	10	Phospho (STY)	_AAS(ph)PSPQSVR_		AAS(0.819)PS(0.178)PQS(0.003)VR	0	0	1	4	5	79710	78187	83763	89539	53199	46116	43300	31815	29286	36036
1640	9495;9496;9497	Q8IYB3	SRRM1	AASPSPQSVR	10	Phospho (STY)	_AAS(ph)PSPQSVR_		AAS(0.981)PS(0.013)PQS(0.007)VR	0	0	1	4	7	67052	65005	71812	72006	30598	50985	45287	24949	29192	24392
1641	9495;9496;9497	Q8IYB3	SRRM1	AASPSPQSVR	10	Phospho (STY)	_AAS(ph)PSPQSVR_		AAS(0.988)PS(0.012)PQSVR	0	0	1	1	1	8506.4	8412	9685.4	9403.1	2013.8	7084.7	2579.5	4350.4	5862.2	5251.6
1642	9495;9496;9497	Q8IYB3	SRRM1	AASPSPQSVR	10	Phospho (STY)	_AAS(ph)PSPQSVR_		AAS(0.939)PS(0.06)PQS(0.001)VR	0	0	1	1	2	329000	314390	370770	356090	15601	58568	69670	31156	79447	49624
1643	9495;9496;9497	Q8IYB3	SRRM1	AASPSPQSVR	10	Phospho (STY)	_AAS(ph)PSPQSVR_		AAS(0.93)PS(0.07)PQSVR	0	0	1	1	2	21099	18024	18011	18257	5132	13790	4073.9	7892.5	16639	10872
1644	9495;9496;9497	Q8IYB3	SRRM1	AASPSPQSVR	10	Phospho (STY)	_AASPS(ph)PQSVR_		AAS(0.397)PS(0.573)PQS(0.03)VR	0	0	1	1	3	9902.7	10293	11176	11310	8698.8	15506	7021.1	8866.4	17349	10369
1645	9495;9496;9497	Q8IYB3	SRRM1	AASPSPQSVR	10	Phospho (STY)	_AAS(ph)PSPQSVR_		AAS(0.933)PS(0.064)PQS(0.003)VR	0	0	1	1	3	1156100	1109900	1336000	1263600	35069	199080	259080	88588	275580	131670
1646	9495;9496;9497	Q8IYB3	SRRM1	AASPSPQSVR	10	Phospho (STY)	_AAS(ph)PSPQSVR_		AAS(0.926)PS(0.074)PQSVR	0	0	1	1	3	64344	56963	67686	70045	9956.3	16064	14563	11631	19467	17928
1647	9495;9496;9497	Q8IYB3	SRRM1	AASPSPQSVR	10	Phospho (STY)	_AAS(ph)PSPQSVR_		AAS(0.939)PS(0.058)PQS(0.002)VR	0	0	1	1	3	144450	134080	161450	156950	3397.4	25774	13250	13897	29736	19299
1648	9495;9496;9497	Q8IYB3	SRRM1	AASPSPQSVR	10	Phospho (STY)	_AAS(ph)PSPQSVR_		AAS(0.992)PS(0.008)PQSVR	0	0	1	1	4	539290	505210	584440	568180	17773	93358	131170	50219	133620	71027
1649	9495;9496;9497	Q8IYB3	SRRM1	AASPSPQSVR	10	Phospho (STY)	_AAS(ph)PSPQSVR_		AAS(0.926)PS(0.074)PQSVR	0	0	1	1	4	42812	40832	49527	42106	6204.2	16643	11346	12058	15873	13441
1650	9495;9496;9497	Q8IYB3	SRRM1	AASPSPQSVR	10	Phospho (STY)	_AASPS(ph)PQSVR_		AAS(0.03)PS(0.965)PQS(0.005)VR	0	0	1	1	4	47556	47048	54108	56558	1719.9	13485	10693	9393.3	17773	11128
1651	9495;9496;9497	Q8IYB3	SRRM1	AASPSPQSVR	10	Phospho (STY)	_AAS(ph)PSPQSVR_		AAS(0.983)PS(0.016)PQS(0.001)VR	0	0	1	1	5	130020	117500	135210	135140	7756.7	29633	26029	16989	33586	21678
1652	9495;9496;9497	Q8IYB3	SRRM1	AASPSPQSVR	10	Phospho (STY)	_AAS(ph)PSPQSVR_		AAS(0.996)PS(0.004)PQSVR	0	0	1	1	6	119390	103240	120900	120240	8315.6	32453	24330	17739	38292	23320
1653	9495;9496;9497	Q8IYB3	SRRM1	AASPSPQSVR	10	Phospho (STY)	_AAS(ph)PSPQSVR_		AAS(0.565)PS(0.32)PQS(0.115)VR	0	0	1	1	7	85179	90728	105180	101320	5690.5	31285	18438	11629	27299	18792
1654	9495;9496;9497	Q8IYB3	SRRM1	AASPSPQSVR	10	Phospho (STY)	_AAS(ph)PSPQSVR_		AAS(0.995)PS(0.005)PQSVR	0	0	1	2	1	48062	40718	55963	48048	0	735.41	13618	3460.9	1189.7	13208
1655	9495;9496;9497	Q8IYB3	SRRM1	AASPSPQSVR	10	Phospho (STY)	_AAS(ph)PSPQSVR_		AAS(0.868)PS(0.131)PQSVR	0	0	1	2	1	5119.2	3376.4	4932.3	4871.1	1755.2	0	6000.9	3915.9	0	7283.6
1656	9495;9496;9497	Q8IYB3	SRRM1	AASPSPQSVR	10	Phospho (STY)	_AAS(ph)PSPQSVR_		AAS(0.992)PS(0.007)PQSVR	0	0	1	2	2	394010	400360	450450	451910	0	2930.1	96172	17384	9043.9	79566
1657	9495;9496;9497	Q8IYB3	SRRM1	AASPSPQSVR	10	Phospho (STY)	_AAS(ph)PSPQSVR_		AAS(0.918)PS(0.082)PQSVR	0	0	1	2	2	21334	20035	22922	24455	1953.7	917.96	16500	8510.5	1141.8	19275
1658	9495;9496;9497	Q8IYB3	SRRM1	AASPSPQSVR	10	Phospho (STY)	_AAS(ph)PSPQSVR_		AAS(0.992)PS(0.008)PQSVR	0	0	1	2	3	583660	579650	650660	662580	0	0	143330	26021	14508	107070
1659	9495;9496;9497	Q8IYB3	SRRM1	AASPSPQSVR	10	Phospho (STY)	_AAS(ph)PSPQSVR_		AAS(0.673)PS(0.327)PQSVR	0	0	1	2	3	40830	44753	46314	44762	0	1635.1	12393	5259.3	1131.6	9990.6
1660	9495;9496;9497	Q8IYB3	SRRM1	AASPSPQSVR	10	Phospho (STY)	_AAS(ph)PSPQSVR_		AAS(0.993)PS(0.007)PQSVR	0	0	1	2	4	320310	301300	344250	358910	0	0	83259	13405	8588.4	70160
1661	9495;9496;9497	Q8IYB3	SRRM1	AASPSPQSVR	10	Phospho (STY)	_AAS(ph)PSPQSVR_		AAS(0.629)PS(0.371)PQSVR	0	0	1	2	4	27988	31915	35233	32310	2669.4	1346.5	16630	5524.6	0	14772
1662	9495;9496;9497	Q8IYB3	SRRM1	AASPSPQSVR	10	Phospho (STY)	_AAS(ph)PSPQSVR_		AAS(0.999)PS(0.001)PQSVR	0	0	1	2	5	150720	140100	164850	166770	0	0	37105	4668.9	2096.8	31615
1663	9495;9496;9497	Q8IYB3	SRRM1	AASPSPQSVR	10	Phospho (STY)	_AASPS(ph)PQSVR_		AAS(0.447)PS(0.553)PQSVR	0	0	1	2	5	27156	19686	28489	26589	2740.9	2878.7	9561.9	5386.4	2856.7	19344
1664	9495;9496;9497	Q8IYB3	SRRM1	AASPSPQSVR	10	Phospho (STY)	_AAS(ph)PSPQSVR_		AAS(0.457)PS(0.457)PQS(0.086)VR	0	0	1	2	5
1665	9495;9496;9497	Q8IYB3	SRRM1	AASPSPQSVR	10	Phospho (STY)	_AASPS(ph)PQSVR_		AAS(0.206)PS(0.751)PQS(0.043)VR	0	0	1	2	5
1666	3643;3644	P41970	ELK3	AASPVLLSSNSQK	13	Phospho (STY)	_AAS(ph)PVLLSSNSQK_		AAS(1)PVLLSSNSQK	0	0	1	3	3	34515	33622	39047	42930	0	440.64	1627.7	1059.2	0	29341
1667	3643;3644	P41970	ELK3	AASPVLLSSNSQK	13	Phospho (STY)	_AAS(ph)PVLLSSNSQK_		AAS(1)PVLLSSNSQK	0	0	1	3	4	42216	41122	43695	42982	0	379.91	1813.4	999.29	0	29327
1668	3643;3644	P41970	ELK3	AASPVLLSSNSQK	13	Phospho (STY)	_AAS(ph)PVLLSSNSQK_		AAS(1)PVLLSSNSQK	0	0	1	3	5	45297	43248	47011	51611	0	786.35	2524.9	1891.5	1514.2	29673
1669	3643;3644	P41970	ELK3	AASPVLLSSNSQK	13	Phospho (STY)	_AAS(ph)PVLLSSNSQK_		AAS(1)PVLLSSNSQK	0	0	1	4	3	26152	25416	24708	26424	40539	24736	42910	34764	31097	30565
1670	3643;3644	P41970	ELK3	AASPVLLSSNSQK	13	Phospho (STY)	_AAS(ph)PVLLSSNSQK_		AAS(0.996)PVLLS(0.004)SNSQK	0	0	1	4	4	23021	21703	26742	23226	39389	22349	37334	30819	26962	25453
1671	3643;3644	P41970	ELK3	AASPVLLSSNSQK	13	Phospho (STY)	_AAS(ph)PVLLSSNSQK_		AAS(0.995)PVLLS(0.004)S(0.001)NSQK	0	0	1	4	5	30869	33617	37684	37940	44079	24587	43300	36389	32527	34911
1672	3643;3644	P41970	ELK3	AASPVLLSSNSQK	13	Phospho (STY)	_AASPVLLS(ph)SNSQK_		AAS(0.206)PVLLS(0.666)S(0.124)NS(0.005)QK	0	0	1	4	5
1673	3643;3644	P41970	ELK3	AASPVLLSSNSQK	13	Phospho (STY)	_AAS(ph)PVLLSSNSQK_		AAS(1)PVLLSSNSQK	0	0	1	1	3	28839	22410	33265	29135	1137.6	3784	0	1512.2	6306.1	1959.3
1674	3643;3644	P41970	ELK3	AASPVLLSSNSQK	13	Phospho (STY)	_AAS(ph)PVLLSSNSQK_		AAS(0.996)PVLLS(0.003)SNSQK	0	0	1	1	4	38866	38357	38306	41369	163.53	4334	0	2406.8	12308	1794.9
1675	3643;3644	P41970	ELK3	AASPVLLSSNSQK	13	Phospho (STY)	_AAS(ph)PVLLSSNSQK_		AAS(1)PVLLSSNSQK	0	0	1	1	5	49101	46016	54668	51251	0	0	2176.7	4765.5	16711	4492.2
1676	3643;3644	P41970	ELK3	AASPVLLSSNSQK	13	Phospho (STY)	_AAS(ph)PVLLSSNSQK_		AAS(1)PVLLSSNSQK	0	0	1	2	3	34764	37676	35336	37368	0	298.33	1681.2	0	0	4293.1
1677	3643;3644	P41970	ELK3	AASPVLLSSNSQK	13	Phospho (STY)	_AAS(ph)PVLLSSNSQK_		AAS(1)PVLLSSNSQK	0	0	1	2	4	35794	38760	39610	40007	0	0	2957.9	2129.8	0	10516
1678	3643;3644	P41970	ELK3	AASPVLLSSNSQK	13	Phospho (STY)	_AAS(ph)PVLLSSNSQK_		AAS(1)PVLLSSNSQK	0	0	1	2	5	36005	38416	38239	43502	0	521.01	4864.1	5152.2	0	15687
1679	12025;12026;19226	Q99569	PKP4	AASPYSQRPASPTAIR	16	Phospho (STY)	_AASPYSQRPAS(ph)PTAIR_		AASPYSQRPAS(0.5)PT(0.5)AIR	0	0	1	2	6	222850	233720	258480	277610	0	0	16639	7278.9	0	36569
1680	12025;12026;19226	Q99569	PKP4	AASPYSQRPASPTAIR	16	Phospho (STY)	_AASPYSQRPAS(ph)PTAIR_		AAS(0.002)PYS(0.007)QRPAS(0.907)PT(0.084)AIR	0	0	1	3	4	52471	58567	60130	62949	132.54	2747.9	7102.2	1596.6	949.44	41052
1681	12025;12026;19226	Q99569	PKP4	AASPYSQRPASPTAIR	16	Phospho (STY)	_AASPYSQRPAS(ph)PTAIR_		AASPYS(0.001)QRPAS(0.889)PT(0.111)AIR	0	0	1	3	5	76136	72501	92640	95752	0	1110.5	6653	3877.4	1500.9	46498
1682	12025;12026;19226	Q99569	PKP4	AASPYSQRPASPTAIR	16	Phospho (STY)	_AASPYSQRPAS(ph)PTAIR_		AASPYSQRPAS(0.875)PT(0.125)AIR	0	0	1	3	6	181740	173170	189520	209160	0	0	11427	2906	1006	58583
1683	12025;12026;19226	Q99569	PKP4	AASPYSQRPASPTAIR	16	Phospho (STY)	_AASPYSQRPAS(ph)PTAIR_		AASPYSQRPAS(0.992)PT(0.008)AIR	0	0	1	3	6	32192	32093	38672	36191	0	0	1260.7	1444	0	13173
1684	12025;12026;19226	Q99569	PKP4	AASPYSQRPASPTAIR	16	Phospho (STY)	_AASPYSQRPAS(ph)PTAIR_		AASPYS(0.002)QRPAS(0.834)PT(0.164)AIR	0	0	1	3	7	94493	98970	112210	115110	0	2604.5	10184	3356.3	1625	46102
1685	12025;12026;19226	Q99569	PKP4	AASPYSQRPASPTAIR	16	Phospho (STY)	_AASPYSQRPAS(ph)PTAIR_		AASPYS(0.025)QRPAS(0.487)PT(0.487)AIR	0	0	1	4	4	60501	56863	71911	69837	46234	30367	57527	56166	60355	58181
1686	12025;12026;19226	Q99569	PKP4	AASPYSQRPASPTAIR	16	Phospho (STY)	_AASPYSQRPAS(ph)PTAIR_		AASPYS(0.012)QRPAS(0.582)PT(0.405)AIR	0	0	1	4	5	125700	109690	142440	144200	64473	36722	98136	112050	96309	83168
1687	12025;12026;19226	Q99569	PKP4	AASPYSQRPASPTAIR	16	Phospho (STY)	_AASPYSQRPAS(ph)PTAIR_		AASPYSQRPAS(0.5)PT(0.5)AIR	0	0	1	4	6	738700	708640	797250	734440	250730	156780	466480	474450	423010	313210
1688	12025;12026;19226	Q99569	PKP4	AASPYSQRPASPTAIR	16	Phospho (STY)	_AASPYSQRPAS(ph)PTAIR_		AASPY(0.005)S(0.025)QRPAS(0.956)PT(0.014)AIR	0	0	1	4	6	25849	26545	32193	31489	32377	14020	0	44344	0	32045
1689	12025;12026;19226	Q99569	PKP4	AASPYSQRPASPTAIR	16	Phospho (STY)	_AASPYSQRPAS(ph)PTAIR_		AAS(0.002)PYS(0.078)QRPAS(0.618)PT(0.302)AIR	0	0	1	4	7	216430	196780	249820	227850	195180	116530	203980	242410	0	180280
1690	12025;12026;19226	Q99569	PKP4	AASPYSQRPASPTAIR	16	Phospho (STY)	_AASPYSQRPAS(ph)PTAIR_		AASPYSQRPAS(0.5)PT(0.5)AIR	0	0	1	1	4	62476	63619	71577	76402	1647.9	14634	2229.6	5436.9	27619	12251
1691	12025;12026;19226	Q99569	PKP4	AASPYSQRPASPTAIR	16	Phospho (STY)	_AASPYSQRPAS(ph)PTAIR_		AASPYSQRPAS(0.86)PT(0.14)AIR	0	0	1	1	5	107200	100800	129540	120700	4319.1	17943	4126.3	6369.6	29282	8577.2
1692	12025;12026;19226	Q99569	PKP4	AASPYSQRPASPTAIR	16	Phospho (STY)	_AASPYSQRPAS(ph)PTAIR_		AASPYSQRPAS(0.5)PT(0.5)AIR	0	0	1	1	6	473190	440450	541280	489470	0	24981	3566.8	7875	48212	14275
1693	12025;12026;19226	Q99569	PKP4	AASPYSQRPASPTAIR	16	Phospho (STY)	_AASPYSQRPAS(ph)PTAIR_		AASPY(0.001)S(0.004)QRPAS(0.985)PT(0.011)AIR	0	0	1	1	6	41443	46131	48244	48002	0	5119.6	0	1218.8	5793.7	1919.5
1694	12025;12026;19226	Q99569	PKP4	AASPYSQRPASPTAIR	16	Phospho (STY)	_AASPYSQRPAS(ph)PTAIR_		AASPYSQRPAS(0.5)PT(0.5)AIR	0	0	1	1	7	119740	115490	152280	133390	383.33	26293	3289.4	9118.9	29349	11336
1695	12025;12026;19226	Q99569	PKP4	AASPYSQRPASPTAIR	16	Phospho (STY)	_AASPYSQRPAS(ph)PTAIR_		AASPYSQRPAS(0.5)PT(0.5)AIR	0	0	1	2	5	73005	68680	83962	84299	0	412.53	12907	5950.8	0	24583
1696	12025;12026;19226	Q99569	PKP4	AASPYSQRPASPTAIR	16	2 Phospho (STY)	_AAS(ph)PYSQRPAS(ph)PTAIR_		AAS(0.985)PYS(0.014)QRPAS(0.73)PT(0.27)AIR	0	0	2	3	5	104480	98877	108430	115900	0	2026.2	10795	3514	1811.9	67463
1697	12025;12026;19226	Q99569	PKP4	AASPYSQRPASPTAIR	16	2 Phospho (STY)	_AAS(ph)PYSQRPAS(ph)PTAIR_		AAS(0.99)PYS(0.01)QRPAS(0.977)PT(0.023)AIR	0	0	2	3	6	87061	90428	95778	98365	0	2324.5	11512	3480.2	1737.6	65872
1698	12025;12026;19226	Q99569	PKP4	AASPYSQRPASPTAIR	16	2 Phospho (STY)	_AAS(ph)PYSQRPASPT(ph)AIR_		AAS(0.787)PY(0.001)S(0.216)QRPAS(0.474)PT(0.522)AIR	0	0	2	4	4	44971	43073	53390	51439	48678	38468	48368	46561	58484	40712
1699	12025;12026;19226	Q99569	PKP4	AASPYSQRPASPTAIR	16	2 Phospho (STY)	_AAS(ph)PYSQRPAS(ph)PTAIR_		AAS(0.976)PYS(0.024)QRPAS(0.979)PT(0.021)AIR	0	0	2	4	5	75997	78174	81950	89585	77903	66926	118840	104540	118500	82882
1700	12025;12026;19226	Q99569	PKP4	AASPYSQRPASPTAIR	16	2 Phospho (STY)	_AAS(ph)PYSQRPAS(ph)PTAIR_		AAS(0.924)PYS(0.105)QRPAS(0.822)PT(0.149)AIR	0	0	2	4	6	61646	71284	82559	83973	71886	61121	97316	91642	107430	83921
1701	12025;12026;19226	Q99569	PKP4	AASPYSQRPASPTAIR	16	2 Phospho (STY)	_AAS(ph)PYSQRPAS(ph)PTAIR_		AAS(0.937)PYS(0.063)QRPAS(0.83)PT(0.17)AIR	0	0	2	1	5	90098	78208	96231	96043	0	9556	3174.9	3953.8	21317	9960.2
1702	12025;12026;19226	Q99569	PKP4	AASPYSQRPASPTAIR	16	2 Phospho (STY)	_AAS(ph)PYSQRPAS(ph)PTAIR_		AAS(0.997)PYS(0.003)QRPAS(0.642)PT(0.358)AIR	0	0	2	1	6	133720	141810	155900	158270	1616.2	30032	4816.3	12403	48600	20017
1703	12025;12026;19226	Q99569	PKP4	AASPYSQRPASPTAIR	16	2 Phospho (STY)	_AAS(ph)PYSQRPAS(ph)PTAIR_		AAS(0.998)PYS(0.003)QRPAS(0.939)PT(0.059)AIR	0	0	2	2	5	86958	87498	107080	106250	1529.1	2943.5	12047	2483.6	1587.9	15920
1704	15704	Q9Y314	NOSIP	AASQDHVR	8	Phospho (STY)	_AAS(ph)QDHVR_		AAS(1)QDHVR	0	0	1	3	6	57116	59367	68810	76556	494.06	5890.7	5434.7	7173.3	6445	18549
1705	15704	Q9Y314	NOSIP	AASQDHVR	8	Phospho (STY)	_AAS(ph)QDHVR_		AAS(1)QDHVR	0	0	1	4	6	68951	71366	81321	80355	5479.7	4356.3	4461.7	12417	12954	12181
1706	15704	Q9Y314	NOSIP	AASQDHVR	8	Phospho (STY)	_AAS(ph)QDHVR_		AAS(1)QDHVR	0	0	1	4	6	58922	55925	63882	62792	1448.3	3297.6	1231.3	2956.1	1553.8	3098.8
1707	9561	Q8IYJ3	SYTL1	AASQILENGEEAPGPDPSLDR	21	Phospho (STY)	_AAS(ph)QILENGEEAPGPDPSLDR_		AAS(1)QILENGEEAPGPDPSLDR	0	0	1	3	2	12749	14865	17745	17127	0	1338	0	0	0	6161.6
1708	9561	Q8IYJ3	SYTL1	AASQILENGEEAPGPDPSLDR	21	Phospho (STY)	_AAS(ph)QILENGEEAPGPDPSLDR_		AAS(1)QILENGEEAPGPDPSLDR	0	0	1	3	3	20695	22951	21292	24945	0	184.3	0	0	0	7299.9
1709	9561	Q8IYJ3	SYTL1	AASQILENGEEAPGPDPSLDR	21	Phospho (STY)	_AAS(ph)QILENGEEAPGPDPSLDR_		AAS(1)QILENGEEAPGPDPSLDR	0	0	1	4	2	17013	19227	21032	19751	17590	3884.7	8351.4	11121	6021.1	3672.7
1710	9561	Q8IYJ3	SYTL1	AASQILENGEEAPGPDPSLDR	21	Phospho (STY)	_AAS(ph)QILENGEEAPGPDPSLDR_		AAS(1)QILENGEEAPGPDPSLDR	0	0	1	1	1	13357	13426	17733	19829	2000.6	1412.4	0	0	2571	0
1711	9561	Q8IYJ3	SYTL1	AASQILENGEEAPGPDPSLDR	21	Phospho (STY)	_AAS(ph)QILENGEEAPGPDPSLDR_		AAS(1)QILENGEEAPGPDPSLDR	0	0	1	1	2	18958	19419	21398	22455	0	580.33	0	0	1564.8	0
1712	9561	Q8IYJ3	SYTL1	AASQILENGEEAPGPDPSLDR	21	Phospho (STY)	_AAS(ph)QILENGEEAPGPDPSLDR_		AAS(1)QILENGEEAPGPDPSLDR	0	0	1	1	3	18432	15434	20760	20015	0	1067.6	0	0	1225	0
1713	9561	Q8IYJ3	SYTL1	AASQILENGEEAPGPDPSLDR	21	Phospho (STY)	_AAS(ph)QILENGEEAPGPDPSLDR_		AAS(1)QILENGEEAPGPDPSLDR	0	0	1	2	2	20469	17535	23542	23498	236.95	1456.2	0	0	0	0
1714	9561	Q8IYJ3	SYTL1	AASQILENGEEAPGPDPSLDR	21	Phospho (STY)	_AAS(ph)QILENGEEAPGPDPSLDR_		AAS(1)QILENGEEAPGPDPSLDR	0	0	1	2	3	26770	23591	28534	27789	0	0	1240.2	0	0	1406.5
1715	817;818	O15127	SCAMP2	AASSAAQGAFQGN	13	Phospho (STY)	_AAS(ph)SAAQGAFQGN_		AAS(0.705)S(0.295)AAQGAFQGN	0	0	1	3	1	56393	56286	64700	63764	0	1572.4	10224	1898.5	0	22998
1716	817;818	O15127	SCAMP2	AASSAAQGAFQGN	13	Phospho (STY)	_AASS(ph)AAQGAFQGN_		AAS(0.26)S(0.74)AAQGAFQGN	0	0	1	4	1	67385	59294	61913	58982	78269	48383	70811	47765	43739	54879
1717	817;818	O15127	SCAMP2	AASSAAQGAFQGN	13	Phospho (STY)	_AASS(ph)AAQGAFQGN_		AAS(0.04)S(0.96)AAQGAFQGN	0	0	1	1	1	46649	49047	57171	53575	0	9338.2	1628.1	4576.7	20083	8363.4
1718	817;818	O15127	SCAMP2	AASSAAQGAFQGN	13	Phospho (STY)	_AASS(ph)AAQGAFQGN_		AAS(0.036)S(0.964)AAQGAFQGN	0	0	1	2	1	49480	56637	65191	57662	0	898.74	16227	1827.2	1588.3	20244
1719	14458;14459	Q9UDY2	TJP2	AASSDQLR	8	Phospho (STY)	_AASS(ph)DQLR_		AAS(0.319)S(0.681)DQLR	0	0	1	3	1	43035	41181	44064	45066	177.35	385.76	2176.7	1272.7	0	4639.2
1720	14458;14459	Q9UDY2	TJP2	AASSDQLR	8	Phospho (STY)	_AASS(ph)DQLR_		AAS(0.206)S(0.794)DQLR	0	0	1	3	2
1721	14458;14459	Q9UDY2	TJP2	AASSDQLR	8	Phospho (STY)	_AAS(ph)SDQLR_		AAS(0.5)S(0.5)DQLR	0	0	1	3	3
1722	14458;14459	Q9UDY2	TJP2	AASSDQLR	8	Phospho (STY)	_AASS(ph)DQLR_		AAS(0.238)S(0.762)DQLR	0	0	1	3	4	190770	185480	207670	205060	0	0	9270	4279.9	3823.3	30415
1723	14458;14459	Q9UDY2	TJP2	AASSDQLR	8	Phospho (STY)	_AAS(ph)SDQLR_		AAS(0.745)S(0.255)DQLR	0	0	1	3	5	54795	51503	61163	60072	0	0	7098.1	7323.8	2026	33918
1724	14458;14459	Q9UDY2	TJP2	AASSDQLR	8	Phospho (STY)	_AAS(ph)SDQLR_		AAS(0.981)S(0.019)DQLR	0	0	1	4	1	52739	50302	56205	59250	1348.5	4032	3614.9	3671.5	6767.9	4533.8
1725	14458;14459	Q9UDY2	TJP2	AASSDQLR	8	Phospho (STY)	_AAS(ph)SDQLR_		AAS(0.711)S(0.289)DQLR	0	0	1	4	2	140130	134290	147460	149210	235.92	3077.4	7695.3	10887	11955	9033.1
1726	14458;14459	Q9UDY2	TJP2	AASSDQLR	8	Phospho (STY)	_AASS(ph)DQLR_		AAS(0.282)S(0.718)DQLR	0	0	1	4	3	270870	258610	284780	294760	0	136.4	13354	19855	20000	17453
1727	14458;14459	Q9UDY2	TJP2	AASSDQLR	8	Phospho (STY)	_AASS(ph)DQLR_		AAS(0.291)S(0.709)DQLR	0	0	1	4	4	258480	240620	276880	275220	0	596.62	12601	14980	24178	17706
1728	14458;14459	Q9UDY2	TJP2	AASSDQLR	8	Phospho (STY)	_AAS(ph)SDQLR_		AAS(0.752)S(0.248)DQLR	0	0	1	4	5	90547	86564	94517	99566	8913.3	7401.9	9739.5	10092	18052	13993
1729	14458;14459	Q9UDY2	TJP2	AASSDQLR	8	Phospho (STY)	_AAS(ph)SDQLR_		AAS(0.641)S(0.359)DQLR	0	0	1	1	1	60835	58274	66975	58102	0	5044.6	787.74	4304.9	3989.3	2476.3
1730	14458;14459	Q9UDY2	TJP2	AASSDQLR	8	Phospho (STY)	_AASS(ph)DQLR_		AAS(0.248)S(0.752)DQLR	0	0	1	1	2	226540	223590	246470	254860	0	7445.6	3188.8	2242.2	7977.6	3727
1731	14458;14459	Q9UDY2	TJP2	AASSDQLR	8	Phospho (STY)	_AAS(ph)SDQLR_		AAS(0.794)S(0.206)DQLR	0	0	1	1	3	229610	219620	268870	249040	0	14060	3311.5	3193.1	9504.2	4857
1732	14458;14459	Q9UDY2	TJP2	AASSDQLR	8	Phospho (STY)	_AAS(ph)SDQLR_		AAS(0.817)S(0.183)DQLR	0	0	1	1	4	319300	297000	343890	337410	0	13644	4169.7	6017.5	12911	5850.8
1733	14458;14459	Q9UDY2	TJP2	AASSDQLR	8	Phospho (STY)	_AASS(ph)DQLR_		AAS(0.234)S(0.766)DQLR	0	0	1	1	5	93902	81651	97208	90879	703.51	15069	3952.6	0	28324	0
1734	14458;14459	Q9UDY2	TJP2	AASSDQLR	8	Phospho (STY)	_AAS(ph)SDQLR_		AAS(0.707)S(0.293)DQLR	0	0	1	2	1	45283	38545	47609	50946	593.48	189.19	2574.5	2365.6	0	3196.9
1735	14458;14459	Q9UDY2	TJP2	AASSDQLR	8	Phospho (STY)	_AASS(ph)DQLR_		AAS(0.317)S(0.683)DQLR	0	0	1	2	2
1736	14458;14459	Q9UDY2	TJP2	AASSDQLR	8	Phospho (STY)	_AAS(ph)SDQLR_		AAS(0.665)S(0.335)DQLR	0	0	1	2	3	339310	319740	361480	382830	0	3830.9	11623	6510.5	6573.9	12683
1737	14458;14459	Q9UDY2	TJP2	AASSDQLR	8	Phospho (STY)	_AASS(ph)DQLR_		AAS(0.302)S(0.698)DQLR	0	0	1	2	4	301350	272480	318620	324170	0	0	13025	9145	6120	17502
1738	14458;14459	Q9UDY2	TJP2	AASSDQLR	8	Phospho (STY)	_AAS(ph)SDQLR_		AAS(0.529)S(0.471)DQLR	0	0	1	2	5	101480	94785	106770	109780	2341	0	10962	7295.6	2811.3	14348
1739	14458;14459;14460	Q9UDY2	TJP2	AASSDQLRDNSPPPAFKPEPPK	22	2 Phospho (STY)	_AAS(ph)SDQLRDNS(ph)PPPAFKPEPPK_		AAS(0.778)S(0.223)DQLRDNS(1)PPPAFKPEPPK	0	0	2	2	6	191430	195890	228780	213670	0	1297.1	1363.9	782.55	0	1203.1
1740	14458;14459;14460	Q9UDY2	TJP2	AASSDQLRDNSPPPAFKPEPPK	22	2 Phospho (STY)	_AAS(ph)SDQLRDNS(ph)PPPAFKPEPPK_		AAS(0.794)S(0.207)DQLRDNS(0.999)PPPAFKPEPPK	0	0	2	2	7	104410	100760	122130	116880	0	1754.1	1939.1	0	0	2272.4
1741	14458;14459;14460	Q9UDY2	TJP2	AASSDQLRDNSPPPAFKPEPPK	22	2 Phospho (STY)	_AAS(ph)SDQLRDNS(ph)PPPAFKPEPPK_		AAS(0.752)S(0.281)DQLRDNS(0.967)PPPAFKPEPPK	0	0	2	2	7	73163	66528	78515	81232	0	321.83	2951.9	1761	0	4319.6
1742	14458;14459;14460	Q9UDY2	TJP2	AASSDQLRDNSPPPAFKPEPPK	22	2 Phospho (STY)	_AAS(ph)SDQLRDNS(ph)PPPAFKPEPPK_		AAS(0.5)S(0.5)DQLRDNS(0.999)PPPAFKPEPPK	0	0	2	3	7	102690	93703	118570	119400	0	378.74	1044.2	603.74	0	28132
1743	14458;14459;14460	Q9UDY2	TJP2	AASSDQLRDNSPPPAFKPEPPK	22	2 Phospho (STY)	_AAS(ph)SDQLRDNS(ph)PPPAFKPEPPK_		AAS(0.777)S(0.239)DQLRDNS(0.985)PPPAFKPEPPK	0	0	2	3	7	49088	49111	55637	55873	0	965.32	1998.4	1110.4	0	32933
1744	14458;14459;14460	Q9UDY2	TJP2	AASSDQLRDNSPPPAFKPEPPK	22	2 Phospho (STY)	_AASS(ph)DQLRDNS(ph)PPPAFKPEPPK_		AAS(0.211)S(0.789)DQLRDNS(1)PPPAFKPEPPK	0	0	2	4	6	179880	160860	217240	190650	333870	16752	105510	385830	171470	51118
1745	14458;14459;14460	Q9UDY2	TJP2	AASSDQLRDNSPPPAFKPEPPK	22	2 Phospho (STY)	_AAS(ph)SDQLRDNS(ph)PPPAFKPEPPK_		AAS(0.753)S(0.247)DQLRDNS(1)PPPAFKPEPPK	0	0	2	4	7	0	172460	183170	203690	328680	17001	92189	365190	164960	36676
1746	14458;14459;14460	Q9UDY2	TJP2	AASSDQLRDNSPPPAFKPEPPK	22	2 Phospho (STY)	_AAS(ph)SDQLRDNS(ph)PPPAFKPEPPK_		AAS(0.784)S(0.216)DQLRDNS(1)PPPAFKPEPPK	0	0	2	4	7	43783	38763	52133	53038	75615	20200	34432	60381	43758	21088
1747	14458;14459;14460	Q9UDY2	TJP2	AASSDQLRDNSPPPAFKPEPPK	22	2 Phospho (STY)	_AASS(ph)DQLRDNS(ph)PPPAFKPEPPK_		AAS(0.481)S(0.533)DQLRDNS(0.986)PPPAFKPEPPK	0	0	2	1	6	80942	75193	85223	91135	1235.9	12540	1123.3	3984.5	5565.4	5179.9
1748	14458;14459;14460	Q9UDY2	TJP2	AASSDQLRDNSPPPAFKPEPPK	22	2 Phospho (STY)	_AAS(ph)SDQLRDNS(ph)PPPAFKPEPPK_		AAS(0.5)S(0.5)DQLRDNS(1)PPPAFKPEPPK	0	0	2	1	7	182170	177680	218810	207910	0	5056.1	1244.2	421.25	4493.8	2005.3
1749	14458;14459;14460	Q9UDY2	TJP2	AASSDQLRDNSPPPAFKPEPPK	22	2 Phospho (STY)	_AASS(ph)DQLRDNS(ph)PPPAFKPEPPK_		AAS(0.473)S(0.529)DQLRDNS(0.998)PPPAFKPEPPK	0	0	2	1	7	72248	60804	83309	82576	0	60954	0	2158.2	4331.2	1931.6
1750	12736;12737	Q9C0C2	TNKS1BP1	AASSELPADISK	12	Phospho (STY)	_AAS(ph)SELPADISK_		AAS(0.804)S(0.188)ELPADIS(0.007)K	0	0	1	4	2	32778	26457	31882	36478	43357	15762	30592	36618	48550	25689
1751	12736;12737	Q9C0C2	TNKS1BP1	AASSELPADISK	12	Phospho (STY)	_AAS(ph)SELPADISK_		AAS(0.861)S(0.139)ELPADISK	0	0	1	4	3	29202	27003	38390	33710	86166	35472	68348	62721	91092	48718
1752	12736;12737	Q9C0C2	TNKS1BP1	AASSELPADISK	12	Phospho (STY)	_AAS(ph)SELPADISK_		AAS(0.793)S(0.207)ELPADISK	0	0	1	4	3	23679	21433	26556	25550	87344	28891	66706	61783	90510	44140
1753	12736;12737	Q9C0C2	TNKS1BP1	AASSELPADISK	12	Phospho (STY)	_AAS(ph)SELPADISK_		AAS(0.795)S(0.205)ELPADISK	0	0	1	4	4	26097	18194	23550	24936	61850	25220	46048	45285	56023	43816
1754	12736;12737	Q9C0C2	TNKS1BP1	AASSELPADISK	12	Phospho (STY)	_AAS(ph)SELPADISK_		AAS(0.365)S(0.365)ELPADIS(0.27)K	0	0	1	4	4	25217	19001	24292	22567	37422	15443	27621	31892	37935	23158
1755	2054;2055;2056;2057	O95819	MAP4K4	AASSLNLSNGETESVK	16	Phospho (STY)	_AAS(ph)SLNLSNGETESVK_		AAS(0.5)S(0.5)LNLS(0.001)NGETESVK	0	0	1	3	3	56146	53038	64125	69192	25.272	0	1344.9	1078	0	19248
1756	2054;2055;2056;2057	O95819	MAP4K4	AASSLNLSNGETESVK	16	Phospho (STY)	_AAS(ph)SLNLSNGETESVK_		AAS(0.781)S(0.218)LNLS(0.001)NGETESVK	0	0	1	3	4	47882	45095	58494	55382	0	1325.9	1493.2	0	0	17423
1757	2054;2055;2056;2057	O95819	MAP4K4	AASSLNLSNGETESVK	16	Phospho (STY)	_AAS(ph)SLNLSNGETESVK_		AAS(0.825)S(0.175)LNLSNGETESVK	0	0	1	4	2	28551	33162	33437	38164	28970	21065	27363	25755	23626	12809
1758	2054;2055;2056;2057	O95819	MAP4K4	AASSLNLSNGETESVK	16	Phospho (STY)	_AASS(ph)LNLSNGETESVK_		AAS(0.407)S(0.527)LNLS(0.066)NGETESVK	0	0	1	4	3	41068	40333	45547	46903	43827	31925	51066	42469	34427	19900
1759	2054;2055;2056;2057	O95819	MAP4K4	AASSLNLSNGETESVK	16	Phospho (STY)	_AASSLNLS(ph)NGETESVK_		AAS(0.171)S(0.231)LNLS(0.587)NGET(0.01)ES(0.001)VK	0	0	1	4	3
1760	2054;2055;2056;2057	O95819	MAP4K4	AASSLNLSNGETESVK	16	Phospho (STY)	_AAS(ph)SLNLSNGETESVK_		AAS(0.757)S(0.243)LNLSNGETESVK	0	0	1	4	4	29422	29616	38518	35898	33672	22792	33866	27508	24538	14810
1761	2054;2055;2056;2057	O95819	MAP4K4	AASSLNLSNGETESVK	16	Phospho (STY)	_AAS(ph)SLNLSNGETESVK_		AAS(0.821)S(0.179)LNLSNGETESVK	0	0	1	1	2	33474	28603	37846	31658	1013.9	3462.3	0	0	5204.7	1485.2
1762	2054;2055;2056;2057	O95819	MAP4K4	AASSLNLSNGETESVK	16	Phospho (STY)	_AAS(ph)SLNLSNGETESVK_		AAS(0.5)S(0.5)LNLSNGETESVK	0	0	1	1	3	51087	45461	55215	54630	1199	5748.7	0	1753.8	6326.6	1485.4
1763	2054;2055;2056;2057	O95819	MAP4K4	AASSLNLSNGETESVK	16	Phospho (STY)	_AASS(ph)LNLSNGETESVK_		AAS(0.217)S(0.702)LNLS(0.081)NGETESVK	0	0	1	1	3	29086	29418	34233	30793	0	1050	0	0	1291	0
1764	2054;2055;2056;2057	O95819	MAP4K4	AASSLNLSNGETESVK	16	Phospho (STY)	_AAS(ph)SLNLSNGETESVK_		AAS(0.802)S(0.198)LNLSNGETESVK	0	0	1	1	4	43843	43285	47844	47056	11.664	4055	0	741.1	8070.9	0
1765	2054;2055;2056;2057	O95819	MAP4K4	AASSLNLSNGETESVK	16	Phospho (STY)	_AASSLNLS(ph)NGETESVK_		AAS(0.266)S(0.266)LNLS(0.468)NGET(0.001)ESVK	0	0	1	2	3	50019	56627	59283	57789	0	1580	2170.3	1847.6	0	3191.8
1766	2054;2055;2056;2057	O95819	MAP4K4	AASSLNLSNGETESVK	16	Phospho (STY)	_AAS(ph)SLNLSNGETESVK_		AAS(0.787)S(0.178)LNLS(0.033)NGET(0.002)ESVK	0	0	1	2	3	35438	37676	50644	41606	222.4	1830.3	1120.7	0	0	0
1767	2054;2055;2056;2057	O95819	MAP4K4	AASSLNLSNGETESVK	16	Phospho (STY)	_AASSLNLSNGETES(ph)VK_		AASSLNLSNGET(0.122)ES(0.878)VK	0	0	1	2	4	41895	38831	45185	42020	0	0	2867.7	1357.4	0	2949.9
1768	2054;2055;2056;2057	O95819	MAP4K4	AASSLNLSNGETESVK	16	Phospho (STY)	_AAS(ph)SLNLSNGETESVK_		AAS(0.795)S(0.204)LNLSNGETESVK	0	0	1	2	4	50166	44654	54573	57216	423.11	88.73	2669.8	1088.9	0	3748.6
1769	2054;2055;2056;2057	O95819	MAP4K4	AASSLNLSNGETESVK	16	Phospho (STY)	_AASSLNLS(ph)NGETESVK_		AAS(0.26)S(0.26)LNLS(0.479)NGETESVK	0	0	1	2	4	31967	32446	40286	40829	0	0	0	0	0	0
1770	9214;9215	Q86YV5	SGK223	AASSPDGFFWTQGSPKPGTASPK	23	Phospho (STY)	_AAS(ph)SPDGFFWTQGSPKPGTASPK_		AAS(0.79)S(0.21)PDGFFWTQGSPKPGTASPK	0	0	1	2	6	34963	0	38003	35270	1523.4	1554.3	1973	0	0	2319.6
1771	9214;9215	Q86YV5	SGK223	AASSPDGFFWTQGSPKPGTASPK	23	Phospho (STY)	_AAS(ph)SPDGFFWTQGSPKPGTASPK_		AAS(0.796)S(0.203)PDGFFWTQGSPKPGTASPK	0	0	1	2	7	33714	43223	40747	41969	0	358.38	1981.9	874.4	0	3097.2
1772	9214;9215	Q86YV5	SGK223	AASSPDGFFWTQGSPKPGTASPK	23	Phospho (STY)	_AASS(ph)PDGFFWTQGSPKPGTASPK_		AAS(0.468)S(0.532)PDGFFWTQGSPKPGTASPK	0	0	1	4	6	31759	27359	33649	32546	10681	2881.2	4567.2	6927.5	6629.3	4238.6
1773	9214;9215	Q86YV5	SGK223	AASSPDGFFWTQGSPKPGTASPK	23	Phospho (STY)	_AAS(ph)SPDGFFWTQGSPKPGTASPK_		AAS(0.819)S(0.181)PDGFFWTQGSPKPGTASPK	0	0	1	1	6	47843	46141	57639	52043	72.118	8080	1022.1	1378.2	2529.5	1935.6
1774	8824;8825;8826;8827;8828;8829	Q7Z5J4	RAI1	AASSPSNPAALPVASDSSPMGSK	23	2 Phospho (STY)	_AASS(ph)PSNPAALPVASDS(ph)SPMGSK_		AAS(0.381)S(0.418)PS(0.201)NPAALPVAS(0.085)DS(0.517)S(0.389)PMGS(0.01)K	0	0	2	3	1
1775	8824;8825;8826;8827;8828;8829	Q7Z5J4	RAI1	AASSPSNPAALPVASDSSPMGSK	23	2 Phospho (STY)	_AASS(ph)PSNPAALPVASDSS(ph)PMGSK_		AAS(0.394)S(0.573)PS(0.033)NPAALPVAS(0.021)DS(0.252)S(0.723)PMGS(0.004)K	0	0	2	3	2	33600	28370	40553	35755	0	1491.3	2411.6	0	0	7059.8
1776	8824;8825;8826;8827;8828;8829	Q7Z5J4	RAI1	AASSPSNPAALPVASDSSPMGSK	23	2 Phospho (STY)	_AASS(ph)PSNPAALPVASDSS(ph)PMGSK_		AAS(0.197)S(0.784)PS(0.019)NPAALPVAS(0.093)DS(0.282)S(0.622)PMGS(0.003)K	0	0	2	3	3	39462	34277	42781	42628	0	494.03	0	1113.8	0	4426
1777	8824;8825;8826;8827;8828;8829	Q7Z5J4	RAI1	AASSPSNPAALPVASDSSPMGSK	23	2 Phospho (STY)	_AAS(ph)SPSNPAALPVASDS(ph)SPMGSK_		AAS(0.432)S(0.432)PS(0.135)NPAALPVAS(0.043)DS(0.579)S(0.377)PMGS(0.001)K	0	0	2	4	3	22973	27847	29995	31906	13261	5580.1	9384	10039	6813.8	3827.9
1778	8824;8825;8826;8827;8828;8829	Q7Z5J4	RAI1	AASSPSNPAALPVASDSSPMGSK	23	2 Phospho (STY)	_AASS(ph)PSNPAALPVAS(ph)DSSPMGSK_		AAS(0.153)S(0.827)PS(0.02)NPAALPVAS(0.575)DS(0.269)S(0.155)PMGS(0.001)K	0	0	2	1	3	40929	36749	46826	47246	0	1177.4	0	0	1657.6	0
1779	8824;8825;8826;8827;8828;8829	Q7Z5J4	RAI1	AASSPSNPAALPVASDSSPMGSK	23	2 Phospho (STY)	_AASS(ph)PSNPAALPVASDSS(ph)PMGSK_		AAS(0.181)S(0.799)PS(0.02)NPAALPVAS(0.084)DS(0.257)S(0.656)PMGS(0.003)K	0	0	2	2	3	39432	42222	45725	43501	0	2003.6	1883.6	0	0	0
1780	8824;8825;8826;8827;8828;8829	Q7Z5J4	RAI1	AASSPSNPAALPVASDSSPMGSK	23	Oxidation (M),Phospho (STY)	_AASS(ph)PSNPAALPVASDSSPM(ox)GSK_	AASSPSNPAALPVASDSSPM(1)GSK	AAS(0.199)S(0.678)PS(0.123)NPAALPVASDSSPMGSK	0	1	1	3	2	34441	34547	42260	47610	0	926.14	0	0	0	9502.4
1781	8824;8825;8826;8827;8828;8829	Q7Z5J4	RAI1	AASSPSNPAALPVASDSSPMGSK	23	Oxidation (M),Phospho (STY)	_AASSPSNPAALPVAS(ph)DSSPM(ox)GSK_	AASSPSNPAALPVASDSSPM(1)GSK	AASSPSNPAALPVAS(0.316)DS(0.316)S(0.316)PMGS(0.053)K	0	1	1	3	3	34806	33742	41619	41360	1023.2	444.44	0	0	0	17116
1782	8824;8825;8826;8827;8828;8829	Q7Z5J4	RAI1	AASSPSNPAALPVASDSSPMGSK	23	Oxidation (M),Phospho (STY)	_AAS(ph)SPSNPAALPVASDSSPM(ox)GSK_	AASSPSNPAALPVASDSSPM(1)GSK	AAS(0.48)S(0.48)PS(0.04)NPAALPVASDSSPMGSK	0	1	1	3	3	39646	40070	47298	48329	0	0	1066.2	0	0	11650
1783	8824;8825;8826;8827;8828;8829	Q7Z5J4	RAI1	AASSPSNPAALPVASDSSPMGSK	23	Oxidation (M),Phospho (STY)	_AAS(ph)SPSNPAALPVASDSSPM(ox)GSK_	AASSPSNPAALPVASDSSPM(1)GSK	AAS(0.506)S(0.433)PS(0.06)NPAALPVASDSSPMGSK	0	1	1	3	4	28002	25560	26500	29184	0	204.8	1501.2	0	0	8265.2
1784	8824;8825;8826;8827;8828;8829	Q7Z5J4	RAI1	AASSPSNPAALPVASDSSPMGSK	23	Oxidation (M),Phospho (STY)	_AASSPSNPAALPVAS(ph)DSSPM(ox)GSK_	AASSPSNPAALPVASDSSPM(1)GSK	AASSPSNPAALPVAS(0.328)DS(0.328)S(0.328)PMGS(0.015)K	0	1	1	4	2	24610	27444	27313	30225	20580	9302.1	17611	19468	11977	8804.5
1785	8824;8825;8826;8827;8828;8829	Q7Z5J4	RAI1	AASSPSNPAALPVASDSSPMGSK	23	Oxidation (M),Phospho (STY)	_AASS(ph)PSNPAALPVASDSSPM(ox)GSK_	AASSPSNPAALPVASDSSPM(1)GSK	AAS(0.245)S(0.696)PS(0.059)NPAALPVASDSSPMGSK	0	1	1	4	2	20974	19848	24408	22350	18673	8457.4	12770	13716	10371	7186.1
1786	8824;8825;8826;8827;8828;8829	Q7Z5J4	RAI1	AASSPSNPAALPVASDSSPMGSK	23	Oxidation (M),Phospho (STY)	_AAS(ph)SPSNPAALPVASDSSPM(ox)GSK_	AASSPSNPAALPVASDSSPM(1)GSK	AAS(0.512)S(0.442)PS(0.046)NPAALPVASDSSPMGSK	0	1	1	4	3	30910	28247	32734	29836	23641	9342.4	15041	24640	15339	9410.4
1787	8824;8825;8826;8827;8828;8829	Q7Z5J4	RAI1	AASSPSNPAALPVASDSSPMGSK	23	Oxidation (M),Phospho (STY)	_AASS(ph)PSNPAALPVASDSSPM(ox)GSK_	AASSPSNPAALPVASDSSPM(1)GSK	AAS(0.174)S(0.768)PS(0.058)NPAALPVASDSSPMGSK	0	1	1	1	2	38425	35880	45670	44096	0	9302	0	0	1665	0
1788	8824;8825;8826;8827;8828;8829	Q7Z5J4	RAI1	AASSPSNPAALPVASDSSPMGSK	23	Oxidation (M),Phospho (STY)	_AASSPSNPAALPVASDS(ph)SPM(ox)GSK_	AASSPSNPAALPVASDSSPM(1)GSK	AASSPSNPAALPVAS(0.16)DS(0.462)S(0.35)PMGS(0.028)K	0	1	1	1	3	38212	34554	43318	49784	548.67	0	0	1014.1	3954.4	0
1789	8824;8825;8826;8827;8828;8829	Q7Z5J4	RAI1	AASSPSNPAALPVASDSSPMGSK	23	Oxidation (M),Phospho (STY)	_AASS(ph)PSNPAALPVASDSSPM(ox)GSK_	AASSPSNPAALPVASDSSPM(1)GSK	AAS(0.202)S(0.596)PS(0.202)NPAALPVASDSSPMGSK	0	1	1	1	3	33146	28429	37440	36027	892.02	6192.8	0	0	2402.8	0
1790	8824;8825;8826;8827;8828;8829	Q7Z5J4	RAI1	AASSPSNPAALPVASDSSPMGSK	23	Oxidation (M),Phospho (STY)	_AAS(ph)SPSNPAALPVASDSSPM(ox)GSK_	AASSPSNPAALPVASDSSPM(1)GSK	AAS(0.472)S(0.417)PS(0.11)NPAALPVASDSSPMGSK	0	1	1	1	4	16904	19407	25479	22329	0	2848.2	0	0	2186	0
1791	8824;8825;8826;8827;8828;8829	Q7Z5J4	RAI1	AASSPSNPAALPVASDSSPMGSK	23	Oxidation (M),Phospho (STY)	_AASS(ph)PSNPAALPVASDSSPM(ox)GSK_	AASSPSNPAALPVASDSSPM(1)GSK	AAS(0.19)S(0.619)PS(0.19)NPAALPVASDSSPMGSK	0	1	1	2	2	37221	29629	38298	43645	1368.5	2399.4	0	0	0	1558.4
1792	8824;8825;8826;8827;8828;8829	Q7Z5J4	RAI1	AASSPSNPAALPVASDSSPMGSK	23	Oxidation (M),Phospho (STY)	_AASSPSNPAALPVASDS(ph)SPM(ox)GSK_	AASSPSNPAALPVASDSSPM(1)GSK	AASSPSNPAALPVAS(0.193)DS(0.457)S(0.339)PMGS(0.012)K	0	1	1	2	3	40147	44386	44759	53182	1023.1	1639.5	870.08	1205.9	0	3421.3
1793	8824;8825;8826;8827;8828;8829	Q7Z5J4	RAI1	AASSPSNPAALPVASDSSPMGSK	23	Oxidation (M),Phospho (STY)	_AAS(ph)SPSNPAALPVASDSSPM(ox)GSK_	AASSPSNPAALPVASDSSPM(1)GSK	AAS(0.348)S(0.305)PS(0.348)NPAALPVASDSSPMGSK	0	1	1	2	3	27900	30822	36647	34693	0	430.52	0	0	0	1799.9
1794	8824;8825;8826;8827;8828;8829	Q7Z5J4	RAI1	AASSPSNPAALPVASDSSPMGSK	23	Oxidation (M),Phospho (STY)	_AAS(ph)SPSNPAALPVASDSSPM(ox)GSK_	AASSPSNPAALPVASDSSPM(1)GSK	AAS(0.466)S(0.41)PS(0.124)NPAALPVASDSSPMGSK	0	1	1	2	4	27351	23942	25578	32012	0	0	0	0	0	2025.7
1795	8824;8825;8826;8827;8828;8829	Q7Z5J4	RAI1	AASSPSNPAALPVASDSSPMGSK	23	Phospho (STY)	_AAS(ph)SPSNPAALPVASDSSPMGSK_		AAS(0.536)S(0.447)PS(0.017)NPAALPVASDSSPMGSK	0	0	1	3	2	36797	32314	44537	42833	0	934.63	0	0	0	4346
1796	8824;8825;8826;8827;8828;8829	Q7Z5J4	RAI1	AASSPSNPAALPVASDSSPMGSK	23	Phospho (STY)	_AASSPSNPAALPVASDSS(ph)PMGSK_		AASSPSNPAALPVAS(0.1)DS(0.361)S(0.536)PMGS(0.003)K	0	0	1	3	3	29616	31157	34171	34885	0	45.1	0	0	0	6573.3
1797	8824;8825;8826;8827;8828;8829	Q7Z5J4	RAI1	AASSPSNPAALPVASDSSPMGSK	23	Phospho (STY)	_AASS(ph)PSNPAALPVASDSSPMGSK_		AAS(0.122)S(0.839)PS(0.039)NPAALPVASDSSPMGSK	0	0	1	3	3	68875	69034	80715	84583	0	3109.1	0	0	0	5141.8
1798	8824;8825;8826;8827;8828;8829	Q7Z5J4	RAI1	AASSPSNPAALPVASDSSPMGSK	23	Phospho (STY)	_AASSPSNPAALPVASDSS(ph)PMGSK_		AASSPSNPAALPVAS(0.045)DS(0.217)S(0.732)PMGS(0.006)K	0	0	1	3	4	26802	22738	29633	31185	0	926.92	0	0	0	6066
1799	8824;8825;8826;8827;8828;8829	Q7Z5J4	RAI1	AASSPSNPAALPVASDSSPMGSK	23	Phospho (STY)	_AASS(ph)PSNPAALPVASDSSPMGSK_		AAS(0.478)S(0.517)PS(0.004)NPAALPVASDSSPMGSK	0	0	1	3	4	40622	36709	45062	47245	0	1703.8	0	0	0	6716.1
1800	8824;8825;8826;8827;8828;8829	Q7Z5J4	RAI1	AASSPSNPAALPVASDSSPMGSK	23	Phospho (STY)	_AASSPSNPAALPVASDSS(ph)PMGSK_		AASSPSNPAALPVAS(0.014)DS(0.217)S(0.756)PMGS(0.014)K	0	0	1	4	2
1801	8824;8825;8826;8827;8828;8829	Q7Z5J4	RAI1	AASSPSNPAALPVASDSSPMGSK	23	Phospho (STY)	_AASS(ph)PSNPAALPVASDSSPMGSK_		AAS(0.198)S(0.795)PS(0.007)NPAALPVASDSSPMGSK	0	0	1	4	2	38458	28661	39650	39102	19401	4639.9	11179	11281	8970.8	2481.9
1802	8824;8825;8826;8827;8828;8829	Q7Z5J4	RAI1	AASSPSNPAALPVASDSSPMGSK	23	Phospho (STY)	_AASSPSNPAALPVASDSS(ph)PMGSK_		AASSPSNPAALPVAS(0.081)DS(0.2)S(0.716)PMGS(0.002)K	0	0	1	4	3	27121	22819	31301	31416	16509	4146.5	10636	14436	9625.1	5005.5
1803	8824;8825;8826;8827;8828;8829	Q7Z5J4	RAI1	AASSPSNPAALPVASDSSPMGSK	23	Phospho (STY)	_AASS(ph)PSNPAALPVASDSSPMGSK_		AAS(0.171)S(0.798)PS(0.031)NPAALPVASDSSPMGSK	0	0	1	4	3	40554	38788	44858	45910	19375	5863.3	10812	14202	9032.9	5050.8
1804	8824;8825;8826;8827;8828;8829	Q7Z5J4	RAI1	AASSPSNPAALPVASDSSPMGSK	23	Phospho (STY)	_AAS(ph)SPSNPAALPVASDSSPMGSK_		AAS(0.546)S(0.453)PS(0.001)NPAALPVASDSSPMGSK	0	0	1	4	4	25225	27367	26321	29375	12691	5176.1	10723	9354.9	7689.7	3601.2
1805	8824;8825;8826;8827;8828;8829	Q7Z5J4	RAI1	AASSPSNPAALPVASDSSPMGSK	23	Phospho (STY)	_AASSPSNPAALPVASDS(ph)SPMGSK_		AASSPSNPAALPVAS(0.122)DS(0.517)S(0.359)PMGS(0.002)K	0	0	1	1	2	24670	22063	24191	28415	0	169.54	0	0	0	0
1806	8824;8825;8826;8827;8828;8829	Q7Z5J4	RAI1	AASSPSNPAALPVASDSSPMGSK	23	Phospho (STY)	_AAS(ph)SPSNPAALPVASDSSPMGSK_		AAS(0.456)S(0.456)PS(0.088)NPAALPVASDSSPMGSK	0	0	1	1	2	29417	34928	37576	38928	0	848.97	0	0	1093.3	0
1807	8824;8825;8826;8827;8828;8829	Q7Z5J4	RAI1	AASSPSNPAALPVASDSSPMGSK	23	Phospho (STY)	_AASSPSNPAALPVASDS(ph)SPMGSK_		AASSPSNPAALPVAS(0.124)DS(0.513)S(0.361)PMGS(0.002)K	0	0	1	1	3	34219	31045	39821	35012	0	1337.5	0	0	0	0
1808	8824;8825;8826;8827;8828;8829	Q7Z5J4	RAI1	AASSPSNPAALPVASDSSPMGSK	23	Phospho (STY)	_AASS(ph)PSNPAALPVASDSSPMGSK_		AAS(0.173)S(0.795)PS(0.032)NPAALPVASDSSPMGSK	0	0	1	1	3	43247	36180	51339	42636	0	2544.6	0	766.38	1272.7	0
1809	8824;8825;8826;8827;8828;8829	Q7Z5J4	RAI1	AASSPSNPAALPVASDSSPMGSK	23	Phospho (STY)	_AASSPSNPAALPVASDSS(ph)PMGSK_		AASSPSNPAALPVAS(0.012)DS(0.211)S(0.772)PMGS(0.005)K	0	0	1	1	4	23808	23189	26321	29721	0	1099.9	0	0	0	0
1810	8824;8825;8826;8827;8828;8829	Q7Z5J4	RAI1	AASSPSNPAALPVASDSSPMGSK	23	Phospho (STY)	_AAS(ph)SPSNPAALPVASDSSPMGSK_		AAS(0.542)S(0.454)PS(0.004)NPAALPVASDSSPMGSK	0	0	1	1	4	27449	24854	27896	29413	0	1964.1	0	0	0	0
1811	8824;8825;8826;8827;8828;8829	Q7Z5J4	RAI1	AASSPSNPAALPVASDSSPMGSK	23	Phospho (STY)	_AAS(ph)SPSNPAALPVASDSSPMGSK_		AAS(0.5)S(0.5)PS(0.001)NPAALPVASDSSPMGSK	0	0	1	2	2	47877	48068	52360	59942	0	253.95	0	0	0	0
1812	8824;8825;8826;8827;8828;8829	Q7Z5J4	RAI1	AASSPSNPAALPVASDSSPMGSK	23	Phospho (STY)	_AASSPSNPAALPVASDSS(ph)PMGSK_		AASSPSNPAALPVAS(0.011)DS(0.042)S(0.944)PMGS(0.003)K	0	0	1	2	3	35084	32579	40986	43299	0	952.75	0	0	0	0
1813	8824;8825;8826;8827;8828;8829	Q7Z5J4	RAI1	AASSPSNPAALPVASDSSPMGSK	23	Phospho (STY)	_AAS(ph)SPSNPAALPVASDSSPMGSK_		AAS(0.499)S(0.471)PS(0.03)NPAALPVASDSSPMGSK	0	0	1	2	3	37057	31782	38783	41047	1134.4	1920.1	0	0	0	0
1814	8824;8825;8826;8827;8828;8829	Q7Z5J4	RAI1	AASSPSNPAALPVASDSSPMGSK	23	Phospho (STY)	_AASSPSNPAALPVASDS(ph)SPMGSK_		AASSPSNPAALPVAS(0.106)DS(0.428)S(0.428)PMGS(0.038)K	0	0	1	2	4	23990	24384	26334	30511	0	466.07	1379.7	0	0	0
1815	8824;8825;8826;8827;8828;8829	Q7Z5J4	RAI1	AASSPSNPAALPVASDSSPMGSK	23	Phospho (STY)	_AAS(ph)SPSNPAALPVASDSSPMGSK_		AAS(0.533)S(0.447)PS(0.019)NPAALPVASDSSPMGSK	0	0	1	2	4	31607	26896	34344	36265	0	1052	0	0	0	0
1816	8824;8825;8826;8827;8828;8829	Q7Z5J4	RAI1	AASSPSNPAALPVASDSSPMGSK	23	Oxidation (M),2 Phospho (STY)	_AASS(ph)PSNPAALPVAS(ph)DSSPM(ox)GSK_	AASSPSNPAALPVASDSSPM(1)GSK	AAS(0.398)S(0.435)PS(0.17)NPAALPVAS(0.38)DS(0.319)S(0.292)PMGS(0.005)K	0	1	2	3	4
1817	8824;8825;8826;8827;8828;8829	Q7Z5J4	RAI1	AASSPSNPAALPVASDSSPMGSK	23	Oxidation (M),2 Phospho (STY)	_AAS(ph)SPSNPAALPVASDS(ph)SPM(ox)GSK_	AASSPSNPAALPVASDSSPM(1)GSK	AAS(0.425)S(0.425)PS(0.15)NPAALPVAS(0.183)DS(0.469)S(0.337)PMGS(0.011)K	0	1	2	1	2	50537	49347	57997	58103	0	3195.7	0	733.23	1532	0
1818	10772;10773;10774;10775;10776;10777	Q92538	GBF1	AASSSSPGSPVASSPSR	17	Phospho (STY)	_AASSSS(ph)PGSPVASSPSR_		AAS(0.002)S(0.008)S(0.033)S(0.458)PGS(0.458)PVAS(0.031)S(0.008)PS(0.001)R	0	0	1	3	2	10819	12665	14443	13078	0	1218.3	1201.7	0	0	6338.1
1819	10772;10773;10774;10775;10776;10777	Q92538	GBF1	AASSSSPGSPVASSPSR	17	Phospho (STY)	_AASSSSPGSPVASS(ph)PSR_		AASSSSPGS(0.008)PVAS(0.191)S(0.771)PS(0.031)R	0	0	1	3	2	17168	14037	17335	15916	0	0	1495.5	1675.5	0	4853.4
1820	10772;10773;10774;10775;10776;10777	Q92538	GBF1	AASSSSPGSPVASSPSR	17	Phospho (STY)	_AASSSS(ph)PGSPVASSPSR_		AASS(0.001)S(0.005)S(0.49)PGS(0.49)PVAS(0.007)S(0.005)PSR	0	0	1	3	2
1821	10772;10773;10774;10775;10776;10777	Q92538	GBF1	AASSSSPGSPVASSPSR	17	Phospho (STY)	_AASSSSPGS(ph)PVASSPSR_		AASS(0.003)S(0.05)S(0.318)PGS(0.627)PVAS(0.001)SPSR	0	0	1	3	3	21547	21005	19450	20004	0	2217.8	2935.4	1665.7	0	3696.5
1822	10772;10773;10774;10775;10776;10777	Q92538	GBF1	AASSSSPGSPVASSPSR	17	Phospho (STY)	_AASSSSPGSPVASS(ph)PSR_		AASSSSPGSPVAS(0.179)S(0.808)PS(0.013)R	0	0	1	3	3	19944	23410	29554	27203	0	397.48	1573.8	1189.8	0	3973.5
1823	10772;10773;10774;10775;10776;10777	Q92538	GBF1	AASSSSPGSPVASSPSR	17	Phospho (STY)	_AASSSS(ph)PGSPVASSPSR_		AASS(0.006)S(0.036)S(0.92)PGS(0.036)PVAS(0.001)SPSR	0	0	1	3	3	14671	17918	17474	17114	0	44.611	1668.4	2199.9	0	4033.9
1824	10772;10773;10774;10775;10776;10777	Q92538	GBF1	AASSSSPGSPVASSPSR	17	Phospho (STY)	_AASSSSPGS(ph)PVASSPSR_		AASS(0.001)S(0.012)S(0.044)PGS(0.885)PVAS(0.027)S(0.027)PS(0.003)R	0	0	1	3	3
1825	10772;10773;10774;10775;10776;10777	Q92538	GBF1	AASSSSPGSPVASSPSR	17	Phospho (STY)	_AASSSSPGS(ph)PVASSPSR_		AASS(0.002)S(0.009)S(0.071)PGS(0.792)PVAS(0.102)S(0.022)PS(0.002)R	0	0	1	4	1	8398.5	6129.1	7257.9	6914.2	11053	4343.3	4280.6	3399.2	5221.3	3150.9
1826	10772;10773;10774;10775;10776;10777	Q92538	GBF1	AASSSSPGSPVASSPSR	17	Phospho (STY)	_AASSSSPGS(ph)PVASSPSR_		AAS(0.002)S(0.005)S(0.016)S(0.064)PGS(0.904)PVAS(0.006)S(0.002)PSR	0	0	1	4	2	10113	7752.5	12733	11135	17829	4843.4	6153.9	6216.6	7675.6	5914.6
1827	10772;10773;10774;10775;10776;10777	Q92538	GBF1	AASSSSPGSPVASSPSR	17	Phospho (STY)	_AASSSSPGSPVASS(ph)PSR_		AASSSSPGSPVAS(0.224)S(0.769)PS(0.007)R	0	0	1	4	2	11967	11313	13496	12881	12228	5101.2	7588.2	9700.5	4801	4384.9
1828	10772;10773;10774;10775;10776;10777	Q92538	GBF1	AASSSSPGSPVASSPSR	17	Phospho (STY)	_AASSSSPGSPVAS(ph)SPSR_		AASSS(0.002)S(0.003)PGS(0.02)PVAS(0.478)S(0.478)PS(0.019)R	0	0	1	4	2	9547.1	10228	11180	11468	10999	5959.2	6992.8	8876.8	5608.7	6813.9
1829	10772;10773;10774;10775;10776;10777	Q92538	GBF1	AASSSSPGSPVASSPSR	17	Phospho (STY)	_AASSSSPGS(ph)PVASSPSR_		AASSS(0.009)S(0.244)PGS(0.732)PVAS(0.011)S(0.003)PSR	0	0	1	4	3	9454.4	8944.8	6773.1	9873.6	16169	6850.9	4359	5923.5	3725.1	5276.5
1830	10772;10773;10774;10775;10776;10777	Q92538	GBF1	AASSSSPGSPVASSPSR	17	Phospho (STY)	_AASSSSPGSPVAS(ph)SPSR_		AASSS(0.015)S(0.239)PGS(0.063)PVAS(0.339)S(0.339)PS(0.004)R	0	0	1	4	3	11686	10508	11516	7964.3	8075.7	4750.7	6166.7	8868.6	5019.3	3459
1831	10772;10773;10774;10775;10776;10777	Q92538	GBF1	AASSSSPGSPVASSPSR	17	Phospho (STY)	_AASSSSPGSPVAS(ph)SPSR_		AASSSSPGS(0.006)PVAS(0.556)S(0.378)PS(0.059)R	0	0	1	4	3
1832	10772;10773;10774;10775;10776;10777	Q92538	GBF1	AASSSSPGSPVASSPSR	17	Phospho (STY)	_AASSSSPGS(ph)PVASSPSR_		AAS(0.001)S(0.012)S(0.047)S(0.047)PGS(0.848)PVAS(0.023)S(0.023)PS(0.001)R	0	0	1	1	2	13267	14525	17048	11978	0	2303.6	0	0	2720	0
1833	10772;10773;10774;10775;10776;10777	Q92538	GBF1	AASSSSPGSPVASSPSR	17	Phospho (STY)	_AASSSSPGSPVASS(ph)PSR_		AASSSSPGS(0.001)PVAS(0.205)S(0.775)PS(0.018)R	0	0	1	1	2	25458	24649	25301	24272	0	2533.9	0	1338.2	2884.6	0
1834	10772;10773;10774;10775;10776;10777	Q92538	GBF1	AASSSSPGSPVASSPSR	17	Phospho (STY)	_AASSSS(ph)PGSPVASSPSR_		AASS(0.002)S(0.103)S(0.554)PGS(0.086)PVAS(0.124)S(0.124)PS(0.007)R	0	0	1	1	2	13932	14445	15600	15369	0	2836.5	0	0	2804.9	1780.1
1835	10772;10773;10774;10775;10776;10777	Q92538	GBF1	AASSSSPGSPVASSPSR	17	Phospho (STY)	_AASSS(ph)SPGSPVASSPSR_		AAS(0.009)S(0.041)S(0.773)S(0.138)PGS(0.036)PVAS(0.002)S(0.001)PSR	0	0	1	1	2	16661	16310	15076	15195	0	3688.6	0	0	2670.3	970.69
1836	10772;10773;10774;10775;10776;10777	Q92538	GBF1	AASSSSPGSPVASSPSR	17	Phospho (STY)	_AASSSSPGS(ph)PVASSPSR_		AASSSSPGS(0.982)PVAS(0.017)S(0.001)PSR	0	0	1	1	3	26114	22394	24525	24460	0	3938.5	0	1243.6	2678.5	2401.4
1837	10772;10773;10774;10775;10776;10777	Q92538	GBF1	AASSSSPGSPVASSPSR	17	Phospho (STY)	_AASSSSPGSPVASS(ph)PSR_		AASSSSPGSPVAS(0.051)S(0.942)PS(0.007)R	0	0	1	1	3	22509	21637	26529	22934	0	2816.1	0	2127.1	2828.2	1717.2
1838	10772;10773;10774;10775;10776;10777	Q92538	GBF1	AASSSSPGSPVASSPSR	17	Phospho (STY)	_AASSSS(ph)PGSPVASSPSR_		AASS(0.002)S(0.125)S(0.702)PGS(0.151)PVAS(0.01)S(0.01)PS(0.001)R	0	0	1	1	3	11979	11491	11094	12760	0	2606.7	0	0	2209.2	1300.5
1839	10772;10773;10774;10775;10776;10777	Q92538	GBF1	AASSSSPGSPVASSPSR	17	Phospho (STY)	_AASS(ph)SSPGSPVASSPSR_		AAS(0.003)S(0.544)S(0.439)S(0.012)PGS(0.002)PVASSPSR	0	0	1	1	3	18862	15355	19164	14478	385.26	2858.8	0	955.33	3093.6	1012.2
1840	10772;10773;10774;10775;10776;10777	Q92538	GBF1	AASSSSPGSPVASSPSR	17	Phospho (STY)	_AASSSSPGS(ph)PVASSPSR_		AASSSS(0.002)PGS(0.994)PVAS(0.003)SPSR	0	0	1	2	2	10732	8435.1	9311.8	10864	0	0	0	0	0	1870.6
1841	10772;10773;10774;10775;10776;10777	Q92538	GBF1	AASSSSPGSPVASSPSR	17	Phospho (STY)	_AASSSSPGSPVAS(ph)SPSR_		AASSS(0.001)S(0.002)PGS(0.038)PVAS(0.465)S(0.465)PS(0.028)R	0	0	1	2	2	15173	13754	13927	16025	121.81	60.372	1675.8	0	0	1948.9
1842	10772;10773;10774;10775;10776;10777	Q92538	GBF1	AASSSSPGSPVASSPSR	17	Phospho (STY)	_AASSS(ph)SPGSPVASSPSR_		AAS(0.034)S(0.149)S(0.689)S(0.128)PGS(0.001)PVASSPSR	0	0	1	2	2
1843	10772;10773;10774;10775;10776;10777	Q92538	GBF1	AASSSSPGSPVASSPSR	17	Phospho (STY)	_AASSSSPGS(ph)PVASSPSR_		AASSS(0.001)S(0.012)PGS(0.969)PVAS(0.014)S(0.004)PSR	0	0	1	2	3	14822	16573	15208	16559	0	94.707	1332.5	0	0	0
1844	10772;10773;10774;10775;10776;10777	Q92538	GBF1	AASSSSPGSPVASSPSR	17	Phospho (STY)	_AASSSSPGSPVAS(ph)SPSR_		AASSSSPGSPVAS(0.631)S(0.361)PS(0.007)R	0	0	1	2	3	19896	19522	28161	26090	0	0	2370.5	0	0	1137.5
1845	10772;10773;10774;10775;10776;10777	Q92538	GBF1	AASSSSPGSPVASSPSR	17	Phospho (STY)	_AASSSSPGS(ph)PVASSPSR_		AASSS(0.002)S(0.155)PGS(0.732)PVAS(0.054)S(0.054)PS(0.003)R	0	0	1	2	3	14928	14353	16026	14245	0	119.86	1675	1312.2	0	2173.9
1846	10772;10773;10774;10775;10776;10777	Q92538	GBF1	AASSSSPGSPVASSPSR	17	Phospho (STY)	_AASSS(ph)SPGSPVASSPSR_		AAS(0.016)S(0.061)S(0.875)S(0.015)PGS(0.018)PVAS(0.006)S(0.008)PS(0.001)R	0	0	1	2	3	14070	14151	15052	17590	0	0	2372.5	1944.4	0	4226.3
1847	10772;10773;10774;10775;10776;10777	Q92538	GBF1	AASSSSPGSPVASSPSR	17	Phospho (STY)	_AASSSS(ph)PGSPVASSPSR_		AASS(0.002)S(0.026)S(0.485)PGS(0.485)PVAS(0.001)SPSR	0	0	1	2	3
1848	10772;10773;10774;10775;10776;10777	Q92538	GBF1	AASSSSPGSPVASSPSR	17	2 Phospho (STY)	_AASSS(ph)S(ph)PGSPVASSPSR_		AAS(0.062)S(0.193)S(0.705)S(0.466)PGS(0.42)PVAS(0.106)S(0.037)PS(0.011)R	0	0	2	3	2	9698.1	7149.1	9258.5	8812.2	0	1566.1	2033.6	0	0	3992.4
1849	10772;10773;10774;10775;10776;10777	Q92538	GBF1	AASSSSPGSPVASSPSR	17	2 Phospho (STY)	_AASSS(ph)SPGS(ph)PVASSPSR_		AAS(0.025)S(0.444)S(0.526)S(0.458)PGS(0.541)PVAS(0.003)S(0.003)PSR	0	0	2	3	2
1850	10772;10773;10774;10775;10776;10777	Q92538	GBF1	AASSSSPGSPVASSPSR	17	2 Phospho (STY)	_AASSS(ph)S(ph)PGSPVASSPSR_		AAS(0.001)S(0.024)S(0.805)S(0.746)PGS(0.384)PVAS(0.026)S(0.014)PS(0.001)R	0	0	2	1	2	17930	15851	17077	20050	0	2661.7	0	1969.3	4814.5	0
1851	10772;10773;10774;10775;10776;10777	Q92538	GBF1	AASSSSPGSPVASSPSR	17	2 Phospho (STY)	_AASSS(ph)S(ph)PGSPVASSPSR_		AAS(0.086)S(0.239)S(0.683)S(0.517)PGS(0.424)PVAS(0.024)S(0.023)PS(0.004)R	0	0	2	2	2	8900.5	7268.6	10462	10682	0	0	3032.6	0	0	2047
1852	7856;7857	Q66K74	MAP1S	AASSVPNLK	9	Phospho (STY)	_AAS(ph)SVPNLK_		AAS(0.5)S(0.5)VPNLK	0	0	1	4	5	24657	24238	29278	30112	39796	31091	44895	44024	41684	35741
1853	6478;17990	Q15032	R3HDM1	AASTDLGAGETVVGK	15	Phospho (STY)	_AAS(ph)TDLGAGETVVGK_		AAS(0.5)T(0.5)DLGAGETVVGK	0	0	1	3	3	31079	32032	34187	37552	245.3	539.05	0	887.48	0	38811
1854	6478;17990	Q15032	R3HDM1	AASTDLGAGETVVGK	15	Phospho (STY)	_AAST(ph)DLGAGETVVGK_		AAS(0.449)T(0.551)DLGAGETVVGK	0	0	1	4	2	18820	19896	17548	19308	56089	32376	42467	40916	37825	21587
1855	6478;17990	Q15032	R3HDM1	AASTDLGAGETVVGK	15	Phospho (STY)	_AAST(ph)DLGAGETVVGK_		AAS(0.449)T(0.551)DLGAGETVVGK	0	0	1	4	3	17532	16488	26744	26772	150100	85410	86853	91188	99391	46866
1856	15527;20006	Q9Y2D9	ZNF652	AASVAAATTSPTPR	14	Phospho (STY)	_AASVAAATTS(ph)PTPR_		AASVAAAT(0.05)T(0.38)S(0.522)PT(0.048)PR	0	0	1	3	3	158990	156270	172110	173270	0	1854.9	10741	3890.7	3553.6	22401
1857	15527;20006	Q9Y2D9	ZNF652	AASVAAATTSPTPR	14	Phospho (STY)	_AASVAAATTS(ph)PTPR_		AASVAAAT(0.039)T(0.373)S(0.531)PT(0.057)PR	0	0	1	4	2	150320	146940	159170	175810	14056	19560	22345	18528	14712	14799
1858	15527;20006	Q9Y2D9	ZNF652	AASVAAATTSPTPR	14	Phospho (STY)	_AASVAAATTS(ph)PTPR_		AASVAAAT(0.2)T(0.295)S(0.492)PT(0.014)PR	0	0	1	4	3	173520	160690	173700	201610	24979	26570	26715	34235	28850	30064
1859	15527;20006	Q9Y2D9	ZNF652	AASVAAATTSPTPR	14	Phospho (STY)	_AASVAAATT(ph)SPTPR_		AAS(0.001)VAAAT(0.122)T(0.594)S(0.267)PT(0.017)PR	0	0	1	4	3
1860	15527;20006	Q9Y2D9	ZNF652	AASVAAATTSPTPR	14	Phospho (STY)	_AASVAAATTS(ph)PTPR_		AASVAAAT(0.009)T(0.062)S(0.922)PT(0.007)PR	0	0	1	4	4	51818	51219	51362	57921	17509	18336	17816	23041	16991	21925
1861	15527;20006	Q9Y2D9	ZNF652	AASVAAATTSPTPR	14	Phospho (STY)	_AASVAAATTS(ph)PTPR_		AASVAAAT(0.019)T(0.079)S(0.883)PT(0.019)PR	0	0	1	4	4
1862	15527;20006	Q9Y2D9	ZNF652	AASVAAATTSPTPR	14	Phospho (STY)	_AASVAAATTS(ph)PTPR_		AASVAAAT(0.039)T(0.406)S(0.506)PT(0.049)PR	0	0	1	1	2
1863	15527;20006	Q9Y2D9	ZNF652	AASVAAATTSPTPR	14	Phospho (STY)	_AASVAAATT(ph)SPTPR_		AAS(0.001)VAAAT(0.136)T(0.481)S(0.369)PT(0.013)PR	0	0	1	1	3
1864	15527;20006	Q9Y2D9	ZNF652	AASVAAATTSPTPR	14	Phospho (STY)	_AASVAAATTS(ph)PTPR_		AASVAAAT(0.099)T(0.215)S(0.472)PT(0.215)PR	0	0	1	2	2	119720	126560	138060	148360	0	434.56	12326	2436.7	1771.1	8278.5
1865	15527;20006	Q9Y2D9	ZNF652	AASVAAATTSPTPR	14	Phospho (STY)	_AASVAAATTS(ph)PTPR_		AASVAAAT(0.05)T(0.402)S(0.487)PT(0.062)PR	0	0	1	2	3	164100	150160	163280	181190	0	2694.8	11162	5076.1	1226.2	11753
1866	6759	Q15772	SPEG	AASVELPQR	9	Phospho (STY)	_AAS(ph)VELPQR_		AAS(1)VELPQR	0	0	1	4	4	47170	48756	45611	46448	32352	28241	43236	47469	41717	39071
1867	12697	Q9C073	FAM117A	AASVPCSVAPEK	12	Phospho (STY)	_AAS(ph)VPCSVAPEK_		AAS(0.999)VPCS(0.001)VAPEK	0	0	1	4	3	32774	26491	31654	31627	78632	55372	61203	52058	69743	49707
1868	12697	Q9C073	FAM117A	AASVPCSVAPEK	12	Phospho (STY)	_AAS(ph)VPCSVAPEK_		AAS(0.999)VPCS(0.001)VAPEK	0	0	1	4	4	28297	27036	32046	28828	57380	43265	45965	44858	54552	39045
1869	12697	Q9C073	FAM117A	AASVPCSVAPEK	12	Phospho (STY)	_AAS(ph)VPCSVAPEK_		AAS(0.998)VPCS(0.002)VAPEK	0	0	1	1	3	46379	39204	41764	50607	569.74	6546.1	2218.8	2880	38812	6838.5
1870	6052;17866;17867	Q14126	DSG2	AASYTEEDENHTAK	14	Phospho (STY)	_AASYTEEDENHT(ph)AK_		AASYTEEDENHT(1)AK	0	0	1	2	6	160860	150620	180050	175100	0	0	44717	6353.7	2732.8	34651
1871	6052;17866;17867	Q14126	DSG2	AASYTEEDENHTAK	14	Phospho (STY)	_AASYT(ph)EEDENHTAK_		AAS(0.015)YT(0.985)EEDENHTAK	0	0	1	2	6	384710	367780	429470	437460	1051.8	13471	57578	7958.7	5081.8	54223
1872	6052;17866;17867	Q14126	DSG2	AASYTEEDENHTAK	14	Phospho (STY)	_AASYTEEDENHT(ph)AK_		AASYTEEDENHT(1)AK	0	0	1	3	4	38141	38503	38945	42769	0	1931.2	14582	4211.8	1785.3	21519
1873	6052;17866;17867	Q14126	DSG2	AASYTEEDENHTAK	14	Phospho (STY)	_AAS(ph)YTEEDENHTAK_		AAS(0.899)Y(0.007)T(0.094)EEDENHTAK	0	0	1	3	4	24924	22980	28062	29141	1255.6	3971.4	4814.6	3922	1289.7	17387
1874	6052;17866;17867	Q14126	DSG2	AASYTEEDENHTAK	14	Phospho (STY)	_AASYT(ph)EEDENHTAK_		AAS(0.018)YT(0.966)EEDENHT(0.016)AK	0	0	1	3	4	138460	133870	148980	150720	0	6496.5	31016	10873	3703.8	35574
1875	6052;17866;17867	Q14126	DSG2	AASYTEEDENHTAK	14	Phospho (STY)	_AASYTEEDENHT(ph)AK_		AASYTEEDENHT(1)AK	0	0	1	3	5	48295	47526	51751	50859	1783.4	3199.5	9442.8	4030.6	1178.1	21772
1876	6052;17866;17867	Q14126	DSG2	AASYTEEDENHTAK	14	Phospho (STY)	_AASYT(ph)EEDENHTAK_		AAS(0.013)YT(0.987)EEDENHTAK	0	0	1	3	5	241350	217870	258470	256140	0	3352.8	43857	16354	4564	39094
1877	6052;17866;17867	Q14126	DSG2	AASYTEEDENHTAK	14	Phospho (STY)	_AAS(ph)YTEEDENHTAK_		AAS(0.96)Y(0.002)T(0.038)EEDENHTAK	0	0	1	3	5	32327	33466	40359	39676	0	2790.9	16773	6511.9	1983.3	42732
1878	6052;17866;17867	Q14126	DSG2	AASYTEEDENHTAK	14	Phospho (STY)	_AASYTEEDENHT(ph)AK_		AASYTEEDENHT(1)AK	0	0	1	3	6	108440	97064	120950	118480	0	3174.9	21621	7771.8	3940.8	51143
1879	6052;17866;17867	Q14126	DSG2	AASYTEEDENHTAK	14	Phospho (STY)	_AASYT(ph)EEDENHTAK_		AAS(0.161)YT(0.839)EEDENHTAK	0	0	1	3	6	176220	164350	190490	186720	0	3287	29773	8447.2	2966.1	40379
1880	6052;17866;17867	Q14126	DSG2	AASYTEEDENHTAK	14	Phospho (STY)	_AASYT(ph)EEDENHTAK_		AAS(0.017)YT(0.982)EEDENHT(0.001)AK	0	0	1	4	3	30493	33826	38424	41113	16430	13023	11212	14929	18497	18788
1881	6052;17866;17867	Q14126	DSG2	AASYTEEDENHTAK	14	Phospho (STY)	_AASYTEEDENHT(ph)AK_		AASY(0.001)T(0.003)EEDENHT(0.997)AK	0	0	1	4	4	9658.8	11605	15091	14295	6643.9	6023.8	4362.5	2385.3	5296.5	5921
1882	6052;17866;17867	Q14126	DSG2	AASYTEEDENHTAK	14	Phospho (STY)	_AAS(ph)YTEEDENHTAK_		AAS(0.845)Y(0.01)T(0.146)EEDENHTAK	0	0	1	4	4	25239	22537	27495	26305	9473.4	9549.7	7409	12603	12604	8741.9
1883	6052;17866;17867	Q14126	DSG2	AASYTEEDENHTAK	14	Phospho (STY)	_AASYT(ph)EEDENHTAK_		AAS(0.004)YT(0.994)EEDENHT(0.001)AK	0	0	1	4	4	124970	113070	142210	141480	57388	33607	42191	74429	66087	59375
1884	6052;17866;17867	Q14126	DSG2	AASYTEEDENHTAK	14	Phospho (STY)	_AASYTEEDENHT(ph)AK_		AASYTEEDENHT(1)AK	0	0	1	4	5	50185	42754	60101	55543	16177	19343	15261	17046	19908	17619
1885	6052;17866;17867	Q14126	DSG2	AASYTEEDENHTAK	14	Phospho (STY)	_AASYT(ph)EEDENHTAK_		AAS(0.015)YT(0.985)EEDENHTAK	0	0	1	4	5	44732	42261	47473	50376	21913	14221	16218	28650	25947	23139
1886	6052;17866;17867	Q14126	DSG2	AASYTEEDENHTAK	14	Phospho (STY)	_AAS(ph)YTEEDENHTAK_		AAS(0.943)Y(0.018)T(0.039)EEDENHTAK	0	0	1	4	5	34221	30404	37265	36724	14312	11607	12181	17592	25094	14512
1887	6052;17866;17867	Q14126	DSG2	AASYTEEDENHTAK	14	Phospho (STY)	_AASYTEEDENHT(ph)AK_		AASYTEEDENHT(1)AK	0	0	1	4	6	43291	40086	48920	46597	55308	48226	38214	39686	27592	36535
1888	6052;17866;17867	Q14126	DSG2	AASYTEEDENHTAK	14	Phospho (STY)	_AAS(ph)YTEEDENHTAK_		AAS(0.737)YT(0.263)EEDENHTAK	0	0	1	4	6	184960	177160	198370	202570	75613	41519	60046	95862	88073	81454
1889	6052;17866;17867	Q14126	DSG2	AASYTEEDENHTAK	14	Phospho (STY)	_AAS(ph)YTEEDENHTAK_		AAS(0.818)Y(0.001)T(0.18)EEDENHT(0.001)AK	0	0	1	1	3	28148	30040	35352	35110	6920.7	9789.9	2989.7	7226.8	12911	8454.7
1890	6052;17866;17867	Q14126	DSG2	AASYTEEDENHTAK	14	Phospho (STY)	_AASYTEEDENHT(ph)AK_		AASYTEEDENHT(1)AK	0	0	1	1	4	59033	57386	69750	66132	1827.3	11076	4506.6	5919.3	12051	34517
1891	6052;17866;17867	Q14126	DSG2	AASYTEEDENHTAK	14	Phospho (STY)	_AASYTEEDENHT(ph)AK_		AASYT(0.009)EEDENHT(0.991)AK	0	0	1	1	4	52127	50728	60301	55321	337.07	21376	2116.2	6455.6	12006	7641.3
1892	6052;17866;17867	Q14126	DSG2	AASYTEEDENHTAK	14	Phospho (STY)	_AAS(ph)YTEEDENHTAK_		AAS(0.971)Y(0.014)T(0.014)EEDENHTAK	0	0	1	1	4	18975	14955	26548	21386	2142.4	7875.7	859.46	3230.7	4848.2	4018.8
1893	6052;17866;17867	Q14126	DSG2	AASYTEEDENHTAK	14	Phospho (STY)	_AASYTEEDENHT(ph)AK_		AASYTEEDENHT(1)AK	0	0	1	1	5	115450	104120	127410	126480	3020.2	20202	4582	7996.2	15037	21152
1894	6052;17866;17867	Q14126	DSG2	AASYTEEDENHTAK	14	Phospho (STY)	_AASYT(ph)EEDENHTAK_		AAS(0.079)YT(0.919)EEDENHT(0.001)AK	0	0	1	1	5	43361	44904	53011	56929	732.57	14604	3500.9	7371.1	13254	6904.9
1895	6052;17866;17867	Q14126	DSG2	AASYTEEDENHTAK	14	Phospho (STY)	_AAS(ph)YTEEDENHTAK_		AAS(0.753)Y(0.048)T(0.197)EEDENHT(0.001)AK	0	0	1	1	5	18643	16017	20511	20597	1525.8	7064.6	1395.4	5044.6	7520.7	4301.5
1896	6052;17866;17867	Q14126	DSG2	AASYTEEDENHTAK	14	Phospho (STY)	_AASYTEEDENHT(ph)AK_		AASYTEEDENHT(1)AK	0	0	1	1	6	233800	223210	270960	244890	0	39732	11112	21434	40886	31305
1897	6052;17866;17867	Q14126	DSG2	AASYTEEDENHTAK	14	Phospho (STY)	_AASYT(ph)EEDENHTAK_		AAS(0.018)YT(0.982)EEDENHTAK	0	0	1	1	6	329150	303330	345810	334490	0	72048	10728	29962	62133	38287
1898	6052;17866;17867	Q14126	DSG2	AASYTEEDENHTAK	14	Phospho (STY)	_AAS(ph)YTEEDENHTAK_		AAS(0.86)Y(0.111)T(0.029)EEDENHTAK	0	0	1	1	6	85906	90825	106060	99696	1675.9	29410	5643.4	9035.2	20017	13737
1899	6052;17866;17867	Q14126	DSG2	AASYTEEDENHTAK	14	Phospho (STY)	_AASYTEEDENHT(ph)AK_		AASYTEEDENHT(1)AK	0	0	1	2	4	45056	43559	48707	53737	1105.5	2210.7	8622	2964.2	933.17	6382
1900	6052;17866;17867	Q14126	DSG2	AASYTEEDENHTAK	14	Phospho (STY)	_AASYT(ph)EEDENHTAK_		AAS(0.008)YT(0.762)EEDENHT(0.23)AK	0	0	1	2	4	50902	49305	62915	58481	1405.3	3223.4	11034	2840.3	0	12337
1901	6052;17866;17867	Q14126	DSG2	AASYTEEDENHTAK	14	Phospho (STY)	_AASYTEEDENHT(ph)AK_		AASYTEEDENHT(1)AK	0	0	1	2	5	62151	62852	70035	67979	1159.2	2294.4	13401	1591.3	1608.4	10288
1902	6052;17866;17867	Q14126	DSG2	AASYTEEDENHTAK	14	Phospho (STY)	_AASYT(ph)EEDENHTAK_		AAS(0.017)YT(0.983)EEDENHTAK	0	0	1	2	5	135170	142590	157450	144980	0	1269.3	25346	3786	905.84	26901
1903	6052;17866;17867	Q14126	DSG2	AASYTEEDENHTAK	14	Phospho (STY)	_AAS(ph)YTEEDENHTAK_		AAS(0.942)Y(0.004)T(0.055)EEDENHTAK	0	0	1	2	5	17981	15531	19013	20372	1517.2	961.59	5770.9	2763.2	1544.9	6071.8
1904	6052;17866;17867	Q14126	DSG2	AASYTEEDENHTAK	14	Phospho (STY)	_AASYTEEDENHT(ph)AK_		AASYTEEDENHT(1)AK	0	0	1	2	5
1905	11154;11155;19007	Q96B36	AKT1S1	AATAARPPAPPPAPQPPSPTPSPPRPTLAR	30	Phospho (STY)	_AATAARPPAPPPAPQPPS(ph)PTPSPPRPTLAR_		AATAARPPAPPPAPQPPS(0.932)PT(0.063)PS(0.005)PPRPTLAR	0	0	1	2	6	63261	65409	70434	71528	662.01	2538.4	8309.2	947.94	0	7188.6
1906	11154;11155;19007	Q96B36	AKT1S1	AATAARPPAPPPAPQPPSPTPSPPRPTLAR	30	Phospho (STY)	_AATAARPPAPPPAPQPPS(ph)PTPSPPRPTLAR_		AATAARPPAPPPAPQPPS(0.988)PT(0.012)PS(0.001)PPRPTLAR	0	0	1	4	6	31985	35010	40955	36781	79793	10476	28333	50330	22592	17668
1907	11154;11155;19007	Q96B36	AKT1S1	AATAARPPAPPPAPQPPSPTPSPPRPTLAR	30	Phospho (STY)	_AATAARPPAPPPAPQPPS(ph)PTPSPPRPTLAR_		AATAARPPAPPPAPQPPS(0.904)PT(0.089)PS(0.007)PPRPTLAR	0	0	1	1	6	65753	68555	83869	78711	1061.1	8672	0	2534.2	9734.2	4943
1908	11154;11155;19007	Q96B36	AKT1S1	AATAARPPAPPPAPQPPSPTPSPPRPTLAR	30	2 Phospho (STY)	_AATAARPPAPPPAPQPPS(ph)PT(ph)PSPPRPTLAR_		AATAARPPAPPPAPQPPS(0.991)PT(0.503)PS(0.502)PPRPT(0.004)LAR	0	0	2	2	6	195870	188490	233260	226140	0	4368.7	0	0	0	3860.6
1909	11154;11155;19007	Q96B36	AKT1S1	AATAARPPAPPPAPQPPSPTPSPPRPTLAR	30	2 Phospho (STY)	_AATAARPPAPPPAPQPPS(ph)PT(ph)PSPPRPTLAR_		AATAARPPAPPPAPQPPS(0.962)PT(0.557)PS(0.478)PPRPT(0.003)LAR	0	0	2	2	7	66299	67187	70689	69221	0	0	1173.3	1872.9	0	3156.2
1910	11154;11155;19007	Q96B36	AKT1S1	AATAARPPAPPPAPQPPSPTPSPPRPTLAR	30	2 Phospho (STY)	_AATAARPPAPPPAPQPPS(ph)PTPS(ph)PPRPTLAR_		AATAARPPAPPPAPQPPS(0.737)PT(0.524)PS(0.734)PPRPT(0.006)LAR	0	0	2	2	7	57681	56916	71385	68753	0	350.18	3976.6	0	0	3151.4
1911	11154;11155;19007	Q96B36	AKT1S1	AATAARPPAPPPAPQPPSPTPSPPRPTLAR	30	2 Phospho (STY)	_AATAARPPAPPPAPQPPS(ph)PTPS(ph)PPRPTLAR_		AATAARPPAPPPAPQPPS(0.992)PT(0.033)PS(0.975)PPRPTLAR	0	0	2	3	6	77350	80416	87668	96629	0	1057.1	0	811.28	0	12551
1912	11154;11155;19007	Q96B36	AKT1S1	AATAARPPAPPPAPQPPSPTPSPPRPTLAR	30	2 Phospho (STY)	_AATAARPPAPPPAPQPPS(ph)PTPS(ph)PPRPTLAR_		AATAARPPAPPPAPQPPS(0.981)PT(0.034)PS(0.981)PPRPT(0.004)LAR	0	0	2	3	7	74746	77808	88419	96982	0	1790.3	1080.6	0	0	11786
1913	11154;11155;19007	Q96B36	AKT1S1	AATAARPPAPPPAPQPPSPTPSPPRPTLAR	30	2 Phospho (STY)	_AATAARPPAPPPAPQPPS(ph)PTPS(ph)PPRPTLAR_		AAT(0.003)AARPPAPPPAPQPPS(0.865)PT(0.421)PS(0.684)PPRPT(0.028)LAR	0	0	2	3	7	53031	56626	60165	60930	101.93	2686.6	3111.2	1379.4	0	18687
1914	11154;11155;19007	Q96B36	AKT1S1	AATAARPPAPPPAPQPPSPTPSPPRPTLAR	30	2 Phospho (STY)	_AATAARPPAPPPAPQPPS(ph)PTPS(ph)PPRPTLAR_		AATAARPPAPPPAPQPPS(0.917)PT(0.1)PS(0.983)PPRPTLAR	0	0	2	4	6	85899	73923	104810	107520	251240	8726.7	37929	97558	36932	16920
1915	11154;11155;19007	Q96B36	AKT1S1	AATAARPPAPPPAPQPPSPTPSPPRPTLAR	30	2 Phospho (STY)	_AATAARPPAPPPAPQPPS(ph)PTPS(ph)PPRPTLAR_		AATAARPPAPPPAPQPPS(0.804)PT(0.558)PS(0.634)PPRPT(0.004)LAR	0	0	2	4	7	51326	45242	56481	62397	119560	14534	25265	54144	27669	17278
1916	11154;11155;19007	Q96B36	AKT1S1	AATAARPPAPPPAPQPPSPTPSPPRPTLAR	30	2 Phospho (STY)	_AATAARPPAPPPAPQPPS(ph)PTPS(ph)PPRPTLAR_		AATAARPPAPPPAPQPPS(0.865)PT(0.148)PS(0.982)PPRPT(0.005)LAR	0	0	2	4	7	68019	49374	66209	72213	129740	18025	37674	66365	38568	19844
1917	11154;11155;19007	Q96B36	AKT1S1	AATAARPPAPPPAPQPPSPTPSPPRPTLAR	30	2 Phospho (STY)	_AATAARPPAPPPAPQPPS(ph)PTPS(ph)PPRPTLAR_		AATAARPPAPPPAPQPPS(0.975)PT(0.029)PS(0.995)PPRPTLAR	0	0	2	1	6	129980	145360	164530	159430	0	5560.6	0	0	3008.8	0
1918	11154;11155;19007	Q96B36	AKT1S1	AATAARPPAPPPAPQPPSPTPSPPRPTLAR	30	2 Phospho (STY)	_AATAARPPAPPPAPQPPS(ph)PTPS(ph)PPRPTLAR_		AATAARPPAPPPAPQPPS(0.912)PT(0.174)PS(0.883)PPRPT(0.032)LAR	0	0	2	1	7	72091	77115	92386	84673	0	4514.8	0	1038.2	4357.3	1688.4
1919	11154;11155;19007	Q96B36	AKT1S1	AATAARPPAPPPAPQPPSPTPSPPRPTLAR	30	2 Phospho (STY)	_AATAARPPAPPPAPQPPS(ph)PTPS(ph)PPRPTLAR_		AATAARPPAPPPAPQPPS(0.745)PT(0.33)PS(0.881)PPRPT(0.045)LAR	0	0	2	1	7	51389	49810	61379	58265	0	10877	939.34	1882.3	8058	2658.7
1920	15055	Q9ULW3	ABT1	AATEQEPLEGTEQTLDAEEEQEESEEAACGSK	32	Phospho (STY)	_AATEQEPLEGTEQTLDAEEEQEES(ph)EEAACGSK_		AATEQEPLEGT(0.006)EQT(0.054)LDAEEEQEES(0.939)EEAACGS(0.001)K	0	0	1	1	2	21912	19389	26952	22997	0	2186.3	0	0	0	0
1921	15055	Q9ULW3	ABT1	AATEQEPLEGTEQTLDAEEEQEESEEAACGSK	32	Phospho (STY)	_AATEQEPLEGTEQTLDAEEEQEES(ph)EEAACGSK_		AATEQEPLEGT(0.122)EQT(0.358)LDAEEEQEES(0.518)EEAACGS(0.002)K	0	0	1	2	2	20836	22471	23073	22335	0	280.32	0	0	0	0
1922	9872;9873;9874	Q8N9M1	C19orf47	AATESVPCSPSPLAGEIR	18	Phospho (STY)	_AATESVPCS(ph)PSPLAGEIR_		AATES(0.001)VPCS(0.778)PS(0.222)PLAGEIR	0	0	1	3	2	15926	16349	21861	18576	444.72	709.47	1103.8	0	0	10310
1923	9872;9873;9874	Q8N9M1	C19orf47	AATESVPCSPSPLAGEIR	18	Phospho (STY)	_AATESVPCS(ph)PSPLAGEIR_		AATES(0.003)VPCS(0.994)PS(0.003)PLAGEIR	0	0	1	3	3	32459	30764	34871	44651	0	752.85	1409.1	546.01	0	17579
1924	9872;9873;9874	Q8N9M1	C19orf47	AATESVPCSPSPLAGEIR	18	Phospho (STY)	_AATESVPCSPS(ph)PLAGEIR_		AATES(0.003)VPCS(0.22)PS(0.776)PLAGEIR	0	0	1	4	2	20110	18986	25035	26890	19143	7481.3	13365	18563	12443	10430
1925	9872;9873;9874	Q8N9M1	C19orf47	AATESVPCSPSPLAGEIR	18	Phospho (STY)	_AATESVPCS(ph)PSPLAGEIR_		AAT(0.002)ES(0.016)VPCS(0.717)PS(0.265)PLAGEIR	0	0	1	4	3	30075	26933	31419	30139	26289	11197	15231	18806	16105	8801.9
1926	9872;9873;9874	Q8N9M1	C19orf47	AATESVPCSPSPLAGEIR	18	Phospho (STY)	_AATESVPCS(ph)PSPLAGEIR_		AAT(0.001)ES(0.014)VPCS(0.904)PS(0.08)PLAGEIR	0	0	1	1	1	15022	15776	18051	19907	0	1543	0	0	1709.8	0
1927	9872;9873;9874	Q8N9M1	C19orf47	AATESVPCSPSPLAGEIR	18	Phospho (STY)	_AATESVPCS(ph)PSPLAGEIR_		AATES(0.003)VPCS(0.962)PS(0.035)PLAGEIR	0	0	1	1	2	16890	15457	20961	19369	0	1831.6	0	978.21	1840.8	0
1928	9872;9873;9874	Q8N9M1	C19orf47	AATESVPCSPSPLAGEIR	18	Phospho (STY)	_AATESVPCS(ph)PSPLAGEIR_		AATES(0.006)VPCS(0.983)PS(0.011)PLAGEIR	0	0	1	1	3	31053	31181	36968	32141	0	3640.1	0	899.16	2856.2	1083.9
1929	9872;9873;9874	Q8N9M1	C19orf47	AATESVPCSPSPLAGEIR	18	Phospho (STY)	_AATESVPCS(ph)PSPLAGEIR_		AAT(0.001)ES(0.006)VPCS(0.989)PS(0.004)PLAGEIR	0	0	1	1	3	35158	33004	43144	39699	0	0	0	0	0	0
1930	9872;9873;9874	Q8N9M1	C19orf47	AATESVPCSPSPLAGEIR	18	Phospho (STY)	_AATESVPCSPS(ph)PLAGEIR_		AATESVPCS(0.1)PS(0.899)PLAGEIR	0	0	1	2	2	18650	16577	18732	19587	543.4	609.27	915.57	1172.5	0	1758.5
1931	9872;9873;9874	Q8N9M1	C19orf47	AATESVPCSPSPLAGEIR	18	Phospho (STY)	_AATES(ph)VPCSPSPLAGEIR_		AAT(0.032)ES(0.587)VPCS(0.363)PS(0.018)PLAGEIR	0	0	1	2	3	33233	27955	33164	29679	0	979.85	1454.6	0	0	1471.1
1932	20066	Q9Y3Q8	TSC22D4	AATPLPSLR	9	Phospho (STY)	_AAT(ph)PLPSLR_		AAT(0.995)PLPS(0.005)LR	0	0	1	4	4	49051	47339	56407	56716	92520	49383	104960	102180	110450	70897
1933	18734;18735	Q8N9Z2	CCDC71L	AATPTLTTFPTIR	13	Phospho (STY)	_AAT(ph)PTLTTFPTIR_		AAT(0.565)PT(0.432)LT(0.002)T(0.001)FPTIR	0	0	1	3	3	8717.1	8796	8991.8	13010	1499.1	280.15	0	0	0	1834.6
1934	18734;18735	Q8N9Z2	CCDC71L	AATPTLTTFPTIR	13	Phospho (STY)	_AATPT(ph)LTTFPTIR_		AAT(0.486)PT(0.51)LT(0.003)T(0.001)FPTIR	0	0	1	4	3	10096	7508.5	10171	6939.6	3932.7	1384.3	2447.9	2619.8	2497	0
1935	18734;18735	Q8N9Z2	CCDC71L	AATPTLTTFPTIR	13	Phospho (STY)	_AAT(ph)PTLTTFPTIR_		AAT(0.466)PT(0.466)LT(0.032)T(0.032)FPT(0.004)IR	0	0	1	4	4	28638	20651	28698	24240	8425.6	1643.9	2465.1	2902.7	5089.6	2476.6
1936	18734;18735	Q8N9Z2	CCDC71L	AATPTLTTFPTIR	13	Phospho (STY)	_AAT(ph)PTLTTFPTIR_		AAT(0.921)PT(0.075)LT(0.002)T(0.001)FPTIR	0	0	1	1	3
1937	18734;18735	Q8N9Z2	CCDC71L	AATPTLTTFPTIR	13	Phospho (STY)	_AAT(ph)PTLTTFPTIR_		AAT(0.715)PT(0.284)LT(0.001)TFPTIR	0	0	1	2	3	11047	10342	10516	10344	300.68	0	0	1221.3	0	0
1938	18734;18735	Q8N9Z2	CCDC71L	AATPTLTTFPTIR	13	Phospho (STY)	_AAT(ph)PTLTTFPTIR_		AAT(0.49)PT(0.49)LT(0.016)T(0.004)FPTIR	0	0	1	2	4	25741	23811	30766	33544	0	12.963	0	0	0	0
1939	19249;19250	Q99700	ATXN2	AATPTRPPSRPPSR	14	Phospho (STY)	_AAT(ph)PTRPPSRPPSR_		AAT(0.929)PT(0.071)RPPSRPPSR	0	0	1	2	7	53909	50610	53665	59106	871.52	712.73	41472	13219	1586.4	59529
1940	19249;19250	Q99700	ATXN2	AATPTRPPSRPPSR	14	Phospho (STY)	_AAT(ph)PTRPPSRPPSR_		AAT(0.923)PT(0.077)RPPSRPPSR	0	0	1	4	6	53752	47406	58500	55682	23775	28735	32240	29290	42920	33154
1941	19249;19250	Q99700	ATXN2	AATPTRPPSRPPSR	14	Phospho (STY)	_AATPT(ph)RPPSRPPSR_		AAT(0.43)PT(0.57)RPPSRPPSR	0	0	1	4	7	53071	45125	51860	52295	27787	33249	48257	35394	52797	42647
1942	19249;19250	Q99700	ATXN2	AATPTRPPSRPPSR	14	Phospho (STY)	_AAT(ph)PTRPPSRPPSR_		AAT(0.659)PT(0.336)RPPS(0.004)RPPS(0.001)R	0	0	1	4	7	29861	29712	36616	38012	18122	13702	26659	19971	29470	27669
1943	19249;19250	Q99700	ATXN2	AATPTRPPSRPPSR	14	Phospho (STY)	_AAT(ph)PTRPPSRPPSR_		AAT(0.876)PT(0.124)RPPSRPPSR	0	0	1	1	7	55269	50361	57046	61352	5689.5	43926	2714	11651	63560	20291
1944	9125;9126;18561;20432	Q86X29	LSR	AATSGVPSIYAPSTYAHLSPAK	22	Phospho (STY)	_AATSGVPSIYAPS(ph)TYAHLSPAK_		AATSGVPSIY(0.015)APS(0.765)T(0.125)Y(0.015)AHLS(0.08)PAK	0	0	1	2	6	91287	87250	95706	89663	0	713.31	2961.4	1093.7	0	2625.8
1945	9125;9126;18561;20432	Q86X29	LSR	AATSGVPSIYAPSTYAHLSPAK	22	Phospho (STY)	_AATSGVPSIYAPSTYAHLS(ph)PAK_		AATSGVPSIYAPS(0.002)T(0.002)Y(0.001)AHLS(0.996)PAK	0	0	1	2	6	36649	37950	39817	39800	0	307.02	2575.2	896.47	0	3454.7
1946	9125;9126;18561;20432	Q86X29	LSR	AATSGVPSIYAPSTYAHLSPAK	22	Phospho (STY)	_AATSGVPSIYAPS(ph)TYAHLSPAK_		AATSGVPSIY(0.011)APS(0.343)T(0.343)Y(0.283)AHLS(0.021)PAK	0	0	1	2	7	34896	34596	43942	39302	0	994.24	2058.1	0	0	1595.7
1947	9125;9126;18561;20432	Q86X29	LSR	AATSGVPSIYAPSTYAHLSPAK	22	Phospho (STY)	_AATSGVPSIYAPS(ph)TYAHLSPAK_		AATSGVPS(0.001)IY(0.058)APS(0.331)T(0.331)Y(0.278)AHLS(0.003)PAK	0	0	1	3	5	28244	24257	29795	29784	0	1413.3	0	0	0	2378.9
1948	9125;9126;18561;20432	Q86X29	LSR	AATSGVPSIYAPSTYAHLSPAK	22	Phospho (STY)	_AATSGVPSIYAPS(ph)TYAHLSPAK_		AATSGVPSIY(0.011)APS(0.342)T(0.342)Y(0.283)AHLS(0.022)PAK	0	0	1	3	6	46260	42975	50794	56760	0	963.02	1008.4	0	0	6922.9
1949	9125;9126;18561;20432	Q86X29	LSR	AATSGVPSIYAPSTYAHLSPAK	22	Phospho (STY)	_AATSGVPSIYAPSTYAHLS(ph)PAK_		AATSGVPSIY(0.009)APS(0.046)T(0.175)Y(0.011)AHLS(0.76)PAK	0	0	1	3	6	33569	37169	41594	38948	0	2098.4	2707	615.17	0	9098.6
1950	9125;9126;18561;20432	Q86X29	LSR	AATSGVPSIYAPSTYAHLSPAK	22	Phospho (STY)	_AATSGVPSIYAPSTYAHLS(ph)PAK_		AATSGVPSIY(0.004)APS(0.092)T(0.092)Y(0.289)AHLS(0.522)PAK	0	0	1	3	7	26449	27799	32676	36841	1081.5	331.59	0	0	0	4653
1951	9125;9126;18561;20432	Q86X29	LSR	AATSGVPSIYAPSTYAHLSPAK	22	Phospho (STY)	_AATSGVPSIYAPSTYAHLS(ph)PAK_		AATSGVPS(0.001)IY(0.165)APS(0.206)T(0.206)Y(0.165)AHLS(0.259)PAK	0	0	1	4	5	30793	32092	31737	34387	10300	3976.6	6726.2	5734	4148.6	1837.4
1952	9125;9126;18561;20432	Q86X29	LSR	AATSGVPSIYAPSTYAHLSPAK	22	Phospho (STY)	_AATSGVPSIYAPSTYAHLS(ph)PAK_		AATSGVPSIY(0.001)APS(0.01)T(0.01)Y(0.001)AHLS(0.978)PAK	0	0	1	4	5	14194	12894	16707	17899	10302	5990.1	4936	6206.3	5408.9	4185.3
1953	9125;9126;18561;20432	Q86X29	LSR	AATSGVPSIYAPSTYAHLSPAK	22	Phospho (STY)	_AATSGVPSIYAPS(ph)TYAHLSPAK_		AATSGVPSIY(0.012)APS(0.347)T(0.347)Y(0.29)AHLS(0.005)PAK	0	0	1	4	6	36862	35331	40534	41228	9908.4	4690.8	9733.1	6642.6	5293.7	5437
1954	9125;9126;18561;20432	Q86X29	LSR	AATSGVPSIYAPSTYAHLSPAK	22	Phospho (STY)	_AATSGVPSIYAPSTYAHLS(ph)PAK_		AATSGVPS(0.001)IY(0.062)APS(0.222)T(0.222)Y(0.041)AHLS(0.452)PAK	0	0	1	4	6	34794	33783	40457	39140	16036	6803.3	6615.1	8543.4	8719.1	8633.6
1955	9125;9126;18561;20432	Q86X29	LSR	AATSGVPSIYAPSTYAHLSPAK	22	Phospho (STY)	_AATSGVPSIYAPSTYAHLS(ph)PAK_		AATSGVPSIY(0.008)APS(0.23)T(0.23)Y(0.192)AHLS(0.339)PAK	0	0	1	1	5	41213	38871	59684	43077	0	2626.7	0	0	0	0
1956	9125;9126;18561;20432	Q86X29	LSR	AATSGVPSIYAPSTYAHLSPAK	22	Phospho (STY)	_AATSGVPSIYAPSTYAHLS(ph)PAK_		AATSGVPSIY(0.013)APS(0.222)T(0.222)Y(0.075)AHLS(0.468)PAK	0	0	1	1	5	16385	13901	18892	21100	321.86	2490.8	0	0	2756.4	1238.6
1957	9125;9126;18561;20432	Q86X29	LSR	AATSGVPSIYAPSTYAHLSPAK	22	Phospho (STY)	_AATSGVPSIY(ph)APSTYAHLSPAK_		AATSGVPSIY(0.377)APS(0.222)T(0.222)Y(0.175)AHLS(0.002)PAK	0	0	1	1	6	64276	67242	87313	79189	892.04	5512.2	0	1081.6	3972	1700.9
1958	9125;9126;18561;20432	Q86X29	LSR	AATSGVPSIYAPSTYAHLSPAK	22	Phospho (STY)	_AATSGVPSIYAPSTYAHLS(ph)PAK_		AATSGVPSIYAPS(0.013)T(0.032)Y(0.003)AHLS(0.952)PAK	0	0	1	1	6	43131	41700	58656	52135	414.39	8231.8	3777.8	1223.8	6623.4	2445
1959	9125;9126;18561;20432	Q86X29	LSR	AATSGVPSIYAPSTYAHLSPAK	22	Phospho (STY)	_AATSGVPSIYAPS(ph)TYAHLSPAK_		AATSGVPSIY(0.013)APS(0.345)T(0.345)Y(0.276)AHLS(0.022)PAK	0	0	1	2	5	33918	34485	34780	32126	0	0	0	0	0	0
1960	9448;18641	Q8IXZ2	ZC3H3	AATSPAPGPSDATAR	15	Phospho (STY)	_AAT(ph)SPAPGPSDATAR_		AAT(0.499)S(0.499)PAPGPS(0.001)DATAR	0	0	1	3	3	16635	17747	18182	20862	977.92	1521.9	4811.6	2721.7	0	8857.6
1961	9448;18641	Q8IXZ2	ZC3H3	AATSPAPGPSDATAR	15	Phospho (STY)	_AATS(ph)PAPGPSDATAR_		AAT(0.057)S(0.939)PAPGPS(0.003)DAT(0.002)AR	0	0	1	1	2	23251	24111	25323	29753	0	7202.3	1841.2	4361.6	15658	6097.7
1962	9448;18641	Q8IXZ2	ZC3H3	AATSPAPGPSDATAR	15	Phospho (STY)	_AAT(ph)SPAPGPSDATAR_		AAT(0.499)S(0.499)PAPGPS(0.002)DAT(0.001)AR	0	0	1	1	3	24594	19899	24279	17696	0	6795.9	2363.2	4333.5	10362	4106.4
1963	9448;18641	Q8IXZ2	ZC3H3	AATSPAPGPSDATAR	15	Phospho (STY)	_AATS(ph)PAPGPSDATAR_		AAT(0.081)S(0.916)PAPGPS(0.002)DATAR	0	0	1	2	3	16399	18199	20623	21043	0	0	6485.5	1844.2	0	5653.7
1964	7971	Q6IE81	PHF17	AATSPGVGQSAPGTR	15	Phospho (STY)	_AATS(ph)PGVGQSAPGTR_		AAT(0.223)S(0.767)PGVGQS(0.01)APGTR	0	0	1	1	3	22201	17040	25422	24009	0	11820	948.06	1659.2	3977	2858.7
1965	10932;18954;18955	Q92766	RREB1	AATTATPAATTSPK	14	Phospho (STY)	_AATTATPAATT(ph)SPK_		AATTATPAAT(0.029)T(0.603)S(0.369)PK	0	0	1	3	1	26029	23054	25166	27419	378.71	611.17	3500.3	2867.8	0	10187
1966	10932;18954;18955	Q92766	RREB1	AATTATPAATTSPK	14	Phospho (STY)	_AATTATPAATT(ph)SPK_		AATTAT(0.001)PAAT(0.106)T(0.446)S(0.446)PK	0	0	1	3	1	27785	26506	37054	37351	857.66	1616.6	3148.8	784.11	0	7489.9
1967	10932;18954;18955	Q92766	RREB1	AATTATPAATTSPK	14	Phospho (STY)	_AATTATPAATTS(ph)PK_		AATTATPAAT(0.001)T(0.045)S(0.954)PK	0	0	1	3	2	93926	91776	103480	105560	0	445.26	11730	5479.4	1783.7	15395
1968	10932;18954;18955	Q92766	RREB1	AATTATPAATTSPK	14	Phospho (STY)	_AATTATPAATTS(ph)PK_		AATTATPAAT(0.02)T(0.178)S(0.802)PK	0	0	1	3	3	309930	276100	330090	322220	0	0	26888	22189	4539.7	37802
1969	10932;18954;18955	Q92766	RREB1	AATTATPAATTSPK	14	Phospho (STY)	_AATTATPAATTS(ph)PK_		AATTATPAAT(0.029)T(0.2)S(0.772)PK	0	0	1	3	3	218340	198340	224840	232290	0	0	17538	15976	2674.2	17397
1970	10932;18954;18955	Q92766	RREB1	AATTATPAATTSPK	14	Phospho (STY)	_AATTATPAATTS(ph)PK_		AATTATPAAT(0.027)T(0.24)S(0.734)PK	0	0	1	3	4	111300	114350	129530	131950	0	1079.1	11603	10217	2633.7	29803
1971	10932;18954;18955	Q92766	RREB1	AATTATPAATTSPK	14	Phospho (STY)	_AATTATPAATT(ph)SPK_		AATTATPAAT(0.07)T(0.737)S(0.193)PK	0	0	1	3	4	88387	84770	100310	92345	0	0	6902	5318.1	0	12565
1972	10932;18954;18955	Q92766	RREB1	AATTATPAATTSPK	14	Phospho (STY)	_AATTATPAATTS(ph)PK_		AATTATPAAT(0.002)T(0.101)S(0.897)PK	0	0	1	3	5	87623	78925	90505	98083	0	1020.1	11327	7172.9	1739.7	30128
1973	10932;18954;18955	Q92766	RREB1	AATTATPAATTSPK	14	Phospho (STY)	_AATTATPAATT(ph)SPK_		AATTATPAAT(0.014)T(0.493)S(0.493)PK	0	0	1	3	5	39048	39273	44200	46008	0	0	3543.7	3419	0	17026
1974	10932;18954;18955	Q92766	RREB1	AATTATPAATTSPK	14	Phospho (STY)	_AATTATPAATTS(ph)PK_		AATTATPAAT(0.004)T(0.231)S(0.765)PK	0	0	1	4	1	36862	36225	45253	38532	7474.4	9527.5	12820	10736	9880.3	9493.5
1975	10932;18954;18955	Q92766	RREB1	AATTATPAATTSPK	14	Phospho (STY)	_AATTATPAATT(ph)SPK_		AATTATPAAT(0.052)T(0.583)S(0.365)PK	0	0	1	4	2	43121	38671	43946	44430	15619	15729	14639	16941	18832	15606
1976	10932;18954;18955	Q92766	RREB1	AATTATPAATTSPK	14	Phospho (STY)	_AATTATPAATT(ph)SPK_		AATTAT(0.002)PAAT(0.034)T(0.482)S(0.482)PK	0	0	1	4	2	72908	66096	81806	80697	18860	22062	25161	20631	22253	18715
1977	10932;18954;18955	Q92766	RREB1	AATTATPAATTSPK	14	Phospho (STY)	_AATTATPAATTS(ph)PK_		AATTATPAAT(0.012)T(0.181)S(0.807)PK	0	0	1	4	3	119740	110760	128050	127010	22560	24054	38584	33689	31628	26370
1978	10932;18954;18955	Q92766	RREB1	AATTATPAATTSPK	14	Phospho (STY)	_AATTATPAATTS(ph)PK_		AATTATPAAT(0.042)T(0.295)S(0.663)PK	0	0	1	4	3	171780	151830	173050	165340	19911	26841	44395	32813	30290	31977
1979	10932;18954;18955	Q92766	RREB1	AATTATPAATTSPK	14	Phospho (STY)	_AATTATPAATTS(ph)PK_		AATTATPAATT(0.02)S(0.98)PK	0	0	1	4	4	138150	135610	159140	155370	23995	22456	44101	32081	41146	40607
1980	10932;18954;18955	Q92766	RREB1	AATTATPAATTSPK	14	Phospho (STY)	_AATTATPAATT(ph)SPK_		AATT(0.001)AT(0.029)PAAT(0.111)T(0.552)S(0.307)PK	0	0	1	4	4	56289	55862	66437	67076	16370	12260	20621	18946	11602	11332
1981	10932;18954;18955	Q92766	RREB1	AATTATPAATTSPK	14	Phospho (STY)	_AATTATPAATTS(ph)PK_		AATTATPAAT(0.001)T(0.077)S(0.922)PK	0	0	1	4	5	43595	38461	45762	48902	18995	17924	20169	18860	23430	19282
1982	10932;18954;18955	Q92766	RREB1	AATTATPAATTSPK	14	Phospho (STY)	_AATTATPAATTS(ph)PK_		AATTATPAAT(0.007)T(0.104)S(0.888)PK	0	0	1	1	1	35145	36254	38238	34790	0	5568.2	0	4834.1	5762.8	2552.9
1983	10932;18954;18955	Q92766	RREB1	AATTATPAATTSPK	14	Phospho (STY)	_AATTATPAATTS(ph)PK_		AATTATPAAT(0.02)T(0.177)S(0.803)PK	0	0	1	1	2	129940	118540	141170	149210	0	19992	3335.1	6117.5	14697	6830.6
1984	10932;18954;18955	Q92766	RREB1	AATTATPAATTSPK	14	Phospho (STY)	_AATTATPAATTS(ph)PK_		AATTATPAAT(0.004)T(0.151)S(0.845)PK	0	0	1	1	2	82727	78043	82765	88179	0	6925.7	2005.6	3246.5	10241	3655.6
1985	10932;18954;18955	Q92766	RREB1	AATTATPAATTSPK	14	Phospho (STY)	_AATTATPAATTS(ph)PK_		AATTATPAAT(0.019)T(0.174)S(0.807)PK	0	0	1	1	3	278960	250190	277990	273600	0	138720	0	6819.6	20374	12096
1986	10932;18954;18955	Q92766	RREB1	AATTATPAATTSPK	14	Phospho (STY)	_AATTATPAATT(ph)SPK_		AATTATPAAT(0.107)T(0.776)S(0.117)PK	0	0	1	1	3	249660	236740	274790	266040	0	9171.8	5035.8	7611.9	15670	6637.9
1987	10932;18954;18955	Q92766	RREB1	AATTATPAATTSPK	14	Phospho (STY)	_AATTATPAATTS(ph)PK_		AATTATPAAT(0.004)T(0.077)S(0.919)PK	0	0	1	1	4	125150	111220	145350	142520	0	134440	0	899.25	12870	7348.3
1988	10932;18954;18955	Q92766	RREB1	AATTATPAATTSPK	14	Phospho (STY)	_AATTATPAATTS(ph)PK_		AATTATPAAT(0.001)T(0.098)S(0.901)PK	0	0	1	1	4	156390	147480	169510	157140	0	6621.2	1785.3	5568.1	12522	4092.1
1989	10932;18954;18955	Q92766	RREB1	AATTATPAATTSPK	14	Phospho (STY)	_AATTATPAAT(ph)TSPK_		AATTAT(0.001)PAAT(0.456)T(0.335)S(0.208)PK	0	0	1	1	5	41979	42311	47174	41746	0	3867.9	929.34	1238.1	9841.7	4369.5
1990	10932;18954;18955	Q92766	RREB1	AATTATPAATTSPK	14	Phospho (STY)	_AATTATPAATTS(ph)PK_		AATTATPAAT(0.013)T(0.318)S(0.669)PK	0	0	1	1	5	69105	58477	70978	72924	3090.9	56456	4572.7	8109.5	15701	11749
1991	10932;18954;18955	Q92766	RREB1	AATTATPAATTSPK	14	Phospho (STY)	_AATTATPAATT(ph)SPK_		AATTATPAAT(0.009)T(0.675)S(0.316)PK	0	0	1	2	1	23411	21497	23903	30244	179.64	327.31	2634.2	3002.3	0	4937.8
1992	10932;18954;18955	Q92766	RREB1	AATTATPAATTSPK	14	Phospho (STY)	_AATTATPAATTS(ph)PK_		AATTATPAAT(0.009)T(0.202)S(0.789)PK	0	0	1	2	2	89754	86266	96725	97408	0	1677.2	10596	1771.6	0	11795
1993	10932;18954;18955	Q92766	RREB1	AATTATPAATTSPK	14	Phospho (STY)	_AATTATPAATTS(ph)PK_		AATTATPAAT(0.011)T(0.131)S(0.859)PK	0	0	1	2	3	229380	205370	257680	246840	0	60.125	19331	5133.7	0	19721
1994	10932;18954;18955	Q92766	RREB1	AATTATPAATTSPK	14	Phospho (STY)	_AATTATPAATT(ph)SPK_		AATTATPAAT(0.094)T(0.698)S(0.209)PK	0	0	1	2	3	229710	223500	255790	250920	0	0	16553	4402.4	0	13404
1995	10932;18954;18955	Q92766	RREB1	AATTATPAATTSPK	14	Phospho (STY)	_AATTATPAATTS(ph)PK_		AATTATPAAT(0.009)T(0.09)S(0.9)PK	0	0	1	2	4	92694	89698	106730	112640	1621.4	3326.6	15084	6155.4	2457.5	13859
1996	10932;18954;18955	Q92766	RREB1	AATTATPAATTSPK	14	Phospho (STY)	_AATTATPAATT(ph)SPK_		AATTATPAAT(0.109)T(0.722)S(0.169)PK	0	0	1	2	4	101070	98879	107470	113530	0	0	5994.4	2485.6	0	8693.9
1997	10932;18954;18955	Q92766	RREB1	AATTATPAATTSPK	14	Phospho (STY)	_AATTATPAATTS(ph)PK_		AATTATPAAT(0.007)T(0.176)S(0.817)PK	0	0	1	2	5	35679	31980	38185	37292	0	0	3011.1	2106.2	0	7700.9
1998	17972	Q14978	NOLC1	AATTPTR	7	Phospho (STY)	_AATT(ph)PTR_		AAT(0.183)T(0.814)PT(0.002)R	0	0	1	3	2	11017	12754	12225	13842	0	283.5	0	0	0	4706.1
[truncated: 163,478 more rows]

## Sheet: TMT design
TMT batch	TMT 10plex "126"	TMT 10plex "127N"	TMT 10plex "127C"	TMT 10plex "128N"	TMT 10plex "128C"	TMT 10plex "129N"	TMT 10plex "129C"	TMT 10plex "130N"	TMT 10plex "130C"	TMT 10plex "131"
1	Reference 1-1	Reference 1-2	Reference 1-3	Reference 1-4	HER2-positive Patient 1 pre-treatment Tumor	HER2-positive Patient 1 post-treatment Tumor	HER2-negative Patient 1 Tumor	HER2-positive Patient 1 pre-treatment NAT	HER2-positive Patient 1 post-treatment NAT	HER2-negative Patient 1 NAT
2	Reference 2-1	Reference 2-2	Reference 2-3	Reference 2-4	HER2-positive Patient 2 pre-treatment Tumor	HER2-positive Patient 2 post-treatment Tumor	HER2-negative Patient 2 Tumor	HER2-positive Patient 2 pre-treatment NAT	HER2-positive Patient 2 post-treatment NAT	HER2-negative Patient 2 NAT
3	Reference 3-1	Reference 3-2	Reference 3-3	Reference 3-4	HER2-positive Patient 3 pre-treatment Tumor	HER2-positive Patient 3 post-treatment Tumor	HER2-negative Patient 3 Tumor	HER2-positive Patient 3 pre-treatment NAT	HER2-positive Patient 3 post-treatment NAT	HER2-negative Patient 3 NAT
4	Reference 4-1	Reference 4-2	Reference 4-3	Reference 4-4	HER2-positive Patient 4 pre-treatment Tumor	HER2-positive Patient 4 post-treatment Tumor	HER2-negative Patient 4 Tumor	HER2-positive Patient 4 pre-treatment NAT	HER2-positive Patient 4 post-treatment NAT	HER2-negative Patient 4 NAT
