# Supplementary material for: Temporal dynamics from phosphoproteomics using endoscopic biopsy specimens provides new therapeutic targets in stage IV gastric cancer
Source: Sci Rep. 2022 Mar 25;12:4419. doi: 10.1038/s41598-022-08430-7 (PMC8956597; doi:10.1038/s41598-022-08430-7)
Supplement: Supplementary file 13 — Supplementary Table S12. [file 41598_2022_8430_MOESM13_ESM.xlsx]

## Sheet: Summary of Contents
Table S12. Summary of Peptide-Spectrum Matches in global proteome
Sheet name	Header Name	Contents
PSM data	Evidence ID	ID of peptide(s) for identifying a particular protein
	Leading Proteins	IDs of proteins in UniprotKB associated with identified peptide
	Gene Names	Names of genes associated with identified peptide
	Sequence	Sequence of amino acids in identified peptides
	Length	Length of amino acids in identified peptides
	Modifications	Types of post-translational modifications in identified peptides
	Modified sequence	Sequence of amino acids in identified peptides contaning information on post-translational modifications
	Oxidation (M) Probabilities	Localization probability of oxication in each amino acid
	Acetyl (Protein N-term)	Number of acetylation in N-terminal sites of proteins
	Oxidation (M)	Number of amino acids with oxications in identified peptides
	TMT batch	Number of experimental batches in each TMT 10plex labeling
	Fraction	Number of fractions with C18/SCX StageTip
	Reporter intensity 0	Reporter ion intensity from TMT 10plex "126"
	Reporter intensity 1	Reporter ion intensity from TMT 10plex "127N"
	Reporter intensity 2	Reporter ion intensity from TMT 10plex "127C"
	Reporter intensity 3	Reporter ion intensity from TMT 10plex "128N"
	Reporter intensity 4	Reporter ion intensity from TMT 10plex "128C"
	Reporter intensity 5	Reporter ion intensity from TMT 10plex "129N"
	Reporter intensity 6	Reporter ion intensity from TMT 10plex "129C"
	Reporter intensity 7	Reporter ion intensity from TMT 10plex "130N"
	Reporter intensity 8	Reporter ion intensity from TMT 10plex "130C"
	Reporter intensity 9	Reporter ion intensity from TMT 10plex "131"
TMT design	TMT batch	Number of TMT batches for proteomic analysis
	TMT 10plex "126"	Names of samples labelled with TMT 10plex "126"
	TMT 10plex "127N"	Names of samples labelled with TMT 10plex "127N"
	TMT 10plex "127C"	Names of samples labelled with TMT 10plex "127C"
	TMT 10plex "128N"	Names of samples labelled with TMT 10plex "128N"
	TMT 10plex "128C"	Names of samples labelled with TMT 10plex "128C"
	TMT 10plex "129N"	Names of samples labelled with TMT 10plex "129N"
	TMT 10plex "129C"	Names of samples labelled with TMT 10plex "129C"
	TMT 10plex "130N"	Names of samples labelled with TMT 10plex "130N"
	TMT 10plex "130C"	Names of samples labelled with TMT 10plex "130C"
	TMT 10plex "131"	Names of samples labelled with TMT 10plex "131"

## Sheet: PSM data
Evidence ID	Leading Proteins	Gene Names	Sequence	Length	Modifications	Modified sequence	Oxidation (M) Probabilities	Acetyl (Protein N-term)	Oxidation (M)	TMT batch	Fraction	Reporter intensity 0	Reporter intensity 1	Reporter intensity 2	Reporter intensity 3	Reporter intensity 4	Reporter intensity 5	Reporter intensity 6	Reporter intensity 7	Reporter intensity 8	Reporter intensity 9
0	P55011	SLC12A2	AAAAAAAAAAAAAAAGAGAGAK	22	Unmodified	_AAAAAAAAAAAAAAAGAGAGAK_		0	0	1	5	20955	22136	24970	25137	29139	48860	33549	50596	34298	25382
1	P55011	SLC12A2	AAAAAAAAAAAAAAAGAGAGAK	22	Unmodified	_AAAAAAAAAAAAAAAGAGAGAK_		0	0	1	6	27675	30430	31778	24974	55539	67197	53803	72975	52628	46212
2	P55011	SLC12A2	AAAAAAAAAAAAAAAGAGAGAK	22	Unmodified	_AAAAAAAAAAAAAAAGAGAGAK_		0	0	1	6	67803	67905	64384	61538	130650	160940	158530	193120	155680	112870
3	P55011	SLC12A2	AAAAAAAAAAAAAAAGAGAGAK	22	Unmodified	_AAAAAAAAAAAAAAAGAGAGAK_		0	0	2	5	29330	35124	42042	36395	122280	55540	55084	190430	61165	56002
4	P55011	SLC12A2	AAAAAAAAAAAAAAAGAGAGAK	22	Unmodified	_AAAAAAAAAAAAAAAGAGAGAK_		0	0	2	6	58011	61866	63197	60005	122190	65432	58691	219690	72610	54190
5	P55011	SLC12A2	AAAAAAAAAAAAAAAGAGAGAK	22	Unmodified	_AAAAAAAAAAAAAAAGAGAGAK_		0	0	3	5	35078	39470	40914	42178	33608	18131	28926	48649	25144	34586
6	P55011	SLC12A2	AAAAAAAAAAAAAAAGAGAGAK	22	Unmodified	_AAAAAAAAAAAAAAAGAGAGAK_		0	0	3	6	34817	49736	39086	50321	53231	18816	36986	51081	25237	49017
7	P55011	SLC12A2	AAAAAAAAAAAAAAAGAGAGAK	22	Unmodified	_AAAAAAAAAAAAAAAGAGAGAK_		0	0	4	2	20007	23290	17942	16937	218340	94752	245750	112120	128790	100900
8	P55011	SLC12A2	AAAAAAAAAAAAAAAGAGAGAK	22	Unmodified	_AAAAAAAAAAAAAAAGAGAGAK_		0	0	4	3	20449	21289	28959	16437	249590	93719	296800	120160	160500	104910
9	P55011	SLC12A2	AAAAAAAAAAAAAAAGAGAGAK	22	Unmodified	_AAAAAAAAAAAAAAAGAGAGAK_		0	0	4	5	8606.3	6442.8	8203.2	7946	99172	35943	114930	49683	42924	46564
10	P37108	SRP14	AAAAAAAAAPAAAATAPTTAATTAATAAQ	29	Unmodified	_AAAAAAAAAPAAAATAPTTAATTAATAAQ_		0	0	1	1	6766.1	4720.6	5843.1	6857.6	15058	13455	9192.6	9584.1	5612.4	4139.1
11	P37108	SRP14	AAAAAAAAAPAAAATAPTTAATTAATAAQ	29	Unmodified	_AAAAAAAAAPAAAATAPTTAATTAATAAQ_		0	0	1	1	9102.1	10756	12446	13772	23199	20084	15276	20300	14275	9330.8
12	P37108	SRP14	AAAAAAAAAPAAAATAPTTAATTAATAAQ	29	Unmodified	_AAAAAAAAAPAAAATAPTTAATTAATAAQ_		0	0	1	2	1287.7	1470.5	1069.5	2149.6	6138.1	6070	3981.5	6920.9	4911.6	3822
13	P37108	SRP14	AAAAAAAAAPAAAATAPTTAATTAATAAQ	29	Unmodified	_AAAAAAAAAPAAAATAPTTAATTAATAAQ_		0	0	2	1	3674.6	5083.5	6134.1	3401.7	6932.2	2185.6	4490.5	4059.5	1600.4	1857.9
14	P37108	SRP14	AAAAAAAAAPAAAATAPTTAATTAATAAQ	29	Unmodified	_AAAAAAAAAPAAAATAPTTAATTAATAAQ_		0	0	2	1	1448.8	2978.9	994.6	2126.5	7684.8	5666.3	4778.8	10371	3366.7	2436.7
15	P37108	SRP14	AAAAAAAAAPAAAATAPTTAATTAATAAQ	29	Unmodified	_AAAAAAAAAPAAAATAPTTAATTAATAAQ_		0	0	2	2	0	1502.6	0	787.5	2967	2922.3	2999.4	2889.7	1899.3	1632.7
16	P37108	SRP14	AAAAAAAAAPAAAATAPTTAATTAATAAQ	29	Unmodified	_AAAAAAAAAPAAAATAPTTAATTAATAAQ_		0	0	3	1	2837.6	4197.9	4022.7	4224.4	3741	1639.1	3692.5	2600	2300	3751.8
17	Q9NYV4	CDK12	AAAAAAAK	8	Unmodified	_AAAAAAAK_		0	0	1	5
18	Q9NYV4	CDK12	AAAAAAAK	8	Unmodified	_AAAAAAAK_		0	0	4	4
19	P36578	RPL4	AAAAAAALQAK	11	Unmodified	_AAAAAAALQAK_		0	0	1	4	150250	146860	150750	146200	191820	179400	170540	207200	132080	91104
20	P36578	RPL4	AAAAAAALQAK	11	Unmodified	_AAAAAAALQAK_		0	0	1	5	264560	271950	279040	241920	220040	182760	160500	260540	151030	94524
21	P36578	RPL4	AAAAAAALQAK	11	Unmodified	_AAAAAAALQAK_		0	0	1	5	558740	534390	612680	595290	540170	458380	479960	580150	390380	240860
22	P36578	RPL4	AAAAAAALQAK	11	Unmodified	_AAAAAAALQAK_		0	0	1	6	132300	123060	143150	120740	147990	127950	118000	174460	109420	72166
23	P36578	RPL4	AAAAAAALQAK	11	Unmodified	_AAAAAAALQAK_		0	0	2	3	73638	73498	79243	66209	114350	79882	69870	135500	33897	38987
24	P36578	RPL4	AAAAAAALQAK	11	Unmodified	_AAAAAAALQAK_		0	0	2	4	148800	148920	169710	145290	202340	123860	122660	231300	50129	63594
25	P36578	RPL4	AAAAAAALQAK	11	Unmodified	_AAAAAAALQAK_		0	0	2	5	219810	204960	222670	191860	191840	83496	114960	252890	54716	56384
26	P36578	RPL4	AAAAAAALQAK	11	Unmodified	_AAAAAAALQAK_		0	0	2	5	661270	673010	641060	594070	570240	307400	336510	824270	161240	196520
27	P36578	RPL4	AAAAAAALQAK	11	Unmodified	_AAAAAAALQAK_		0	0	2	6	156090	164070	164210	153990	165770	82470	103660	222880	50610	53752
28	P36578	RPL4	AAAAAAALQAK	11	Unmodified	_AAAAAAALQAK_		0	0	2	6	718490	723790	773710	725980	773680	339130	460430	1088300	202680	257440
29	P36578	RPL4	AAAAAAALQAK	11	Unmodified	_AAAAAAALQAK_		0	0	3	3	123120	129240	138330	113480	119100	46139	85392	86801	42860	88810
30	P36578	RPL4	AAAAAAALQAK	11	Unmodified	_AAAAAAALQAK_		0	0	3	4	280300	263420	273840	260610	195260	50106	149630	168450	73474	156240
31	P36578	RPL4	AAAAAAALQAK	11	Unmodified	_AAAAAAALQAK_		0	0	3	5	116940	115720	120050	107920	75436	17104	61274	56162	26283	63697
32	P36578	RPL4	AAAAAAALQAK	11	Unmodified	_AAAAAAALQAK_		0	0	3	6	68821	72206	81565	70220	74778	32855	63134	53823	23675	62551
33	P36578	RPL4	AAAAAAALQAK	11	Unmodified	_AAAAAAALQAK_		0	0	4	1	176570	203430	210380	168100	913330	345040	832420	353800	296970	290920
34	P36578	RPL4	AAAAAAALQAK	11	Unmodified	_AAAAAAALQAK_		0	0	4	1	260760	224280	250340	202550	1021700	359180	946430	457740	362260	366090
35	P36578	RPL4	AAAAAAALQAK	11	Unmodified	_AAAAAAALQAK_		0	0	4	2	368220	430530	405850	364530	1248300	502050	1112700	522330	406520	436940
36	P36578	RPL4	AAAAAAALQAK	11	Unmodified	_AAAAAAALQAK_		0	0	4	2	192330	207940	227480	197910	878650	321460	896070	369090	322080	294400
37	P36578	RPL4	AAAAAAALQAK	11	Unmodified	_AAAAAAALQAK_		0	0	4	3	163150	164670	157950	136180	663100	245390	566470	255970	203320	196780
38	P36578	RPL4	AAAAAAALQAK	11	Unmodified	_AAAAAAALQAK_		0	0	4	3	131340	129480	143310	101750	704400	271090	741310	292830	232680	237930
39	P36578	RPL4	AAAAAAALQAK	11	Unmodified	_AAAAAAALQAK_		0	0	4	4	137150	124450	135400	106390	555720	212770	568350	234910	188650	197050
40	P36578	RPL4	AAAAAAALQAK	11	Unmodified	_AAAAAAALQAK_		0	0	4	5	52595	46833	47959	39962	343520	109020	297620	129370	109230	112870
41	P36578	RPL4	AAAAAAALQAK	11	Unmodified	_AAAAAAALQAK_		0	0	4	6	62398	60405	55900	48095	433250	144310	372350	187570	125990	142670
42	P36578	RPL4	AAAAAAALQAK	11	Unmodified	_AAAAAAALQAK_		0	0	4	6	167280	156390	182330	115170	1020000	372760	894150	421270	403820	366180
43	Q9BTD8	RBM42	AAAAATVVPPMVGGPPFVGPVGFGPGDR	28	Unmodified	_AAAAATVVPPMVGGPPFVGPVGFGPGDR_		0	0	1	3	911.7	0	0	0	0	1826.2	1082.4	841.34	967.64	0
44	Q9BTD8	RBM42	AAAAATVVPPMVGGPPFVGPVGFGPGDR	28	Unmodified	_AAAAATVVPPMVGGPPFVGPVGFGPGDR_		0	0	1	4	2934.1	2228.9	1701.9	1954.7	2498.3	1999.8	2240.8	2411.5	3088.3	1680.7
45	Q9BTD8	RBM42	AAAAATVVPPMVGGPPFVGPVGFGPGDR	28	Unmodified	_AAAAATVVPPMVGGPPFVGPVGFGPGDR_		0	0	1	5	975.3	1265.7	2450.6	0	1036.4	946.45	1099.9	2778.9	0	0
46	Q9BTD8	RBM42	AAAAATVVPPMVGGPPFVGPVGFGPGDR	28	Unmodified	_AAAAATVVPPMVGGPPFVGPVGFGPGDR_		0	0	2	3	845.26	1595.6	808.95	787.9	1806	774.75	0	2496	0	947
47	Q9BTD8	RBM42	AAAAATVVPPMVGGPPFVGPVGFGPGDR	28	Unmodified	_AAAAATVVPPMVGGPPFVGPVGFGPGDR_		0	0	2	5	0	1749.5	1034.6	783.32	2057.6	1091.5	0	1233.1	0	901.89
48	Q9BTD8	RBM42	AAAAATVVPPMVGGPPFVGPVGFGPGDR	28	Unmodified	_AAAAATVVPPMVGGPPFVGPVGFGPGDR_		0	0	3	3	1194.2	1523.4	1307.2	1304.8	0	841.77	1011.7	0	1098.4	1160.5
49	Q9BTD8	RBM42	AAAAATVVPPMVGGPPFVGPVGFGPGDR	28	Unmodified	_AAAAATVVPPMVGGPPFVGPVGFGPGDR_		0	0	3	4	0	0	1336.4	860.87	814.11	892.76	1002.7	0	0	0
50	Q9BTD8	RBM42	AAAAATVVPPMVGGPPFVGPVGFGPGDR	28	Unmodified	_AAAAATVVPPMVGGPPFVGPVGFGPGDR_		0	0	3	5	1112.2	1017.6	0	684.05	937.86	0	0	1013.7	913.27	1054.4
51	Q9BTD8	RBM42	AAAAATVVPPMVGGPPFVGPVGFGPGDR	28	Unmodified	_AAAAATVVPPMVGGPPFVGPVGFGPGDR_		0	0	4	1
52	P55036	PSMD4	AAAASAAEAGIATTGTEDSDDALLK	25	Unmodified	_AAAASAAEAGIATTGTEDSDDALLK_		0	0	1	2	1723.8	2735.9	3108.8	896.37	8935.5	9456.5	7934.8	7118.5	7593.1	4428.4
53	P55036	PSMD4	AAAASAAEAGIATTGTEDSDDALLK	25	Unmodified	_AAAASAAEAGIATTGTEDSDDALLK_		0	0	1	2	6256.4	5859.7	6125	6213.3	23291	26720	18571	20467	16402	15018
54	P55036	PSMD4	AAAASAAEAGIATTGTEDSDDALLK	25	Unmodified	_AAAASAAEAGIATTGTEDSDDALLK_		0	0	1	3	1928.6	4333	4497.4	2490.4	16202	18676	16967	21739	15871	14353
55	P55036	PSMD4	AAAASAAEAGIATTGTEDSDDALLK	25	Unmodified	_AAAASAAEAGIATTGTEDSDDALLK_		0	0	1	3	16452	17575	22507	17419	62853	69538	50740	70073	49757	32329
56	P55036	PSMD4	AAAASAAEAGIATTGTEDSDDALLK	25	Unmodified	_AAAASAAEAGIATTGTEDSDDALLK_		0	0	1	4	3429.7	2276.1	3009.6	2576.4	11555	14536	8852.1	11759	9488.3	6553
57	P55036	PSMD4	AAAASAAEAGIATTGTEDSDDALLK	25	Unmodified	_AAAASAAEAGIATTGTEDSDDALLK_		0	0	2	2	2738.5	3123.5	3579.9	2588.1	12726	8958.4	7187.8	11142	4167.2	4363.1
58	P55036	PSMD4	AAAASAAEAGIATTGTEDSDDALLK	25	Unmodified	_AAAASAAEAGIATTGTEDSDDALLK_		0	0	2	2	4283	4852.6	4438.7	4555.1	19670	11767	13012	19526	7240.6	7492.8
59	P55036	PSMD4	AAAASAAEAGIATTGTEDSDDALLK	25	Unmodified	_AAAASAAEAGIATTGTEDSDDALLK_		0	0	2	3	2941.9	2689.5	3324.6	3363.9	19727	9451.5	11996	18047	7756.5	4717.4
60	P55036	PSMD4	AAAASAAEAGIATTGTEDSDDALLK	25	Unmodified	_AAAASAAEAGIATTGTEDSDDALLK_		0	0	2	3	10575	12497	17529	10281	50992	27625	25376	54794	20146	15443
61	P55036	PSMD4	AAAASAAEAGIATTGTEDSDDALLK	25	Unmodified	_AAAASAAEAGIATTGTEDSDDALLK_		0	0	2	4	3088.3	3072.4	2328.5	2241.9	11319	4227.4	4878.3	11946	3812.7	3268
62	P55036	PSMD4	AAAASAAEAGIATTGTEDSDDALLK	25	Unmodified	_AAAASAAEAGIATTGTEDSDDALLK_		0	0	3	2	2344.8	1626.6	2988.7	1813	10741	5858.9	6731.6	6656.1	4202	4966.1
63	P55036	PSMD4	AAAASAAEAGIATTGTEDSDDALLK	25	Unmodified	_AAAASAAEAGIATTGTEDSDDALLK_		0	0	3	2	4506.6	4423.3	4389.9	3973.3	13590	7804.9	10661	11926	7780.1	10956
64	P55036	PSMD4	AAAASAAEAGIATTGTEDSDDALLK	25	Unmodified	_AAAASAAEAGIATTGTEDSDDALLK_		0	0	3	3	6774.4	5220.3	6998.7	5466.9	31001	22093	14937	19425	13841	17059
65	P55036	PSMD4	AAAASAAEAGIATTGTEDSDDALLK	25	Unmodified	_AAAASAAEAGIATTGTEDSDDALLK_		0	0	3	3	21382	17479	26298	24476	162610	139450	57116	45974	27737	55191
66	P55036	PSMD4	AAAASAAEAGIATTGTEDSDDALLK	25	Unmodified	_AAAASAAEAGIATTGTEDSDDALLK_		0	0	4	1	3530.7	4974.3	3787.6	2715	91770	25599	69053	27456	28798	31656
67	P55036	PSMD4	AAAASAAEAGIATTGTEDSDDALLK	25	Unmodified	_AAAASAAEAGIATTGTEDSDDALLK_		0	0	4	2	2141	0	2760.3	2864.1	53447	18000	42966	24136	22190	17209
68	P55036	PSMD4	AAAASAAEAGIATTGTEDSDDALLK	25	Unmodified	_AAAASAAEAGIATTGTEDSDDALLK_		0	0	4	3
69	Q9BQE4	VIMP	AAAAVEPDVVVK	12	Unmodified	_AAAAVEPDVVVK_		0	0	1	2	14424	17206	16290	19234	24471	19513	16421	21373	15724	9536.9
70	Q9BQE4	VIMP	AAAAVEPDVVVK	12	Unmodified	_AAAAVEPDVVVK_		0	0	1	3	48983	56235	56384	52461	72496	81441	58644	82207	53611	45279
71	Q9BQE4	VIMP	AAAAVEPDVVVK	12	Unmodified	_AAAAVEPDVVVK_		0	0	1	4	51478	57470	63110	49626	186950	82174	90405	88494	72757	57021
72	Q9BQE4	VIMP	AAAAVEPDVVVK	12	Unmodified	_AAAAVEPDVVVK_		0	0	2	2	11980	14057	13322	10653	13605	11004	10031	16157	5455.1	6164.1
73	Q9BQE4	VIMP	AAAAVEPDVVVK	12	Unmodified	_AAAAVEPDVVVK_		0	0	2	3	53865	58066	53014	54754	72092	42010	38699	53952	18047	19999
74	Q9BQE4	VIMP	AAAAVEPDVVVK	12	Unmodified	_AAAAVEPDVVVK_		0	0	2	4	52402	50393	53818	51106	74443	48559	43491	72340	21883	24727
75	Q9BQE4	VIMP	AAAAVEPDVVVK	12	Unmodified	_AAAAVEPDVVVK_		0	0	3	2	16609	17221	18539	20470	24164	7845.4	17561	12097	7588	16731
76	Q9BQE4	VIMP	AAAAVEPDVVVK	12	Unmodified	_AAAAVEPDVVVK_		0	0	3	3	66976	65509	65166	57667	70151	24107	61673	50412	25675	61175
77	Q9BQE4	VIMP	AAAAVEPDVVVK	12	Unmodified	_AAAAVEPDVVVK_		0	0	4	2
78	Q15005	SPCS2	AAAAVQGGR	9	Unmodified	_AAAAVQGGR_		0	0	1	5	34144	33136	36514	32094	106270	71420	111110	97911	67350	48332
79	Q15005	SPCS2	AAAAVQGGR	9	Unmodified	_AAAAVQGGR_		0	0	2	5	45787	45858	45041	38011	169140	48960	102590	105070	32606	37510
80	Q15005	SPCS2	AAAAVQGGR	9	Unmodified	_AAAAVQGGR_		0	0	4	3	21219	15379	23555	18225	414480	222710	405890	130650	99779	97129
81	Q15005	SPCS2	AAAAVQGGR	9	Unmodified	_AAAAVQGGR_		0	0	4	4	11421	11364	10737	9005.3	249960	138340	236440	71574	57328	57998
82	Q9UNF1	MAGED2	AAAEAAAEAK	10	Unmodified	_AAAEAAAEAK_		0	0	1	4	20469	21847	20010	20011	58884	41025	47425	39736	37005	18317
83	Q9UNF1	MAGED2	AAAEAAAEAK	10	Unmodified	_AAAEAAAEAK_		0	0	2	5
84	Q9UNF1	MAGED2	AAAEAAAEAK	10	Unmodified	_AAAEAAAEAK_		0	0	4	1	11131	14012	10354	4832.2	355830	140830	242130	89330	86792	75363
85	Q9UNF1	MAGED2	AAAEAAAEAK	10	Unmodified	_AAAEAAAEAK_		0	0	4	2	12413	12976	13783	11997	288400	113580	223140	69247	63583	56903
86	Q9UNF1	MAGED2	AAAEAAAEAK	10	Unmodified	_AAAEAAAEAK_		0	0	4	3
87	Q9NQP4	PFDN4	AAAEDVNVTFEDQQK	15	Unmodified	_AAAEDVNVTFEDQQK_		0	0	1	2	9646	10091	10671	12715	33092	29784	28795	31398	22448	15312
88	Q9NQP4	PFDN4	AAAEDVNVTFEDQQK	15	Unmodified	_AAAEDVNVTFEDQQK_		0	0	1	3	29363	28193	32932	29378	80784	81818	70509	98289	64297	46762
89	Q9NQP4	PFDN4	AAAEDVNVTFEDQQK	15	Unmodified	_AAAEDVNVTFEDQQK_		0	0	2	2	4598	5985.4	7761.2	5527.5	24304	9148.4	12554	19752	6888.4	7627.1
90	Q9UHB7	AFF4	AAAEEPR	7	Unmodified	_AAAEEPR_		0	0	3	3	18322	17362	19169	15969	20541	15153	16196	14932	6318.7	18317
91	Q01780	EXOSC10	AAAEQAISVR	10	Unmodified	_AAAEQAISVR_		0	0	1	2	16433	16433	18985	12914	33169	21004	24816	24298	20213	13930
92	Q01780	EXOSC10	AAAEQAISVR	10	Unmodified	_AAAEQAISVR_		0	0	1	3	73510	0	86479	82524	108710	67021	85011	80082	60400	42228
93	Q01780	EXOSC10	AAAEQAISVR	10	Unmodified	_AAAEQAISVR_		0	0	2	3	84903	81874	81623	71888	92860	52447	61356	76357	38441	32859
94	Q01780	EXOSC10	AAAEQAISVR	10	Unmodified	_AAAEQAISVR_		0	0	2	4	87829	97406	92428	80841	116790	56072	72190	92468	45765	35481
95	Q01780	EXOSC10	AAAEQAISVR	10	Unmodified	_AAAEQAISVR_		0	0	3	2	29794	29402	30680	26714	26323	12822	18669	21498	12439	16781
96	Q01780	EXOSC10	AAAEQAISVR	10	Unmodified	_AAAEQAISVR_		0	0	3	3	90289	93150	96494	85787	68578	29869	52744	58268	39172	56233
97	Q01780	EXOSC10	AAAEQAISVR	10	Unmodified	_AAAEQAISVR_		0	0	3	4	67174	64823	67054	58833	66844	30142	43896	44003	26271	50659
98	Q92608	DOCK2	AAAESDLK	8	Unmodified	_AAAESDLK_		0	0	1	3	37555	0	36868	37918	132930	113980	80850	114520	83826	63311
99	Q92608	DOCK2	AAAESDLK	8	Unmodified	_AAAESDLK_		0	0	1	4	33479	33176	34068	28656	167220	170500	103330	168410	139360	110840
100	Q92608	DOCK2	AAAESDLK	8	Unmodified	_AAAESDLK_		0	0	3	3
101	Q92608	DOCK2	AAAESDLK	8	Unmodified	_AAAESDLK_		0	0	3	4
102	P02786	TFRC	AAAEVAGQFVIK	12	Unmodified	_AAAEVAGQFVIK_		0	0	1	3	26351	22019	30912	25762	48024	49588	32124	47745	36034	20341
103	P02786	TFRC	AAAEVAGQFVIK	12	Unmodified	_AAAEVAGQFVIK_		0	0	1	5	73563	62678	78145	64155	131700	152790	91227	129940	105960	80899
104	P02786	TFRC	AAAEVAGQFVIK	12	Unmodified	_AAAEVAGQFVIK_		0	0	1	6	158010	144600	170670	0	196870	138760	136950	167480	141010	87013
105	P02786	TFRC	AAAEVAGQFVIK	12	Unmodified	_AAAEVAGQFVIK_		0	0	1	6	51820	62392	49284	44414	101600	69730	51706	69788	52864	38785
106	P02786	TFRC	AAAEVAGQFVIK	12	Unmodified	_AAAEVAGQFVIK_		0	0	3	3	42886	50082	48668	39604	55760	15982	44501	51605	32852	63118
107	P02786	TFRC	AAAEVAGQFVIK	12	Unmodified	_AAAEVAGQFVIK_		0	0	3	5	55730	56395	61848	55427	70469	26668	58921	67228	41614	67231
108	P07954	FH	AAAEVNQDYGLDPK	14	Unmodified	_AAAEVNQDYGLDPK_		0	0	1	3	37737	36586	33930	35579	49770	58038	33474	103780	57319	32257
109	P07954	FH	AAAEVNQDYGLDPK	14	Unmodified	_AAAEVNQDYGLDPK_		0	0	1	4	22666	23493	24289	26571	32405	43857	22562	68601	40426	30790
110	P07954	FH	AAAEVNQDYGLDPK	14	Unmodified	_AAAEVNQDYGLDPK_		0	0	1	5	11099	11791	14119	11625	15955	20668	8093	30560	18580	13442
111	P07954	FH	AAAEVNQDYGLDPK	14	Unmodified	_AAAEVNQDYGLDPK_		0	0	2	2	15217	17865	19593	19611	30460	31141	20845	82870	19388	21931
112	P07954	FH	AAAEVNQDYGLDPK	14	Unmodified	_AAAEVNQDYGLDPK_		0	0	2	2	5489.5	5656.1	5728.5	4399.9	9455	4122.2	6882.1	33442	6299.8	4772.6
113	P07954	FH	AAAEVNQDYGLDPK	14	Unmodified	_AAAEVNQDYGLDPK_		0	0	2	3	18975	17874	19155	19333	31708	18339	16700	128320	27465	20082
114	P07954	FH	AAAEVNQDYGLDPK	14	Unmodified	_AAAEVNQDYGLDPK_		0	0	2	4	19485	20166	16471	13945	26440	15722	15516	108450	23134	22194
115	P07954	FH	AAAEVNQDYGLDPK	14	Unmodified	_AAAEVNQDYGLDPK_		0	0	2	5	13662	14329	0	11173	16469	12226	9341.7	70276	17164	11228
116	P07954	FH	AAAEVNQDYGLDPK	14	Unmodified	_AAAEVNQDYGLDPK_		0	0	3	2	42573	41770	42691	38094	65287	22796	52979	61985	53162	60845
117	P07954	FH	AAAEVNQDYGLDPK	14	Unmodified	_AAAEVNQDYGLDPK_		0	0	3	3	40597	36775	36055	33428	41127	10043	32159	35000	40507	37411
118	P07954	FH	AAAEVNQDYGLDPK	14	Unmodified	_AAAEVNQDYGLDPK_		0	0	3	4	23026	22847	25322	29755	29310	5697.9	19542	23416	33131	33227
119	P07954	FH	AAAEVNQDYGLDPK	14	Unmodified	_AAAEVNQDYGLDPK_		0	0	3	5
120	P07954	FH	AAAEVNQDYGLDPK	14	Unmodified	_AAAEVNQDYGLDPK_		0	0	4	1	29358	26296	28232	23323	272090	65342	218770	119520	103840	120860
121	P07954	FH	AAAEVNQDYGLDPK	14	Unmodified	_AAAEVNQDYGLDPK_		0	0	4	2	29141	28868	29215	20082	289120	66414	220040	120730	117250	122490
122	P07954	FH	AAAEVNQDYGLDPK	14	Unmodified	_AAAEVNQDYGLDPK_		0	0	4	3	10921	9208.9	12506	8697.7	98474	23244	80446	40948	43529	47054
123	Q9Y490	TLN1	AAAFEEQENETVVVK	15	Unmodified	_AAAFEEQENETVVVK_		0	0	1	2	10281	7443.2	10985	8471.5	23243	15248	17239	21536	16671	14091
124	Q9Y490	TLN1	AAAFEEQENETVVVK	15	Unmodified	_AAAFEEQENETVVVK_		0	0	1	3	32425	29899	29151	25549	160680	106950	93076	114950	105010	64761
125	Q9Y490	TLN1	AAAFEEQENETVVVK	15	Unmodified	_AAAFEEQENETVVVK_		0	0	1	4	69381	61268	74949	57467	266960	180660	148890	192960	155210	120040
126	Q9Y490	TLN1	AAAFEEQENETVVVK	15	Unmodified	_AAAFEEQENETVVVK_		0	0	1	4
127	Q9Y490	TLN1	AAAFEEQENETVVVK	15	Unmodified	_AAAFEEQENETVVVK_		0	0	1	5
128	Q9Y490	TLN1	AAAFEEQENETVVVK	15	Unmodified	_AAAFEEQENETVVVK_		0	0	1	5
129	Q9Y490	TLN1	AAAFEEQENETVVVK	15	Unmodified	_AAAFEEQENETVVVK_		0	0	2	2
130	Q9Y490	TLN1	AAAFEEQENETVVVK	15	Unmodified	_AAAFEEQENETVVVK_		0	0	2	3	73005	85758	78293	63920	148220	60362	94880	95489	42023	38608
131	Q9Y490	TLN1	AAAFEEQENETVVVK	15	Unmodified	_AAAFEEQENETVVVK_		0	0	2	4	230140	232240	245690	192770	346060	116970	187370	219150	82682	85951
132	Q9Y490	TLN1	AAAFEEQENETVVVK	15	Unmodified	_AAAFEEQENETVVVK_		0	0	2	4
133	Q9Y490	TLN1	AAAFEEQENETVVVK	15	Unmodified	_AAAFEEQENETVVVK_		0	0	3	3	27839	28487	32103	32329	111570	38143	72613	67351	33820	83064
134	Q9Y490	TLN1	AAAFEEQENETVVVK	15	Unmodified	_AAAFEEQENETVVVK_		0	0	3	3
135	Q9Y490	TLN1	AAAFEEQENETVVVK	15	Unmodified	_AAAFEEQENETVVVK_		0	0	4	2	0	0	2637.4	0	69269	31787	73202	26068	21226	22750
136	Q9Y490	TLN1	AAAFEEQENETVVVK	15	Unmodified	_AAAFEEQENETVVVK_		0	0	4	3	20006	12578	25800	18190	580600	239040	537260	271670	250570	225590
137	Q9Y490	TLN1	AAAFEEQENETVVVK	15	Unmodified	_AAAFEEQENETVVVK_		0	0	4	3
138	Q9P2E9	RRBP1	AAAFEK	6	Unmodified	_AAAFEK_		0	0	1	5	414530	437100	495000	353950	1536600	2174100	1024400	2146700	1729900	906160
139	Q9P2E9	RRBP1	AAAFEK	6	Unmodified	_AAAFEK_		0	0	4	1	103010	118270	136910	84277	2912200	859490	2672900	1237600	1273400	1196600
140	O94826	TOMM70A	AAAFEQLQK	9	Unmodified	_AAAFEQLQK_		0	0	1	4	84000	88971	96690	87331	174770	195990	95526	206630	151200	92024
141	O94826	TOMM70A	AAAFEQLQK	9	Unmodified	_AAAFEQLQK_		0	0	1	5	120020	122650	124370	113400	111490	86089	90688	104580	59661	48864
142	O94826	TOMM70A	AAAFEQLQK	9	Unmodified	_AAAFEQLQK_		0	0	1	5	81785	82634	88530	75470	129410	115210	0	114500	89433	63570
143	O94826	TOMM70A	AAAFEQLQK	9	Unmodified	_AAAFEQLQK_		0	0	1	6
144	O94826	TOMM70A	AAAFEQLQK	9	Unmodified	_AAAFEQLQK_		0	0	1	6	144620	150830	165740	131390	268910	204710	228600	260750	178510	119610
145	O94826	TOMM70A	AAAFEQLQK	9	Unmodified	_AAAFEQLQK_		0	0	2	4	61646	55847	65063	53730	80401	47374	49162	89168	30802	30204
146	O94826	TOMM70A	AAAFEQLQK	9	Unmodified	_AAAFEQLQK_		0	0	2	4	101210	109570	108440	102410	111730	62015	64668	134100	48892	51358
147	O94826	TOMM70A	AAAFEQLQK	9	Unmodified	_AAAFEQLQK_		0	0	2	5	125170	126370	130420	112910	98404	45813	52609	118320	34933	34080
148	O94826	TOMM70A	AAAFEQLQK	9	Unmodified	_AAAFEQLQK_		0	0	2	5	88067	84504	95058	88106	105310	60878	49390	131380	47409	37222
149	O94826	TOMM70A	AAAFEQLQK	9	Unmodified	_AAAFEQLQK_		0	0	2	6
150	O94826	TOMM70A	AAAFEQLQK	9	Unmodified	_AAAFEQLQK_		0	0	2	6	132520	128400	140530	120040	175200	94748	97034	181680	74720	65436
151	O94826	TOMM70A	AAAFEQLQK	9	Unmodified	_AAAFEQLQK_		0	0	2	6
152	O94826	TOMM70A	AAAFEQLQK	9	Unmodified	_AAAFEQLQK_		0	0	3	3
153	O94826	TOMM70A	AAAFEQLQK	9	Unmodified	_AAAFEQLQK_		0	0	3	4	99503	86693	102060	0	72081	25058	43781	38380	31556	54909
154	O94826	TOMM70A	AAAFEQLQK	9	Unmodified	_AAAFEQLQK_		0	0	3	4	102880	104340	117300	94580	129460	37894	92462	85513	62543	104260
155	O94826	TOMM70A	AAAFEQLQK	9	Unmodified	_AAAFEQLQK_		0	0	3	5
156	O94826	TOMM70A	AAAFEQLQK	9	Unmodified	_AAAFEQLQK_		0	0	3	5	88299	85268	90636	82674	89702	39224	51383	53705	35512	60388
157	O94826	TOMM70A	AAAFEQLQK	9	Unmodified	_AAAFEQLQK_		0	0	3	6	100090	96045	102980	90157	77709	30787	55788	47193	26426	60487
158	O94826	TOMM70A	AAAFEQLQK	9	Unmodified	_AAAFEQLQK_		0	0	3	6	138490	139430	156910	140520	151580	62639	91218	91024	50726	115480
159	O94826	TOMM70A	AAAFEQLQK	9	Unmodified	_AAAFEQLQK_		0	0	4	2	95268	92484	90524	73962	453740	200050	394130	192420	187070	191880
160	O94826	TOMM70A	AAAFEQLQK	9	Unmodified	_AAAFEQLQK_		0	0	4	2	57919	56193	70717	52903	350730	134600	271550	136260	115490	119270
161	O94826	TOMM70A	AAAFEQLQK	9	Unmodified	_AAAFEQLQK_		0	0	4	3	47869	44007	60974	46890	334440	135700	263260	122450	112990	120640
162	O94826	TOMM70A	AAAFEQLQK	9	Unmodified	_AAAFEQLQK_		0	0	4	3	126970	113280	144480	104620	612290	240600	517470	241570	225900	214770
163	O94826	TOMM70A	AAAFEQLQK	9	Unmodified	_AAAFEQLQK_		0	0	4	4	40259	41307	44092	38197	217440	80918	171350	88695	76856	73253
164	O94826	TOMM70A	AAAFEQLQK	9	Unmodified	_AAAFEQLQK_		0	0	4	4	67120	71690	70204	60395	381040	139240	312520	155200	130170	133680
165	O94826	TOMM70A	AAAFEQLQK	9	Unmodified	_AAAFEQLQK_		0	0	4	5	76952	66082	72554	58455	314170	115920	269950	125320	114410	111330
166	Q86YV0	RASAL3	AAAGAPGVR	9	Unmodified	_AAAGAPGVR_		0	0	1	5	19281	21193	22045	18058	86824	78818	66232	99754	74889	60843
167	Q8N4T8	CBR4	AAAGDLGGDHLAFSCDVAK	19	Unmodified	_AAAGDLGGDHLAFSCDVAK_		0	0	2	6
168	Q8N4T8	CBR4	AAAGDLGGDHLAFSCDVAK	19	Unmodified	_AAAGDLGGDHLAFSCDVAK_		0	0	4	4	5820.1	9997.3	8853.5	6320.3	87433	41925	79758	42565	39334	41260
169	Q8N4T8	CBR4	AAAGDLGGDHLAFSCDVAK	19	Unmodified	_AAAGDLGGDHLAFSCDVAK_		0	0	4	5
170	Q9P2E9	RRBP1	AAAGEAK	7	Unmodified	_AAAGEAK_		0	0	1	4	80942	105700	119460	107970	742620	921070	739680	1039600	690020	568770
171	Q9P2E9	RRBP1	AAAGEAK	7	Unmodified	_AAAGEAK_		0	0	1	5	58605	63501	67905	47129	556250	657120	513830	765950	475690	369040
172	Q9P2E9	RRBP1	AAAGEAK	7	Unmodified	_AAAGEAK_		0	0	2	4	90593	103770	112210	87350	724810	274700	559280	973650	242640	330640
173	Q9P2E9	RRBP1	AAAGEAK	7	Unmodified	_AAAGEAK_		0	0	2	5	77922	63002	81187	53648	651390	243350	477750	880890	207000	283410
174	Q9P2E9	RRBP1	AAAGEAK	7	Unmodified	_AAAGEAK_		0	0	3	4	69909	62308	80217	0	431930	263190	549960	355350	387100	444190
175	Q9P2E9	RRBP1	AAAGEAK	7	Unmodified	_AAAGEAK_		0	0	3	5	36288	37125	39492	34904	175680	108030	216580	137340	135520	162960
176	Q9P2E9	RRBP1	AAAGEAK	7	Unmodified	_AAAGEAK_		0	0	4	2	48398	45671	83600	0	3662100	1192000	3498500	1215700	1205000	1172300
177	Q9P2E9	RRBP1	AAAGEAK	7	Unmodified	_AAAGEAK_		0	0	4	3	65607	38712	50924	0	3144200	1004700	2894900	1000100	1027100	954850
178	Q9P2E9	RRBP1	AAAGEAK	7	Unmodified	_AAAGEAK_		0	0	4	4	19095	19962	26260	0	1125000	353550	1074500	355300	360480	355550
179	P23381	WARS	AAAGEDYK	8	Unmodified	_AAAGEDYK_		0	0	1	3	41837	51315	62928	44042	444140	658260	268930	563270	477610	265400
180	P23381	WARS	AAAGEDYK	8	Unmodified	_AAAGEDYK_		0	0	1	4	48240	43644	40506	41747	293890	408790	181350	386670	278970	152550
181	P23381	WARS	AAAGEDYK	8	Unmodified	_AAAGEDYK_		0	0	1	5	38419	33957	42160	38582	192720	256250	137520	236520	178400	115650
182	P23381	WARS	AAAGEDYK	8	Unmodified	_AAAGEDYK_		0	0	2	2	13440	14962	17427	12062	136780	32627	54235	70899	24884	33216
183	P23381	WARS	AAAGEDYK	8	Unmodified	_AAAGEDYK_		0	0	2	3	69203	69074	79014	67305	404090	114150	167040	212170	57289	84755
184	P23381	WARS	AAAGEDYK	8	Unmodified	_AAAGEDYK_		0	0	2	4
185	P23381	WARS	AAAGEDYK	8	Unmodified	_AAAGEDYK_		0	0	2	5	45593	48073	55592	38437	547140	137740	214900	265720	73195	110590
186	P23381	WARS	AAAGEDYK	8	Unmodified	_AAAGEDYK_		0	0	3	2	17635	16930	18091	17491	61850	25954	70389	55349	24145	55038
187	P23381	WARS	AAAGEDYK	8	Unmodified	_AAAGEDYK_		0	0	3	3	61485	69200	59697	54624	167610	67919	190130	149130	79353	161410
188	P23381	WARS	AAAGEDYK	8	Unmodified	_AAAGEDYK_		0	0	3	4	37538	43286	38988	30641	212110	76311	238240	183630	77018	183480
189	P23381	WARS	AAAGEDYK	8	Unmodified	_AAAGEDYK_		0	0	3	5	27822	28204	34285	27093	119830	44072	135540	109350	47736	114640
190	P23381	WARS	AAAGEDYK	8	Unmodified	_AAAGEDYK_		0	0	4	1	38255	35254	39118	0	1569500	823940	3091100	348080	362230	300300
191	P23381	WARS	AAAGEDYK	8	Unmodified	_AAAGEDYK_		0	0	4	1
192	P23381	WARS	AAAGEDYK	8	Unmodified	_AAAGEDYK_		0	0	4	2	57510	45432	56224	0	1711200	856000	3166700	428720	397810	328170
193	P23381	WARS	AAAGEDYK	8	Unmodified	_AAAGEDYK_		0	0	4	3	58385	53304	72544	42012	726040	344650	1141100	220790	230250	183390
194	P23381	WARS	AAAGEDYK	8	Unmodified	_AAAGEDYK_		0	0	4	4	8037.7	9180.9	11101	1021.1	268160	120670	454510	78427	62867	61383
195	P23381	WARS	AAAGEDYK	8	Unmodified	_AAAGEDYK_		0	0	4	5	2632.5	6160.6	7962.4	538.14	278330	137780	480620	67351	67479	65051
196	P35221	CTNNA1	AAAGEFADDPCSSVK	15	Unmodified	_AAAGEFADDPCSSVK_		0	0	1	1	24929	28116	28427	29315	29012	41246	28109	38260	29915	24687
197	P35221	CTNNA1	AAAGEFADDPCSSVK	15	Unmodified	_AAAGEFADDPCSSVK_		0	0	1	2	39521	40100	42239	41022	40682	47952	35625	48792	32176	24964
198	P35221	CTNNA1	AAAGEFADDPCSSVK	15	Unmodified	_AAAGEFADDPCSSVK_		0	0	1	2	11199	12661	15823	13704	10672	19420	9993.7	16042	11772	11775
199	P35221	CTNNA1	AAAGEFADDPCSSVK	15	Unmodified	_AAAGEFADDPCSSVK_		0	0	1	3	30488	31747	32140	29323	24286	41986	28228	27425	24066	17859
200	P35221	CTNNA1	AAAGEFADDPCSSVK	15	Unmodified	_AAAGEFADDPCSSVK_		0	0	1	3	199190	202620	209620	171720	191220	234930	174910	202820	166510	120990
201	P35221	CTNNA1	AAAGEFADDPCSSVK	15	Unmodified	_AAAGEFADDPCSSVK_		0	0	1	4	27957	25136	31789	24432	24195	34327	26547	29359	22923	17404
202	P35221	CTNNA1	AAAGEFADDPCSSVK	15	Unmodified	_AAAGEFADDPCSSVK_		0	0	1	4	136110	142080	140880	144940	169120	224000	171780	216120	150130	119600
203	P35221	CTNNA1	AAAGEFADDPCSSVK	15	Unmodified	_AAAGEFADDPCSSVK_		0	0	1	5	10367	13955	11231	8061.9	10953	16550	10362	12306	8218.3	7711.7
204	P35221	CTNNA1	AAAGEFADDPCSSVK	15	Unmodified	_AAAGEFADDPCSSVK_		0	0	2	2	29736	28952	28861	27179	43713	29387	20159	47556	20916	14425
205	P35221	CTNNA1	AAAGEFADDPCSSVK	15	Unmodified	_AAAGEFADDPCSSVK_		0	0	2	3	133660	143620	160630	145830	191570	131180	90250	230800	72400	58617
206	P35221	CTNNA1	AAAGEFADDPCSSVK	15	Unmodified	_AAAGEFADDPCSSVK_		0	0	2	3	28928	30981	32383	24464	40946	29658	14945	49907	17834	9456.2
207	P35221	CTNNA1	AAAGEFADDPCSSVK	15	Unmodified	_AAAGEFADDPCSSVK_		0	0	2	4	131050	117180	120100	112560	217530	145200	93987	269500	90175	72696
208	P35221	CTNNA1	AAAGEFADDPCSSVK	15	Unmodified	_AAAGEFADDPCSSVK_		0	0	2	4	29040	27026	26627	23723	33255	25118	12992	44401	18415	9638.1
209	P35221	CTNNA1	AAAGEFADDPCSSVK	15	Unmodified	_AAAGEFADDPCSSVK_		0	0	3	1	16468	14549	16373	14796	17186	7612.4	12869	11730	9516	18802
210	P35221	CTNNA1	AAAGEFADDPCSSVK	15	Unmodified	_AAAGEFADDPCSSVK_		0	0	3	2	31263	32446	38527	33662	32090	10159	24899	30022	18598	35066
211	P35221	CTNNA1	AAAGEFADDPCSSVK	15	Unmodified	_AAAGEFADDPCSSVK_		0	0	3	2	13630	11496	13666	11268	7401	3056.6	6581.2	11106	5166.7	15914
212	P35221	CTNNA1	AAAGEFADDPCSSVK	15	Unmodified	_AAAGEFADDPCSSVK_		0	0	3	3	106180	103290	123480	105500	101690	36263	83127	78764	44634	93104
213	P35221	CTNNA1	AAAGEFADDPCSSVK	15	Unmodified	_AAAGEFADDPCSSVK_		0	0	3	3	29075	25074	26425	24910	16219	2375.4	12919	20513	10780	23249
214	P35221	CTNNA1	AAAGEFADDPCSSVK	15	Unmodified	_AAAGEFADDPCSSVK_		0	0	3	4	59394	60991	69063	60988	93682	34427	112030	56025	41738	78921
215	P35221	CTNNA1	AAAGEFADDPCSSVK	15	Unmodified	_AAAGEFADDPCSSVK_		0	0	3	4	20901	24085	24473	21811	14297	1965.2	15811	19173	8248.2	20161
216	P35221	CTNNA1	AAAGEFADDPCSSVK	15	Unmodified	_AAAGEFADDPCSSVK_		0	0	4	1	145710	129680	154860	115660	1196900	433150	1087100	581260	532860	474930
217	P35221	CTNNA1	AAAGEFADDPCSSVK	15	Unmodified	_AAAGEFADDPCSSVK_		0	0	4	1	35270	35083	33371	22428	216430	67932	214000	102620	115790	98461
218	P35221	CTNNA1	AAAGEFADDPCSSVK	15	Unmodified	_AAAGEFADDPCSSVK_		0	0	4	2	25441	25605	29168	17080	191880	54919	174000	88555	99461	79273
219	P35221	CTNNA1	AAAGEFADDPCSSVK	15	Unmodified	_AAAGEFADDPCSSVK_		0	0	4	2	203890	222600	235350	144480	1755200	572900	1530600	957910	633020	677570
220	P35221	CTNNA1	AAAGEFADDPCSSVK	15	Unmodified	_AAAGEFADDPCSSVK_		0	0	4	3	18265	16462	16076	13983	107290	33307	95094	46797	59669	45955
221	P35221	CTNNA1	AAAGEFADDPCSSVK	15	Unmodified	_AAAGEFADDPCSSVK_		0	0	4	4
222	Q96C19	EFHD2	AAAGELQEDSGLCVLAR	17	Unmodified	_AAAGELQEDSGLCVLAR_		0	0	1	2	6599.2	6384.3	6190.3	6756.5	11261	17741	10820	18363	14498	9775
223	Q96C19	EFHD2	AAAGELQEDSGLCVLAR	17	Unmodified	_AAAGELQEDSGLCVLAR_		0	0	1	3	2759.6	2529.2	2103.8	1637	23378	0	14075	20753	17445	13955
224	Q96C19	EFHD2	AAAGELQEDSGLCVLAR	17	Unmodified	_AAAGELQEDSGLCVLAR_		0	0	1	4	2056.1	2211	1520.2	2241.6	12669	25488	12806	21288	18627	9521.3
225	Q96C19	EFHD2	AAAGELQEDSGLCVLAR	17	Unmodified	_AAAGELQEDSGLCVLAR_		0	0	2	2	4859.9	5538	6925.7	3812.2	21679	10226	7666.4	20259	8603	7807.9
226	Q96C19	EFHD2	AAAGELQEDSGLCVLAR	17	Unmodified	_AAAGELQEDSGLCVLAR_		0	0	2	3	2255.6	3009.5	2677.3	2420.4	32373	16067	10242	27892	9640	6307.3
227	Q96C19	EFHD2	AAAGELQEDSGLCVLAR	17	Unmodified	_AAAGELQEDSGLCVLAR_		0	0	2	4	1975.3	3025.5	2541.3	1451.8	38032	17466	12413	31012	13540	12252
228	Q96C19	EFHD2	AAAGELQEDSGLCVLAR	17	Unmodified	_AAAGELQEDSGLCVLAR_		0	0	3	2	6931.6	7023.5	7148.8	7946.9	19665	6416.5	14344	12495	7879	10876
229	Q96C19	EFHD2	AAAGELQEDSGLCVLAR	17	Unmodified	_AAAGELQEDSGLCVLAR_		0	0	3	2	1014.6	1995.9	2491.3	1392.5	8771.8	1499	6795.7	6542.3	4831.2	8300.2
230	Q96C19	EFHD2	AAAGELQEDSGLCVLAR	17	Unmodified	_AAAGELQEDSGLCVLAR_		0	0	3	4	2646.4	1152.5	1321.3	1824.7	12119	2241.1	11735	12365	8877.9	16765
231	Q96C19	EFHD2	AAAGELQEDSGLCVLAR	17	Unmodified	_AAAGELQEDSGLCVLAR_		0	0	4	1
232	Q96C19	EFHD2	AAAGELQEDSGLCVLAR	17	Unmodified	_AAAGELQEDSGLCVLAR_		0	0	4	2
233	Q96C19	EFHD2	AAAGELQEDSGLCVLAR	17	Unmodified	_AAAGELQEDSGLCVLAR_		0	0	4	3
234	Q9Y3B7	MRPL11	AAAGIEK	7	Unmodified	_AAAGIEK_		0	0	2	4
235	Q9Y3B7	MRPL11	AAAGIEK	7	Unmodified	_AAAGIEK_		0	0	2	5
236	Q9Y3B7	MRPL11	AAAGIEK	7	Unmodified	_AAAGIEK_		0	0	3	5	437400	429450	450930	401930	331630	86676	234580	227690	122910	313440
237	Q96T51	RUFY1	AAAGLGGGDSGDGTAR	16	Unmodified	_AAAGLGGGDSGDGTAR_		0	0	1	3	9871.5	9796.4	10947	8761.6	33784	45951	28979	0	32319	26405
238	Q96T51	RUFY1	AAAGLGGGDSGDGTAR	16	Unmodified	_AAAGLGGGDSGDGTAR_		0	0	2	3	5969.7	7599.8	6864	7747.5	29387	20722	18736	34034	12085	9403
239	Q96T51	RUFY1	AAAGLGGGDSGDGTAR	16	Unmodified	_AAAGLGGGDSGDGTAR_		0	0	3	3	8237.7	8954.9	8793.7	6080.1	30416	21594	25754	20037	8289.6	28406
240	Q96T51	RUFY1	AAAGLGGGDSGDGTAR	16	Unmodified	_AAAGLGGGDSGDGTAR_		0	0	4	1	3734.4	4641.9	4806.5	1779.3	97652	45721	87885	38559	32288	29612
241	Q96T51	RUFY1	AAAGLGGGDSGDGTAR	16	Unmodified	_AAAGLGGGDSGDGTAR_		0	0	4	2	2613.2	1795.5	3872.3	0	75601	25142	71151	26589	30751	24378
242	Q5VSL9	STRIP1	AAAGLLPGGK	10	Unmodified	_AAAGLLPGGK_		0	0	2	5	47421	46014	52014	43802	101980	55874	62079	119530	40683	43163
243	Q5VSL9	STRIP1	AAAGLLPGGK	10	Unmodified	_AAAGLLPGGK_		0	0	4	5
244	A1L390	PLEKHG3	AAAGPAHHK	9	Unmodified	_AAAGPAHHK_		0	0	4	7	21681	22749	24056	18685	124040	54573	166140	51277	47180	53995
245	P58107	EPPK1	AAAGYPDPYSR	11	Unmodified	_AAAGYPDPYSR_		0	0	1	4	52401	48680	56502	44036	38079	33552	32019	35903	29728	24123
246	P58107	EPPK1	AAAGYPDPYSR	11	Unmodified	_AAAGYPDPYSR_		0	0	2	4
247	P58107	EPPK1	AAAGYPDPYSR	11	Unmodified	_AAAGYPDPYSR_		0	0	3	4
248	P51970	NDUFA8	AAAHHYGAQCDK	12	Unmodified	_AAAHHYGAQCDK_		0	0	4	6	3486.6	5660.3	6457.3	2567.2	117980	43881	99879	40089	50962	38618
249	P51970	NDUFA8	AAAHHYGAQCDK	12	Unmodified	_AAAHHYGAQCDK_		0	0	4	7	15606	21320	19050	10728	491470	212850	436550	179260	254770	196760
250	P51970	NDUFA8	AAAHHYGAQCDK	12	Unmodified	_AAAHHYGAQCDK_		0	0	4	7	6561	7880.7	9379.4	2577.3	274270	117310	239290	88304	148220	105850
251	P51970	NDUFA8	AAAHHYGAQCDKPNK	15	Unmodified	_AAAHHYGAQCDKPNK_		0	0	1	7	37098	31387	39780	34157	29699	29976	22924	62652	37506	23524
252	P51970	NDUFA8	AAAHHYGAQCDKPNK	15	Unmodified	_AAAHHYGAQCDKPNK_		0	0	2	7	46007	47954	50814	44947	67909	27810	29061	114320	25793	23397
253	P51970	NDUFA8	AAAHHYGAQCDKPNK	15	Unmodified	_AAAHHYGAQCDKPNK_		0	0	3	7	100980	108570	114060	105030	87055	41264	83465	50314	80114	50027
254	P51970	NDUFA8	AAAHHYGAQCDKPNK	15	Unmodified	_AAAHHYGAQCDKPNK_		0	0	4	7	28885	36209	31119	24598	209260	0	246120	87667	80231	88092
255	P51970	NDUFA8	AAAHHYGAQCDKPNK	15	Unmodified	_AAAHHYGAQCDKPNK_		0	0	4	7	9840.2	8722.4	8551.6	10252	56811	15826	57578	23292	20659	28919
256	Q8IWS0	PHF6	AAAHYK	6	Unmodified	_AAAHYK_		0	0	1	7	135700	123020	148230	127500	150030	104940	161890	114410	76808	66684
257	P0DMV9		AAAIGIDLGTTYSCVGVFQHGK	22	Unmodified	_AAAIGIDLGTTYSCVGVFQHGK_		0	0	1	7	15082	16031	18576	14298	38593	42965	30380	47992	42219	28335
258	P0DMV9		AAAIGIDLGTTYSCVGVFQHGK	22	Unmodified	_AAAIGIDLGTTYSCVGVFQHGK_		0	0	1	7	10802	12687	14229	9646.7	26632	33451	14157	26002	19296	14887
259	P0DMV9		AAAIGIDLGTTYSCVGVFQHGK	22	Unmodified	_AAAIGIDLGTTYSCVGVFQHGK_		0	0	2	7	12118	11086	15707	8915.5	34626	34118	18581	29092	17443	12385
260	P0DMV9		AAAIGIDLGTTYSCVGVFQHGK	22	Unmodified	_AAAIGIDLGTTYSCVGVFQHGK_		0	0	2	7	20565	29783	27604	17388	90591	79961	41843	69377	37825	33960
261	P0DMV9		AAAIGIDLGTTYSCVGVFQHGK	22	Unmodified	_AAAIGIDLGTTYSCVGVFQHGK_		0	0	3	7	19770	17026	14214	14548	44030	20844	36409	30699	19769	43304
262	P0DMV9		AAAIGIDLGTTYSCVGVFQHGK	22	Unmodified	_AAAIGIDLGTTYSCVGVFQHGK_		0	0	4	5	11636	10295	12428	11747	127860	65448	107390	58094	54995	50939
263	P0DMV9		AAAIGIDLGTTYSCVGVFQHGK	22	Unmodified	_AAAIGIDLGTTYSCVGVFQHGK_		0	0	4	5	14564	16410	18438	11031	127910	77386	135340	41599	85046	53017
264	P0DMV9		AAAIGIDLGTTYSCVGVFQHGK	22	Unmodified	_AAAIGIDLGTTYSCVGVFQHGK_		0	0	4	6	17377	15397	22577	12598	216000	113130	180080	93253	97645	80562
265	P0DMV9		AAAIGIDLGTTYSCVGVFQHGK	22	Unmodified	_AAAIGIDLGTTYSCVGVFQHGK_		0	0	4	6	15207	13105	11112	10734	149600	86473	132530	46977	100040	50588
266	Q9NVU7	SDAD1	AAAISTSR	8	Unmodified	_AAAISTSR_		0	0	3	3	74416	73509	83889	67602	107680	47176	68236	65000	41399	75635
267	Q15063	POSTN	AAAITSDILEALGR	14	Unmodified	_AAAITSDILEALGR_		0	0	1	3	15728	16153	21749	18687	26284	27234	15289	29401	18769	12829
268	Q15063	POSTN	AAAITSDILEALGR	14	Unmodified	_AAAITSDILEALGR_		0	0	1	4	3260.6	4644.1	3710.5	3465	7064.3	5779.3	5303.6	8489.3	5348.7	5519.1
269	Q15063	POSTN	AAAITSDILEALGR	14	Unmodified	_AAAITSDILEALGR_		0	0	1	5	4084.9	7449.1	5517.2	6699.3	12495	14612	7198.9	15104	12109	7367.7
270	Q15063	POSTN	AAAITSDILEALGR	14	Unmodified	_AAAITSDILEALGR_		0	0	1	5	5168.5	4189.2	10766	5687.6	114230	166770	35763	203910	150940	155240
271	Q15063	POSTN	AAAITSDILEALGR	14	Unmodified	_AAAITSDILEALGR_		0	0	1	6	6783.9	12575	8637.7	9968.3	26786	25614	13015	28499	26285	21870
272	Q15063	POSTN	AAAITSDILEALGR	14	Unmodified	_AAAITSDILEALGR_		0	0	1	6	6430	11281	13365	15894	121390	175580	60677	236690	169870	172670
273	Q15063	POSTN	AAAITSDILEALGR	14	Unmodified	_AAAITSDILEALGR_		0	0	1	7	3483.3	3411.4	3182	4944.1	10020	6759.2	5734.8	10969	7976.1	5637.5
274	Q15063	POSTN	AAAITSDILEALGR	14	Unmodified	_AAAITSDILEALGR_		0	0	1	7	3661.5	2642.7	2715.9	5415.6	85333	120520	27986	148500	127370	123350
275	Q15063	POSTN	AAAITSDILEALGR	14	Unmodified	_AAAITSDILEALGR_		0	0	2	3	4258.9	4377	3222.9	3027.1	6820.9	4359.1	4060	8335	2827.6	2346.9
276	Q15063	POSTN	AAAITSDILEALGR	14	Unmodified	_AAAITSDILEALGR_		0	0	2	4	52961	53424	48349	40097	73109	37108	34917	105790	31636	29638
277	Q15063	POSTN	AAAITSDILEALGR	14	Unmodified	_AAAITSDILEALGR_		0	0	2	4	2998.9	3290.4	3505	2658.1	139730	56994	41832	193200	70423	48465
278	Q15063	POSTN	AAAITSDILEALGR	14	Unmodified	_AAAITSDILEALGR_		0	0	2	5	25711	29323	29398	22092	43831	27057	25912	64940	22411	18833
279	Q15063	POSTN	AAAITSDILEALGR	14	Unmodified	_AAAITSDILEALGR_		0	0	2	5	3353.6	4128.9	5295.9	3684.5	159180	62681	45511	207200	75031	51671
280	Q15063	POSTN	AAAITSDILEALGR	14	Unmodified	_AAAITSDILEALGR_		0	0	2	6	10714	11983	10498	13086	32276	16703	19749	34127	14867	13091
281	Q15063	POSTN	AAAITSDILEALGR	14	Unmodified	_AAAITSDILEALGR_		0	0	2	6	10108	14880	11138	12378	251600	96637	76231	336330	124560	89028
282	Q15063	POSTN	AAAITSDILEALGR	14	Unmodified	_AAAITSDILEALGR_		0	0	2	7	6143.9	0	5624.8	7746	15920	8090.5	7971.6	16510	5861.5	6056.6
283	Q15063	POSTN	AAAITSDILEALGR	14	Unmodified	_AAAITSDILEALGR_		0	0	2	7	4419.5	7945.6	7199.8	7596.7	151270	60534	47902	196230	70626	47491
284	Q15063	POSTN	AAAITSDILEALGR	14	Unmodified	_AAAITSDILEALGR_		0	0	3	3	11281	10123	10922	7440.2	10049	1595.2	9029.4	8789.8	5151.6	10376
285	Q15063	POSTN	AAAITSDILEALGR	14	Unmodified	_AAAITSDILEALGR_		0	0	3	4	3684.7	3011.2	3941.9	4136.4	4939.5	1843.8	3756.7	3987.1	2242	5943
286	Q15063	POSTN	AAAITSDILEALGR	14	Unmodified	_AAAITSDILEALGR_		0	0	3	5	9298.7	11812	11373	6769.9	10714	5837.7	11879	11211	7893.1	15810
287	Q15063	POSTN	AAAITSDILEALGR	14	Unmodified	_AAAITSDILEALGR_		0	0	3	5	3493.1	3731.5	5279.3	2085.5	38110	16510	85585	43905	24922	156050
288	Q15063	POSTN	AAAITSDILEALGR	14	Unmodified	_AAAITSDILEALGR_		0	0	3	6	7385.2	9182.2	8707.2	10012	16153	5942.3	17215	12327	6947.8	20830
289	Q15063	POSTN	AAAITSDILEALGR	14	Unmodified	_AAAITSDILEALGR_		0	0	3	6	4583	9769.9	5908.1	7569.2	68639	32278	164080	81584	46480	269060
290	Q15063	POSTN	AAAITSDILEALGR	14	Unmodified	_AAAITSDILEALGR_		0	0	3	7	4173	3788.9	4725.2	0	18764	0	7557	7357.5	5060.1	10295
291	Q15063	POSTN	AAAITSDILEALGR	14	Unmodified	_AAAITSDILEALGR_		0	0	3	7	5444.4	6726.3	6493.3	4865.4	40194	26269	95321	50321	30817	173900
292	Q15063	POSTN	AAAITSDILEALGR	14	Unmodified	_AAAITSDILEALGR_		0	0	4	1	1723.1	2953.8	1611.6	1134.3	38593	12235	25556	23958	18036	19447
293	Q15063	POSTN	AAAITSDILEALGR	14	Unmodified	_AAAITSDILEALGR_		0	0	4	1	9500.4	4381.7	8821.8	0	401240	98882	228500	288360	182290	242400
294	Q15063	POSTN	AAAITSDILEALGR	14	Unmodified	_AAAITSDILEALGR_		0	0	4	2	0	0	3186.2	0	229530	42188	131040	181010	97079	144310
295	Q15063	POSTN	AAAITSDILEALGR	14	Unmodified	_AAAITSDILEALGR_		0	0	4	2	3502.1	3559.3	2504.3	3515.5	59218	24415	43152	41389	35382	36613
296	Q15063	POSTN	AAAITSDILEALGR	14	Unmodified	_AAAITSDILEALGR_		0	0	4	3	15555	15603	12635	15801	197980	62707	143750	96329	89510	103490
297	Q15063	POSTN	AAAITSDILEALGR	14	Unmodified	_AAAITSDILEALGR_		0	0	4	3	6260.2	4260.8	0	0	304050	63127	180460	241520	140120	174710
298	Q15063	POSTN	AAAITSDILEALGR	14	Unmodified	_AAAITSDILEALGR_		0	0	4	3
299	Q15063	POSTN	AAAITSDILEALGR	14	Unmodified	_AAAITSDILEALGR_		0	0	4	4	8299.9	10481	13008	15614	115130	35002	105550	87010	67302	69284
300	Q15063	POSTN	AAAITSDILEALGR	14	Unmodified	_AAAITSDILEALGR_		0	0	4	4	3517.2	4463.1	4796	0	295850	64347	171410	225290	139130	194390
301	Q15063	POSTN	AAAITSDILEALGR	14	Unmodified	_AAAITSDILEALGR_		0	0	4	5	6071.4	7792.9	6311.6	3658.1	71494	23905	59235	39734	30676	28425
302	Q15063	POSTN	AAAITSDILEALGR	14	Unmodified	_AAAITSDILEALGR_		0	0	4	5	2372.4	2478.7	3124.6	0	197180	47281	118360	148320	88654	125800
303	Q15063	POSTN	AAAITSDILEALGR	14	Unmodified	_AAAITSDILEALGR_		0	0	4	6	5385.8	4757.1	4024.4	8554	72341	27451	54896	45736	29235	34559
304	Q15063	POSTN	AAAITSDILEALGR	14	Unmodified	_AAAITSDILEALGR_		0	0	4	6	0	3324.8	4841.5	0	122250	42520	73841	78586	55290	75414
305	Q15063	POSTN	AAAITSDILEALGR	14	Unmodified	_AAAITSDILEALGR_		0	0	4	7	4777.3	5719.3	4498.3	4313	82252	29225	54369	58137	32661	49675
306	Q15063	POSTN	AAAITSDILEALGR	14	Unmodified	_AAAITSDILEALGR_		0	0	4	7	2663	2910.2	2748.4	3061.6	35847	13747	27747	18394	15896	17459
307	Q8TAE8	GADD45GIP1	AAALAAAVAQDPAASGAPSS	20	Unmodified	_AAALAAAVAQDPAASGAPSS_		0	0	1	1	15266	16457	14505	24234	22334	19351	19060	18932	17148	8019.2
308	Q8TAE8	GADD45GIP1	AAALAAAVAQDPAASGAPSS	20	Unmodified	_AAALAAAVAQDPAASGAPSS_		0	0	1	2	13479	12971	13316	13074	14766	14534	9300.9	14472	9147.3	7640.7
309	Q8TAE8	GADD45GIP1	AAALAAAVAQDPAASGAPSS	20	Unmodified	_AAALAAAVAQDPAASGAPSS_		0	0	2	1	5902.5	6069.5	4773.2	4253.3	6534.7	4674.9	3339.2	7748.6	2572.5	2181.4
310	Q8TAE8	GADD45GIP1	AAALAAAVAQDPAASGAPSS	20	Unmodified	_AAALAAAVAQDPAASGAPSS_		0	0	2	1	1873.1	0	3426	801.27	3704.5	2083.9	2307.9	3947.4	1174.3	946.45
311	Q8TAE8	GADD45GIP1	AAALAAAVAQDPAASGAPSS	20	Unmodified	_AAALAAAVAQDPAASGAPSS_		0	0	2	2	4696.3	4242.3	6328.1	5240.6	8848.9	4838.6	7042.2	8185.9	2551.7	3621.1
312	Q8TAE8	GADD45GIP1	AAALAAAVAQDPAASGAPSS	20	Unmodified	_AAALAAAVAQDPAASGAPSS_		0	0	3	1	7969	6172.2	7441	7890	7849.5	2992.2	5259.4	4966.5	2377.1	4992.7
313	Q16853	AOC3;AOC2	AAALAHLDR	9	Unmodified	_AAALAHLDR_		0	0	1	7	48803	53269	51105	57885	117940	98173	45784	101980	85203	95815
314	Q16853	AOC3;AOC2	AAALAHLDR	9	Unmodified	_AAALAHLDR_		0	0	1	7	17017	20792	22412	22348	94434	170790	43327	155460	113580	108620
315	Q16853	AOC3;AOC2	AAALAHLDR	9	Unmodified	_AAALAHLDR_		0	0	2	7	37255	32935	28066	35358	106950	69900	49519	91526	33752	36443
316	Q16853	AOC3;AOC2	AAALAHLDR	9	Unmodified	_AAALAHLDR_		0	0	2	7	0	32046	32605	34606	249750	132300	105370	198640	70160	65786
317	Q16853	AOC3;AOC2	AAALAHLDR	9	Unmodified	_AAALAHLDR_		0	0	3	6	32976	37876	44204	42559	86896	68484	70423	86720	33699	117880
318	Q16853	AOC3;AOC2	AAALAHLDR	9	Unmodified	_AAALAHLDR_		0	0	3	6
319	Q16853	AOC3;AOC2	AAALAHLDR	9	Unmodified	_AAALAHLDR_		0	0	3	7	187940	202930	203010	185930	336780	179060	111390	174530	56460	303290
320	Q16853	AOC3;AOC2	AAALAHLDR	9	Unmodified	_AAALAHLDR_		0	0	3	7	35231	36191	44029	37407	174390	147620	156510	192370	81116	327930
321	Q16853	AOC3;AOC2	AAALAHLDR	9	Unmodified	_AAALAHLDR_		0	0	4	6
322	O15269	SPTLC1	AAALASLK	8	Unmodified	_AAALASLK_		0	0	2	5
323	O15269	SPTLC1	AAALASLK	8	Unmodified	_AAALASLK_		0	0	2	6
324	O15269	SPTLC1	AAALASLK	8	Unmodified	_AAALASLK_		0	0	3	4
325	O15269	SPTLC1	AAALASLK	8	Unmodified	_AAALASLK_		0	0	3	5
326	O15269	SPTLC1	AAALASLK	8	Unmodified	_AAALASLK_		0	0	3	5
327	O15269	SPTLC1	AAALASLK	8	Unmodified	_AAALASLK_		0	0	3	6
328	O15269	SPTLC1	AAALASLK	8	Unmodified	_AAALASLK_		0	0	4	4
329	O15269	SPTLC1	AAALASLK	8	Unmodified	_AAALASLK_		0	0	4	5
330	Q14008	CKAP5	AAALATVNAWAEQTGMK	17	Unmodified	_AAALATVNAWAEQTGMK_		0	0	4	5	716.9	6610.5	7230.3	4951.3	55438	26470	47251	26670	26608	21017
331	P31948	STIP1	AAALEAMK	8	Unmodified	_AAALEAMK_		0	0	1	5	104650	107230	117360	97608	424520	399240	544970	456540	315680	233270
332	P31948	STIP1	AAALEAMK	8	Unmodified	_AAALEAMK_		0	0	1	5	17349	27749	19039	27354	104540	51926	54236	54854	44412	33386
333	P31948	STIP1	AAALEAMK	8	Unmodified	_AAALEAMK_		0	0	1	6	153110	169930	146650	154190	579520	549040	702090	669070	451500	327530
334	P31948	STIP1	AAALEAMK	8	Unmodified	_AAALEAMK_		0	0	2	4	63023	65786	58608	53950	194560	98440	129640	228260	80657	75860
335	P31948	STIP1	AAALEAMK	8	Unmodified	_AAALEAMK_		0	0	2	5	107390	110840	111790	89199	394130	202980	241520	447560	142050	149070
336	P31948	STIP1	AAALEAMK	8	Unmodified	_AAALEAMK_		0	0	2	5
337	P31948	STIP1	AAALEAMK	8	Unmodified	_AAALEAMK_		0	0	2	6	159350	176040	192710	166460	860230	519780	464130	1125800	347100	355990
338	P31948	STIP1	AAALEAMK	8	Unmodified	_AAALEAMK_		0	0	3	4	90487	79685	99524	80099	282060	76256	187180	159460	124690	198140
339	P31948	STIP1	AAALEAMK	8	Unmodified	_AAALEAMK_		0	0	3	5	116590	113340	119310	109790	409980	120970	254920	229700	138160	269430
340	P31948	STIP1	AAALEAMK	8	Unmodified	_AAALEAMK_		0	0	3	6	138610	129990	145270	140290	347030	108480	361580	231020	140910	373250
341	P31948	STIP1	AAALEAMK	8	Unmodified	_AAALEAMK_		0	0	4	2	113570	118640	130620	72405	2401300	898660	1986500	686730	998340	794260
342	P31948	STIP1	AAALEAMK	8	Unmodified	_AAALEAMK_		0	0	4	3	84284	83394	104240	39518	2236000	859120	1956900	671020	878630	689250
343	P31948	STIP1	AAALEAMK	8	Unmodified	_AAALEAMK_		0	0	4	4	58893	51689	66614	39207	1477400	530370	1310800	548370	588310	505150
344	P31948	STIP1	AAALEAMK	8	Unmodified	_AAALEAMK_		0	0	4	4
345	P31948	STIP1	AAALEAMK	8	Unmodified	_AAALEAMK_		0	0	4	5	59657	69782	57417	30978	1582600	508930	1354000	581210	645280	601840
346	P31948	STIP1	AAALEFLNR	9	Unmodified	_AAALEFLNR_		0	0	1	4	53063	47216	51312	48583	146480	174110	194430	176940	128820	92164
347	P31948	STIP1	AAALEFLNR	9	Unmodified	_AAALEFLNR_		0	0	1	5	107640	115940	112170	101710	346050	369480	408680	389870	276530	217090
348	P31948	STIP1	AAALEFLNR	9	Unmodified	_AAALEFLNR_		0	0	1	6	153360	172260	172100	168270	535530	523140	674680	605640	444730	320600
349	P31948	STIP1	AAALEFLNR	9	Unmodified	_AAALEFLNR_		0	0	1	7	45020	49091	51303	46956	118020	109310	116940	128710	92499	68184
350	P31948	STIP1	AAALEFLNR	9	Unmodified	_AAALEFLNR_		0	0	2	3	31521	29074	31500	30655	87798	42136	58415	79611	38065	34510
351	P31948	STIP1	AAALEFLNR	9	Unmodified	_AAALEFLNR_		0	0	2	4	56915	54304	66344	57584	195630	79380	122470	182860	77504	74840
352	P31948	STIP1	AAALEFLNR	9	Unmodified	_AAALEFLNR_		0	0	2	5	100490	99190	82990	74686	334160	129670	219540	283930	114550	110910
353	P31948	STIP1	AAALEFLNR	9	Unmodified	_AAALEFLNR_		0	0	2	6	167040	161640	201330	125250	539080	275810	325710	497130	224040	166900
354	P31948	STIP1	AAALEFLNR	9	Unmodified	_AAALEFLNR_		0	0	2	7	82460	85144	79794	74213	199720	94442	124730	228980	93291	69295
355	P31948	STIP1	AAALEFLNR	9	Unmodified	_AAALEFLNR_		0	0	3	3	44864	38243	54037	43664	97097	29107	82807	72506	52892	87362
356	P31948	STIP1	AAALEFLNR	9	Unmodified	_AAALEFLNR_		0	0	3	4	78295	79965	69101	62720	163640	57402	151830	139180	85594	144080
357	P31948	STIP1	AAALEFLNR	9	Unmodified	_AAALEFLNR_		0	0	3	5	101940	91993	97560	83601	198260	63259	156810	141390	95240	165840
358	P31948	STIP1	AAALEFLNR	9	Unmodified	_AAALEFLNR_		0	0	3	6	168330	160720	177310	154070	370220	130530	288920	238320	165440	327580
359	P31948	STIP1	AAALEFLNR	9	Unmodified	_AAALEFLNR_		0	0	4	2	57489	58432	80810	57323	995170	428290	803890	371800	346390	335840
360	P31948	STIP1	AAALEFLNR	9	Unmodified	_AAALEFLNR_		0	0	4	3	106490	88912	108480	64418	1720700	837640	1293200	679680	644550	558570
361	P31948	STIP1	AAALEFLNR	9	Unmodified	_AAALEFLNR_		0	0	4	4	52369	60453	75635	57521	1432600	645360	1041900	549210	490450	441200
362	P31948	STIP1	AAALEFLNR	9	Unmodified	_AAALEFLNR_		0	0	4	5	43647	52247	72083	57264	1086100	520890	783240	414490	384090	317900
363	Q13423	NNT	AAALEQFK	8	Unmodified	_AAALEQFK_		0	0	2	4	75490	79132	73846	69446	174310	133120	93166	862300	190650	124970
364	Q13423	NNT	AAALEQFK	8	Unmodified	_AAALEQFK_		0	0	2	5	183410	194410	198450	157770	475430	330340	234270	2742500	603910	357340
365	Q13423	NNT	AAALEQFK	8	Unmodified	_AAALEQFK_		0	0	2	6	305320	327370	296550	272570	679970	405430	387360	3792100	799900	614120
366	Q13423	NNT	AAALEQFK	8	Unmodified	_AAALEQFK_		0	0	3	5
367	Q13423	NNT	AAALEQFK	8	Unmodified	_AAALEQFK_		0	0	3	5
368	Q92575	UBXN4	AAALLAK	7	Unmodified	_AAALLAK_		0	0	2	6
369	Q92575	UBXN4	AAALLAK	7	Unmodified	_AAALLAK_		0	0	4	5
370	P98172	EFNB1	AAALSLSTLASPK	13	Unmodified	_AAALSLSTLASPK_		0	0	1	5	35864	34238	29155	29138	71976	77254	55126	72266	59415	34492
371	P98172	EFNB1	AAALSLSTLASPK	13	Unmodified	_AAALSLSTLASPK_		0	0	2	5	31846	32373	34916	28810	66251	45158	26256	53558	23373	21198
372	P98172	EFNB1	AAALSLSTLASPK	13	Unmodified	_AAALSLSTLASPK_		0	0	3	4	30079	28775	27815	25464	35797	15208	28775	26950	14541	38174
373	P98172	EFNB1	AAALSLSTLASPK	13	Unmodified	_AAALSLSTLASPK_		0	0	3	5	34292	34591	40141	38178	65130	27843	48948	45872	30408	63190
374	O60716	CTNND1	AAALVLQTIWGYK	13	Unmodified	_AAALVLQTIWGYK_		0	0	1	6	8649.7	9797.1	11292	6781.2	11513	14330	9427.2	16721	14007	10350
375	O60716	CTNND1	AAALVLQTIWGYK	13	Unmodified	_AAALVLQTIWGYK_		0	0	1	7	3368.8	4135.8	3973.2	4011.6	3663.8	5263	5218.4	3377.9	4804	4373.3
376	O60716	CTNND1	AAALVLQTIWGYK	13	Unmodified	_AAALVLQTIWGYK_		0	0	2	6	9380.5	10258	8464.8	7388.8	21623	12652	12687	25513	13931	8187.9
377	O60716	CTNND1	AAALVLQTIWGYK	13	Unmodified	_AAALVLQTIWGYK_		0	0	2	7	4069.2	3822.8	2406.3	4269.1	6569.3	4029.4	4686.4	7752.4	3886.3	3220
378	O60716	CTNND1	AAALVLQTIWGYK	13	Unmodified	_AAALVLQTIWGYK_		0	0	3	6	7778.6	9374.4	8576.9	8113.8	13081	4808.6	13504	12299	8188.7	12652
379	O60716	CTNND1	AAALVLQTIWGYK	13	Unmodified	_AAALVLQTIWGYK_		0	0	3	7	5181.5	5311.5	4100	4191.3	8430.5	3809.2	7071.9	6255.9	3044.5	8903
380	O60716	CTNND1	AAALVLQTIWGYK	13	Unmodified	_AAALVLQTIWGYK_		0	0	4	2
381	O60716	CTNND1	AAALVLQTIWGYK	13	Unmodified	_AAALVLQTIWGYK_		0	0	4	3	3119.8	0	3674.2	3027.8	35254	12399	20638	19141	14572	17256
382	O60716	CTNND1	AAALVLQTIWGYK	13	Unmodified	_AAALVLQTIWGYK_		0	0	4	4	2397.3	3302.9	2697.4	2007.7	24757	9431.1	19885	16075	13413	10719
383	O60716	CTNND1	AAALVLQTIWGYK	13	Unmodified	_AAALVLQTIWGYK_		0	0	4	5	2267.2	2905.7	2829.3	3359.2	29277	13585	25646	24094	15495	16348
384	O60716	CTNND1	AAALVLQTIWGYK	13	Unmodified	_AAALVLQTIWGYK_		0	0	4	6	6845.2	5570.6	5526.3	5755	46426	16732	42480	29799	30461	24940
385	O60716	CTNND1	AAALVLQTIWGYK	13	Unmodified	_AAALVLQTIWGYK_		0	0	4	6	2075.7	2685.3	3198.3	3756.5	22094	9494.6	19693	17396	14520	14097
386	O60716	CTNND1	AAALVLQTIWGYK	13	Unmodified	_AAALVLQTIWGYK_		0	0	4	7	2099.4	2293.9	0	1080.6	23972	10175	20633	19416	11466	11964
387	Q14498	RBM39	AAAMANNLQK	10	Unmodified	_AAAMANNLQK_		0	0	1	4	53686	57676	56578	61135	64357	49160	54493	52652	36850	31730
388	Q14498	RBM39	AAAMANNLQK	10	Unmodified	_AAAMANNLQK_		0	0	1	4
389	Q14498	RBM39	AAAMANNLQK	10	Unmodified	_AAAMANNLQK_		0	0	1	5	127740	131690	124200	124950	173600	71323	99990	91184	78241	60610
390	Q14498	RBM39	AAAMANNLQK	10	Unmodified	_AAAMANNLQK_		0	0	1	5	105290	123680	138220	112790	223750	152190	131960	139600	122580	91593
391	Q14498	RBM39	AAAMANNLQK	10	Unmodified	_AAAMANNLQK_		0	0	2	4	37643	42112	40357	43093	57212	25298	27313	38019	14200	15609
392	Q14498	RBM39	AAAMANNLQK	10	Unmodified	_AAAMANNLQK_		0	0	2	5	158300	166910	158820	151460	141850	74062	62379	82109	23559	32856
393	Q14498	RBM39	AAAMANNLQK	10	Unmodified	_AAAMANNLQK_		0	0	3	5	56070	54765	59679	50010	58811	19815	43625	33351	17508	42218
394	Q9NX63	CHCHD3	AAANEQLTR	9	Unmodified	_AAANEQLTR_		0	0	1	1	24122	23684	23934	22320	24586	26590	26841	31564	23252	18558
395	Q9NX63	CHCHD3	AAANEQLTR	9	Unmodified	_AAANEQLTR_		0	0	1	2	67530	72477	68892	68860	65520	61423	69183	99986	57439	47538
396	Q9NX63	CHCHD3	AAANEQLTR	9	Unmodified	_AAANEQLTR_		0	0	1	3	0	373180	412790	362520	361460	320000	409700	567480	364230	263450
397	Q9NX63	CHCHD3	AAANEQLTR	9	Unmodified	_AAANEQLTR_		0	0	1	4	366620	345950	367440	331870	343650	297600	347210	541660	364200	244580
398	Q9NX63	CHCHD3	AAANEQLTR	9	Unmodified	_AAANEQLTR_		0	0	1	5	63805	67785	70489	62177	82540	73668	70879	113780	74133	58482
399	Q9NX63	CHCHD3	AAANEQLTR	9	Unmodified	_AAANEQLTR_		0	0	2	2	48322	47521	53763	49090	54487	26073	28386	111450	23689	28491
400	Q9NX63	CHCHD3	AAANEQLTR	9	Unmodified	_AAANEQLTR_		0	0	2	3	440130	415380	438040	375840	501010	207370	261220	1118000	263570	264240
401	Q9NX63	CHCHD3	AAANEQLTR	9	Unmodified	_AAANEQLTR_		0	0	2	4	317100	314800	323390	290590	391170	179510	191620	832190	189980	183940
402	Q9NX63	CHCHD3	AAANEQLTR	9	Unmodified	_AAANEQLTR_		0	0	3	1	13366	14392	15511	15851	9186.3	10394	9821	8339.9	9627.2	11256
403	Q9NX63	CHCHD3	AAANEQLTR	9	Unmodified	_AAANEQLTR_		0	0	3	2	74328	0	83630	77754	54698	14906	45091	41399	47546	47707
404	Q9NX63	CHCHD3	AAANEQLTR	9	Unmodified	_AAANEQLTR_		0	0	3	3	410650	424120	469460	395950	274150	67408	235790	257250	293420	278570
405	Q9NX63	CHCHD3	AAANEQLTR	9	Unmodified	_AAANEQLTR_		0	0	3	4	246180	272950	269640	245330	180150	44694	159090	147980	176100	175840
406	Q9NX63	CHCHD3	AAANEQLTR	9	Unmodified	_AAANEQLTR_		0	0	3	5	55074	59976	64889	51262	49176	17754	42285	40907	37764	48964
407	Q9NX63	CHCHD3	AAANEQLTR	9	Unmodified	_AAANEQLTR_		0	0	4	1	238770	176930	236150	202040	1227500	400110	1109800	473440	465910	541430
408	Q9NX63	CHCHD3	AAANEQLTR	9	Unmodified	_AAANEQLTR_		0	0	4	2	183390	192300	197830	152730	1151200	391610	986030	463740	474850	421760
409	Q9NX63	CHCHD3	AAANEQLTR	9	Unmodified	_AAANEQLTR_		0	0	4	3	100310	113960	96539	93839	683590	243990	612630	256610	241870	243140
410	Q9NX63	CHCHD3	AAANEQLTR	9	Unmodified	_AAANEQLTR_		0	0	4	4	28084	33038	29455	25875	226030	69261	186510	84846	80800	78795
411	P0C0L4;P0C0L5	C4A;C4B	AAANQMR	7	Unmodified	_AAANQMR_		0	0	1	3
412	P0C0L4;P0C0L5	C4A;C4B	AAANQMR	7	Unmodified	_AAANQMR_		0	0	1	4	13999	19973	16665	13002	174280	139860	77936	126440	86828	69721
413	P0C0L4;P0C0L5	C4A;C4B	AAANQMR	7	Unmodified	_AAANQMR_		0	0	1	5	6948.2	7541	8357.5	5289.9	133570	105540	49034	94746	64667	52858
414	P0C0L4;P0C0L5	C4A;C4B	AAANQMR	7	Unmodified	_AAANQMR_		0	0	2	3
415	P0C0L4;P0C0L5	C4A;C4B	AAANQMR	7	Unmodified	_AAANQMR_		0	0	2	4
416	P0C0L4;P0C0L5	C4A;C4B	AAANQMR	7	Unmodified	_AAANQMR_		0	0	2	5	7516.6	11518	11869	6938.4	149270	136160	113390	155250	54267	45439
417	P0C0L4;P0C0L5	C4A;C4B	AAANQMR	7	Unmodified	_AAANQMR_		0	0	3	3
418	P0C0L4;P0C0L5	C4A;C4B	AAANQMR	7	Unmodified	_AAANQMR_		0	0	3	4	14388	16217	19858	17532	123540	82589	102920	68309	44998	77433
419	P0C0L4;P0C0L5	C4A;C4B	AAANQMR	7	Unmodified	_AAANQMR_		0	0	4	1
420	P0C0L4;P0C0L5	C4A;C4B	AAANQMR	7	Unmodified	_AAANQMR_		0	0	4	2
421	P0C0L4;P0C0L5	C4A;C4B	AAANQMR	7	Unmodified	_AAANQMR_		0	0	4	3	5979.6	6788.9	12666	0	810110	280110	521470	179250	219330	87572
422	P0C0L4;P0C0L5	C4A;C4B	AAANQMR	7	Unmodified	_AAANQMR_		0	0	4	4	3743.3	4048.8	2867.2	3275.1	107400	53795	77448	30624	33693	19546
423	P0C0L4;P0C0L5	C4A;C4B	AAANQMR	7	Unmodified	_AAANQMR_		0	0	4	5	2260.2	2072.4	5451	0	103220	41441	78759	28363	29001	19195
424	P26641	EEF1G	AAAPAPEEEMDECEQALAAEPK	22	Oxidation (M)	_AAAPAPEEEM(ox)DECEQALAAEPK_	AAAPAPEEEM(1)DECEQALAAEPK	0	1	1	1	10182	9953.6	6948.6	7017.3	29058	26881	24759	25899	18592	13465
425	P26641	EEF1G	AAAPAPEEEMDECEQALAAEPK	22	Oxidation (M)	_AAAPAPEEEM(ox)DECEQALAAEPK_	AAAPAPEEEM(1)DECEQALAAEPK	0	1	1	1	2954.3	3735.9	3894.8	2693.4	12520	8646.8	13397	7946	7565.3	5116.4
426	P26641	EEF1G	AAAPAPEEEMDECEQALAAEPK	22	Oxidation (M)	_AAAPAPEEEM(ox)DECEQALAAEPK_	AAAPAPEEEM(1)DECEQALAAEPK	0	1	1	2	3882.1	5215.1	5691.2	4253.1	26009	18508	21414	19923	14838	12468
427	P26641	EEF1G	AAAPAPEEEMDECEQALAAEPK	22	Oxidation (M)	_AAAPAPEEEM(ox)DECEQALAAEPK_	AAAPAPEEEM(1)DECEQALAAEPK	0	1	1	2	9237.7	8699.9	12268	7471.5	44217	37988	48294	37848	33342	22823
428	P26641	EEF1G	AAAPAPEEEMDECEQALAAEPK	22	Oxidation (M)	_AAAPAPEEEM(ox)DECEQALAAEPK_	AAAPAPEEEM(1)DECEQALAAEPK	0	1	1	2	8038.6	10155	10200	4908	48760	36644	41414	35294	27469	17689
429	P26641	EEF1G	AAAPAPEEEMDECEQALAAEPK	22	Oxidation (M)	_AAAPAPEEEM(ox)DECEQALAAEPK_	AAAPAPEEEM(1)DECEQALAAEPK	0	1	1	2	10740	7486.1	7180.5	8521.2	35338	24607	28603	28606	22001	15235
430	P26641	EEF1G	AAAPAPEEEMDECEQALAAEPK	22	Oxidation (M)	_AAAPAPEEEM(ox)DECEQALAAEPK_	AAAPAPEEEM(1)DECEQALAAEPK	0	1	1	3	6464.8	5883.8	4588.3	5981.3	33330	25876	25027	26173	19347	15191
431	P26641	EEF1G	AAAPAPEEEMDECEQALAAEPK	22	Oxidation (M)	_AAAPAPEEEM(ox)DECEQALAAEPK_	AAAPAPEEEM(1)DECEQALAAEPK	0	1	1	3	21574	27676	23895	20851	71093	56484	63145	57602	49277	35722
432	P26641	EEF1G	AAAPAPEEEMDECEQALAAEPK	22	Oxidation (M)	_AAAPAPEEEM(ox)DECEQALAAEPK_	AAAPAPEEEM(1)DECEQALAAEPK	0	1	1	3	8796.9	7768.1	6507.2	7231.8	20747	13596	19383	16434	11876	11927
433	P26641	EEF1G	AAAPAPEEEMDECEQALAAEPK	22	Oxidation (M)	_AAAPAPEEEM(ox)DECEQALAAEPK_	AAAPAPEEEM(1)DECEQALAAEPK	0	1	2	2	2641.7	3164.7	3524.5	2063.9	27289	6298.4	13570	22547	4081.9	4011.9
434	P26641	EEF1G	AAAPAPEEEMDECEQALAAEPK	22	Oxidation (M)	_AAAPAPEEEM(ox)DECEQALAAEPK_	AAAPAPEEEM(1)DECEQALAAEPK	0	1	2	2	9038	7852	10901	7649.1	32112	0	33137	40865	10162	11180
435	P26641	EEF1G	AAAPAPEEEMDECEQALAAEPK	22	Oxidation (M)	_AAAPAPEEEM(ox)DECEQALAAEPK_	AAAPAPEEEM(1)DECEQALAAEPK	0	1	2	2	4407.9	4508	6506	3476.6	16369	8301.9	14733	21588	4882.9	6593.5
436	P26641	EEF1G	AAAPAPEEEMDECEQALAAEPK	22	Oxidation (M)	_AAAPAPEEEM(ox)DECEQALAAEPK_	AAAPAPEEEM(1)DECEQALAAEPK	0	1	2	2	6511.9	7289.1	7876.1	7702.1	24865	11738	21596	38116	9298	7781.5
437	P26641	EEF1G	AAAPAPEEEMDECEQALAAEPK	22	Oxidation (M)	_AAAPAPEEEM(ox)DECEQALAAEPK_	AAAPAPEEEM(1)DECEQALAAEPK	0	1	2	3	2649.1	2633.9	2603.3	3755.1	17241	9704	12872	18361	4715.7	5539.7
438	P26641	EEF1G	AAAPAPEEEMDECEQALAAEPK	22	Oxidation (M)	_AAAPAPEEEM(ox)DECEQALAAEPK_	AAAPAPEEEM(1)DECEQALAAEPK	0	1	2	3	28903	30645	28650	26660	67334	47548	47444	88483	23673	24090
439	P26641	EEF1G	AAAPAPEEEMDECEQALAAEPK	22	Oxidation (M)	_AAAPAPEEEM(ox)DECEQALAAEPK_	AAAPAPEEEM(1)DECEQALAAEPK	0	1	2	3	5163.5	7244.1	7932.9	6053.9	16024	7409.7	15955	20892	6511.9	4633.6
440	P26641	EEF1G	AAAPAPEEEMDECEQALAAEPK	22	Oxidation (M)	_AAAPAPEEEM(ox)DECEQALAAEPK_	AAAPAPEEEM(1)DECEQALAAEPK	0	1	3	1	5928.8	3909.7	6041.6	5402	15535	4118.5	12837	9211.9	5833.7	9228.1
441	P26641	EEF1G	AAAPAPEEEMDECEQALAAEPK	22	Oxidation (M)	_AAAPAPEEEM(ox)DECEQALAAEPK_	AAAPAPEEEM(1)DECEQALAAEPK	0	1	3	1	6239.6	6915.3	5292.7	6468.8	15857	6113.9	14617	14276	5714.4	9342.7
442	P26641	EEF1G	AAAPAPEEEMDECEQALAAEPK	22	Oxidation (M)	_AAAPAPEEEM(ox)DECEQALAAEPK_	AAAPAPEEEM(1)DECEQALAAEPK	0	1	3	2	4587.2	4053.9	4564.9	4296.5	13086	3403.1	14971	8872.6	6469.3	10035
443	P26641	EEF1G	AAAPAPEEEMDECEQALAAEPK	22	Oxidation (M)	_AAAPAPEEEM(ox)DECEQALAAEPK_	AAAPAPEEEM(1)DECEQALAAEPK	0	1	3	2	9935.2	9589.4	9252.8	7640.5	27851	6247	23449	15480	8708	15044
444	P26641	EEF1G	AAAPAPEEEMDECEQALAAEPK	22	Oxidation (M)	_AAAPAPEEEM(ox)DECEQALAAEPK_	AAAPAPEEEM(1)DECEQALAAEPK	0	1	3	2	5286.6	6748.5	7411.3	5851.2	24510	4548	20620	13584	8962.2	12104
445	P26641	EEF1G	AAAPAPEEEMDECEQALAAEPK	22	Oxidation (M)	_AAAPAPEEEM(ox)DECEQALAAEPK_	AAAPAPEEEM(1)DECEQALAAEPK	0	1	4	1	0	0	2796.8	0	106380	28226	77176	38712	14477	25680
446	P26641	EEF1G	AAAPAPEEEMDECEQALAAEPK	22	Oxidation (M)	_AAAPAPEEEM(ox)DECEQALAAEPK_	AAAPAPEEEM(1)DECEQALAAEPK	0	1	4	1	7191.3	3904.6	10787	10418	225990	53538	138770	76212	30900	61416
447	P26641	EEF1G	AAAPAPEEEMDECEQALAAEPK	22	Oxidation (M)	_AAAPAPEEEM(ox)DECEQALAAEPK_	AAAPAPEEEM(1)DECEQALAAEPK	0	1	4	1	46467	52917	53191	40258	497400	168690	379060	197470	139280	166300
448	P26641	EEF1G	AAAPAPEEEMDECEQALAAEPK	22	Oxidation (M)	_AAAPAPEEEM(ox)DECEQALAAEPK_	AAAPAPEEEM(1)DECEQALAAEPK	0	1	4	2	0	0	0	0	92347	25217	53012	29108	11202	24825
449	P26641	EEF1G	AAAPAPEEEMDECEQALAAEPK	22	Unmodified	_AAAPAPEEEMDECEQALAAEPK_		0	0	1	1	5204.1	6159.9	7063.5	4855.6	33468	30165	30704	27428	23340	10651
450	P26641	EEF1G	AAAPAPEEEMDECEQALAAEPK	22	Unmodified	_AAAPAPEEEMDECEQALAAEPK_		0	0	1	1	13461	15938	14340	10706	59882	52040	57766	41611	43213	17541
451	P26641	EEF1G	AAAPAPEEEMDECEQALAAEPK	22	Unmodified	_AAAPAPEEEMDECEQALAAEPK_		0	0	1	2	8052.6	10070	10772	7129.4	45831	40343	41567	32423	29129	16678
452	P26641	EEF1G	AAAPAPEEEMDECEQALAAEPK	22	Unmodified	_AAAPAPEEEMDECEQALAAEPK_		0	0	1	2	8617.8	9457	12927	9072.4	43512	37349	40154	36162	31137	17154
453	P26641	EEF1G	AAAPAPEEEMDECEQALAAEPK	22	Unmodified	_AAAPAPEEEMDECEQALAAEPK_		0	0	1	3	10265	9112.5	10819	10568	57985	42919	55102	45382	37016	20885
454	P26641	EEF1G	AAAPAPEEEMDECEQALAAEPK	22	Unmodified	_AAAPAPEEEMDECEQALAAEPK_		0	0	2	1	1835.3	0	1611.2	1435.5	4185.1	3703.5	4188.5	7596.8	2669.2	2196.7
455	P26641	EEF1G	AAAPAPEEEMDECEQALAAEPK	22	Unmodified	_AAAPAPEEEMDECEQALAAEPK_		0	0	2	1	5847.9	4468.7	6073.3	4989.9	16305	13206	8685.3	17102	7613.9	6414.5
456	P26641	EEF1G	AAAPAPEEEMDECEQALAAEPK	22	Unmodified	_AAAPAPEEEMDECEQALAAEPK_		0	0	2	2	9535.4	11902	10227	9118.5	35027	18044	23810	39366	12288	10695
457	P26641	EEF1G	AAAPAPEEEMDECEQALAAEPK	22	Unmodified	_AAAPAPEEEMDECEQALAAEPK_		0	0	2	2	9473.2	17700	22588	15005	67922	31444	45268	82574	25810	29725
458	P26641	EEF1G	AAAPAPEEEMDECEQALAAEPK	22	Unmodified	_AAAPAPEEEMDECEQALAAEPK_		0	0	2	3	16948	12794	17785	12391	72775	39835	39797	81512	28958	23235
459	P26641	EEF1G	AAAPAPEEEMDECEQALAAEPK	22	Unmodified	_AAAPAPEEEMDECEQALAAEPK_		0	0	2	3
460	P26641	EEF1G	AAAPAPEEEMDECEQALAAEPK	22	Unmodified	_AAAPAPEEEMDECEQALAAEPK_		0	0	3	1	2651.8	1507.7	3308.9	2624.4	7877.8	2713.2	7991.1	3833.2	3240.7	4196.5
461	P26641	EEF1G	AAAPAPEEEMDECEQALAAEPK	22	Unmodified	_AAAPAPEEEMDECEQALAAEPK_		0	0	3	1	4683.6	3393.6	4441.8	3847.8	14651	5661.3	16474	8386.3	5419.7	0
462	P26641	EEF1G	AAAPAPEEEMDECEQALAAEPK	22	Unmodified	_AAAPAPEEEMDECEQALAAEPK_		0	0	3	2	5272.4	8042.3	6951.1	7775.8	27645	7602.2	28299	17302	13563	17421
463	P26641	EEF1G	AAAPAPEEEMDECEQALAAEPK	22	Unmodified	_AAAPAPEEEMDECEQALAAEPK_		0	0	3	2	18219	15225	18544	15457	52995	13679	54421	36084	19586	33418
464	P26641	EEF1G	AAAPAPEEEMDECEQALAAEPK	22	Unmodified	_AAAPAPEEEMDECEQALAAEPK_		0	0	3	3	4585.5	4813.9	6141.8	2975.8	12710	3991.9	13071	9652	7215.2	7764.2
465	P26641	EEF1G	AAAPAPEEEMDECEQALAAEPK	22	Unmodified	_AAAPAPEEEMDECEQALAAEPK_		0	0	4	1	3016.1	7002	7699.2	7388.6	61687	38145	100970	14856	43417	25638
466	P26641	EEF1G	AAAPAPEEEMDECEQALAAEPK	22	Unmodified	_AAAPAPEEEMDECEQALAAEPK_		0	0	4	2	5005	5205.9	7992.3	2087.2	57153	34823	68422	15896	33820	18805
467	P20810	CAST	AAAPAPVSEAVCR	13	Unmodified	_AAAPAPVSEAVCR_		0	0	1	2	13293	14791	12196	13863	31321	41345	34572	30504	23627	41625
468	P20810	CAST	AAAPAPVSEAVCR	13	Unmodified	_AAAPAPVSEAVCR_		0	0	1	2	10664	10914	11378	9956.1	24965	24465	18180	26016	20463	18012
469	P20810	CAST	AAAPAPVSEAVCR	13	Unmodified	_AAAPAPVSEAVCR_		0	0	1	3	31015	28570	37604	26582	68150	78339	78163	63131	55668	76536
470	P20810	CAST	AAAPAPVSEAVCR	13	Unmodified	_AAAPAPVSEAVCR_		0	0	1	3	33295	31230	31127	30262	93709	99784	58669	79033	68607	58406
471	P20810	CAST	AAAPAPVSEAVCR	13	Unmodified	_AAAPAPVSEAVCR_		0	0	1	4	16285	15683	15593	13295	38028	49665	35332	37313	25772	35453
472	P20810	CAST	AAAPAPVSEAVCR	13	Unmodified	_AAAPAPVSEAVCR_		0	0	2	1	5634.5	5224.9	5180	5467.6	14831	14319	8148.2	17830	9162.8	5026.8
473	P20810	CAST	AAAPAPVSEAVCR	13	Unmodified	_AAAPAPVSEAVCR_		0	0	2	2	11706	13039	12951	13343	30320	30119	18779	27373	14882	9008.3
474	P20810	CAST	AAAPAPVSEAVCR	13	Unmodified	_AAAPAPVSEAVCR_		0	0	2	2	9356.7	10030	8006.6	7603.6	40843	37246	14243	37248	12259	6682
475	P20810	CAST	AAAPAPVSEAVCR	13	Unmodified	_AAAPAPVSEAVCR_		0	0	2	3	23337	23087	27810	16381	118870	108710	45737	123650	46087	28709
476	P20810	CAST	AAAPAPVSEAVCR	13	Unmodified	_AAAPAPVSEAVCR_		0	0	2	3	40277	32546	38429	50423	106720	85912	58645	100340	59248	32496
477	P20810	CAST	AAAPAPVSEAVCR	13	Unmodified	_AAAPAPVSEAVCR_		0	0	2	4	21817	22539	20183	22525	61478	50492	23283	50143	19021	11845
478	P20810	CAST	AAAPAPVSEAVCR	13	Unmodified	_AAAPAPVSEAVCR_		0	0	3	1	7701.6	8048.4	7392.8	8061.4	17450	8618.9	12066	12256	7910.2	11987
479	P20810	CAST	AAAPAPVSEAVCR	13	Unmodified	_AAAPAPVSEAVCR_		0	0	3	2	17156	17607	18374	19717	40912	20355	27409	38839	23781	30903
480	P20810	CAST	AAAPAPVSEAVCR	13	Unmodified	_AAAPAPVSEAVCR_		0	0	3	3	20805	21261	22682	25133	51947	31689	39777	44119	31499	47225
481	P20810	CAST	AAAPAPVSEAVCR	13	Unmodified	_AAAPAPVSEAVCR_		0	0	4	1	39381	50895	39039	28169	544650	0	379680	278890	263570	178820
482	Q96D96	HVCN1	AAAPDVAPAPGPAPR	15	Unmodified	_AAAPDVAPAPGPAPR_		0	0	1	3
483	Q16643	DBN1	AAAPQAWAGPMEEPPQAQAPPR	22	Unmodified	_AAAPQAWAGPMEEPPQAQAPPR_		0	0	1	2
484	Q16643	DBN1	AAAPQAWAGPMEEPPQAQAPPR	22	Unmodified	_AAAPQAWAGPMEEPPQAQAPPR_		0	0	1	3	6259.8	7171.6	10220	6178.2	27014	24430	24569	25720	20256	11112
485	Q16643	DBN1	AAAPQAWAGPMEEPPQAQAPPR	22	Unmodified	_AAAPQAWAGPMEEPPQAQAPPR_		0	0	1	4	6283	5816	8229.1	8336.6	26273	24035	20381	23921	16805	11439
486	Q16643	DBN1	AAAPQAWAGPMEEPPQAQAPPR	22	Unmodified	_AAAPQAWAGPMEEPPQAQAPPR_		0	0	2	2	3382.6	3478.2	3013.2	3089.9	9044.7	7555.1	3236.2	7531.4	2921.4	1819.3
487	Q16643	DBN1	AAAPQAWAGPMEEPPQAQAPPR	22	Unmodified	_AAAPQAWAGPMEEPPQAQAPPR_		0	0	2	3	6765.3	6019.2	6289.6	4850.4	27723	29009	11113	26778	8918.6	10441
488	Q16643	DBN1	AAAPQAWAGPMEEPPQAQAPPR	22	Unmodified	_AAAPQAWAGPMEEPPQAQAPPR_		0	0	3	2	4010.6	2691.4	2637.6	2317.5	9515.3	3065.9	4485.9	2584.6	2860.1	5351.8
489	Q16643	DBN1	AAAPQAWAGPMEEPPQAQAPPR	22	Unmodified	_AAAPQAWAGPMEEPPQAQAPPR_		0	0	3	3	6214.5	8144.8	6285.8	6339.7	15325	9229.5	16558	10581	6276.2	12257
490	P53618	COPB1	AAAQCYIDLIIK	12	Unmodified	_AAAQCYIDLIIK_		0	0	1	6	14094	19197	14128	16105	77337	81013	43706	67620	53031	41939
491	P53618	COPB1	AAAQCYIDLIIK	12	Unmodified	_AAAQCYIDLIIK_		0	0	1	6
492	P53618	COPB1	AAAQCYIDLIIK	12	Unmodified	_AAAQCYIDLIIK_		0	0	2	6	6120.3	6566.1	6275.3	7420.2	41476	22920	21284	43227	20762	16633
493	P53618	COPB1	AAAQCYIDLIIK	12	Unmodified	_AAAQCYIDLIIK_		0	0	3	6
494	P53618	COPB1	AAAQCYIDLIIK	12	Unmodified	_AAAQCYIDLIIK_		0	0	4	3	3708.5	3140.6	4423.2	2894.9	97209	54562	94088	48892	66548	50586
495	P53618	COPB1	AAAQCYIDLIIK	12	Unmodified	_AAAQCYIDLIIK_		0	0	4	4	793.76	1764.1	1355.7	2000.2	66237	32145	60306	32561	37870	31426
496	P53618	COPB1	AAAQCYIDLIIK	12	Unmodified	_AAAQCYIDLIIK_		0	0	4	5	1401.5	2504.3	2896.2	1079.6	61771	30899	60798	29248	28935	26555
497	P53618	COPB1	AAAQCYIDLIIK	12	Unmodified	_AAAQCYIDLIIK_		0	0	4	5	4096.7	3804.1	5626.8	1672.8	95586	42545	89988	50398	53992	42191
498	P53618	COPB1	AAAQCYIDLIIK	12	Unmodified	_AAAQCYIDLIIK_		0	0	4	6	5473.1	5656.8	6798.7	2334.5	86969	40416	73742	50581	49139	37207
499	Q92506	HSD17B8	AAAQETVR	8	Unmodified	_AAAQETVR_		0	0	1	3	178330	167720	175190	161870	147370	165110	178390	279780	176010	242810
500	Q92506	HSD17B8	AAAQETVR	8	Unmodified	_AAAQETVR_		0	0	2	3	163760	163420	156850	151940	202460	125680	124330	395340	94832	119910
501	Q92506	HSD17B8	AAAQETVR	8	Unmodified	_AAAQETVR_		0	0	2	4	96259	101890	108940	107140	124230	77090	87050	223110	52281	67067
502	Q9NVA2	2022-09-11	AAAQLLQSQAQQSGAQQTK	19	Unmodified	_AAAQLLQSQAQQSGAQQTK_		0	0	1	5	22422	21600	26067	22946	254550	79972	123030	102650	60938	52152
503	Q9NVA2	2022-09-11	AAAQLLQSQAQQSGAQQTK	19	Unmodified	_AAAQLLQSQAQQSGAQQTK_		0	0	2	5	19566	19365	22117	19058	88896	29731	46304	67033	17892	20988
504	Q9NVA2	2022-09-11	AAAQLLQSQAQQSGAQQTK	19	Unmodified	_AAAQLLQSQAQQSGAQQTK_		0	0	3	6	13837	17474	15949	11184	64330	20414	53308	31236	16983	50592
505	Q8TAQ2	SMARCC2	AAASATR	7	Unmodified	_AAASATR_		0	0	3	4	35149	28493	34908	31964	71791	25502	52499	48016	25855	49929
506	Q8TAQ2	SMARCC2	AAASATR	7	Unmodified	_AAASATR_		0	0	4	2	14878	14619	14258	11448	403350	118170	177390	113330	84086	62234
507	Q9UKJ3	GPATCH8	AAASQGAEK	9	Unmodified	_AAASQGAEK_		0	0	1	5
508	P08559	PDHA1	AAASTDYYK	9	Unmodified	_AAASTDYYK_		0	0	1	2	3478.3	76142	70854	67960	85770	78627	67422	149640	94464	42008
509	P08559	PDHA1	AAASTDYYK	9	Unmodified	_AAASTDYYK_		0	0	1	2	11335	12838	12707	13516	23560	28869	19364	28836	22773	13444
510	P08559	PDHA1	AAASTDYYK	9	Unmodified	_AAASTDYYK_		0	0	1	3	360510	332150	362730	327180	374740	363730	289710	724690	432770	218090
511	P08559	PDHA1	AAASTDYYK	9	Unmodified	_AAASTDYYK_		0	0	1	4	146820	152120	148370	141280	157340	152160	132650	297740	171090	87137
512	P08559	PDHA1	AAASTDYYK	9	Unmodified	_AAASTDYYK_		0	0	1	4
513	P08559	PDHA1	AAASTDYYK	9	Unmodified	_AAASTDYYK_		0	0	2	2	58193	60541	57965	53125	69041	37180	40641	245750	55029	37772
514	P08559	PDHA1	AAASTDYYK	9	Unmodified	_AAASTDYYK_		0	0	2	2	10057	7796.9	11096	9223.6	26461	14661	14445	38251	9697.2	14571
515	P08559	PDHA1	AAASTDYYK	9	Unmodified	_AAASTDYYK_		0	0	2	3	291980	285840	299730	254580	303820	163640	164330	1240300	251370	173500
516	P08559	PDHA1	AAASTDYYK	9	Unmodified	_AAASTDYYK_		0	0	2	4	84385	89116	84694	68615	107270	58941	59441	379980	80670	56815
517	P08559	PDHA1	AAASTDYYK	9	Unmodified	_AAASTDYYK_		0	0	2	4	94686	87301	104500	91852	142280	85417	72859	407350	83919	72687
518	P08559	PDHA1	AAASTDYYK	9	Unmodified	_AAASTDYYK_		0	0	2	5	24479	29417	28800	25608	52160	44272	47566	134330	40207	30144
519	P08559	PDHA1	AAASTDYYK	9	Unmodified	_AAASTDYYK_		0	0	2	5
520	P08559	PDHA1	AAASTDYYK	9	Unmodified	_AAASTDYYK_		0	0	3	2	0	94307	2581.3	98369	71189	14096	53785	55309	59636	76497
521	P08559	PDHA1	AAASTDYYK	9	Unmodified	_AAASTDYYK_		0	0	3	2	27048	25491	29169	28724	27993	14876	22804	23804	22202	29197
522	P08559	PDHA1	AAASTDYYK	9	Unmodified	_AAASTDYYK_		0	0	3	3	277280	257170	273600	236180	158190	39967	126390	138250	163800	182450
523	P08559	PDHA1	AAASTDYYK	9	Unmodified	_AAASTDYYK_		0	0	3	4
524	P08559	PDHA1	AAASTDYYK	9	Unmodified	_AAASTDYYK_		0	0	3	5	65926	59066	64699	58436	60767	21592	48112	40517	44116	48344
525	P08559	PDHA1	AAASTDYYK	9	Unmodified	_AAASTDYYK_		0	0	4	1	196740	208410	188740	163390	1293800	445100	1112500	569630	498470	552670
526	P08559	PDHA1	AAASTDYYK	9	Unmodified	_AAASTDYYK_		0	0	4	3	74060	84554	76302	51542	765070	217990	654430	273270	289340	295820
527	Q99733	NAP1L4	AAATAEEPDPK	11	Unmodified	_AAATAEEPDPK_		0	0	1	2	5224.6	3233.4	4040.5	3866.7	14402	17001	17919	17211	9699.7	6633.2
528	Q99733	NAP1L4	AAATAEEPDPK	11	Unmodified	_AAATAEEPDPK_		0	0	1	3	14898	12036	10972	10709	63481	62187	80487	75225	48808	31249
529	Q99733	NAP1L4	AAATAEEPDPK	11	Unmodified	_AAATAEEPDPK_		0	0	1	3	39696	37113	43650	34129	365630	201290	235020	226130	169140	116260
530	Q99733	NAP1L4	AAATAEEPDPK	11	Unmodified	_AAATAEEPDPK_		0	0	1	4	5937.1	7950.1	4794.2	5758	35582	36151	41987	41592	25940	19071
531	Q99733	NAP1L4	AAATAEEPDPK	11	Unmodified	_AAATAEEPDPK_		0	0	1	4	51528	58648	57178	60022	283080	222030	202820	223000	142130	116810
532	Q99733	NAP1L4	AAATAEEPDPK	11	Unmodified	_AAATAEEPDPK_		0	0	1	5
533	Q99733	NAP1L4	AAATAEEPDPK	11	Unmodified	_AAATAEEPDPK_		0	0	2	2	3548.1	4253.4	3454.8	1869.5	13214	6734.4	7997.4	13259	3909.5	4316.4
534	Q99733	NAP1L4	AAATAEEPDPK	11	Unmodified	_AAATAEEPDPK_		0	0	2	3	11806	8398.7	7494.5	6875.7	39813	25278	26584	43320	10918	15949
535	Q99733	NAP1L4	AAATAEEPDPK	11	Unmodified	_AAATAEEPDPK_		0	0	2	3	36846	49043	51991	37492	239200	105700	136950	223360	66870	81494
536	Q99733	NAP1L4	AAATAEEPDPK	11	Unmodified	_AAATAEEPDPK_		0	0	2	4	0	5659	6080.1	5154.1	27009	17401	18729	35504	11628	11636
537	Q99733	NAP1L4	AAATAEEPDPK	11	Unmodified	_AAATAEEPDPK_		0	0	3	2	7615.3	6657.5	5151.4	5139.1	17181	6975.2	13640	13926	10011	12635
538	Q99733	NAP1L4	AAATAEEPDPK	11	Unmodified	_AAATAEEPDPK_		0	0	3	3	6392.9	7427.4	8518.7	5441	19795	6707.9	15779	14157	9516.9	15384
539	Q99733	NAP1L4	AAATAEEPDPK	11	Unmodified	_AAATAEEPDPK_		0	0	3	4	4943.8	5345.3	5484.6	3117.9	18848	6843.5	15339	11137	11188	15892
540	Q99733	NAP1L4	AAATAEEPDPK	11	Unmodified	_AAATAEEPDPK_		0	0	4	1	4881.9	3792.5	6177.6	1380.5	106580	47203	79292	35004	34069	27372
541	Q99733	NAP1L4	AAATAEEPDPK	11	Unmodified	_AAATAEEPDPK_		0	0	4	1	29858	33403	38616	19281	756880	279790	792500	314980	317670	294290
542	Q99733	NAP1L4	AAATAEEPDPK	11	Unmodified	_AAATAEEPDPK_		0	0	4	2	3737	3241.4	5444	0	176810	54958	131070	54197	54200	42382
543	Q99733	NAP1L4	AAATAEEPDPK	11	Unmodified	_AAATAEEPDPK_		0	0	4	2	42624	43344	51091	15282	1099000	371450	1092500	442690	424810	458460
544	P14555	PLA2G2A	AAATCFAR	8	Unmodified	_AAATCFAR_		0	0	1	4	78038	92722	0	88574	258850	136530	479980	217890	144810	937250
545	P14555	PLA2G2A	AAATCFAR	8	Unmodified	_AAATCFAR_		0	0	1	5	70431	79805	80520	74024	294690	213580	456380	230760	165270	1015000
546	P14555	PLA2G2A	AAATCFAR	8	Unmodified	_AAATCFAR_		0	0	4	2	54920	59147	72773	17847	1338300	261420	2338200	558450	433910	616680
547	P14555	PLA2G2A	AAATCFAR	8	Unmodified	_AAATCFAR_		0	0	4	3	41543	41608	0	12104	1005300	234590	2008300	485400	311930	488930
548	Q96RP9	GFM1	AAATDHR	7	Unmodified	_AAATDHR_		0	0	1	6	18689	18617	22158	21945	29601	26937	20385	31812	15676	15121
549	Q96RP9	GFM1	AAATDHR	7	Unmodified	_AAATDHR_		0	0	2	6	24458	20735	20026	19082	29670	14862	17880	50631	10011	9263.4
550	Q96RP9	GFM1	AAATDHR	7	Unmodified	_AAATDHR_		0	0	4	6	14457	17012	21941	14073	190540	61275	93949	49855	38871	39795
551	Q96RP9	GFM1	AAATDHR	7	Unmodified	_AAATDHR_		0	0	4	7	4864.9	3856.7	6588.1	3750.9	65460	26418	43255	21689	14308	14669
552	Q8N1S5	SLC39A11	AAATGLPEGPAVPVPSR	17	Unmodified	_AAATGLPEGPAVPVPSR_		0	0	1	1	8521.4	13772	6374.5	13159	32289	30984	24819	35304	26166	16656
553	Q8N1S5	SLC39A11	AAATGLPEGPAVPVPSR	17	Unmodified	_AAATGLPEGPAVPVPSR_		0	0	1	3	6998.9	7124	6750	7297.3	12769	29824	12207	16774	12252	9190.3
554	Q8N1S5	SLC39A11	AAATGLPEGPAVPVPSR	17	Unmodified	_AAATGLPEGPAVPVPSR_		0	0	2	1	2245.4	3108.8	3398.5	6187.3	11399	8031.8	6474.5	15542	6271.2	3769.8
555	Q8N1S5	SLC39A11	AAATGLPEGPAVPVPSR	17	Unmodified	_AAATGLPEGPAVPVPSR_		0	0	2	3	26273	28648	28863	25382	70055	39409	40509	59601	26761	21097
556	P02730	SLC4A1	AAATLMSER	9	Unmodified	_AAATLMSER_		0	0	1	4	126800	156210	145150	131690	433740	391600	258650	352210	231530	296420
557	P02730	SLC4A1	AAATLMSER	9	Unmodified	_AAATLMSER_		0	0	3	3	133740	160510	155280	116960	987850	851020	249060	226740	149060	299410
558	P02730	SLC4A1	AAATLMSER	9	Unmodified	_AAATLMSER_		0	0	3	4	190000	174470	184830	222110	1488800	0	318130	255360	204380	310820
559	P02730	SLC4A1	AAATLMSER	9	Unmodified	_AAATLMSER_		0	0	3	5	160540	153620	173410	147100	843550	773910	207130	165340	119930	217660
560	P02730	SLC4A1	AAATLMSER	9	Unmodified	_AAATLMSER_		0	0	3	6
561	Q9UDW1	UQCR10	AAATLTSK	8	Unmodified	_AAATLTSK_		0	0	1	4	165430	170240	184460	148190	225330	286240	199970	364130	227480	182720
562	Q9UDW1	UQCR10	AAATLTSK	8	Unmodified	_AAATLTSK_		0	0	1	5	355960	349470	345520	325740	410010	489540	387500	735440	464480	338970
563	Q9UDW1	UQCR10	AAATLTSK	8	Unmodified	_AAATLTSK_		0	0	1	6	269020	261970	265140	254160	335990	364260	286690	435510	335540	240890
564	Q9UDW1	UQCR10	AAATLTSK	8	Unmodified	_AAATLTSK_		0	0	2	4	317170	323830	344770	302170	608720	278560	321560	1238600	268660	261770
565	Q9UDW1	UQCR10	AAATLTSK	8	Unmodified	_AAATLTSK_		0	0	2	5	238880	225470	258570	220230	372590	214480	201230	917040	197010	176810
566	Q9UDW1	UQCR10	AAATLTSK	8	Unmodified	_AAATLTSK_		0	0	2	6	577960	573210	567520	497650	663670	279830	376940	1295900	317380	264610
567	Q9UDW1	UQCR10	AAATLTSK	8	Unmodified	_AAATLTSK_		0	0	3	2	46322	46925	47297	41774	64260	22164	48632	50620	38987	69547
568	Q9UDW1	UQCR10	AAATLTSK	8	Unmodified	_AAATLTSK_		0	0	3	3	357160	356980	352620	378120	400440	87537	365940	315990	346560	477610
569	Q9UDW1	UQCR10	AAATLTSK	8	Unmodified	_AAATLTSK_		0	0	3	4	146280	136390	159350	137180	152100	56220	132730	129540	102030	158790
570	Q9UDW1	UQCR10	AAATLTSK	8	Unmodified	_AAATLTSK_		0	0	3	5	193760	193350	198970	181920	202630	76775	167450	150270	119130	192610
571	Q9UDW1	UQCR10	AAATLTSK	8	Unmodified	_AAATLTSK_		0	0	3	6	584990	569510	575150	537940	576110	159820	478980	459380	433350	543140
572	Q9UDW1	UQCR10	AAATLTSK	8	Unmodified	_AAATLTSK_		0	0	4	1	303160	311780	366420	243400	2981400	1033200	2480400	1121400	1121000	1179300
573	Q9UDW1	UQCR10	AAATLTSK	8	Unmodified	_AAATLTSK_		0	0	4	2	474950	371140	466060	312860	4008400	1406700	3299200	1556400	1615500	1726500
574	Q9UDW1	UQCR10	AAATLTSK	8	Unmodified	_AAATLTSK_		0	0	4	3	92099	100740	104860	89857	1116800	409850	1013100	433890	451530	433000
575	Q9UDW1	UQCR10	AAATLTSK	8	Unmodified	_AAATLTSK_		0	0	4	4	59054	77878	75968	69862	672440	264890	615180	262920	301670	285180
576	Q9UDW1	UQCR10	AAATLTSK	8	Unmodified	_AAATLTSK_		0	0	4	5	246520	223410	224790	200700	1603400	634560	1463600	656540	733030	724580
577	Q03252	LMNB2	AAATMATPLPGR	12	Unmodified	_AAATMATPLPGR_		0	0	1	4	31285	30498	33904	31103	68799	67069	39212	76231	44652	30366
578	P19338	NCL	AAATPAK	7	Unmodified	_AAATPAK_		0	0	1	4	1471300	1516200	1522800	1346000	1261900	855600	1644800	838250	504250	515290
579	P19338	NCL	AAATPAK	7	Unmodified	_AAATPAK_		0	0	1	5	825910	770230	834350	731070	714050	458780	890340	504690	312240	298230
580	P19338	NCL	AAATPAK	7	Unmodified	_AAATPAK_		0	0	1	5	107300	111110	109160	110730	117770	113040	135590	174640	826600	81244
581	P19338	NCL	AAATPAK	7	Unmodified	_AAATPAK_		0	0	1	6	206500	193710	203210	201400	220340	164470	231230	195060	116370	128770
582	P19338	NCL	AAATPAK	7	Unmodified	_AAATPAK_		0	0	2	4	1019600	1016300	1067100	937490	1221600	391830	340920	376380	150730	106970
583	P19338	NCL	AAATPAK	7	Unmodified	_AAATPAK_		0	0	2	5	1168500	1154000	1275800	1082600	1493300	425120	403840	385940	174550	107000
584	P19338	NCL	AAATPAK	7	Unmodified	_AAATPAK_		0	0	3	3	1449300	1401400	1434300	1352100	749020	64850	527170	339410	288760	175390
585	P19338	NCL	AAATPAK	7	Unmodified	_AAATPAK_		0	0	3	4	925190	884030	978650	807930	478280	83027	396860	231600	210400	144460
586	P19338	NCL	AAATPAK	7	Unmodified	_AAATPAK_		0	0	3	5	319790	295050	342150	285020	226630	58818	178900	153230	87056	126890
587	P19338	NCL	AAATPAK	7	Unmodified	_AAATPAK_		0	0	4	1	744810	799680	840820	707620	1837700	865940	3658200	421230	621200	658240
588	P19338	NCL	AAATPAK	7	Unmodified	_AAATPAK_		0	0	4	2	803320	930210	889960	701840	2211500	1038800	4290400	525740	684900	806240
589	P19338	NCL	AAATPAK	7	Unmodified	_AAATPAK_		0	0	4	3	728310	812050	817590	676480	2044400	933360	3869300	558350	730420	821480
590	P19338	NCL	AAATPAK	7	Unmodified	_AAATPAK_		0	0	4	4	368540	384490	402830	312880	1000200	444150	1960000	261270	361100	325510
591	P19338	NCL	AAATPAKK	8	Unmodified	_AAATPAKK_		0	0	2	7	487620	523720	566770	489240	173660	80506	66352	184770	47558	46270
592	P19338	NCL	AAATPAKK	8	Unmodified	_AAATPAKK_		0	0	3	6	2245800	2174800	2366600	2108000	423880	119030	144250	163210	68635	152620
593	P19338	NCL	AAATPAKK	8	Unmodified	_AAATPAKK_		0	0	3	7	515770	481420	533670	513050	164170	66584	70622	80727	49129	87690
594	P49006	MARCKSL1	AAATPESQEPQAK	13	Unmodified	_AAATPESQEPQAK_		0	0	1	2	16084	15587	14443	16447	43126	27541	21982	35162	20543	18121
595	P49006	MARCKSL1	AAATPESQEPQAK	13	Unmodified	_AAATPESQEPQAK_		0	0	1	4	7661.5	8481.3	9474.5	7499.2	10732	8504.1	7680.6	5790.1	5705.5	1680.5
596	P49006	MARCKSL1	AAATPESQEPQAK	13	Unmodified	_AAATPESQEPQAK_		0	0	1	4	114290	113530	115110	92372	520500	242210	231840	311400	231160	168310
597	P49006	MARCKSL1	AAATPESQEPQAK	13	Unmodified	_AAATPESQEPQAK_		0	0	2	3	74586	68890	77669	71722	172440	225720	101060	158700	56269	55760
598	P49006	MARCKSL1	AAATPESQEPQAK	13	Unmodified	_AAATPESQEPQAK_		0	0	3	3	90894	90064	104150	78686	132300	64543	120910	124650	62606	134670
599	P49006	MARCKSL1	AAATPESQEPQAK	13	Unmodified	_AAATPESQEPQAK_		0	0	3	4
600	P49006	MARCKSL1	AAATPESQEPQAK	13	Unmodified	_AAATPESQEPQAK_		0	0	4	1	47818	44961	50680	28678	487590	155850	437200	177430	176560	167270
601	P49006	MARCKSL1	AAATPESQEPQAK	13	Unmodified	_AAATPESQEPQAK_		0	0	4	1
602	Q14978	NOLC1	AAATPK	6	Unmodified	_AAATPK_		0	0	1	4	455100	443740	488150	422720	354930	288550	499420	346590	190900	180960
603	Q14978	NOLC1	AAATPK	6	Unmodified	_AAATPK_		0	0	1	5	741020	726510	777830	721190	591040	442640	846920	589880	0	285760
604	Q14978	NOLC1	AAATPK	6	Unmodified	_AAATPK_		0	0	2	5	934600	936100	977930	879360	769690	314950	512660	430760	172010	192440
605	Q14978	NOLC1	AAATPK	6	Unmodified	_AAATPK_		0	0	3	3	252060	230400	260980	219180	147950	92709	119660	106300	78660	98178
606	Q14978	NOLC1	AAATPK	6	Unmodified	_AAATPK_		0	0	3	4	507060	492350	556370	475180	294170	108440	236330	198850	149390	185520
607	Q14978	NOLC1	AAATPK	6	Unmodified	_AAATPK_		0	0	3	5	638470	624440	698000	627320	372630	124390	288130	255830	195860	223140
608	Q14978	NOLC1	AAATPK	6	Unmodified	_AAATPK_		0	0	3	6	139660	137720	140850	139920	98425	48040	84512	66383	52680	75520
609	P02675	FGB	AAATQK	6	Unmodified	_AAATQK_		0	0	4	1	12799	16811	12111	0	979670	489820	990010	219060	173950	158290
610	P02675	FGB	AAATQK	6	Unmodified	_AAATQK_		0	0	4	2	17332	41441	31475	0	3069700	1629400	2965400	499010	316810	297840
611	P02675	FGB	AAATQK	6	Unmodified	_AAATQK_		0	0	4	5	9686.1	18845	14062	19490	643790	361830	613000	99642	63224	62317
612	Q7KZF4	SND1	AAATQPDAK	9	Unmodified	_AAATQPDAK_		0	0	1	3	128600	112370	134770	117570	272840	276670	262740	308290	191210	134400
613	Q7KZF4	SND1	AAATQPDAK	9	Unmodified	_AAATQPDAK_		0	0	1	4	49849	48477	54075	44213	125610	134430	122750	155520	86594	63525
614	Q7KZF4	SND1	AAATQPDAK	9	Unmodified	_AAATQPDAK_		0	0	1	5	46028	44711	43267	41911	138630	137610	125710	151310	95787	69280
615	Q7KZF4	SND1	AAATQPDAK	9	Unmodified	_AAATQPDAK_		0	0	2	3	87143	84635	87375	78031	173510	61730	137720	317380	45597	78889
616	Q7KZF4	SND1	AAATQPDAK	9	Unmodified	_AAATQPDAK_		0	0	2	4	58887	57808	61823	50690	133200	54580	99483	258400	37953	57691
617	Q7KZF4	SND1	AAATQPDAK	9	Unmodified	_AAATQPDAK_		0	0	2	5	28859	27500	28846	25872	64941	26320	52692	119920	19404	31307
618	Q7KZF4	SND1	AAATQPDAK	9	Unmodified	_AAATQPDAK_		0	0	3	3	102690	98122	104090	91125	111610	28627	128740	93945	50692	113240
619	Q7KZF4	SND1	AAATQPDAK	9	Unmodified	_AAATQPDAK_		0	0	3	5	57915	58839	57978	50650	86355	23483	95994	74931	45257	88043
620	Q7KZF4	SND1	AAATQPDAK	9	Unmodified	_AAATQPDAK_		0	0	4	1	43239	43628	48822	35667	551610	174030	419090	146220	134710	135160
621	Q7KZF4	SND1	AAATQPDAK	9	Unmodified	_AAATQPDAK_		0	0	4	2	39498	37012	41025	26093	623480	200090	470520	157300	151330	147800
622	Q7KZF4	SND1	AAATQPDAK	9	Unmodified	_AAATQPDAK_		0	0	4	3	13909	15677	17013	6770.2	272360	79098	217710	81077	88142	69836
623	Q7KZF4	SND1	AAATQPDAK	9	Unmodified	_AAATQPDAK_		0	0	4	4	14537	11868	15481	6615.6	227130	73850	178430	68484	55435	53790
624	P19338	NCL	AAATSAK	7	Unmodified	_AAATSAK_		0	0	3	4	289200	293910	321420	286710	351870	64774	374710	220560	271090	248700
625	P09327	VIL1	AAATTAQEYLK	11	Unmodified	_AAATTAQEYLK_		0	0	1	2	34893	33814	36806	29648	106010	71824	110500	83731	52541	128460
626	P09327	VIL1	AAATTAQEYLK	11	Unmodified	_AAATTAQEYLK_		0	0	1	4	88943	85825	77779	74914	429480	156410	498160	172310	68335	776930
627	P09327	VIL1	AAATTAQEYLK	11	Unmodified	_AAATTAQEYLK_		0	0	1	5	31955	31019	31359	25667	133750	94335	143240	131090	73664	202590
628	P09327	VIL1	AAATTAQEYLK	11	Unmodified	_AAATTAQEYLK_		0	0	3	2	39999	43701	44129	38018	86201	26548	62284	81343	24634	84344
629	P09327	VIL1	AAATTAQEYLK	11	Unmodified	_AAATTAQEYLK_		0	0	3	2	17960	16917	18510	15961	48188	18094	40258	45350	13816	47342
630	P09327	VIL1	AAATTAQEYLK	11	Unmodified	_AAATTAQEYLK_		0	0	3	4	87996	74766	95925	77550	255320	51339	164230	354360	47835	295690
631	P09327	VIL1	AAATTAQEYLK	11	Unmodified	_AAATTAQEYLK_		0	0	3	5	23851	26175	25513	24988	71735	21208	51582	82522	25736	74267
632	P09327	VIL1	AAATTAQEYLK	11	Unmodified	_AAATTAQEYLK_		0	0	4	1	41794	37138	48197	19598	868150	0	800240	973110	468000	940280
633	P09327	VIL1	AAATTAQEYLK	11	Unmodified	_AAATTAQEYLK_		0	0	4	2	35563	29963	48984	11619	824050	190430	676640	823350	394720	795960
634	P09327	VIL1	AAATTAQEYLK	11	Unmodified	_AAATTAQEYLK_		0	0	4	3	7725.7	11307	14288	10129	170840	60808	172340	178510	81558	149990
635	P18206	VCL	AAAVGTANK	9	Unmodified	_AAAVGTANK_		0	0	1	3	14954	15302	19359	16154	99072	67155	42672	66920	47160	41315
636	P18206	VCL	AAAVGTANK	9	Unmodified	_AAAVGTANK_		0	0	1	4	28632	32116	30291	27357	231860	153910	107710	167920	119690	89636
637	P18206	VCL	AAAVGTANK	9	Unmodified	_AAAVGTANK_		0	0	1	6
638	P18206	VCL	AAAVGTANK	9	Unmodified	_AAAVGTANK_		0	0	2	3	25579	22269	24107	18954	104730	46907	62594	82339	32199	25478
639	P18206	VCL	AAAVGTANK	9	Unmodified	_AAAVGTANK_		0	0	2	4	36931	45225	39141	32330	252170	120030	147300	187870	79758	75058
640	P18206	VCL	AAAVGTANK	9	Unmodified	_AAAVGTANK_		0	0	2	5	45051	54471	59398	60658	260770	139950	156300	228770	90368	72229
641	P18206	VCL	AAAVGTANK	9	Unmodified	_AAAVGTANK_		0	0	2	6
642	P18206	VCL	AAAVGTANK	9	Unmodified	_AAAVGTANK_		0	0	3	1
643	P18206	VCL	AAAVGTANK	9	Unmodified	_AAAVGTANK_		0	0	3	2	26021	25995	25109	25363	70304	29742	69927	69826	33594	79062
644	P18206	VCL	AAAVGTANK	9	Unmodified	_AAAVGTANK_		0	0	3	2	6173.2	5831.5	6757.7	6690.3	21299	13608	15813	20569	10880	22282
645	P18206	VCL	AAAVGTANK	9	Unmodified	_AAAVGTANK_		0	0	3	3	30932	34399	35901	35719	78311	36774	74228	68726	31034	70143
646	P18206	VCL	AAAVGTANK	9	Unmodified	_AAAVGTANK_		0	0	3	4
647	P18206	VCL	AAAVGTANK	9	Unmodified	_AAAVGTANK_		0	0	3	5	29121	59677	30542	50572	121750	77416	117120	145220	56507	160030
648	P18206	VCL	AAAVGTANK	9	Unmodified	_AAAVGTANK_		0	0	3	6
649	P18206	VCL	AAAVGTANK	9	Unmodified	_AAAVGTANK_		0	0	4	1	9718.9	7801.8	12519	3903.3	351610	120750	297240	129140	97947	84247
650	P18206	VCL	AAAVGTANK	9	Unmodified	_AAAVGTANK_		0	0	4	1
651	P18206	VCL	AAAVGTANK	9	Unmodified	_AAAVGTANK_		0	0	4	2
652	P18206	VCL	AAAVGTANK	9	Unmodified	_AAAVGTANK_		0	0	4	3
653	Q13087	PDIA2	AAAVLAAESMVVTLAK	16	Unmodified	_AAAVLAAESMVVTLAK_		0	0	1	6	6326	6802.4	8091.5	5791.1	7635.7	17259	6626.8	32466	25573	8373.3
654	Q13087	PDIA2	AAAVLAAESMVVTLAK	16	Unmodified	_AAAVLAAESMVVTLAK_		0	0	2	6	17564	21832	20372	16234	30100	22254	17713	134310	34438	20494
655	Q13087	PDIA2	AAAVLAAESMVVTLAK	16	Unmodified	_AAAVLAAESMVVTLAK_		0	0	2	6	0	0	0	0	2187.7	3124.6	1664.6	13159	3171	3237.1
656	Q13087	PDIA2	AAAVLAAESMVVTLAK	16	Unmodified	_AAAVLAAESMVVTLAK_		0	0	2	7	0	0	0	0	2981.7	4250.7	0	26233	5949.9	4071.8
657	Q13087	PDIA2	AAAVLAAESMVVTLAK	16	Unmodified	_AAAVLAAESMVVTLAK_		0	0	2	7	2383.6	1836.8	2159.2	2354.9	10743	11902	6199.6	112110	24930	20419
658	Q13087	PDIA2	AAAVLAAESMVVTLAK	16	Unmodified	_AAAVLAAESMVVTLAK_		0	0	3	6
659	Q13087	PDIA2	AAAVLAAESMVVTLAK	16	Unmodified	_AAAVLAAESMVVTLAK_		0	0	4	3	3287.3	2394.9	0	1671.9	28518	12280	38685	18727	37777	17273
660	Q13087	PDIA2	AAAVLAAESMVVTLAK	16	Unmodified	_AAAVLAAESMVVTLAK_		0	0	4	4	1510.9	1979.8	1161	609.29	23149	11506	31580	17529	32718	15099
661	Q13087	PDIA2	AAAVLAAESMVVTLAK	16	Unmodified	_AAAVLAAESMVVTLAK_		0	0	4	4	0	0	0	0	6297.5	1800.1	8073	2580	8174.6	5047.5
662	Q13087	PDIA2	AAAVLAAESMVVTLAK	16	Unmodified	_AAAVLAAESMVVTLAK_		0	0	4	5	1940.3	1662.8	1604.6	387.12	23470	11648	32800	20303	29784	17757
663	Q13087	PDIA2	AAAVLAAESMVVTLAK	16	Unmodified	_AAAVLAAESMVVTLAK_		0	0	4	6	0	0	1766	0	22596	11312	34057	15601	35963	18868
664	P19404	NDUFV2	AAAVLPVLDLAQR	13	Unmodified	_AAAVLPVLDLAQR_		0	0	1	3	5306.9	4121.9	5219.9	5358.6	5351.4	5329.9	4915.7	13339	6610.8	0
665	P19404	NDUFV2	AAAVLPVLDLAQR	13	Unmodified	_AAAVLPVLDLAQR_		0	0	1	3	14057	17671	16415	12596	23408	23006	14543	30879	21853	17208
666	P19404	NDUFV2	AAAVLPVLDLAQR	13	Unmodified	_AAAVLPVLDLAQR_		0	0	1	4	3689.4	4940.5	4756.8	6726.6	14088	11729	9974.3	9803.4	6946.5	10653
667	P19404	NDUFV2	AAAVLPVLDLAQR	13	Unmodified	_AAAVLPVLDLAQR_		0	0	1	4	51480	55033	39886	40610	52151	68671	37450	86405	58049	37328
668	P19404	NDUFV2	AAAVLPVLDLAQR	13	Unmodified	_AAAVLPVLDLAQR_		0	0	1	5	6713.8	4441	4553	5027.6	12487	12923	9440.5	13551	9787.7	10564
669	P19404	NDUFV2	AAAVLPVLDLAQR	13	Unmodified	_AAAVLPVLDLAQR_		0	0	1	5	65519	65635	64296	59937	59631	74173	39974	121630	81478	51823
670	P19404	NDUFV2	AAAVLPVLDLAQR	13	Unmodified	_AAAVLPVLDLAQR_		0	0	1	6	9901.4	11350	11711	11928	34044	27112	20021	28200	21393	0
671	P19404	NDUFV2	AAAVLPVLDLAQR	13	Unmodified	_AAAVLPVLDLAQR_		0	0	1	6	67186	77857	77263	70697	97582	94148	68533	107830	74960	51729
672	P19404	NDUFV2	AAAVLPVLDLAQR	13	Unmodified	_AAAVLPVLDLAQR_		0	0	2	3	8803.8	10323	11490	7863.5	17695	8203.2	11246	17614	9647.6	7236.5
673	P19404	NDUFV2	AAAVLPVLDLAQR	13	Unmodified	_AAAVLPVLDLAQR_		0	0	2	3	30145	28401	31925	30398	38045	32020	22964	131830	45333	21751
674	P19404	NDUFV2	AAAVLPVLDLAQR	13	Unmodified	_AAAVLPVLDLAQR_		0	0	2	4	20322	18654	18324	18461	30863	23897	22192	77335	27334	15394
675	P19404	NDUFV2	AAAVLPVLDLAQR	13	Unmodified	_AAAVLPVLDLAQR_		0	0	2	4	4506.2	6122.3	6248.3	4794.8	16179	7328.9	8353.7	13144	6076.9	4843.6
676	P19404	NDUFV2	AAAVLPVLDLAQR	13	Unmodified	_AAAVLPVLDLAQR_		0	0	2	5	4346.3	4309.5	5404.9	5693.3	25611	13051	15039	22801	9553.6	9262.2
677	P19404	NDUFV2	AAAVLPVLDLAQR	13	Unmodified	_AAAVLPVLDLAQR_		0	0	2	5	23070	23708	20216	19276	36760	31273	23536	87675	31849	17776
678	P19404	NDUFV2	AAAVLPVLDLAQR	13	Unmodified	_AAAVLPVLDLAQR_		0	0	2	6	28863	31885	29355	31445	84677	41294	47980	70262	31377	25662
679	P19404	NDUFV2	AAAVLPVLDLAQR	13	Unmodified	_AAAVLPVLDLAQR_		0	0	2	7	6542.7	6248.6	7769.7	7125.9	16381	9819.3	7932.5	14944	8051.4	0
680	P19404	NDUFV2	AAAVLPVLDLAQR	13	Unmodified	_AAAVLPVLDLAQR_		0	0	3	2	8599.8	6834	7090.9	8160	8249.4	2170.1	5804.3	5752.5	6846.4	7181.3
681	P19404	NDUFV2	AAAVLPVLDLAQR	13	Unmodified	_AAAVLPVLDLAQR_		0	0	3	3	5456.9	6998.9	5298.9	6629.6	14247	9765.5	7667.1	7827.4	6054	8850.2
682	P19404	NDUFV2	AAAVLPVLDLAQR	13	Unmodified	_AAAVLPVLDLAQR_		0	0	3	3	46636	46440	44627	38749	33163	12753	26503	32011	42835	35352
683	P19404	NDUFV2	AAAVLPVLDLAQR	13	Unmodified	_AAAVLPVLDLAQR_		0	0	3	4	5653.3	7787.5	7901	4514.5	19332	17188	7505	10354	7688.7	8833.3
684	P19404	NDUFV2	AAAVLPVLDLAQR	13	Unmodified	_AAAVLPVLDLAQR_		0	0	3	4	45527	47345	49424	43217	33601	9802	18460	32561	46420	36108
685	P19404	NDUFV2	AAAVLPVLDLAQR	13	Unmodified	_AAAVLPVLDLAQR_		0	0	3	5	12348	12299	13978	11189	23303	18820	11758	11077	6954.9	16026
686	P19404	NDUFV2	AAAVLPVLDLAQR	13	Unmodified	_AAAVLPVLDLAQR_		0	0	3	5	49366	49187	50322	50299	43928	17691	29522	36696	52502	43917
687	P19404	NDUFV2	AAAVLPVLDLAQR	13	Unmodified	_AAAVLPVLDLAQR_		0	0	3	6	6350.2	4713.4	6313.2	6049.2	15469	13565	10567	9108.5	6272.4	12721
688	P19404	NDUFV2	AAAVLPVLDLAQR	13	Unmodified	_AAAVLPVLDLAQR_		0	0	4	1	3037.6	3176.7	2862.3	2799.4	28048	11981	22509	14101	13738	11366
689	P19404	NDUFV2	AAAVLPVLDLAQR	13	Unmodified	_AAAVLPVLDLAQR_		0	0	4	2	4970	2488.2	5192.6	2222.4	50311	31064	44456	27853	25181	21394
690	P19404	NDUFV2	AAAVLPVLDLAQR	13	Unmodified	_AAAVLPVLDLAQR_		0	0	4	3	11015	10293	12608	11065	146920	69836	122730	71147	75661	64061
691	P19404	NDUFV2	AAAVLPVLDLAQR	13	Unmodified	_AAAVLPVLDLAQR_		0	0	4	3	34265	38805	34573	28426	213190	91035	158460	98059	95779	109190
692	P19404	NDUFV2	AAAVLPVLDLAQR	13	Unmodified	_AAAVLPVLDLAQR_		0	0	4	4	4267.8	4765.5	0	5922.3	47095	30843	46266	32120	30895	20182
693	P19404	NDUFV2	AAAVLPVLDLAQR	13	Unmodified	_AAAVLPVLDLAQR_		0	0	4	5	4164.5	3972.2	4358.6	2987.2	38444	20516	36741	24978	22132	18774
694	O43837	IDH3B	AAAVPVEFQEHHLSEVQNMASEEK	24	Oxidation (M)	_AAAVPVEFQEHHLSEVQNM(ox)ASEEK_	AAAVPVEFQEHHLSEVQNM(1)ASEEK	0	1	2	7	18984	18389	23764	17429	29919	17043	17887	41084	11268	10033
695	Q9UBF2	COPG2	AAAVSALAK	9	Unmodified	_AAAVSALAK_		0	0	1	5
696	Q8IVF7	FMNL3	AAAVSLENVLLDVK	14	Unmodified	_AAAVSLENVLLDVK_		0	0	2	5
697	Q8IVF7	FMNL3	AAAVSLENVLLDVK	14	Unmodified	_AAAVSLENVLLDVK_		0	0	3	6
698	O00468	AGRN	AAAVSSGFDGAIQLVSLGGR	20	Unmodified	_AAAVSSGFDGAIQLVSLGGR_		0	0	1	3	7817	7140.5	7487.3	7429.3	15543	16560	10252	21692	14596	5367.3
699	O00468	AGRN	AAAVSSGFDGAIQLVSLGGR	20	Unmodified	_AAAVSSGFDGAIQLVSLGGR_		0	0	2	3	6391.2	5457.2	7144.5	6252.3	15822	10726	7097.4	25633	10567	7205.8
700	O00468	AGRN	AAAVSSGFDGAIQLVSLGGR	20	Unmodified	_AAAVSSGFDGAIQLVSLGGR_		0	0	2	4	9574.3	10330	11942	10212	26752	15674	13094	43357	16938	10149
701	O00468	AGRN	AAAVSSGFDGAIQLVSLGGR	20	Unmodified	_AAAVSSGFDGAIQLVSLGGR_		0	0	2	5	13098	11295	11918	10949	21592	14181	13394	23089	10509	8177.8
702	O00468	AGRN	AAAVSSGFDGAIQLVSLGGR	20	Unmodified	_AAAVSSGFDGAIQLVSLGGR_		0	0	3	3	6880.3	5666.4	6691.8	7200.9	9786.1	3649	8982.1	8001.7	5953.9	8155.2
703	O00468	AGRN	AAAVSSGFDGAIQLVSLGGR	20	Unmodified	_AAAVSSGFDGAIQLVSLGGR_		0	0	4	1	4182.2	3115.3	6147.6	4401.4	57186	26691	50385	30400	24294	23034
704	O00468	AGRN	AAAVSSGFDGAIQLVSLGGR	20	Unmodified	_AAAVSSGFDGAIQLVSLGGR_		0	0	4	2	3449.1	4307.3	5651.4	3142.4	54663	20768	42793	30773	23500	20354
705	O00468	AGRN	AAAVSSGFDGAIQLVSLGGR	20	Unmodified	_AAAVSSGFDGAIQLVSLGGR_		0	0	4	3	4770	4065.7	11892	7195.7	92060	40593	74509	44754	49843	39442
706	O00468	AGRN	AAAVSSGFDGAIQLVSLGGR	20	Unmodified	_AAAVSSGFDGAIQLVSLGGR_		0	0	4	4	7029.3	5536.7	8206.6	5921.3	75501	37102	73473	36205	39441	32443
707	P35749	MYH11	AAAYDK	6	Unmodified	_AAAYDK_		0	0	4	4	10384	14735	21765	0	1198000	626470	2072400	1011300	722550	836320
708	P17858	PFKL	AAAYNLVQHGITNLCVIGGDGSLTGANIFR	30	Unmodified	_AAAYNLVQHGITNLCVIGGDGSLTGANIFR_		0	0	1	7	1147.2	1960.6	1297	2497.9	6404.6	7904.3	3144.3	6584.5	3941.2	7363.8
709	P17858	PFKL	AAAYNLVQHGITNLCVIGGDGSLTGANIFR	30	Unmodified	_AAAYNLVQHGITNLCVIGGDGSLTGANIFR_		0	0	4	5	0	0	0	0	7858.6	4188.2	8966.9	4384	5266.2	2543.4
710	P17858	PFKL	AAAYNLVQHGITNLCVIGGDGSLTGANIFR	30	Unmodified	_AAAYNLVQHGITNLCVIGGDGSLTGANIFR_		0	0	4	5	1571.2	1357	2462.3	1506.3	42718	19903	31406	19345	28886	14982
711	P17858	PFKL	AAAYNLVQHGITNLCVIGGDGSLTGANIFR	30	Unmodified	_AAAYNLVQHGITNLCVIGGDGSLTGANIFR_		0	0	4	6	0	0	0	0	6988.3	2643.6	6192.2	5296.2	4801.5	3317
712	P17858	PFKL	AAAYNLVQHGITNLCVIGGDGSLTGANIFR	30	Unmodified	_AAAYNLVQHGITNLCVIGGDGSLTGANIFR_		0	0	4	7	0	0	0	0	6325.8	2604.9	6024	3628.1	3597.2	4282.1
713	P0C0L4;P0C0L5	C4A;C4B	AACAQLNDFLQEYGTQGCQV	20	Unmodified	_AACAQLNDFLQEYGTQGCQV_		0	0	1	1	1687.2	0	1188.4	863.12	18226	14882	5416.4	13784	8380.7	8097
714	P0C0L4;P0C0L5	C4A;C4B	AACAQLNDFLQEYGTQGCQV	20	Unmodified	_AACAQLNDFLQEYGTQGCQV_		0	0	1	1	0	0	0	0	5114.5	4606	1466.1	3010.5	2547.2	2725.3
715	P0C0L4;P0C0L5	C4A;C4B	AACAQLNDFLQEYGTQGCQV	20	Unmodified	_AACAQLNDFLQEYGTQGCQV_		0	0	1	2	1485.1	1403.8	1299.3	2229	7286.3	5582.7	3305.2	5107.3	3783.8	3056.8
716	P0C0L4;P0C0L5	C4A;C4B	AACAQLNDFLQEYGTQGCQV	20	Unmodified	_AACAQLNDFLQEYGTQGCQV_		0	0	1	2	0	0	0	0	2205.8	1586.1	0	1207.1	0	0
717	P0C0L4;P0C0L5	C4A;C4B	AACAQLNDFLQEYGTQGCQV	20	Unmodified	_AACAQLNDFLQEYGTQGCQV_		0	0	2	1	0	0	0	0	1614.9	2392	914.93	2774.8	1180.9	0
718	P0C0L4;P0C0L5	C4A;C4B	AACAQLNDFLQEYGTQGCQV	20	Unmodified	_AACAQLNDFLQEYGTQGCQV_		0	0	2	2	1309.9	1283.4	0	2236.6	3395.1	2982.8	2871.3	3724.2	2295.6	2251.1
719	P0C0L4;P0C0L5	C4A;C4B	AACAQLNDFLQEYGTQGCQV	20	Unmodified	_AACAQLNDFLQEYGTQGCQV_		0	0	3	1	0	884.13	827.26	0	4184.4	2482.9	2643	2367.2	2864.9	2707.1
720	P0C0L4;P0C0L5	C4A;C4B	AACAQLNDFLQEYGTQGCQV	20	Unmodified	_AACAQLNDFLQEYGTQGCQV_		0	0	3	2	966.26	0	1912.2	908.46	4906.2	2902.1	3867.4	1926.6	1428.9	3872.4
721	P0C0L4;P0C0L5	C4A;C4B	AACAQLNDFLQEYGTQGCQV	20	Unmodified	_AACAQLNDFLQEYGTQGCQV_		0	0	4	1	0	0	10487	0	93316	49228	77854	37622	33732	27303
722	O95336	PGLS	AACCLAGAR	9	Unmodified	_AACCLAGAR_		0	0	1	4	62274	45279	66112	69158	202480	325480	185900	271860	208450	167750
723	O95336	PGLS	AACCLAGAR	9	Unmodified	_AACCLAGAR_		0	0	3	3	55018	56153	57643	59302	107590	54707	81541	81944	61240	103420
724	O95336	PGLS	AACCLAGAR	9	Unmodified	_AACCLAGAR_		0	0	4	4
725	Q9BUH6	C9orf142	AACEQQAVALTLQEDR	16	Unmodified	_AACEQQAVALTLQEDR_		0	0	2	2	6293.5	8934.9	8461.5	10031	17642	10665	11622	23190	7363.7	6714.3
726	Q9BUH6	C9orf142	AACEQQAVALTLQEDR	16	Unmodified	_AACEQQAVALTLQEDR_		0	0	2	3	28099	26055	28447	28571	38438	21617	17783	50389	18775	17057
727	Q9H3U1;Q15785	UNC45A;TOMM34	AACHLK	6	Unmodified	_AACHLK_		0	0	1	7	82785	90801	94282	82678	270810	134160	127980	126280	89030	89844
728	Q9H3U1;Q15785	UNC45A;TOMM34	AACHLK	6	Unmodified	_AACHLK_		0	0	2	7	106150	109180	101220	99713	195800	121630	97200	207790	56511	70074
729	Q9H3U1;Q15785	UNC45A;TOMM34	AACHLK	6	Unmodified	_AACHLK_		0	0	3	6	133500	129440	144130	130000	220900	113830	121360	160660	84520	184400
730	Q9H3U1;Q15785	UNC45A;TOMM34	AACHLK	6	Unmodified	_AACHLK_		0	0	4	7	101130	90274	113610	77768	1119100	364350	968840	406320	450490	323860
731	P02768	ALB	AACLLPK	7	Unmodified	_AACLLPK_		0	0	1	1	16302	16195	11689	14437	121320	179440	60400	127420	102500	82321
732	P02768	ALB	AACLLPK	7	Unmodified	_AACLLPK_		0	0	1	1	14583	15728	0	16825	28941	32158	28256	35681	24920	21963
733	P02768	ALB	AACLLPK	7	Unmodified	_AACLLPK_		0	0	1	2	10928	13843	10921	10060	342550	536640	154950	337350	283170	242540
734	P02768	ALB	AACLLPK	7	Unmodified	_AACLLPK_		0	0	1	2	1795.1	1958.2	1740.5	1312	46791	69471	20583	39457	34383	32922
735	P02768	ALB	AACLLPK	7	Unmodified	_AACLLPK_		0	0	1	3	87348	86608	113620	99877	590010	914210	296920	607400	514420	412520
736	P02768	ALB	AACLLPK	7	Unmodified	_AACLLPK_		0	0	1	3	2353.3	3545.3	5132.3	6792.3	201630	301840	86474	188370	163780	141560
737	P02768	ALB	AACLLPK	7	Unmodified	_AACLLPK_		0	0	1	4	7636	5535.5	7663	10917	256090	449610	121290	260970	220140	190080
738	P02768	ALB	AACLLPK	7	Unmodified	_AACLLPK_		0	0	1	4	69742	43418	46384	44615	1522300	2594200	642590	1403800	1377200	1146800
739	P02768	ALB	AACLLPK	7	Unmodified	_AACLLPK_		0	0	1	4
740	P02768	ALB	AACLLPK	7	Unmodified	_AACLLPK_		0	0	1	5	7878.6	7813.1	10569	5397.3	301590	488480	154800	313090	255800	215220
741	P02768	ALB	AACLLPK	7	Unmodified	_AACLLPK_		0	0	1	5	0	0	100710	0	12727000	21231000	5330400	11341000	10693000	9327900
742	P02768	ALB	AACLLPK	7	Unmodified	_AACLLPK_		0	0	1	5	68196	73746	71630	0	525690	369430	0	332420	319110	194960
743	P02768	ALB	AACLLPK	7	Unmodified	_AACLLPK_		0	0	1	5	174380	186560	206880	182290	617710	654460	422740	517140	582280	388700
744	P02768	ALB	AACLLPK	7	Unmodified	_AACLLPK_		0	0	1	5	5881	6880.4	8746.5	7123.4	48043	67507	26344	43632	39578	31650
745	P02768	ALB	AACLLPK	7	Unmodified	_AACLLPK_		0	0	1	6	14305	18401	19362	23788	1438500	2232900	608850	1297100	1122400	1021900
746	P02768	ALB	AACLLPK	7	Unmodified	_AACLLPK_		0	0	1	6	306030	252780	493100	234170	7622900	12066000	3173300	7835700	6961300	5430200
747	P02768	ALB	AACLLPK	7	Unmodified	_AACLLPK_		0	0	1	6
748	P02768	ALB	AACLLPK	7	Unmodified	_AACLLPK_		0	0	1	7	69316	63572	63198	36859	1154100	1801100	565540	1170200	984140	835960
749	P02768	ALB	AACLLPK	7	Unmodified	_AACLLPK_		0	0	2	2	21042	19440	21625	19882	100990	146770	50771	124020	58876	35023
750	P02768	ALB	AACLLPK	7	Unmodified	_AACLLPK_		0	0	2	2	986.2	1549.6	1847.2	1965.6	19120	33664	11421	28182	12627	7167.9
751	P02768	ALB	AACLLPK	7	Unmodified	_AACLLPK_		0	0	2	3	106300	135380	133670	102980	741720	1107500	399360	931590	444200	207300
752	P02768	ALB	AACLLPK	7	Unmodified	_AACLLPK_		0	0	2	3	5064.1	4784.8	7178	8136.9	165970	273700	87497	211040	94398	47732
753	P02768	ALB	AACLLPK	7	Unmodified	_AACLLPK_		0	0	2	3	123470	121900	116080	95990	927460	1174600	460550	1104600	474370	286700
754	P02768	ALB	AACLLPK	7	Unmodified	_AACLLPK_		0	0	2	4	184770	226160	207550	161560	942110	1295300	475180	1110000	509840	237970
755	P02768	ALB	AACLLPK	7	Unmodified	_AACLLPK_		0	0	2	4	9466.5	10855	12155	10136	124550	198520	66180	161270	65454	39788
756	P02768	ALB	AACLLPK	7	Unmodified	_AACLLPK_		0	0	2	5	0	0	0	0	10021000	19751000	4968900	13936000	6699600	3132300
757	P02768	ALB	AACLLPK	7	Unmodified	_AACLLPK_		0	0	2	5	9747.1	11893	11528	10501	263620	441570	140350	348960	151830	77681
758	P02768	ALB	AACLLPK	7	Unmodified	_AACLLPK_		0	0	2	5	170340	186780	174200	156910	447350	336240	264190	509160	192620	139930
759	P02768	ALB	AACLLPK	7	Unmodified	_AACLLPK_		0	0	2	6	12228	17974	15803	15573	197940	304900	110260	258060	117080	62901
760	P02768	ALB	AACLLPK	7	Unmodified	_AACLLPK_		0	0	2	6	0	284790	338070	188220	25073000	43344000	12222000	34576000	14908000	7259800
761	P02768	ALB	AACLLPK	7	Unmodified	_AACLLPK_		0	0	2	7	10314	12409	16604	12984	75462	89199	41104	90750	40212	26968
762	P02768	ALB	AACLLPK	7	Unmodified	_AACLLPK_		0	0	2	7	60022	66932	94345	38552	1489500	2453200	758260	1958300	851140	487190
763	P02768	ALB	AACLLPK	7	Unmodified	_AACLLPK_		0	0	3	1	12041	12667	14249	12579	82896	58342	59714	66616	61236	59696
764	P02768	ALB	AACLLPK	7	Unmodified	_AACLLPK_		0	0	3	1	3996.2	2867.8	3487	2563.9	33978	25191	26268	25561	25902	22641
765	P02768	ALB	AACLLPK	7	Unmodified	_AACLLPK_		0	0	3	2	31647	29617	31501	30729	164030	109440	133310	133240	114110	114630
766	P02768	ALB	AACLLPK	7	Unmodified	_AACLLPK_		0	0	3	2	1276.7	1953	2739.4	0	102930	71263	70446	77257	68063	65095
767	P02768	ALB	AACLLPK	7	Unmodified	_AACLLPK_		0	0	3	3	167600	190610	170690	163370	963680	578860	689670	683210	599580	587700
768	P02768	ALB	AACLLPK	7	Unmodified	_AACLLPK_		0	0	3	3	5652.4	4542.6	10849	6401.5	205780	150870	153900	160730	146650	122660
769	P02768	ALB	AACLLPK	7	Unmodified	_AACLLPK_		0	0	3	4	0	56147	79471	0	5090000	3795300	3427200	3723900	3788000	3682900
770	P02768	ALB	AACLLPK	7	Unmodified	_AACLLPK_		0	0	3	4	0	0	10193	0	508650	408550	386890	408590	408920	391100
771	P02768	ALB	AACLLPK	7	Unmodified	_AACLLPK_		0	0	3	4	84222	87728	97322	77269	218530	123290	148490	149630	122980	153140
772	P02768	ALB	AACLLPK	7	Unmodified	_AACLLPK_		0	0	3	4
773	P02768	ALB	AACLLPK	7	Unmodified	_AACLLPK_		0	0	3	5	133940	141950	127700	122420	1230000	743100	1033600	881240	798660	0
774	P02768	ALB	AACLLPK	7	Unmodified	_AACLLPK_		0	0	3	5	6272.8	7418.9	8061.9	0	559930	386740	423350	428420	398780	338640
775	P02768	ALB	AACLLPK	7	Unmodified	_AACLLPK_		0	0	3	5	74275	96543	101610	71159	324170	194690	241620	245870	211480	307370
776	P02768	ALB	AACLLPK	7	Unmodified	_AACLLPK_		0	0	3	5	12093	9232.8	10139	9676.5	51584	27521	36995	33770	26294	38147
777	P02768	ALB	AACLLPK	7	Unmodified	_AACLLPK_		0	0	3	5	114490	120050	126590	99300	1023300	689290	755070	780470	677340	756770
778	P02768	ALB	AACLLPK	7	Unmodified	_AACLLPK_		0	0	3	6	0	0	8189.4	23875	2125900	1647300	1481300	1656800	1571600	1342300
779	P02768	ALB	AACLLPK	7	Unmodified	_AACLLPK_		0	0	3	6	142050	338600	225120	0	28718000	21208000	21326000	21192000	21297000	18231000
780	P02768	ALB	AACLLPK	7	Unmodified	_AACLLPK_		0	0	3	6	111890	107370	107220	93291	252100	152810	224250	186890	172100	214320
781	P02768	ALB	AACLLPK	7	Unmodified	_AACLLPK_		0	0	3	6
782	P02768	ALB	AACLLPK	7	Unmodified	_AACLLPK_		0	0	3	6
783	P02768	ALB	AACLLPK	7	Unmodified	_AACLLPK_		0	0	3	7	10041	14532	13844	14375	122330	0	84659	87380	74472	80802
784	P02768	ALB	AACLLPK	7	Unmodified	_AACLLPK_		0	0	3	7	64074	75581	91339	62375	2016900	1405500	1369000	1449200	1439500	1259700
785	P02768	ALB	AACLLPK	7	Unmodified	_AACLLPK_		0	0	4	1	1945.3	2078.2	12857	0	1210100	406710	454740	390970	428210	105580
786	P02768	ALB	AACLLPK	7	Unmodified	_AACLLPK_		0	0	4	1	0	0	217500	0	35882000	12147000	13229000	12074000	13389000	4103800
787	P02768	ALB	AACLLPK	7	Unmodified	_AACLLPK_		0	0	4	2	0	0	86130	0	11297000	3476300	3670100	3398900	3963400	1089500
788	P02768	ALB	AACLLPK	7	Unmodified	_AACLLPK_		0	0	4	2	0	0	113450	0	104260000	33165000	41490000	34705000	36181000	10674000
789	P02768	ALB	AACLLPK	7	Unmodified	_AACLLPK_		0	0	4	2	56513	54453	73990	29087	1631600	646000	1056900	558690	612040	394870
790	P02768	ALB	AACLLPK	7	Unmodified	_AACLLPK_		0	0	4	2	3279.6	4031.5	4969.5	2839.3	182810	69907	90436	61430	61865	27901
791	P02768	ALB	AACLLPK	7	Unmodified	_AACLLPK_		0	0	4	2	0	0	1500.8	0	61132	18568	30401	19914	23201	8575.2
792	P02768	ALB	AACLLPK	7	Unmodified	_AACLLPK_		0	0	4	3	0	0	87100	0	13908000	4762200	5219900	4380500	5360200	1506100
793	P02768	ALB	AACLLPK	7	Unmodified	_AACLLPK_		0	0	4	3	0	0	0	0	37418000	12539000	15834000	12175000	14007000	3685500
794	P02768	ALB	AACLLPK	7	Unmodified	_AACLLPK_		0	0	4	4	0	0	102490	0	8792300	3208100	3264900	2832800	3315300	887030
795	P02768	ALB	AACLLPK	7	Unmodified	_AACLLPK_		0	0	4	4	63340	69821	169350	0	22896000	7449300	10607000	7683300	8142400	2799500
796	P02768	ALB	AACLLPK	7	Unmodified	_AACLLPK_		0	0	4	4	59098	91553	108870	54636	1382200	543880	1064900	551240	626750	376620
797	P02768	ALB	AACLLPK	7	Unmodified	_AACLLPK_		0	0	4	4	62369	47904	76880	31948	1083700	450650	726460	328680	639470	269060
798	P02768	ALB	AACLLPK	7	Unmodified	_AACLLPK_		0	0	4	4
799	P02768	ALB	AACLLPK	7	Unmodified	_AACLLPK_		0	0	4	5	0	0	46838	0	6856500	2363500	2661300	2363800	2633600	668400
800	P02768	ALB	AACLLPK	7	Unmodified	_AACLLPK_		0	0	4	5	0	0	0	0	51722000	17007000	19770000	17475000	18646000	4966700
801	P02768	ALB	AACLLPK	7	Unmodified	_AACLLPK_		0	0	4	5	24536	27525	49323	23434	1034900	329580	717490	447680	450610	300710
802	P02768	ALB	AACLLPK	7	Unmodified	_AACLLPK_		0	0	4	5	41484	48904	54746	29866	758080	323110	524420	269160	681320	224150
803	P02768	ALB	AACLLPK	7	Unmodified	_AACLLPK_		0	0	4	6	132370	186730	149390	113010	2525400	989170	1774000	994410	822780	618470
804	P02768	ALB	AACLLPK	7	Unmodified	_AACLLPK_		0	0	4	6	9114.9	6518.6	11587	8602.7	464770	169380	243270	168390	169900	78842
805	P02768	ALB	AACLLPK	7	Unmodified	_AACLLPK_		0	0	4	7	116780	108350	137770	99190	2410500	851970	1370800	950250	845570	468200
806	P02768	ALB	AACLLPK	7	Unmodified	_AACLLPK_		0	0	4	7	6847.5	10075	10835	6679.7	370340	141630	211980	149330	159390	87626
807	P02768	ALB	AACLLPK	7	Unmodified	_AACLLPK_		0	0	4	7
808	P13796	LCP1	AACLPLPGYR	10	Unmodified	_AACLPLPGYR_		0	0	1	3
809	P13796	LCP1	AACLPLPGYR	10	Unmodified	_AACLPLPGYR_		0	0	1	4	17983	22000	23426	19924	39179	38174	23344	34704	30085	30193
810	P13796	LCP1	AACLPLPGYR	10	Unmodified	_AACLPLPGYR_		0	0	1	5	59897	55832	64536	67532	228150	206350	143650	211860	190290	145970
811	P13796	LCP1	AACLPLPGYR	10	Unmodified	_AACLPLPGYR_		0	0	1	5	32109	34823	36463	30730	45308	44715	39051	44837	31670	27418
812	P13796	LCP1	AACLPLPGYR	10	Unmodified	_AACLPLPGYR_		0	0	2	2	3398.2	4690.2	4483	3354.9	24191	12196	13076	19059	7417.6	8770.9
813	P13796	LCP1	AACLPLPGYR	10	Unmodified	_AACLPLPGYR_		0	0	2	3
814	P13796	LCP1	AACLPLPGYR	10	Unmodified	_AACLPLPGYR_		0	0	2	4	23571	25995	21023	19192	171990	74372	118160	93650	46078	63184
815	P13796	LCP1	AACLPLPGYR	10	Unmodified	_AACLPLPGYR_		0	0	2	5	27570	32334	30415	25607	237570	75825	163370	134410	52628	73429
816	P13796	LCP1	AACLPLPGYR	10	Unmodified	_AACLPLPGYR_		0	0	3	3	39979	44777	43889	32011	141170	62022	106810	90664	57346	156290
817	P13796	LCP1	AACLPLPGYR	10	Unmodified	_AACLPLPGYR_		0	0	3	4	49913	44163	55361	46951	148310	79296	113500	94234	71586	169810
818	P13796	LCP1	AACLPLPGYR	10	Unmodified	_AACLPLPGYR_		0	0	3	5	82102	74860	90690	70118	152910	78999	127190	99704	72831	162390
819	P13796	LCP1	AACLPLPGYR	10	Unmodified	_AACLPLPGYR_		0	0	4	1	26046	18522	23044	17755	543130	213680	512190	168950	193880	145030
820	P13796	LCP1	AACLPLPGYR	10	Unmodified	_AACLPLPGYR_		0	0	4	2	29869	0	42017	38667	1499400	803040	1537800	408170	480570	414070
821	P13796	LCP1	AACLPLPGYR	10	Unmodified	_AACLPLPGYR_		0	0	4	3	22858	21485	35266	0	1521300	592110	1277700	328640	356930	323440
822	P13796	LCP1	AACLPLPGYR	10	Unmodified	_AACLPLPGYR_		0	0	4	3
823	P13796	LCP1	AACLPLPGYR	10	Unmodified	_AACLPLPGYR_		0	0	4	4	15289	12262	17619	14826	521850	235260	445940	130800	145640	145470
824	P13796	LCP1	AACLPLPGYR	10	Unmodified	_AACLPLPGYR_		0	0	4	5	37004	19077	31788	11031	350740	149660	300380	124810	107960	116550
825	Q53H12	AGK	AACQEAQVFGNQLIPPNAQVK	21	Unmodified	_AACQEAQVFGNQLIPPNAQVK_		0	0	1	5	8628.5	10512	8888.7	8981.2	9589.7	8197.2	8750	10366	6031	5402
826	Q53H12	AGK	AACQEAQVFGNQLIPPNAQVK	21	Unmodified	_AACQEAQVFGNQLIPPNAQVK_		0	0	2	4	9195.8	8742.6	7817.5	8719.7	8483.2	4654.3	5989.9	9173.5	3771.9	2803.4
827	Q53H12	AGK	AACQEAQVFGNQLIPPNAQVK	21	Unmodified	_AACQEAQVFGNQLIPPNAQVK_		0	0	2	5	7317.2	5919.4	5395	7682.7	7612.9	2953.2	4323.3	9116.2	2188.6	2696.5
828	Q05086	UBE3A	AACSAAAMEEDSEASSSR	18	Unmodified	_AACSAAAMEEDSEASSSR_		0	0	1	2	4365.2	5139.9	3958.5	4807.6	17017	9640.7	9457.7	11583	10353	8294.6
829	Q8NCG7	DAGLB	AACVSCPAQGVSSVDVA	17	Unmodified	_AACVSCPAQGVSSVDVA_		0	0	1	1	2449.3	3108.8	3563.5	4697.7	5370.3	5825.9	3172.5	6265.3	2948.3	1984.8
830	Q8NCG7	DAGLB	AACVSCPAQGVSSVDVA	17	Unmodified	_AACVSCPAQGVSSVDVA_		0	0	1	1	13538	16038	14982	15994	34390	33405	22290	34777	23090	17627
831	Q8NCG7	DAGLB	AACVSCPAQGVSSVDVA	17	Unmodified	_AACVSCPAQGVSSVDVA_		0	0	2	1	9965.5	12853	12013	11735	21684	15743	11501	30791	9842.3	6404.3
832	Q8NCG7	DAGLB	AACVSCPAQGVSSVDVA	17	Unmodified	_AACVSCPAQGVSSVDVA_		0	0	3	1	1612.8	1031.7	1235.5	1105.6	3494.8	1357.1	2270.4	2607.2	1151.2	1347.4
833	Q8NCG7	DAGLB	AACVSCPAQGVSSVDVA	17	Unmodified	_AACVSCPAQGVSSVDVA_		0	0	3	1	10711	12511	8514.1	10190	16381	12131	16153	10270	8714.2	10523
834	P31948	STIP1	AACYTK	6	Unmodified	_AACYTK_		0	0	4	4	32948	29341	36941	17063	971040	297390	704990	264170	328480	252020
835	P06753	TPM3	AADAEAEVASLNR	13	Unmodified	_AADAEAEVASLNR_		0	0	1	1	13128	12948	11578	10166	44792	39740	26905	43242	31207	22202
836	P06753	TPM3	AADAEAEVASLNR	13	Unmodified	_AADAEAEVASLNR_		0	0	1	1	17505	18191	16908	19130	51597	49338	42038	56561	48849	37549
837	P06753	TPM3	AADAEAEVASLNR	13	Unmodified	_AADAEAEVASLNR_		0	0	1	2	19373	19787	18218	17225	73730	52538	35034	60022	45086	26798
838	P06753	TPM3	AADAEAEVASLNR	13	Unmodified	_AADAEAEVASLNR_		0	0	1	2	15473	11645	15618	10414	44185	40699	28882	38421	27949	21064
839	P06753	TPM3	AADAEAEVASLNR	13	Unmodified	_AADAEAEVASLNR_		0	0	1	3	16403	16499	20459	15668	56214	44485	25949	47410	40728	21827
840	P06753	TPM3	AADAEAEVASLNR	13	Unmodified	_AADAEAEVASLNR_		0	0	1	3	29194	30220	43630	33951	147990	121060	99871	125350	89562	86423
841	P06753	TPM3	AADAEAEVASLNR	13	Unmodified	_AADAEAEVASLNR_		0	0	1	4	21856	19940	19459	21942	76068	97099	45175	74138	93803	33558
842	P06753	TPM3	AADAEAEVASLNR	13	Unmodified	_AADAEAEVASLNR_		0	0	2	1	4371.5	4112.2	4210.5	3455.4	11714	5352.4	8070.3	17631	6059.5	4596.8
843	P06753	TPM3	AADAEAEVASLNR	13	Unmodified	_AADAEAEVASLNR_		0	0	2	1	7826.3	8059	6777.4	7181.7	24302	13979	19160	24224	9254.3	10274
844	P06753	TPM3	AADAEAEVASLNR	13	Unmodified	_AADAEAEVASLNR_		0	0	2	2	30347	31873	27348	29166	83971	39401	54660	118110	31796	26888
845	P06753	TPM3	AADAEAEVASLNR	13	Unmodified	_AADAEAEVASLNR_		0	0	2	2	10606	11535	10273	11139	33907	14724	16370	35655	8342	9362.8
846	P06753	TPM3	AADAEAEVASLNR	13	Unmodified	_AADAEAEVASLNR_		0	0	2	3	113820	95882	104890	84323	300570	136730	161510	380170	103860	101710
847	P06753	TPM3	AADAEAEVASLNR	13	Unmodified	_AADAEAEVASLNR_		0	0	2	3	44709	47086	47420	42295	175770	95565	95540	199760	68216	56242
848	P06753	TPM3	AADAEAEVASLNR	13	Unmodified	_AADAEAEVASLNR_		0	0	2	4	40327	44610	45930	47998	132740	61179	79800	172620	52261	39138
849	P06753	TPM3	AADAEAEVASLNR	13	Unmodified	_AADAEAEVASLNR_		0	0	3	1	9637.1	9139.7	9537	9659.2	19424	14035	18444	16301	11509	21900
850	P06753	TPM3	AADAEAEVASLNR	13	Unmodified	_AADAEAEVASLNR_		0	0	3	1	15792	16274	15434	11907	35199	11190	26176	21889	26863	18783
851	P06753	TPM3	AADAEAEVASLNR	13	Unmodified	_AADAEAEVASLNR_		0	0	3	2	10865	9783	9856.1	8844.8	22540	7365.5	13897	9570.3	11100	12627
852	P06753	TPM3	AADAEAEVASLNR	13	Unmodified	_AADAEAEVASLNR_		0	0	3	2	22813	24355	21196	24582	51934	22509	40624	36826	30786	34884
853	P06753	TPM3	AADAEAEVASLNR	13	Unmodified	_AADAEAEVASLNR_		0	0	3	3	108230	104640	110950	93110	247530	73082	179080	141250	175560	142320
854	P06753	TPM3	AADAEAEVASLNR	13	Unmodified	_AADAEAEVASLNR_		0	0	3	3	47279	46237	55024	45393	166060	84910	142900	112000	75536	136440
855	P06753	TPM3	AADAEAEVASLNR	13	Unmodified	_AADAEAEVASLNR_		0	0	3	4	21862	32260	24550	23760	50042	17800	42436	30162	39489	38686
856	P06753	TPM3	AADAEAEVASLNR	13	Unmodified	_AADAEAEVASLNR_		0	0	4	1	125950	151360	138270	93170	2382400	846420	1897400	740450	767850	569890
857	P06753	TPM3	AADAEAEVASLNR	13	Unmodified	_AADAEAEVASLNR_		0	0	4	1	38978	35335	62276	47596	846440	327740	647420	290490	296400	221660
858	P06753	TPM3	AADAEAEVASLNR	13	Unmodified	_AADAEAEVASLNR_		0	0	4	2	50111	45633	53423	27203	849090	289430	635450	278440	294700	208600
859	P06753	TPM3	AADAEAEVASLNR	13	Unmodified	_AADAEAEVASLNR_		0	0	4	2	71488	0	91604	113780	972890	426610	830110	390100	313600	276240
860	P06753	TPM3	AADAEAEVASLNR	13	Unmodified	_AADAEAEVASLNR_		0	0	4	3	23146	26206	18329	20797	410290	172920	339260	133670	140010	118870
861	Q14980	NUMA1	AADALEEQQR	10	Unmodified	_AADALEEQQR_		0	0	1	3	100290	96294	100160	90602	171180	97105	128890	119410	84072	72862
862	Q14980	NUMA1	AADALEEQQR	10	Unmodified	_AADALEEQQR_		0	0	2	2	41834	38232	35801	33219	47933	23219	20846	35209	12248	16351
863	Q14980	NUMA1	AADALEEQQR	10	Unmodified	_AADALEEQQR_		0	0	2	3	106330	97142	109080	92996	115420	51458	54854	90544	27017	28674
864	Q92616	GCN1L1	AADALGK	7	Unmodified	_AADALGK_		0	0	4	1	76198	69078	65917	49004	1023700	377520	953560	340270	331910	323790
865	Q92616	GCN1L1	AADALGK	7	Unmodified	_AADALGK_		0	0	4	4	78365	60490	75661	36721	848030	393440	910210	402500	293510	296120
866	Q9UNF0	PACSIN2	AADAVEDLR	9	Unmodified	_AADAVEDLR_		0	0	1	2	24003	26144	27754	28973	73457	70750	39421	83344	54862	43302
867	Q9UNF0	PACSIN2	AADAVEDLR	9	Unmodified	_AADAVEDLR_		0	0	2	2	61565	63001	55020	54192	177350	94654	65178	337730	62643	79097
868	Q9UNF0	PACSIN2	AADAVEDLR	9	Unmodified	_AADAVEDLR_		0	0	2	3
869	Q9UNF0	PACSIN2	AADAVEDLR	9	Unmodified	_AADAVEDLR_		0	0	3	2
870	O60749	SNX2	AADAVNK	7	Unmodified	_AADAVNK_		0	0	1	4	50068	47717	51109	47336	256990	319200	139740	315570	204450	150970
871	O60749	SNX2	AADAVNK	7	Unmodified	_AADAVNK_		0	0	1	5	62431	67486	74532	56999	336890	430040	190470	470030	268080	221770
872	O60749	SNX2	AADAVNK	7	Unmodified	_AADAVNK_		0	0	2	4	66122	78062	82811	68105	436260	252570	220870	476090	114700	170270
873	O60749	SNX2	AADAVNK	7	Unmodified	_AADAVNK_		0	0	2	5	55494	56155	55719	53943	388620	211840	200380	455240	122850	159280
874	O60749	SNX2	AADAVNK	7	Unmodified	_AADAVNK_		0	0	3	3	65659	83019	80921	71617	234680	105490	236820	174600	122030	303680
875	O60749	SNX2	AADAVNK	7	Unmodified	_AADAVNK_		0	0	3	4	49815	56320	55215	52784	239660	117580	286640	172720	119130	321060
876	O60749	SNX2	AADAVNK	7	Unmodified	_AADAVNK_		0	0	3	5	38957	36038	41994	34920	176290	89298	195250	128830	103920	257360
877	O60749	SNX2	AADAVNK	7	Unmodified	_AADAVNK_		0	0	4	1	33355	41283	42851	19039	1538500	489390	1151600	434410	481080	420220
878	O60749	SNX2	AADAVNK	7	Unmodified	_AADAVNK_		0	0	4	2	50125	36616	70539	41589	1923500	621700	1359300	592240	592380	512740
879	O60749	SNX2	AADAVNK	7	Unmodified	_AADAVNK_		0	0	4	3	34929	35375	42183	23286	1645800	509650	1190400	448530	520690	404730
880	O60749	SNX2	AADAVNK	7	Unmodified	_AADAVNK_		0	0	4	4	16200	12571	30686	10401	678760	218380	525020	210610	244510	191430
881	Q9UBQ7	GRHPR	AADCEVEQWDSDEPIPAK	18	Unmodified	_AADCEVEQWDSDEPIPAK_		0	0	1	2	6715.5	8069.8	5392.7	7073.7	15742	21940	10822	24989	15745	11389
882	Q9UBQ7	GRHPR	AADCEVEQWDSDEPIPAK	18	Unmodified	_AADCEVEQWDSDEPIPAK_		0	0	1	3	23836	23430	24712	19384	55160	54994	39088	60115	42787	34078
883	Q9UBQ7	GRHPR	AADCEVEQWDSDEPIPAK	18	Unmodified	_AADCEVEQWDSDEPIPAK_		0	0	1	3	22871	33841	23467	22533	48159	62171	22802	69386	45241	27584
884	Q9UBQ7	GRHPR	AADCEVEQWDSDEPIPAK	18	Unmodified	_AADCEVEQWDSDEPIPAK_		0	0	2	2	4722	5602.4	4995.3	4746.5	18449	10597	7339.8	35810	8769	7307.8
885	Q9UBQ7	GRHPR	AADCEVEQWDSDEPIPAK	18	Unmodified	_AADCEVEQWDSDEPIPAK_		0	0	2	3	26248	25922	30703	27396	61942	31986	31072	74721	23962	24275
886	Q9UBQ7	GRHPR	AADCEVEQWDSDEPIPAK	18	Unmodified	_AADCEVEQWDSDEPIPAK_		0	0	2	3	13401	22544	14497	25214	25932	22479	12216	76775	19591	19112
887	Q9UBQ7	GRHPR	AADCEVEQWDSDEPIPAK	18	Unmodified	_AADCEVEQWDSDEPIPAK_		0	0	3	2	7944.7	8050.9	8565.1	9013.1	10590	4047	10988	7928.8	8114.5	13276
888	Q9UBQ7	GRHPR	AADCEVEQWDSDEPIPAK	18	Unmodified	_AADCEVEQWDSDEPIPAK_		0	0	4	1	7126.8	11007	11110	14263	194350	64499	152970	80122	93484	83661
889	P43304	GPD2	AADCISEPVNR	11	Unmodified	_AADCISEPVNR_		0	0	1	2	8353.5	8443.4	8621.4	7651.6	14323	11384	7571	11790	7083.9	7508.4
890	P43304	GPD2	AADCISEPVNR	11	Unmodified	_AADCISEPVNR_		0	0	1	3	10867	10280	8506	8717.2	21134	17531	13211	18494	10450	13219
891	P43304	GPD2	AADCISEPVNR	11	Unmodified	_AADCISEPVNR_		0	0	2	3	23902	24228	25179	26345	39643	18797	15287	27837	8099.2	8046.2
892	P43304	GPD2	AADCISEPVNR	11	Unmodified	_AADCISEPVNR_		0	0	3	2	11489	6980	11021	8201.1	11336	5871.2	10011	7930.2	3740.3	9411.4
893	P02766	TTR	AADDTWEPFASGK	13	Unmodified	_AADDTWEPFASGK_		0	0	1	2	5772.6	7239.6	3629.6	5021.8	55027	55099	27408	50412	35634	32208
894	P02766	TTR	AADDTWEPFASGK	13	Unmodified	_AADDTWEPFASGK_		0	0	1	3	9210.1	11553	17248	18632	249310	276450	105160	206570	145940	160860
895	P02766	TTR	AADDTWEPFASGK	13	Unmodified	_AADDTWEPFASGK_		0	0	1	4	0	2733	4056.6	1638.1	97412	100100	36241	85066	51825	57922
896	P02766	TTR	AADDTWEPFASGK	13	Unmodified	_AADDTWEPFASGK_		0	0	1	4	21864	23712	26016	23661	434360	440300	274280	422050	294560	268090
897	P02766	TTR	AADDTWEPFASGK	13	Unmodified	_AADDTWEPFASGK_		0	0	1	5	3286.1	3257.3	5119.7	6120.6	133320	134640	49321	116500	77165	81488
898	P02766	TTR	AADDTWEPFASGK	13	Unmodified	_AADDTWEPFASGK_		0	0	2	2	5845.3	4403	4072.1	4332.9	33275	36771	16063	34915	11739	10623
899	P02766	TTR	AADDTWEPFASGK	13	Unmodified	_AADDTWEPFASGK_		0	0	2	3	10177	12255	16674	16771	169660	267670	73719	205810	73321	60937
900	P02766	TTR	AADDTWEPFASGK	13	Unmodified	_AADDTWEPFASGK_		0	0	2	3	2874.4	2621.1	2541.1	3919.6	69536	145290	26200	94525	30508	26752
901	P02766	TTR	AADDTWEPFASGK	13	Unmodified	_AADDTWEPFASGK_		0	0	2	4	2475.4	954.24	1163.4	4401	71521	153230	23297	89215	32629	23123
902	P02766	TTR	AADDTWEPFASGK	13	Unmodified	_AADDTWEPFASGK_		0	0	2	4	24251	19659	20861	22095	256530	348520	133490	336480	117770	104960
903	P02766	TTR	AADDTWEPFASGK	13	Unmodified	_AADDTWEPFASGK_		0	0	2	5	10412	12294	12989	10446	61052	110530	15308	69151	23379	17116
904	P02766	TTR	AADDTWEPFASGK	13	Unmodified	_AADDTWEPFASGK_		0	0	3	2	6866.5	6246.4	9316.6	5110.5	67421	57914	48158	36473	35794	43642
905	P02766	TTR	AADDTWEPFASGK	13	Unmodified	_AADDTWEPFASGK_		0	0	3	2	5916.5	5147.6	4209.5	4595.8	36637	32653	27300	18094	16622	25768
906	P02766	TTR	AADDTWEPFASGK	13	Unmodified	_AADDTWEPFASGK_		0	0	3	3	19440	17508	23664	15320	281150	248640	195280	145960	144540	176690
907	P02766	TTR	AADDTWEPFASGK	13	Unmodified	_AADDTWEPFASGK_		0	0	3	3	2384.8	3385.5	2298.3	771.24	132070	132330	86800	59246	66042	83590
908	P02766	TTR	AADDTWEPFASGK	13	Unmodified	_AADDTWEPFASGK_		0	0	3	4	21910	34922	28833	26330	337420	259220	219890	180200	178730	203330
909	P02766	TTR	AADDTWEPFASGK	13	Unmodified	_AADDTWEPFASGK_		0	0	3	4	2173.2	0	6741	0	159260	148650	99561	60918	74207	83024
910	P02766	TTR	AADDTWEPFASGK	13	Unmodified	_AADDTWEPFASGK_		0	0	3	5	6075.9	6055.8	8623.5	4920.1	98364	94891	54317	35250	45962	54327
911	P02766	TTR	AADDTWEPFASGK	13	Unmodified	_AADDTWEPFASGK_		0	0	3	5	33401	25099	35042	29174	227010	129730	171250	147720	120380	167200
912	P02766	TTR	AADDTWEPFASGK	13	Unmodified	_AADDTWEPFASGK_		0	0	4	1	1283.3	2036.9	3910	0	255890	112760	101160	89993	108030	21787
913	P02766	TTR	AADDTWEPFASGK	13	Unmodified	_AADDTWEPFASGK_		0	0	4	1	26671	19958	35291	0	1544100	658600	993020	602090	658500	339750
914	P02766	TTR	AADDTWEPFASGK	13	Unmodified	_AADDTWEPFASGK_		0	0	4	2	0	1659.5	10486	0	663080	298100	229970	226890	301100	58563
915	P02766	TTR	AADDTWEPFASGK	13	Unmodified	_AADDTWEPFASGK_		0	0	4	3	1283.9	2279.3	5660.8	0	396340	181560	132580	129230	173790	32621
916	P02766	TTR	AADDTWEPFASGK	13	Unmodified	_AADDTWEPFASGK_		0	0	4	3	28551	31868	40959	0	1722300	860600	1320400	758460	852380	561430
917	P02766	TTR	AADDTWEPFASGK	13	Unmodified	_AADDTWEPFASGK_		0	0	4	4	15283	6726.3	23504	16692	724970	370570	503090	304400	366100	191160
918	P02766	TTR	AADDTWEPFASGK	13	Unmodified	_AADDTWEPFASGK_		0	0	4	4	2404	2433.2	4494.2	0	274080	127400	87724	89465	117670	21673
919	P02766	TTR	AADDTWEPFASGK	13	Unmodified	_AADDTWEPFASGK_		0	0	4	5	1780.3	1954	2420.8	0	85675	37653	37876	29089	33850	13475
920	P55060	CSE1L	AADEEAFEDNSEEYIR	16	Unmodified	_AADEEAFEDNSEEYIR_		0	0	1	1	8853.2	9152.5	6586.1	9484.8	28981	23952	19246	20109	17535	12713
921	P55060	CSE1L	AADEEAFEDNSEEYIR	16	Unmodified	_AADEEAFEDNSEEYIR_		0	0	1	1	4048.4	4006.1	2098.8	2797.7	17911	3498.1	11368	6123.1	4729.2	3677.2
922	P55060	CSE1L	AADEEAFEDNSEEYIR	16	Unmodified	_AADEEAFEDNSEEYIR_		0	0	1	2	7091.4	9090.2	12246	8324.8	56421	33550	40210	40313	24402	21292
923	P55060	CSE1L	AADEEAFEDNSEEYIR	16	Unmodified	_AADEEAFEDNSEEYIR_		0	0	1	2	7551.6	7326.8	9387.1	7550.1	29334	9209.7	20358	13842	10024	5549.2
924	P55060	CSE1L	AADEEAFEDNSEEYIR	16	Unmodified	_AADEEAFEDNSEEYIR_		0	0	2	1	2387.2	3350.4	5139.9	4153	10036	5184	5925.3	11589	4691.7	3356.6
925	P55060	CSE1L	AADEEAFEDNSEEYIR	16	Unmodified	_AADEEAFEDNSEEYIR_		0	0	2	2	8306.7	10704	10811	12117	28497	16600	18059	28745	11340	10313
926	P55060	CSE1L	AADEEAFEDNSEEYIR	16	Unmodified	_AADEEAFEDNSEEYIR_		0	0	2	2	5128.6	6432.6	4815.8	5760.5	13727	7701.5	6107.3	13784	3931.2	5740.2
927	P55060	CSE1L	AADEEAFEDNSEEYIR	16	Unmodified	_AADEEAFEDNSEEYIR_		0	0	3	1	5208.1	4702.5	5579.8	5851.2	13082	9377	6017.9	6434.4	4197.9	8996.1
928	P55060	CSE1L	AADEEAFEDNSEEYIR	16	Unmodified	_AADEEAFEDNSEEYIR_		0	0	3	2	5883	7097.8	6532.8	6054.7	18463	4931.3	14949	9054.2	5702.2	12564
929	P55060	CSE1L	AADEEAFEDNSEEYIR	16	Unmodified	_AADEEAFEDNSEEYIR_		0	0	4	1	3863.5	5119.8	7050.5	2058.6	125760	67365	120690	48212	49655	38414
930	CON__Q3SX28;P06753;P09493;P67936	TPM3;TPM1;TPM4	AADESER	7	Unmodified	_AADESER_		0	0	1	1	7401.7	6989.4	7948.8	4274.6	122340	78720	49036	94568	91483	47411
931	CON__Q3SX28;P06753;P09493;P67936	TPM3;TPM1;TPM4	AADESER	7	Unmodified	_AADESER_		0	0	1	2	12241	10864	12373	8345.4	179250	117870	65210	131990	137760	67699
932	CON__Q3SX28;P06753;P09493;P67936	TPM3;TPM1;TPM4	AADESER	7	Unmodified	_AADESER_		0	0	1	3	10259	8875.7	11711	7995.1	139790	98285	51859	101080	111610	55488
933	CON__Q3SX28;P06753;P09493;P67936	TPM3;TPM1;TPM4	AADESER	7	Unmodified	_AADESER_		0	0	1	4	9108.3	11076	8946.4	6625.9	132690	83318	47150	101590	100020	57131
934	CON__Q3SX28;P06753;P09493;P67936	TPM3;TPM1;TPM4	AADESER	7	Unmodified	_AADESER_		0	0	2	1	10423	9219.2	7691.7	8926.4	155370	50315	75112	105270	21249	41377
935	CON__Q3SX28;P06753;P09493;P67936	TPM3;TPM1;TPM4	AADESER	7	Unmodified	_AADESER_		0	0	2	2	10737	13666	12422	7061.5	210780	67943	94415	133720	33953	54197
936	CON__Q3SX28;P06753;P09493;P67936	TPM3;TPM1;TPM4	AADESER	7	Unmodified	_AADESER_		0	0	2	3	14599	13719	15288	10607	198930	67881	92133	132250	35316	49850
937	CON__Q3SX28;P06753;P09493;P67936	TPM3;TPM1;TPM4	AADESER	7	Unmodified	_AADESER_		0	0	2	4	12166	10874	11859	9110.9	172550	55401	78372	118010	25130	45404
938	CON__Q3SX28;P06753;P09493;P67936	TPM3;TPM1;TPM4	AADESER	7	Unmodified	_AADESER_		0	0	3	1	12646	14177	10047	9660.1	105360	44580	106340	100890	86971	99347
939	CON__Q3SX28;P06753;P09493;P67936	TPM3;TPM1;TPM4	AADESER	7	Unmodified	_AADESER_		0	0	3	2	17777	901.48	18062	10471	128990	49093	123640	113320	89090	127280
940	CON__Q3SX28;P06753;P09493;P67936	TPM3;TPM1;TPM4	AADESER	7	Unmodified	_AADESER_		0	0	3	3	13193	10625	13366	13516	111120	50012	108290	98498	76403	101330
941	CON__Q3SX28;P06753;P09493;P67936	TPM3;TPM1;TPM4	AADESER	7	Unmodified	_AADESER_		0	0	3	4	15909	15577	14410	12361	113510	52421	110610	98699	86095	101370
942	CON__Q3SX28;P06753;P09493;P67936	TPM3;TPM1;TPM4	AADESER	7	Unmodified	_AADESER_		0	0	4	1	2649.2	3202.2	3050.8	0	184490	91592	230880	92960	81528	58133
943	CON__Q3SX28;P06753;P09493;P67936	TPM3;TPM1;TPM4	AADESER	7	Unmodified	_AADESER_		0	0	4	2	3396.1	3222	6421.1	0	239800	115110	296770	116530	106530	85023
944	CON__Q3SX28;P06753;P09493;P67936	TPM3;TPM1;TPM4	AADESER	7	Unmodified	_AADESER_		0	0	4	3	5586.2	4921.2	5352.6	0	213400	109730	297750	109740	101360	72537
945	CON__Q3SX28;P06753;P09493;P67936	TPM3;TPM1;TPM4	AADESER	7	Unmodified	_AADESER_		0	0	4	4	3021.7	2923.2	3489.1	2216.1	131410	72634	178080	67371	60625	44510
946	P07954	FH	AADEVAEGK	9	Unmodified	_AADEVAEGK_		0	0	1	1	18061	15337	17594	16611	28536	34381	14991	49570	22704	23202
947	P07954	FH	AADEVAEGK	9	Unmodified	_AADEVAEGK_		0	0	1	2	37767	34725	35574	30522	49289	62666	27435	92036	40516	39977
948	P07954	FH	AADEVAEGK	9	Unmodified	_AADEVAEGK_		0	0	1	2	20756	16635	17846	17915	22889	28363	14197	39083	24352	18245
949	P07954	FH	AADEVAEGK	9	Unmodified	_AADEVAEGK_		0	0	1	3	169340	158590	182400	174460	264310	313200	137030	548640	259370	221450
950	P07954	FH	AADEVAEGK	9	Unmodified	_AADEVAEGK_		0	0	1	4	93257	94444	102910	80360	119880	142370	69032	227730	112370	99186
951	P07954	FH	AADEVAEGK	9	Unmodified	_AADEVAEGK_		0	0	1	5	50600	47978	53894	53517	73899	89289	36584	128880	67429	55296
952	P07954	FH	AADEVAEGK	9	Unmodified	_AADEVAEGK_		0	0	2	2	21888	25516	25819	23307	41225	33765	21709	138150	16553	26970
953	P07954	FH	AADEVAEGK	9	Unmodified	_AADEVAEGK_		0	0	2	2	14778	15111	10355	16241	17473	8130.5	6229.7	40569	8275.3	8619.6
954	P07954	FH	AADEVAEGK	9	Unmodified	_AADEVAEGK_		0	0	2	3	149900	145450	141640	123500	215030	203450	99526	844820	99906	145970
955	P07954	FH	AADEVAEGK	9	Unmodified	_AADEVAEGK_		0	0	2	4	97712	98604	104560	90987	133500	139160	65655	573470	62995	103760
956	P07954	FH	AADEVAEGK	9	Unmodified	_AADEVAEGK_		0	0	2	5	52319	51358	47783	50989	75844	66968	35598	298740	34441	51349
957	P07954	FH	AADEVAEGK	9	Unmodified	_AADEVAEGK_		0	0	2	6
958	P07954	FH	AADEVAEGK	9	Unmodified	_AADEVAEGK_		0	0	3	2	69260	63667	70993	62188	92431	23405	59402	51432	55223	80326
959	P07954	FH	AADEVAEGK	9	Unmodified	_AADEVAEGK_		0	0	3	2	18420	14735	16315	13115	19570	11906	12355	12512	9582.8	15717
960	P07954	FH	AADEVAEGK	9	Unmodified	_AADEVAEGK_		0	0	3	3	109180	110600	127500	112070	151010	37676	85418	85934	83843	126080
961	P07954	FH	AADEVAEGK	9	Unmodified	_AADEVAEGK_		0	0	3	3	85923	90673	94624	84537	102040	35500	84826	83599	82971	113690
962	P07954	FH	AADEVAEGK	9	Unmodified	_AADEVAEGK_		0	0	3	4	131450	115870	136230	124880	140900	40452	91628	86557	93275	136490
963	P07954	FH	AADEVAEGK	9	Unmodified	_AADEVAEGK_		0	0	3	5	53983	54950	62873	49788	62778	36519	41151	38235	35050	50783
964	P07954	FH	AADEVAEGK	9	Unmodified	_AADEVAEGK_		0	0	4	1	91115	82470	89693	60279	1005500	205820	721710	385510	383990	375820
965	P07954	FH	AADEVAEGK	9	Unmodified	_AADEVAEGK_		0	0	4	1	54333	54566	62725	42907	691780	175760	529490	231320	269340	243150
966	P07954	FH	AADEVAEGK	9	Unmodified	_AADEVAEGK_		0	0	4	2	64476	58191	74627	50286	753640	160290	541070	286280	274260	275780
967	P07954	FH	AADEVAEGK	9	Unmodified	_AADEVAEGK_		0	0	4	2	29869	25626	30091	27660	340780	98552	302910	126570	131900	125640
968	P07954	FH	AADEVAEGK	9	Unmodified	_AADEVAEGK_		0	0	4	3
969	P07954	FH	AADEVAEGK	9	Unmodified	_AADEVAEGK_		0	0	4	4
970	P51452	DUSP3	AADFIDQALAQK	12	Unmodified	_AADFIDQALAQK_		0	0	1	6	62323	67567	73955	75517	120350	115400	63899	127620	85192	85195
971	P51452	DUSP3	AADFIDQALAQK	12	Unmodified	_AADFIDQALAQK_		0	0	2	6	57013	53123	57721	51634	101730	83332	50790	111960	38265	44836
972	P51452	DUSP3	AADFIDQALAQK	12	Unmodified	_AADFIDQALAQK_		0	0	3	5
973	P51452	DUSP3	AADFIDQALAQK	12	Unmodified	_AADFIDQALAQK_		0	0	3	6	38036	39131	45692	35221	62777	26513	44136	40433	24967	58823
974	P51452	DUSP3	AADFIDQALAQK	12	Unmodified	_AADFIDQALAQK_		0	0	4	3	10572	9382.7	13218	7277.3	161990	54420	135510	71622	70093	65030
975	P51452	DUSP3	AADFIDQALAQK	12	Unmodified	_AADFIDQALAQK_		0	0	4	4	11193	8653.7	9994.3	8301.3	148810	54092	126490	66324	55404	54620
976	P51452	DUSP3	AADFIDQALAQK	12	Unmodified	_AADFIDQALAQK_		0	0	4	4	0	2893.1	3880.4	1619.9	83973	32571	59942	36883	30103	20548
977	P51452	DUSP3	AADFIDQALAQK	12	Unmodified	_AADFIDQALAQK_		0	0	4	5	16555	14954	21785	18509	184140	58812	153750	85668	74147	59384
978	P51452	DUSP3	AADFIDQALAQK	12	Unmodified	_AADFIDQALAQK_		0	0	4	5
979	P51452	DUSP3	AADFIDQALAQK	12	Unmodified	_AADFIDQALAQK_		0	0	4	6
980	Q9Y277	VDAC3	AADFQLHTHVNDGTEFGGSIYQK	23	Unmodified	_AADFQLHTHVNDGTEFGGSIYQK_		0	0	1	7	18373	16578	19968	13513	70312	44338	33075	56370	40850	35488
981	Q9Y277	VDAC3	AADFQLHTHVNDGTEFGGSIYQK	23	Unmodified	_AADFQLHTHVNDGTEFGGSIYQK_		0	0	2	7	35670	32773	37310	30285	101590	56270	53865	117980	38613	48233
982	Q9Y277	VDAC3	AADFQLHTHVNDGTEFGGSIYQK	23	Unmodified	_AADFQLHTHVNDGTEFGGSIYQK_		0	0	3	7	21557	21252	24384	23902	49004	32049	39199	29753	21380	43902
983	Q9Y277	VDAC3	AADFQLHTHVNDGTEFGGSIYQK	23	Unmodified	_AADFQLHTHVNDGTEFGGSIYQK_		0	0	4	6	20945	22587	33583	17644	262730	137430	249240	135450	100120	105890
984	Q7Z3D6	C14orf159	AADGNYYNAR	10	Unmodified	_AADGNYYNAR_		0	0	1	3	14331	16285	18208	13506	48774	60035	32201	100690	65696	30362
985	Q7Z3D6	C14orf159	AADGNYYNAR	10	Unmodified	_AADGNYYNAR_		0	0	2	3	18436	18327	22468	17710	66452	39430	26193	163250	35931	37061
986	Q7Z3D6	C14orf159	AADGNYYNAR	10	Unmodified	_AADGNYYNAR_		0	0	2	4	9186.4	10856	12495	8384.2	42406	18210	17834	77425	18612	16006
987	Q7Z3D6	C14orf159	AADGNYYNAR	10	Unmodified	_AADGNYYNAR_		0	0	4	1
988	Q9NQX3	GPHN	AADGPGDR	8	Unmodified	_AADGPGDR_		0	0	1	3	4241.2	3978.3	6813.3	6907.5	17875	25982	19355	31038	19814	18918
989	Q9NQX3	GPHN	AADGPGDR	8	Unmodified	_AADGPGDR_		0	0	4	2	8380.8	8858.1	15519	8372.3	118760	60319	112780	78406	48591	56744
990	Q92979	EMG1	AADGPQK	7	Unmodified	_AADGPQK_		0	0	1	4	54154	55315	61814	48139	68866	46964	97462	51709	26647	34288
991	Q92979	EMG1	AADGPQK	7	Unmodified	_AADGPQK_		0	0	1	5
992	Q92979	EMG1	AADGPQK	7	Unmodified	_AADGPQK_		0	0	2	5	59131	63733	60498	53031	90063	40095	50565	70809	19483	27839
993	Q92979	EMG1	AADGPQK	7	Unmodified	_AADGPQK_		0	0	3	4	57289	53131	60681	50987	56905	26774	36137	26674	12547	33463
994	Q92979	EMG1	AADGPQK	7	Unmodified	_AADGPQK_		0	0	3	5	51977	50381	58742	50097	55512	21217	32311	25155	10764	28802
995	Q92979	EMG1	AADGPQK	7	Unmodified	_AADGPQK_		0	0	4	2	21981	22914	26593	16773	166240	64450	155170	49038	42210	40136
996	Q92979	EMG1	AADGPQK	7	Unmodified	_AADGPQK_		0	0	4	3
997	P53814	SMTN	AADGSAVSTVTK	12	Unmodified	_AADGSAVSTVTK_		0	0	1	3	15383	14325	16065	12796	55791	56048	30293	51398	43161	38669
998	P53814	SMTN	AADGSAVSTVTK	12	Unmodified	_AADGSAVSTVTK_		0	0	2	3
999	P53814	SMTN	AADGSAVSTVTK	12	Unmodified	_AADGSAVSTVTK_		0	0	2	4	11567	11465	12823	12856	73998	23407	39499	47153	13092	20177
1000	P53814	SMTN	AADGSAVSTVTK	12	Unmodified	_AADGSAVSTVTK_		0	0	3	4
1001	O43395	PRPF3	AADHLKPFLDDSTLR	15	Unmodified	_AADHLKPFLDDSTLR_		0	0	3	7	80789	86813	92780	70667	206310	175540	120200	113220	47574	96602
1002	O43395	PRPF3	AADHLKPFLDDSTLR	15	Unmodified	_AADHLKPFLDDSTLR_		0	0	4	7	51197	63307	66846	37485	794790	241840	502010	454790	145230	249020
1003	Q86VP6	CAND1	AADIDQEVK	9	Unmodified	_AADIDQEVK_		0	0	1	3	36664	35664	31274	31773	262220	184270	108170	179130	130490	116430
1004	Q86VP6	CAND1	AADIDQEVK	9	Unmodified	_AADIDQEVK_		0	0	1	4	85293	93494	83032	69739	408880	278110	147880	298720	176440	151740
1005	Q86VP6	CAND1	AADIDQEVK	9	Unmodified	_AADIDQEVK_		0	0	2	3	40418	37653	39368	33194	221750	122090	97628	218570	46032	74193
1006	Q86VP6	CAND1	AADIDQEVK	9	Unmodified	_AADIDQEVK_		0	0	2	3
1007	Q86VP6	CAND1	AADIDQEVK	9	Unmodified	_AADIDQEVK_		0	0	4	1	53452	47317	40468	10053	1596400	748150	1915400	533550	559600	644950
1008	Q86VP6	CAND1	AADIDQEVK	9	Unmodified	_AADIDQEVK_		0	0	4	1
1009	Q96ST3	SIN3A	AADIIDGLR	9	Unmodified	_AADIIDGLR_		0	0	1	4	91032	76335	83034	82573	146180	121630	142570	145760	115010	86865
1010	O95782	AP2A1	AADLLYAMCDR	11	Unmodified	_AADLLYAMCDR_		0	0	1	4	9257.9	13317	9516	15117	47324	17310	18429	21356	16466	13457
1011	O95782	AP2A1	AADLLYAMCDR	11	Unmodified	_AADLLYAMCDR_		0	0	2	3	13201	12543	14757	10584	25339	14569	12237	25147	8046.1	6975.2
1012	O95782	AP2A1	AADLLYAMCDR	11	Unmodified	_AADLLYAMCDR_		0	0	2	4	7746.5	12842	9017.2	12182	55403	10407	12516	21987	9912.5	8792.7
1013	O95782	AP2A1	AADLLYAMCDR	11	Unmodified	_AADLLYAMCDR_		0	0	2	4	15602	16715	19042	16752	39588	15264	17863	29407	11744	12644
1014	O95782	AP2A1	AADLLYAMCDR	11	Unmodified	_AADLLYAMCDR_		0	0	3	3	18260	19589	19736	17581	27350	7890.9	25141	19451	10130	25828
1015	O95782	AP2A1	AADLLYAMCDR	11	Unmodified	_AADLLYAMCDR_		0	0	3	4	17781	18955	19277	19107	30654	12908	23774	16823	10748	32829
1016	O95782	AP2A1	AADLLYAMCDR	11	Unmodified	_AADLLYAMCDR_		0	0	4	1	5508.6	5189.1	4538.6	7248.6	98981	58367	104610	37864	44775	29557
1017	O95782	AP2A1	AADLLYAMCDR	11	Unmodified	_AADLLYAMCDR_		0	0	4	3	14529	19891	23078	9412.6	142120	76062	117520	60468	70765	60839
1018	Q15293	RCN1	AADLNGDLTATR	12	Unmodified	_AADLNGDLTATR_		0	0	1	2	13646	11899	14631	10732	25836	26505	35717	31725	22201	17723
1019	Q15293	RCN1	AADLNGDLTATR	12	Unmodified	_AADLNGDLTATR_		0	0	2	2	16351	14386	17025	18282	43435	16002	16824	23887	6891	9638
1020	Q15293	RCN1	AADLNGDLTATR	12	Unmodified	_AADLNGDLTATR_		0	0	2	3	72245	80319	82370	74080	131950	69650	62115	95240	33767	28101
1021	Q15293	RCN1	AADLNGDLTATR	12	Unmodified	_AADLNGDLTATR_		0	0	3	2	60268	51487	55951	55642	66877	26556	43618	39839	19470	57246
1022	Q15293	RCN1	AADLNGDLTATR	12	Unmodified	_AADLNGDLTATR_		0	0	3	3	123150	134360	138070	112720	136320	64612	95936	97431	44283	144390
1023	Q15293	RCN1	AADLNGDLTATR	12	Unmodified	_AADLNGDLTATR_		0	0	4	1	13775	10951	20725	10588	334900	133600	366410	168560	90864	145760
1024	Q15293	RCN1	AADLNGDLTATR	12	Unmodified	_AADLNGDLTATR_		0	0	4	2	59112	66877	78561	51964	459040	193200	560040	171400	142630	139730
1025	O15382	BCAT2	AADLQLEMTQKPHK	14	Unmodified	_AADLQLEMTQKPHK_		0	0	1	7	133280	133470	159650	116170	465790	477110	249570	519650	421410	264950
1026	O15382	BCAT2	AADLQLEMTQKPHK	14	Unmodified	_AADLQLEMTQKPHK_		0	0	2	7	64133	67384	78341	67896	231080	135010	115910	601890	126080	108780
1027	P30038	ALDH4A1	AADMLSGPR	9	Unmodified	_AADMLSGPR_		0	0	2	4	233560	244830	239620	208330	454180	285870	232050	968460	216380	193450
1028	Q8IVT2	MISP	AADPAPEVR	9	Unmodified	_AADPAPEVR_		0	0	1	1	50221	47989	45414	46320	41094	46473	67267	47522	28381	43448
1029	Q8IVT2	MISP	AADPAPEVR	9	Unmodified	_AADPAPEVR_		0	0	1	2	51458	50109	53464	51677	56595	37855	82510	37258	23528	50533
1030	Q8IVT2	MISP	AADPAPEVR	9	Unmodified	_AADPAPEVR_		0	0	1	3	84819	96663	96182	100310	106320	84471	147320	87491	55856	101630
1031	Q8IVT2	MISP	AADPAPEVR	9	Unmodified	_AADPAPEVR_		0	0	1	3
1032	Q8IVT2	MISP	AADPAPEVR	9	Unmodified	_AADPAPEVR_		0	0	1	4	82577	86811	89624	91846	204660	94205	172740	97276	83240	116310
1033	Q8IVT2	MISP	AADPAPEVR	9	Unmodified	_AADPAPEVR_		0	0	2	2	0	54357	62929	51234	57358	20218	35757	30955	16325	12328
1034	Q8IVT2	MISP	AADPAPEVR	9	Unmodified	_AADPAPEVR_		0	0	2	3	130850	144490	149830	131950	149790	40571	91596	79326	37804	27662
1035	Q8IVT2	MISP	AADPAPEVR	9	Unmodified	_AADPAPEVR_		0	0	2	4	75509	85107	86078	70247	137800	64841	80107	104290	39145	36845
1036	Q8IVT2	MISP	AADPAPEVR	9	Unmodified	_AADPAPEVR_		0	0	3	2	39070	41831	38710	33889	48626	16816	23241	42558	11535	35496
1037	Q8IVT2	MISP	AADPAPEVR	9	Unmodified	_AADPAPEVR_		0	0	3	3	167450	165130	171020	159170	167300	56264	97742	167510	35925	152070
1038	Q8IVT2	MISP	AADPAPEVR	9	Unmodified	_AADPAPEVR_		0	0	3	4	72246	77277	85236	0	104410	42864	64791	90964	29412	100880
1039	Q8IVT2	MISP	AADPAPEVR	9	Unmodified	_AADPAPEVR_		0	0	4	1	61311	57935	61351	53038	352580	103020	283860	186690	115710	157390
1040	Q8IVT2	MISP	AADPAPEVR	9	Unmodified	_AADPAPEVR_		0	0	4	2	53468	54351	62395	56134	540670	174160	462350	233990	192570	238110
1041	P67809	YBX1	AADPPAENSSAPEAEQGGAE	20	Unmodified	_AADPPAENSSAPEAEQGGAE_		0	0	1	1	6642	5582.5	5554	4306	17666	19399	14591	20825	17191	10394
1042	P67809	YBX1	AADPPAENSSAPEAEQGGAE	20	Unmodified	_AADPPAENSSAPEAEQGGAE_		0	0	1	1	16142	14709	11468	12665	11906	11545	11941	12752	7061.1	5065.5
1043	P67809	YBX1	AADPPAENSSAPEAEQGGAE	20	Unmodified	_AADPPAENSSAPEAEQGGAE_		0	0	2	1	9791	17241	10872	11267	12192	4061	7361.3	15782	3963.9	0
1044	P67809	YBX1	AADPPAENSSAPEAEQGGAE	20	Unmodified	_AADPPAENSSAPEAEQGGAE_		0	0	3	1	4094.6	5700.1	4501.7	3263.5	4060.7	2078.3	6252	2872.2	1403.4	4024.9
1045	P67809	YBX1	AADPPAENSSAPEAEQGGAE	20	Unmodified	_AADPPAENSSAPEAEQGGAE_		0	0	4	1	2780.5	2904.7	6595.3	3202.5	50988	17081	47831	21007	17050	17320
1046	P35251	RFC1	AADSICDGDLVDSQIR	16	Unmodified	_AADSICDGDLVDSQIR_		0	0	2	2
1047	P12270	TPR	AADSQNSGEGNTGAAESSFSQEVSR	25	Unmodified	_AADSQNSGEGNTGAAESSFSQEVSR_		0	0	1	1	6043.4	5302.4	6191.2	5516.2	11638	5329.9	8868.7	6522.6	5455.6	3409.2
1048	P12270	TPR	AADSQNSGEGNTGAAESSFSQEVSR	25	Unmodified	_AADSQNSGEGNTGAAESSFSQEVSR_		0	0	1	2	1503.9	1759.1	2225.6	1367.3	4741.3	10460	2845.3	7768.3	5763.5	2391.5
1049	P12270	TPR	AADSQNSGEGNTGAAESSFSQEVSR	25	Unmodified	_AADSQNSGEGNTGAAESSFSQEVSR_		0	0	1	3
1050	P12270	TPR	AADSQNSGEGNTGAAESSFSQEVSR	25	Unmodified	_AADSQNSGEGNTGAAESSFSQEVSR_		0	0	2	2	3117.2	3049.4	4231.2	2801.8	5342.8	2155	3043	2570.5	829.54	1950.8
1051	P12270	TPR	AADSQNSGEGNTGAAESSFSQEVSR	25	Unmodified	_AADSQNSGEGNTGAAESSFSQEVSR_		0	0	3	1	2907.3	2545.3	2529.8	3176.2	2988.8	2317.6	3483.8	1659.8	1659.4	2340.2
1052	P12270	TPR	AADSQNSGEGNTGAAESSFSQEVSR	25	Unmodified	_AADSQNSGEGNTGAAESSFSQEVSR_		0	0	3	2	4204.1	4687.5	4446.4	3635.9	4249.2	2291.4	3673	2646	2301.9	2478.2
1053	P12270	TPR	AADSQNSGEGNTGAAESSFSQEVSR	25	Unmodified	_AADSQNSGEGNTGAAESSFSQEVSR_		0	0	4	1
1054	Q08357	SLC20A2	AADSSAPEDSEK	12	Unmodified	_AADSSAPEDSEK_		0	0	1	3	36094	33746	37365	32334	21371	5037	5882.3	5160.1	2101.8	8296.4
1055	Q08357	SLC20A2	AADSSAPEDSEK	12	Unmodified	_AADSSAPEDSEK_		0	0	2	3
1056	P27482	CALML3	AADTDGDGQVNYEEFVR	17	Unmodified	_AADTDGDGQVNYEEFVR_		0	0	2	2	6959	5230.7	7034.9	6122.1	13032	15398	7692.3	20189	8447.1	6166.5
1057	P31327	CPS1	AADTIGYPVMIR	12	Unmodified	_AADTIGYPVMIR_		0	0	1	3	9825.5	14177	13967	10530	35847	27769	20852	30122	20456	29324
1058	P31327	CPS1	AADTIGYPVMIR	12	Unmodified	_AADTIGYPVMIR_		0	0	2	3
1059	P31327	CPS1	AADTIGYPVMIR	12	Unmodified	_AADTIGYPVMIR_		0	0	3	2
1060	P31327	CPS1	AADTIGYPVMIR	12	Unmodified	_AADTIGYPVMIR_		0	0	3	3	19016	15156	19724	19192	32398	12391	34430	42696	10574	32380
1061	P31327	CPS1	AADTIGYPVMIR	12	Unmodified	_AADTIGYPVMIR_		0	0	3	4	19099	18231	21604	19739	42242	14746	42793	36046	13295	42156
1062	P31327	CPS1	AADTIGYPVMIR	12	Unmodified	_AADTIGYPVMIR_		0	0	4	1
1063	P31327	CPS1	AADTIGYPVMIR	12	Oxidation (M)	_AADTIGYPVM(ox)IR_	AADTIGYPVM(1)IR	0	1	3	2	10702	13978	12204	10122	25879	6429	28741	55327	5719.8	15441
1064	P31327	CPS1	AADTIGYPVMIR	12	Oxidation (M)	_AADTIGYPVM(ox)IR_	AADTIGYPVM(1)IR	0	1	4	1	19370	18748	19959	11842	251320	80084	175470	465590	76415	170660
1065	P31327	CPS1	AADTIGYPVMIR	12	Oxidation (M)	_AADTIGYPVM(ox)IR_	AADTIGYPVM(1)IR	0	1	4	2	27050	21288	40050	17741	318200	112560	264090	583550	116310	232300
1066	P31327	CPS1	AADTIGYPVMIR	12	Oxidation (M)	_AADTIGYPVM(ox)IR_	AADTIGYPVM(1)IR	0	1	4	2	21706	20453	24846	20673	226430	92548	205520	182530	96360	100720
1067	O15400	STX7	AADYQR	6	Unmodified	_AADYQR_		0	0	1	3	79053	72601	82195	73676	156710	153110	109220	169850	123470	109670
1068	O15400	STX7	AADYQR	6	Unmodified	_AADYQR_		0	0	2	3	75748	81251	81781	80937	217630	112430	87272	205020	45472	85548
1069	O15400	STX7	AADYQR	6	Unmodified	_AADYQR_		0	0	3	3	81883	76643	82683	75746	128910	58300	101540	61590	48309	125800
1070	O15400	STX7	AADYQR	6	Unmodified	_AADYQR_		0	0	4	1	25031	22695	24916	15034	397130	136580	330290	111530	112300	113100
1071	O15400	STX7	AADYQR	6	Unmodified	_AADYQR_		0	0	4	2	39760	35933	38189	20787	665420	258930	562910	191840	194670	186490
1072	O15400	STX7	AADYQR	6	Unmodified	_AADYQR_		0	0	4	3	42138	32827	37676	19522	570360	233340	511900	169280	181560	160170
1073	Q9Y5U8	MPC1	AADYVR	6	Unmodified	_AADYVR_		0	0	1	4	142000	141520	145910	140630	240440	300530	171320	559070	306230	184560
1074	Q9Y5U8	MPC1	AADYVR	6	Unmodified	_AADYVR_		0	0	2	3	101880	104780	101880	93513	231940	165550	107530	1677200	183030	247950
1075	Q9Y5U8	MPC1	AADYVR	6	Unmodified	_AADYVR_		0	0	2	4	76499	77216	83073	81537	164870	112150	86418	807830	109900	139060
1076	Q9Y5U8	MPC1	AADYVR	6	Unmodified	_AADYVR_		0	0	4	1	48302	41639	51419	46325	787310	226690	557930	306290	350870	312230
1077	Q9Y5U8	MPC1	AADYVR	6	Unmodified	_AADYVR_		0	0	4	2	82800	69103	79370	46118	997680	319720	747610	378240	419710	368240
1078	P80723	BASP1	AAEAAAAPAESAAPAAGEEPSK	22	Unmodified	_AAEAAAAPAESAAPAAGEEPSK_		0	0	2	2	11177	13181	14634	12807	8903.6	3943.1	4084	6667.4	2799.2	1951.8
1079	P80723	BASP1	AAEAAAAPAESAAPAAGEEPSK	22	Unmodified	_AAEAAAAPAESAAPAAGEEPSK_		0	0	3	1	4071.8	2761.5	5579.2	4849.4	4042.2	2201.4	2355.9	1981.6	1657.5	2342.9
1080	P80723	BASP1	AAEAAAAPAESAAPAAGEEPSK	22	Unmodified	_AAEAAAAPAESAAPAAGEEPSK_		0	0	3	2	10629	11752	11602	10325	8150.5	2294.7	3971.9	2975	2494	4204.2
1081	O75569	PRKRA	AAEAAINILK	10	Unmodified	_AAEAAINILK_		0	0	1	4	41377	43331	40353	40275	117130	75729	60129	90836	74840	42480
1082	O75569	PRKRA	AAEAAINILK	10	Unmodified	_AAEAAINILK_		0	0	1	5	46699	43968	43483	44331	121380	78049	70457	97249	66722	53777
1083	O75569	PRKRA	AAEAAINILK	10	Unmodified	_AAEAAINILK_		0	0	1	6
1084	O75569	PRKRA	AAEAAINILK	10	Unmodified	_AAEAAINILK_		0	0	2	5	49963	49124	49248	42885	91161	41897	50854	112330	36308	35470
1085	O75569	PRKRA	AAEAAINILK	10	Unmodified	_AAEAAINILK_		0	0	2	6	54186	58435	58366	56061	126250	61556	69807	136350	46338	43936
1086	O75569	PRKRA	AAEAAINILK	10	Unmodified	_AAEAAINILK_		0	0	3	4	52168	45735	61735	50198	68703	27332	65563	61559	32615	66897
1087	O75569	PRKRA	AAEAAINILK	10	Unmodified	_AAEAAINILK_		0	0	3	5	38578	37907	44840	38366	49839	18016	43558	36974	21009	42238
1088	O75569	PRKRA	AAEAAINILK	10	Unmodified	_AAEAAINILK_		0	0	3	5
1089	O75569	PRKRA	AAEAAINILK	10	Unmodified	_AAEAAINILK_		0	0	4	3	33539	41950	32748	22245	378750	160260	333060	156830	136340	119090
1090	O75569	PRKRA	AAEAAINILK	10	Unmodified	_AAEAAINILK_		0	0	4	4	15875	18484	14165	12548	199350	90068	172960	87155	60423	77956
1091	Q8N163	KIAA1967	AAEAAPPTQEAQGETEPTEQAPDALEQAADTSR	33	Unmodified	_AAEAAPPTQEAQGETEPTEQAPDALEQAADTSR_		0	0	1	1	1703.4	1269	1226.3	1484.1	5579.9	3431.4	2527.3	4256.7	1907.5	2540.9
1092	Q8N163	KIAA1967	AAEAAPPTQEAQGETEPTEQAPDALEQAADTSR	33	Unmodified	_AAEAAPPTQEAQGETEPTEQAPDALEQAADTSR_		0	0	1	1	0	1694.9	1693.1	0	2913.2	3017.8	3604.7	3891.3	3136.3	2769.7
1093	Q8N163	KIAA1967	AAEAAPPTQEAQGETEPTEQAPDALEQAADTSR	33	Unmodified	_AAEAAPPTQEAQGETEPTEQAPDALEQAADTSR_		0	0	1	2	2584.5	1107.1	1704.5	1436	4421.9	3173.1	2767.2	2658.3	2468.9	2571.8
1094	Q8N163	KIAA1967	AAEAAPPTQEAQGETEPTEQAPDALEQAADTSR	33	Unmodified	_AAEAAPPTQEAQGETEPTEQAPDALEQAADTSR_		0	0	1	2	0	0	0	0	1299.7	2244.7	0	2307.8	1959.9	2037.3
1095	Q8N163	KIAA1967	AAEAAPPTQEAQGETEPTEQAPDALEQAADTSR	33	Unmodified	_AAEAAPPTQEAQGETEPTEQAPDALEQAADTSR_		0	0	2	1	1456.1	0	854.06	1428.6	2854.2	778.61	1629.6	4339.2	831.49	1129.6
1096	Q8N163	KIAA1967	AAEAAPPTQEAQGETEPTEQAPDALEQAADTSR	33	Unmodified	_AAEAAPPTQEAQGETEPTEQAPDALEQAADTSR_		0	0	2	2	0	0	921.81	0	0	0	0	0	0	0
1097	Q8N163	KIAA1967	AAEAAPPTQEAQGETEPTEQAPDALEQAADTSR	33	Unmodified	_AAEAAPPTQEAQGETEPTEQAPDALEQAADTSR_		0	0	2	2	0	1175	1553.3	0	3742.3	0	1778.4	1773.6	0	1310.9
1098	Q8N163	KIAA1967	AAEAAPPTQEAQGETEPTEQAPDALEQAADTSR	33	Unmodified	_AAEAAPPTQEAQGETEPTEQAPDALEQAADTSR_		0	0	3	1	0	0	0	0	0	0	0	0	0	0
1099	Q8N163	KIAA1967	AAEAAPPTQEAQGETEPTEQAPDALEQAADTSR	33	Unmodified	_AAEAAPPTQEAQGETEPTEQAPDALEQAADTSR_		0	0	3	1	984.83	0	1173.6	1332.7	2087.3	796.84	0	1959.4	1343.7	2225.1
1100	Q8N163	KIAA1967	AAEAAPPTQEAQGETEPTEQAPDALEQAADTSR	33	Unmodified	_AAEAAPPTQEAQGETEPTEQAPDALEQAADTSR_		0	0	3	2	0	0	0	0	1309.4	0	954.01	0	794.57	1006.4
1101	Q8N163	KIAA1967	AAEAAPPTQEAQGETEPTEQAPDALEQAADTSR	33	Unmodified	_AAEAAPPTQEAQGETEPTEQAPDALEQAADTSR_		0	0	3	2	1450.1	1942.9	1804.9	1129.8	4134.9	0	2356.9	0	1615.6	2287.9
1102	Q8N163	KIAA1967	AAEAAPPTQEAQGETEPTEQAPDALEQAADTSR	33	Unmodified	_AAEAAPPTQEAQGETEPTEQAPDALEQAADTSR_		0	0	4	1	0	0	0	0	10563	4049.2	7250.3	2327.6	4060.1	2378.9
1103	Q8N163	KIAA1967	AAEAAPPTQEAQGETEPTEQAPDALEQAADTSR	33	Unmodified	_AAEAAPPTQEAQGETEPTEQAPDALEQAADTSR_		0	0	4	1	0	4977.5	3911.5	0	154940	55669	163350	66121	62749	60442
1104	P55884	EIF3B	AAEAEPR	7	Unmodified	_AAEAEPR_		0	0	1	1	16511	14581	12027	11266	30181	26469	27995	29032	22519	14911
1105	P55884	EIF3B	AAEAEPR	7	Unmodified	_AAEAEPR_		0	0	1	2	11989	9813.1	10016	8816.8	25572	20191	20394	22377	17586	10372
1106	P55884	EIF3B	AAEAEPR	7	Unmodified	_AAEAEPR_		0	0	1	3	44515	43921	46042	35700	98094	83092	80625	83765	58254	42298
1107	P55884	EIF3B	AAEAEPR	7	Unmodified	_AAEAEPR_		0	0	1	4	32076	30163	36763	34904	71351	72307	55776	65614	40802	38898
1108	P55884	EIF3B	AAEAEPR	7	Unmodified	_AAEAEPR_		0	0	2	1	6678.1	5181.9	5704.4	6783.2	10610	6824.3	9006.3	14077	6576.5	4646.5
1109	P55884	EIF3B	AAEAEPR	7	Unmodified	_AAEAEPR_		0	0	2	2	18590	19132	17404	15027	34161	15869	20252	40222	10502	12201
1110	P55884	EIF3B	AAEAEPR	7	Unmodified	_AAEAEPR_		0	0	2	3	42680	43971	46107	37079	88456	43295	42634	93937	24058	25910
1111	P55884	EIF3B	AAEAEPR	7	Unmodified	_AAEAEPR_		0	0	2	4	40535	39647	40774	37607	85789	39808	43057	100050	27610	30218
1112	P55884	EIF3B	AAEAEPR	7	Unmodified	_AAEAEPR_		0	0	3	2	26982	22673	25072	25129	35569	13236	26488	26882	16328	30976
1113	P55884	EIF3B	AAEAEPR	7	Unmodified	_AAEAEPR_		0	0	3	3	33163	30116	33891	27900	46418	18581	33518	31166	19517	45382
1114	P55884	EIF3B	AAEAEPR	7	Unmodified	_AAEAEPR_		0	0	3	4	21301	20276	23195	21760	37522	20543	25176	24460	14494	26836
1115	P55884	EIF3B	AAEAEPR	7	Unmodified	_AAEAEPR_		0	0	4	1	19026	21191	21609	16991	264440	87322	199090	92630	81517	79572
1116	P55884	EIF3B	AAEAEPR	7	Unmodified	_AAEAEPR_		0	0	4	2	18475	16481	21075	12529	304490	98168	227360	101280	92213	81570
1117	Q13330;Q9BTC8	MTA1;MTA3	AAEAESK	7	Unmodified	_AAEAESK_		0	0	1	4	36804	39038	37271	39170	265620	161330	168910	198740	127810	92687
1118	Q8IZ83	ALDH16A1	AAEAEVELSAR	11	Unmodified	_AAEAEVELSAR_		0	0	1	3	51809	52842	51513	47734	123390	125180	74248	122720	87188	81347
1119	Q12929	EPS8	AAEAFSELSK	10	Unmodified	_AAEAFSELSK_		0	0	4	2
1120	Q14554	PDIA5	AAEALHGEADSSGVLAAVDATVNK	24	Unmodified	_AAEALHGEADSSGVLAAVDATVNK_		0	0	1	6	17860	21068	22017	15606	50712	47229	25922	53528	38958	20529
1121	Q14554	PDIA5	AAEALHGEADSSGVLAAVDATVNK	24	Unmodified	_AAEALHGEADSSGVLAAVDATVNK_		0	0	2	6	26674	26712	28084	23883	48327	23981	29783	71326	21938	25077
1122	Q14554	PDIA5	AAEALHGEADSSGVLAAVDATVNK	24	Unmodified	_AAEALHGEADSSGVLAAVDATVNK_		0	0	3	6	16802	15452	17414	14832	20757	6823.8	19131	12872	9141.1	19635
1123	Q14554	PDIA5	AAEALHGEADSSGVLAAVDATVNK	24	Unmodified	_AAEALHGEADSSGVLAAVDATVNK_		0	0	4	6
1124	P53992	SEC24C	AAECAGK	7	Unmodified	_AAECAGK_		0	0	1	4	30589	34779	33952	31345	206540	285210	139650	212780	159950	117500
1125	P53992	SEC24C	AAECAGK	7	Unmodified	_AAECAGK_		0	0	1	5	30755	29708	30731	25961	186670	251620	126960	205530	135620	104550
1126	P53992	SEC24C	AAECAGK	7	Unmodified	_AAECAGK_		0	0	2	4	34733	36837	33804	29616	221240	110970	125460	229610	62814	67917
1127	P53992	SEC24C	AAECAGK	7	Unmodified	_AAECAGK_		0	0	2	5	27025	31609	29144	24239	202570	97593	112670	199140	58875	59995
1128	P53992	SEC24C	AAECAGK	7	Unmodified	_AAECAGK_		0	0	3	4	37221	44321	38415	32363	168920	48955	142860	106790	63519	157950
1129	P53992	SEC24C	AAECAGK	7	Unmodified	_AAECAGK_		0	0	3	5	20123	19205	21464	19019	87300	31333	85957	53151	32603	89163
1130	P53992	SEC24C	AAECAGK	7	Unmodified	_AAECAGK_		0	0	4	2	21609	33284	37802	0	1652300	472460	704900	237790	277530	251290
1131	P53992	SEC24C	AAECAGK	7	Unmodified	_AAECAGK_		0	0	4	3	11350	11679	15396	0	639190	202760	298240	101830	119810	99472
1132	P53992	SEC24C	AAECAGK	7	Unmodified	_AAECAGK_		0	0	4	4	7516.1	7852.8	8665.6	7040.2	368450	115770	175450	68433	70756	67303
1133	Q8N2S1	LTBP4	AAECLDVDECHR	12	Unmodified	_AAECLDVDECHR_		0	0	2	6
1134	Q8N2S1	LTBP4	AAECLDVDECHR	12	Unmodified	_AAECLDVDECHR_		0	0	3	5	42853	38190	44156	44406	84818	38577	85940	70975	53578	87191
1135	Q8N2S1	LTBP4	AAECLDVDECHR	12	Unmodified	_AAECLDVDECHR_		0	0	3	6
1136	Q8N2S1	LTBP4	AAECLDVDECHR	12	Unmodified	_AAECLDVDECHR_		0	0	4	4	10443	13752	11508	10288	199250	68378	191130	84879	71319	65410
1137	Q8N2S1	LTBP4	AAECLDVDECHR	12	Unmodified	_AAECLDVDECHR_		0	0	4	5	28455	22890	24556	19507	335150	120030	280550	132090	122980	98592
1138	Q08211	DHX9	AAECNIVVTQPR	12	Unmodified	_AAECNIVVTQPR_		0	0	1	1	10564	14280	14664	11869	0	27927	20465	25608	20926	15995
1139	Q08211	DHX9	AAECNIVVTQPR	12	Unmodified	_AAECNIVVTQPR_		0	0	1	2	10728	11143	11645	10102	23395	20296	13421	18273	13761	10667
1140	Q08211	DHX9	AAECNIVVTQPR	12	Unmodified	_AAECNIVVTQPR_		0	0	1	3	101020	98531	100290	97042	85952	39354	67601	46064	38126	28865
1141	Q08211	DHX9	AAECNIVVTQPR	12	Unmodified	_AAECNIVVTQPR_		0	0	1	3	56735	57347	66043	54601	86516	67691	62289	58899	47595	34545
1142	Q08211	DHX9	AAECNIVVTQPR	12	Unmodified	_AAECNIVVTQPR_		0	0	1	4	30421	28163	28464	32017	33665	21274	23775	20760	17170	13463
1143	Q08211	DHX9	AAECNIVVTQPR	12	Unmodified	_AAECNIVVTQPR_		0	0	1	4	36078	53045	56174	45616	0	76697	65813	79332	56275	32547
1144	Q08211	DHX9	AAECNIVVTQPR	12	Unmodified	_AAECNIVVTQPR_		0	0	2	1	5800.3	7542.9	5778	11514	17090	10187	9604.1	17926	6456.7	4389.2
1145	Q08211	DHX9	AAECNIVVTQPR	12	Unmodified	_AAECNIVVTQPR_		0	0	2	2	11340	17828	15414	17995	31177	19934	17794	44248	10885	11924
1146	Q08211	DHX9	AAECNIVVTQPR	12	Unmodified	_AAECNIVVTQPR_		0	0	2	2	40792	47781	49132	38521	40933	13375	24182	20134	7314.6	9768.4
1147	Q08211	DHX9	AAECNIVVTQPR	12	Unmodified	_AAECNIVVTQPR_		0	0	2	3	30856	31392	40312	36216	62192	57285	25216	71278	24178	14781
1148	Q08211	DHX9	AAECNIVVTQPR	12	Unmodified	_AAECNIVVTQPR_		0	0	2	3	70585	64071	68964	59478	80888	42966	38613	70950	24458	17605
1149	Q08211	DHX9	AAECNIVVTQPR	12	Unmodified	_AAECNIVVTQPR_		0	0	2	4	49993	47013	50053	52732	39079	36097	20183	32301	10814	8809.8
1150	Q08211	DHX9	AAECNIVVTQPR	12	Unmodified	_AAECNIVVTQPR_		0	0	2	4	41845	35454	40242	42545	84173	49021	43271	78625	29678	21514
1151	Q08211	DHX9	AAECNIVVTQPR	12	Unmodified	_AAECNIVVTQPR_		0	0	3	1	13047	11391	13172	13720	9569.8	3425.2	8855.1	5066.1	1457.1	7104.7
1152	Q08211	DHX9	AAECNIVVTQPR	12	Unmodified	_AAECNIVVTQPR_		0	0	3	1	8241.2	7382.1	6792.3	8832.3	13033	12685	9668.4	8217.7	5972	13300
1153	Q08211	DHX9	AAECNIVVTQPR	12	Unmodified	_AAECNIVVTQPR_		0	0	3	2	21504	25357	22489	20779	18004	6366.9	13924	10595	2783.3	15104
1154	Q08211	DHX9	AAECNIVVTQPR	12	Unmodified	_AAECNIVVTQPR_		0	0	3	2	17298	15162	16229	15163	21139	12446	18502	13961	7583	17604
1155	Q08211	DHX9	AAECNIVVTQPR	12	Unmodified	_AAECNIVVTQPR_		0	0	3	3	29264	29234	32236	31852	29743	7580.8	20820	15182	6601.5	17134
1156	Q08211	DHX9	AAECNIVVTQPR	12	Unmodified	_AAECNIVVTQPR_		0	0	3	3	65287	56058	62526	57924	56110	28942	49742	41371	25523	51486
1157	Q08211	DHX9	AAECNIVVTQPR	12	Unmodified	_AAECNIVVTQPR_		0	0	3	4	18530	22283	22411	20492	13202	5235.7	11602	8927.8	3231.3	12060
1158	Q08211	DHX9	AAECNIVVTQPR	12	Unmodified	_AAECNIVVTQPR_		0	0	4	1	21885	31728	28807	16967	118730	50376	102420	41919	39417	34616
1159	Q08211	DHX9	AAECNIVVTQPR	12	Unmodified	_AAECNIVVTQPR_		0	0	4	2	29460	29206	30588	24584	144070	52723	113550	43096	48106	39711
1160	Q08211	DHX9	AAECNIVVTQPR	12	Unmodified	_AAECNIVVTQPR_		0	0	4	2	38252	37283	32958	59989	346800	175220	385840	166470	110890	109570
1161	Q08211	DHX9	AAECNIVVTQPR	12	Unmodified	_AAECNIVVTQPR_		0	0	4	3	24044	26839	23961	22751	104830	41682	80506	30403	28925	32444
1162	Q08211	DHX9	AAECNIVVTQPR	12	Unmodified	_AAECNIVVTQPR_		0	0	4	4
1163	Q16787	LAMA3	AAEDAANR	8	Unmodified	_AAEDAANR_		0	0	4	2	3308.2	4233.7	5506.8	1668.8	77039	23918	80155	29867	27546	25576
1164	Q16787	LAMA3	AAEDAANR	8	Unmodified	_AAEDAANR_		0	0	4	3	4685.9	4122.2	3986.4	1378.6	57499	20716	60202	22260	19959	21316
1165	P06454	PTMA	AAEDDEDDDVDTK	13	Unmodified	_AAEDDEDDDVDTK_		0	0	1	1	10277	13600	10675	14647	28234	21967	23885	25413	19926	14085
1166	P06454	PTMA	AAEDDEDDDVDTK	13	Unmodified	_AAEDDEDDDVDTK_		0	0	1	1	5086.3	7118.7	6652.5	5576.6	31820	23398	33634	30148	18611	14967
1167	P06454	PTMA	AAEDDEDDDVDTK	13	Unmodified	_AAEDDEDDDVDTK_		0	0	1	1
1168	P06454	PTMA	AAEDDEDDDVDTK	13	Unmodified	_AAEDDEDDDVDTK_		0	0	1	2	15404	15418	18185	15060	35315	28163	33893	31428	23485	23169
1169	P06454	PTMA	AAEDDEDDDVDTK	13	Unmodified	_AAEDDEDDDVDTK_		0	0	1	2	57972	58820	60090	53792	26474	33237	32574	27672	19445	14697
1170	P06454	PTMA	AAEDDEDDDVDTK	13	Unmodified	_AAEDDEDDDVDTK_		0	0	1	2	6276.6	6418.4	5643	3440.1	25871	23992	33216	28064	18375	11530
1171	P06454	PTMA	AAEDDEDDDVDTK	13	Unmodified	_AAEDDEDDDVDTK_		0	0	1	2	11272	15502	15434	19719	44713	28325	34284	36423	25993	15471
1172	P06454	PTMA	AAEDDEDDDVDTK	13	Unmodified	_AAEDDEDDDVDTK_		0	0	1	2	7148.6	11969	10929	7301.7	44643	42986	57652	42986	33288	18358
1173	P06454	PTMA	AAEDDEDDDVDTK	13	Unmodified	_AAEDDEDDDVDTK_		0	0	1	2	4666.3	6122.3	4787.1	5911.1	24797	21619	31039	27854	16525	9420.6
1174	P06454	PTMA	AAEDDEDDDVDTK	13	Unmodified	_AAEDDEDDDVDTK_		0	0	1	2	2945.6	2716.1	2686.7	4226	14270	15042	14219	15501	11322	6361.6
1175	P06454	PTMA	AAEDDEDDDVDTK	13	Unmodified	_AAEDDEDDDVDTK_		0	0	1	2
1176	P06454	PTMA	AAEDDEDDDVDTK	13	Unmodified	_AAEDDEDDDVDTK_		0	0	1	3	48983	54435	0	64024	146310	79623	109340	115950	86164	49028
1177	P06454	PTMA	AAEDDEDDDVDTK	13	Unmodified	_AAEDDEDDDVDTK_		0	0	1	3	7798.1	7209.3	9314.7	5083.7	33064	29034	40949	35205	23200	10757
1178	P06454	PTMA	AAEDDEDDDVDTK	13	Unmodified	_AAEDDEDDDVDTK_		0	0	2	1	11694	10312	11975	16010	56486	14911	27219	26904	11400	10553
1179	P06454	PTMA	AAEDDEDDDVDTK	13	Unmodified	_AAEDDEDDDVDTK_		0	0	2	1	3687	4437.2	3671	3362.8	20594	7378.4	9440.3	6364.5	3690.6	3524.1
1180	P06454	PTMA	AAEDDEDDDVDTK	13	Unmodified	_AAEDDEDDDVDTK_		0	0	2	2	35390	32761	34583	27845	159580	38756	80401	63233	29986	28410
1181	P06454	PTMA	AAEDDEDDDVDTK	13	Unmodified	_AAEDDEDDDVDTK_		0	0	2	2	4590.9	5195.8	4483.4	3655.9	32626	9086.7	13633	10295	5370	4368.1
1182	P06454	PTMA	AAEDDEDDDVDTK	13	Unmodified	_AAEDDEDDDVDTK_		0	0	2	2	9310.9	9838	8148.2	8657.9	24783	13843	11986	17042	8295.3	6286.9
1183	P06454	PTMA	AAEDDEDDDVDTK	13	Unmodified	_AAEDDEDDDVDTK_		0	0	2	2
1184	P06454	PTMA	AAEDDEDDDVDTK	13	Unmodified	_AAEDDEDDDVDTK_		0	0	2	2
1185	P06454	PTMA	AAEDDEDDDVDTK	13	Unmodified	_AAEDDEDDDVDTK_		0	0	2	3	15998	14395	16236	14492	93801	17198	44984	28243	15261	13393
1186	P06454	PTMA	AAEDDEDDDVDTK	13	Unmodified	_AAEDDEDDDVDTK_		0	0	3	1	7748.1	6916.8	7943.4	8128.6	14097	11484	10741	14131	9033	10887
1187	P06454	PTMA	AAEDDEDDDVDTK	13	Unmodified	_AAEDDEDDDVDTK_		0	0	3	1	7298.1	6976.4	5535.4	3580.7	17517	5587	18075	14689	15256	10556
1188	P06454	PTMA	AAEDDEDDDVDTK	13	Unmodified	_AAEDDEDDDVDTK_		0	0	3	2	44339	39791	42975	39922	88460	30580	81942	64981	62129	56744
1189	P06454	PTMA	AAEDDEDDDVDTK	13	Unmodified	_AAEDDEDDDVDTK_		0	0	3	2	13914	14940	12594	12342	35267	11828	41841	25337	34328	25061
1190	P06454	PTMA	AAEDDEDDDVDTK	13	Unmodified	_AAEDDEDDDVDTK_		0	0	3	2	24710	21889	23566	18046	18647	7976.8	20415	15578	13765	13026
1191	P06454	PTMA	AAEDDEDDDVDTK	13	Unmodified	_AAEDDEDDDVDTK_		0	0	3	2
1192	P06454	PTMA	AAEDDEDDDVDTK	13	Unmodified	_AAEDDEDDDVDTK_		0	0	3	2
1193	P06454	PTMA	AAEDDEDDDVDTK	13	Unmodified	_AAEDDEDDDVDTK_		0	0	3	3	42490	40438	47405	38168	117120	51920	91131	68711	50649	75105
1194	P06454	PTMA	AAEDDEDDDVDTK	13	Unmodified	_AAEDDEDDDVDTK_		0	0	3	3
1195	P06454	PTMA	AAEDDEDDDVDTK	13	Unmodified	_AAEDDEDDDVDTK_		0	0	4	1	11125	7081.4	14058	3541	262130	117890	288020	80794	64483	58871
1196	P06454	PTMA	AAEDDEDDDVDTK	13	Unmodified	_AAEDDEDDDVDTK_		0	0	4	1	22911	20340	42789	17815	560120	0	470220	189210	199440	109470
1197	P06454	PTMA	AAEDDEDDDVDTK	13	Unmodified	_AAEDDEDDDVDTK_		0	0	4	1
1198	P06454	PTMA	AAEDDEDDDVDTK	13	Unmodified	_AAEDDEDDDVDTK_		0	0	4	2	9344.6	7901.5	7987.1	6523.8	255560	97360	223750	66168	59488	47728
1199	P06454	PTMA	AAEDDEDDDVDTKK	14	Unmodified	_AAEDDEDDDVDTKK_		0	0	1	4
1200	P06454	PTMA	AAEDDEDDDVDTKK	14	Unmodified	_AAEDDEDDDVDTKK_		0	0	1	5	46436	43232	47299	35517	170600	124730	198840	162500	106250	69183
1201	P06454	PTMA	AAEDDEDDDVDTKK	14	Unmodified	_AAEDDEDDDVDTKK_		0	0	1	5
1202	P06454	PTMA	AAEDDEDDDVDTKK	14	Unmodified	_AAEDDEDDDVDTKK_		0	0	1	6
1203	P06454	PTMA	AAEDDEDDDVDTKK	14	Unmodified	_AAEDDEDDDVDTKK_		0	0	2	5	49201	46014	50979	38679	258890	56361	108300	88906	37359	36758
1204	P06454	PTMA	AAEDDEDDDVDTKK	14	Unmodified	_AAEDDEDDDVDTKK_		0	0	2	6
1205	P06454	PTMA	AAEDDEDDDVDTKK	14	Unmodified	_AAEDDEDDDVDTKK_		0	0	2	6	74585	62222	70977	66202	315260	76404	157150	128130	56918	66652
1206	P06454	PTMA	AAEDDEDDDVDTKK	14	Unmodified	_AAEDDEDDDVDTKK_		0	0	3	4	23664	22226	22088	23531	49826	20062	0	39026	36271	34487
1207	P06454	PTMA	AAEDDEDDDVDTKK	14	Unmodified	_AAEDDEDDDVDTKK_		0	0	3	5
1208	P06454	PTMA	AAEDDEDDDVDTKK	14	Unmodified	_AAEDDEDDDVDTKK_		0	0	3	5	65035	61358	68958	60407	148150	49901	161990	129760	115900	93919
1209	P06454	PTMA	AAEDDEDDDVDTKK	14	Unmodified	_AAEDDEDDDVDTKK_		0	0	3	5	55352	55493	59950	43207	121360	57166	99511	103850	87074	98499
1210	P06454	PTMA	AAEDDEDDDVDTKK	14	Unmodified	_AAEDDEDDDVDTKK_		0	0	3	6	66938	67564	83352	70805	169920	61004	182570	131770	133800	100780
1211	P06454	PTMA	AAEDDEDDDVDTKK	14	Unmodified	_AAEDDEDDDVDTKK_		0	0	3	6	40287	33347	42694	35067	91046	34317	92174	0	63778	57048
1212	P06454	PTMA	AAEDDEDDDVDTKK	14	Unmodified	_AAEDDEDDDVDTKK_		0	0	3	6	33065	31623	35162	29946	56077	24517	64730	48939	45018	38752
1213	P06454	PTMA	AAEDDEDDDVDTKK	14	Unmodified	_AAEDDEDDDVDTKK_		0	0	3	6
1214	P06454	PTMA	AAEDDEDDDVDTKK	14	Unmodified	_AAEDDEDDDVDTKK_		0	0	4	1	12436	12789	11701	6937.8	205070	85820	216260	66934	67576	56262
1215	P06454	PTMA	AAEDDEDDDVDTKK	14	Unmodified	_AAEDDEDDDVDTKK_		0	0	4	3	13380	12337	11695	6965.8	171560	68986	179970	66710	49922	40132
1216	P06454	PTMA	AAEDDEDDDVDTKK	14	Unmodified	_AAEDDEDDDVDTKK_		0	0	4	4	89180	79433	124800	60927	2138700	875090	2327200	625020	720430	446900
1217	P06454	PTMA	AAEDDEDDDVDTKK	14	Unmodified	_AAEDDEDDDVDTKK_		0	0	4	5	40089	32942	40375	25838	443450	181910	452420	139450	123550	99943
1218	P06454	PTMA	AAEDDEDDDVDTKK	14	Unmodified	_AAEDDEDDDVDTKK_		0	0	4	6	0	34560	37885	20109	634090	261670	672420	222940	208040	137080
1219	Q9UQ90	SPG7	AAEDELNIEAK	11	Unmodified	_AAEDELNIEAK_		0	0	1	3	39019	32063	33060	37262	46390	36343	30507	55346	32524	25081
1220	Q9UQ90	SPG7	AAEDELNIEAK	11	Unmodified	_AAEDELNIEAK_		0	0	2	2	6608.6	9247.7	8350.1	7762.6	24135	16240	13599	20926	7267.8	6120.6
1221	Q9UQ90	SPG7	AAEDELNIEAK	11	Unmodified	_AAEDELNIEAK_		0	0	2	3
1222	Q9UQ90	SPG7	AAEDELNIEAK	11	Unmodified	_AAEDELNIEAK_		0	0	2	3	29794	37041	34226	34063	81414	44234	36323	102670	30017	27427
1223	Q9Y2A7	NCKAP1	AAEDLFVNIR	10	Unmodified	_AAEDLFVNIR_		0	0	1	4	30177	25003	31951	22565	84876	77461	53538	74844	64997	54135
1224	Q9Y2A7	NCKAP1	AAEDLFVNIR	10	Unmodified	_AAEDLFVNIR_		0	0	2	4	26049	27267	30387	25638	112140	63194	50378	101670	49460	30873
1225	Q9Y2A7	NCKAP1	AAEDLFVNIR	10	Unmodified	_AAEDLFVNIR_		0	0	3	4	30697	0	33109	24171	60284	22874	51593	51501	21992	70568
1226	Q01995	TAGLN	AAEDYGVIK	9	Unmodified	_AAEDYGVIK_		0	0	1	1	6440.3	9553	9707	10521	120880	40756	31085	66127	111040	44693
1227	Q01995	TAGLN	AAEDYGVIK	9	Unmodified	_AAEDYGVIK_		0	0	1	1
1228	Q01995	TAGLN	AAEDYGVIK	9	Unmodified	_AAEDYGVIK_		0	0	1	1
1229	Q01995	TAGLN	AAEDYGVIK	9	Unmodified	_AAEDYGVIK_		0	0	1	2	17109	16288	14997	13081	244300	81136	65634	125960	216240	88619
1230	Q01995	TAGLN	AAEDYGVIK	9	Unmodified	_AAEDYGVIK_		0	0	1	2	10430	8501.2	11486	10670	156480	48992	46201	94967	152500	56204
1231	Q01995	TAGLN	AAEDYGVIK	9	Unmodified	_AAEDYGVIK_		0	0	1	3	27966	31382	35523	26894	316250	130630	103070	176770	276960	126310
1232	Q01995	TAGLN	AAEDYGVIK	9	Unmodified	_AAEDYGVIK_		0	0	1	3
1233	Q01995	TAGLN	AAEDYGVIK	9	Unmodified	_AAEDYGVIK_		0	0	1	4	59767	70594	83741	43767	1559800	435210	305820	789760	1418800	478920
1234	Q01995	TAGLN	AAEDYGVIK	9	Unmodified	_AAEDYGVIK_		0	0	1	5	50732	56042	63362	49484	909720	256170	203250	459580	827700	291350
1235	Q01995	TAGLN	AAEDYGVIK	9	Unmodified	_AAEDYGVIK_		0	0	1	5	50893	50588	54137	48005	576380	202120	151510	319100	545160	206670
1236	Q01995	TAGLN	AAEDYGVIK	9	Unmodified	_AAEDYGVIK_		0	0	1	6	37613	39171	38863	37686	278390	111500	88717	171160	242000	109810
1237	Q01995	TAGLN	AAEDYGVIK	9	Unmodified	_AAEDYGVIK_		0	0	2	1
1238	Q01995	TAGLN	AAEDYGVIK	9	Unmodified	_AAEDYGVIK_		0	0	2	2	11310	12266	11944	7783.7	220650	66455	134990	141190	51881	61777
1239	Q01995	TAGLN	AAEDYGVIK	9	Unmodified	_AAEDYGVIK_		0	0	2	2	10417	14769	13456	10286	109950	42522	70037	73145	34159	33702
1240	Q01995	TAGLN	AAEDYGVIK	9	Unmodified	_AAEDYGVIK_		0	0	2	3	40606	46568	44851	32438	565210	184140	362380	394530	123310	165770
1241	Q01995	TAGLN	AAEDYGVIK	9	Unmodified	_AAEDYGVIK_		0	0	2	3	35750	33494	38566	32058	309840	112040	202390	252570	95094	97394
1242	Q01995	TAGLN	AAEDYGVIK	9	Unmodified	_AAEDYGVIK_		0	0	2	4	60350	56887	72150	34536	1263800	369350	864170	815920	283410	362610
1243	Q01995	TAGLN	AAEDYGVIK	9	Unmodified	_AAEDYGVIK_		0	0	2	4	40979	43437	43929	39702	349340	128000	0	256320	100560	99437
1244	Q01995	TAGLN	AAEDYGVIK	9	Unmodified	_AAEDYGVIK_		0	0	2	5	61937	71112	66764	67496	549420	222020	354060	399980	152360	173250
1245	Q01995	TAGLN	AAEDYGVIK	9	Unmodified	_AAEDYGVIK_		0	0	2	6	30924	34620	28895	29350	307160	108890	185300	211520	76742	94828
1246	Q01995	TAGLN	AAEDYGVIK	9	Unmodified	_AAEDYGVIK_		0	0	3	1	7221.2	6057.1	9309.7	6741.9	31708	13823	29232	62824	20369	75531
1247	Q01995	TAGLN	AAEDYGVIK	9	Unmodified	_AAEDYGVIK_		0	0	3	1	4812.1	7859.5	8063.6	4706.1	19793	11600	25839	39300	18082	42793
1248	Q01995	TAGLN	AAEDYGVIK	9	Unmodified	_AAEDYGVIK_		0	0	3	2	15268	19625	19063	15821	79538	32512	82402	152770	47806	176730
1249	Q01995	TAGLN	AAEDYGVIK	9	Unmodified	_AAEDYGVIK_		0	0	3	2	14820	15696	17804	13322	48151	24972	58416	123800	40439	130170
1250	Q01995	TAGLN	AAEDYGVIK	9	Unmodified	_AAEDYGVIK_		0	0	3	3	47276	48114	54197	39990	317540	154670	391570	899250	277420	953930
1251	Q01995	TAGLN	AAEDYGVIK	9	Unmodified	_AAEDYGVIK_		0	0	3	3	32484	36910	39620	33685	178470	85512	202360	417180	138030	476380
1252	Q01995	TAGLN	AAEDYGVIK	9	Unmodified	_AAEDYGVIK_		0	0	3	4	69443	76210	81510	63608	386260	158980	492130	1049300	337690	1189800
1253	Q01995	TAGLN	AAEDYGVIK	9	Unmodified	_AAEDYGVIK_		0	0	3	4	47344	45153	51036	37235	154600	84372	186590	384860	128550	428250
1254	Q01995	TAGLN	AAEDYGVIK	9	Unmodified	_AAEDYGVIK_		0	0	3	5	53058	48769	55839	40744	257180	127280	344480	715550	218170	797510
1255	Q01995	TAGLN	AAEDYGVIK	9	Unmodified	_AAEDYGVIK_		0	0	3	6
1256	Q01995	TAGLN	AAEDYGVIK	9	Unmodified	_AAEDYGVIK_		0	0	4	1	52536	56608	71935	0	2405200	1814800	5717200	3159200	1894300	1783700
1257	Q01995	TAGLN	AAEDYGVIK	9	Unmodified	_AAEDYGVIK_		0	0	4	1	29005	27795	43973	3108.5	906470	611050	1905300	1042600	711720	677280
1258	Q01995	TAGLN	AAEDYGVIK	9	Unmodified	_AAEDYGVIK_		0	0	4	2	53139	50700	67668	0	3473400	1300300	9284800	5312700	2602100	3104800
1259	Q01995	TAGLN	AAEDYGVIK	9	Unmodified	_AAEDYGVIK_		0	0	4	2	56569	52900	71178	16776	1229900	845130	2697500	1516300	978540	919810
1260	Q01995	TAGLN	AAEDYGVIK	9	Unmodified	_AAEDYGVIK_		0	0	4	3	45711	105480	107390	0	5412100	4525500	14637000	8200900	5314600	4873900
1261	Q01995	TAGLN	AAEDYGVIK	9	Unmodified	_AAEDYGVIK_		0	0	4	3	54971	51671	65893	2797.8	1274400	916060	2779500	1537900	1054300	980750
1262	Q01995	TAGLN	AAEDYGVIK	9	Unmodified	_AAEDYGVIK_		0	0	4	4	25860	38852	42413	1264.5	701470	474830	1458700	783010	488560	475800
1263	Q01995	TAGLN	AAEDYGVIK	9	Unmodified	_AAEDYGVIK_		0	0	4	4	37036	27978	35019	14040	844560	522220	1628000	856220	611130	587600
1264	Q01995	TAGLN	AAEDYGVIK	9	Unmodified	_AAEDYGVIK_		0	0	4	5	17956	13911	24013	16225	398500	239040	643610	338000	234300	216060
1265	Q01995	TAGLN	AAEDYGVIK	9	Unmodified	_AAEDYGVIK_		0	0	4	5	32565	50636	37175	32966	484650	229550	594740	326230	265350	230530
1266	Q15149	PLEC	AAEEAEEAR	9	Unmodified	_AAEEAEEAR_		0	0	1	1	11196	9695	8729	12123	9937.7	8078.1	4514.8	7980.8	4531.4	7279.5
1267	Q15149	PLEC	AAEEAEEAR	9	Unmodified	_AAEEAEEAR_		0	0	1	2	424870	432790	430780	409240	175220	144720	96232	148880	93500	72907
1268	Q15149	PLEC	AAEEAEEAR	9	Unmodified	_AAEEAEEAR_		0	0	1	3	429980	435420	411940	416390	256910	179950	303500	275140	256250	105970
1269	Q15149	PLEC	AAEEAEEAR	9	Unmodified	_AAEEAEEAR_		0	0	1	4	74400	76109	71183	66968	37627	28463	36060	40249	20208	14165
1270	Q15149	PLEC	AAEEAEEAR	9	Unmodified	_AAEEAEEAR_		0	0	2	1
1271	Q15149	PLEC	AAEEAEEAR	9	Unmodified	_AAEEAEEAR_		0	0	2	2	475030	490920	507600	460020	259880	94795	118200	144070	41924	42179
1272	Q15149	PLEC	AAEEAEEAR	9	Unmodified	_AAEEAEEAR_		0	0	2	3	271510	287140	307720	271190	420570	62602	181030	89061	26847	90800
1273	Q15149	PLEC	AAEEAEEAR	9	Unmodified	_AAEEAEEAR_		0	0	2	4
1274	Q15149	PLEC	AAEEAEEAR	9	Unmodified	_AAEEAEEAR_		0	0	3	1	31676	32489	26441	30404	13513	12631	12789	8525.1	3865.6	9105.1
1275	Q15149	PLEC	AAEEAEEAR	9	Unmodified	_AAEEAEEAR_		0	0	3	2	17091	16620	17216	16682	34979	25356	37949	11864	5230.7	16518
1276	Q15149	PLEC	AAEEAEEAR	9	Unmodified	_AAEEAEEAR_		0	0	3	3	182340	186660	194440	182620	102260	54133	98645	58328	15908	59440
1277	Q15149	PLEC	AAEEAEEAR	9	Unmodified	_AAEEAEEAR_		0	0	4	1	108730	108590	104800	94056	291430	87959	218030	107240	86798	71573
1278	Q15149	PLEC	AAEEAEEAR	9	Unmodified	_AAEEAEEAR_		0	0	4	2	33198	37975	38944	28178	108500	41979	105380	43428	25686	25338
1279	Q15149	PLEC	AAEEAEEAR	9	Unmodified	_AAEEAEEAR_		0	0	4	3	46967	50095	55865	47817	162040	65264	148210	57555	45658	36868
1280	Q15149	PLEC	AAEEAEEAR	9	Unmodified	_AAEEAEEAR_		0	0	4	4	17052	15156	16404	10176	75545	66444	117390	25857	17826	17615
1281	O14964	HGS	AAEEAER	7	Unmodified	_AAEEAER_		0	0	1	3	26147	28014	31342	26819	116560	129360	105420	145220	98725	64549
1282	O14964	HGS	AAEEAER	7	Unmodified	_AAEEAER_		0	0	2	3	30779	33488	37200	28879	0	70234	70324	140020	42168	41715
1283	O14964	HGS	AAEEAER	7	Unmodified	_AAEEAER_		0	0	3	3	26490	25334	26477	28399	70000	29409	63704	49040	37474	61015
1284	O14964	HGS	AAEEAER	7	Unmodified	_AAEEAER_		0	0	4	1	8489.9	10386	8876.1	2688.5	220550	90963	206590	73754	74930	63639
1285	O14964	HGS	AAEEAER	7	Unmodified	_AAEEAER_		0	0	4	2	9029.8	7668.3	10163	7420.7	228610	96044	213310	86607	84999	73930
1286	P20962	PTMS	AAEEEDEADPK	11	Unmodified	_AAEEEDEADPK_		0	0	1	3	14420	13408	17392	9847	99665	59199	143880	72314	51610	25139
1287	P20962	PTMS	AAEEEDEADPK	11	Unmodified	_AAEEEDEADPK_		0	0	3	2	24188	26682	21756	20485	51468	30928	72011	27886	25218	43408
1288	P20962	PTMS	AAEEEDEADPK	11	Unmodified	_AAEEEDEADPK_		0	0	4	1
1289	P20962	PTMS	AAEEEDEADPKR	12	Unmodified	_AAEEEDEADPKR_		0	0	2	6
1290	P20962	PTMS	AAEEEDEADPKR	12	Unmodified	_AAEEEDEADPKR_		0	0	4	4	9208.5	11058	10205	7448.7	197400	86752	189480	93475	83017	61123
1291	P20962	PTMS	AAEEEDEADPKR	12	Unmodified	_AAEEEDEADPKR_		0	0	4	5
1292	P11586	MTHFD1	AAEEIGIK	8	Unmodified	_AAEEIGIK_		0	0	1	5	172280	155710	169060	154220	558220	561420	597610	610900	414730	295250
1293	P11586	MTHFD1	AAEEIGIK	8	Unmodified	_AAEEIGIK_		0	0	2	5	176680	185100	165910	158020	627200	234590	401360	591560	225200	209600
1294	P11586	MTHFD1	AAEEIGIK	8	Unmodified	_AAEEIGIK_		0	0	2	6	73335	74512	82388	68352	0	115560	147100	230280	82802	70761
1295	P11586	MTHFD1	AAEEIGIK	8	Unmodified	_AAEEIGIK_		0	0	3	4	146030	177040	161240	118790	372370	114100	319820	275450	158920	339930
1296	P11586	MTHFD1	AAEEIGIK	8	Unmodified	_AAEEIGIK_		0	0	3	5	117280	117040	121680	111280	324860	170330	247790	212010	98510	201290
1297	P11586	MTHFD1	AAEEIGIK	8	Unmodified	_AAEEIGIK_		0	0	4	2
1298	P11586	MTHFD1	AAEEIGIK	8	Unmodified	_AAEEIGIK_		0	0	4	3	83006	97076	74204	18085	1270700	521270	1467100	618030	594520	490610
1299	P11586	MTHFD1	AAEEIGIK	8	Unmodified	_AAEEIGIK_		0	0	4	4	66656	72151	63110	35841	765940	325330	791310	325180	332160	293160
1300	P11586	MTHFD1	AAEEIGIK	8	Unmodified	_AAEEIGIK_		0	0	4	5	33530	38571	36857	27226	517250	257340	562310	248330	213490	201500
1301	Q8WUM4	PDCD6IP	AAEELSK	7	Unmodified	_AAEELSK_		0	0	4	4	54127	65437	68315	47581	1027200	284070	831170	373150	391080	433290
1302	P29966	MARCKS	AAEEPSK	7	Unmodified	_AAEEPSK_		0	0	1	2	6275.7	6223.3	3843.3	5297.6	13425	16360	6976.8	12776	11735	6908.8
1303	P29966	MARCKS	AAEEPSK	7	Unmodified	_AAEEPSK_		0	0	1	3	76067	80489	85156	77831	188280	186580	112390	192010	135540	88280
1304	P29966	MARCKS	AAEEPSK	7	Unmodified	_AAEEPSK_		0	0	1	3	24044	24945	25143	24767	69049	78178	28618	66614	50228	20317
1305	P29966	MARCKS	AAEEPSK	7	Unmodified	_AAEEPSK_		0	0	1	4	61564	66197	66529	62255	162760	194710	88602	174590	128150	64378
1306	P29966	MARCKS	AAEEPSK	7	Unmodified	_AAEEPSK_		0	0	1	5
1307	P29966	MARCKS	AAEEPSK	7	Unmodified	_AAEEPSK_		0	0	2	2	23718	30278	29457	23075	58544	40793	29735	55217	22015	18366
1308	P29966	MARCKS	AAEEPSK	7	Unmodified	_AAEEPSK_		0	0	2	3	122070	129800	130170	112440	285430	178770	141320	253830	90240	82368
1309	P29966	MARCKS	AAEEPSK	7	Unmodified	_AAEEPSK_		0	0	2	3	21275	25970	29215	22590	67255	45471	27687	52933	23989	19414
1310	P29966	MARCKS	AAEEPSK	7	Unmodified	_AAEEPSK_		0	0	2	4	85537	101280	109040	94742	245780	147320	115390	215240	76715	72219
1311	P29966	MARCKS	AAEEPSK	7	Unmodified	_AAEEPSK_		0	0	2	4	29073	33318	34983	26235	84785	49581	37715	72431	31934	32017
1312	P29966	MARCKS	AAEEPSK	7	Unmodified	_AAEEPSK_		0	0	2	5
1313	P29966	MARCKS	AAEEPSK	7	Unmodified	_AAEEPSK_		0	0	3	2	38981	37587	37642	40780	74582	34050	48997	56667	46385	46246
1314	P29966	MARCKS	AAEEPSK	7	Unmodified	_AAEEPSK_		0	0	3	2	9905.6	7291.5	9397.6	7935.8	15902	13055	13352	14081	10768	13205
1315	P29966	MARCKS	AAEEPSK	7	Unmodified	_AAEEPSK_		0	0	3	3	145810	143300	142480	144400	262730	98632	176460	185280	200700	171420
1316	P29966	MARCKS	AAEEPSK	7	Unmodified	_AAEEPSK_		0	0	4	1	27933	32958	35582	26339	696740	263520	579140	221580	298020	187410
1317	P29966	MARCKS	AAEEPSK	7	Unmodified	_AAEEPSK_		0	0	4	1	21158	13502	19465	9450.5	258180	99249	224160	79961	114580	77143
1318	P29966	MARCKS	AAEEPSKVEEK	11	Unmodified	_AAEEPSKVEEK_		0	0	1	6	215690	226970	241950	191010	1037400	935590	494960	1046400	791470	320520
1319	P29966	MARCKS	AAEEPSKVEEK	11	Unmodified	_AAEEPSKVEEK_		0	0	1	7	32571	32167	35401	30420	150300	140010	73118	146330	127140	50048
1320	P29966	MARCKS	AAEEPSKVEEK	11	Unmodified	_AAEEPSKVEEK_		0	0	2	6	161610	171790	179550	158500	633310	366700	269900	468960	194980	151070
1321	P29966	MARCKS	AAEEPSKVEEK	11	Unmodified	_AAEEPSKVEEK_		0	0	2	7	41521	42353	52931	44736	194100	119960	86932	159580	64554	54024
1322	P29966	MARCKS	AAEEPSKVEEK	11	Unmodified	_AAEEPSKVEEK_		0	0	3	6	89282	81698	88917	76959	246530	77096	159720	163480	150580	156480
1323	P29966	MARCKS	AAEEPSKVEEK	11	Unmodified	_AAEEPSKVEEK_		0	0	3	7
1324	P29966	MARCKS	AAEEPSKVEEK	11	Unmodified	_AAEEPSKVEEK_		0	0	4	5	164150	0	213220	120950	3323000	884500	2949800	1569600	1437600	1171900
1325	P29966	MARCKS	AAEEPSKVEEK	11	Unmodified	_AAEEPSKVEEK_		0	0	4	6	106560	94065	131720	59596	1743400	537330	1684600	790210	835100	682360
1326	P29966	MARCKS	AAEEPSKVEEK	11	Unmodified	_AAEEPSKVEEK_		0	0	4	7
1327	Q05655	PRKCD	AAEEPVSEVTVGVSVLAER	19	Unmodified	_AAEEPVSEVTVGVSVLAER_		0	0	4	1	6776.2	4380.2	5537.9	4300.9	67342	37951	66258	41693	41844	35869
1328	Q1KMD3	HNRNPUL2	AAEEQGDDQDSEK	13	Unmodified	_AAEEQGDDQDSEK_		0	0	1	2	3100.6	3775.3	4508.6	4129.9	6198.2	5751	6033.4	5588.5	4217.2	4351.3
1329	Q1KMD3	HNRNPUL2	AAEEQGDDQDSEK	13	Unmodified	_AAEEQGDDQDSEK_		0	0	1	3	12827	14238	13760	18259	27004	22779	23054	21491	20342	15785
1330	Q1KMD3	HNRNPUL2	AAEEQGDDQDSEK	13	Unmodified	_AAEEQGDDQDSEK_		0	0	1	4	10027	9968.3	10196	10451	27645	22252	22514	23821	16960	10542
1331	Q1KMD3	HNRNPUL2	AAEEQGDDQDSEK	13	Unmodified	_AAEEQGDDQDSEK_		0	0	2	2	65175	65506	70558	67753	82450	34832	42938	51390	17838	23900
1332	Q1KMD3	HNRNPUL2	AAEEQGDDQDSEK	13	Unmodified	_AAEEQGDDQDSEK_		0	0	2	3	10144	7459.9	11910	8094.8	19615	9517	11906	17832	5317.4	4312.6
1333	Q1KMD3	HNRNPUL2	AAEEQGDDQDSEK	13	Unmodified	_AAEEQGDDQDSEK_		0	0	3	1	16512	15866	13573	15274	32462	32267	30092	26750	11338	28041
1334	Q1KMD3	HNRNPUL2	AAEEQGDDQDSEK	13	Unmodified	_AAEEQGDDQDSEK_		0	0	3	3	8006.6	9664.5	9830.8	9952.8	14320	6483.1	9783.2	8209	3981	10147
1335	Q1KMD3	HNRNPUL2	AAEEQGDDQDSEK	13	Unmodified	_AAEEQGDDQDSEK_		0	0	4	1	7817.6	6440.4	6756.4	6293.1	45886	13012	41431	12331	10648	13247
1336	Q13751	LAMB3	AAEESASQIQSSAQR	15	Unmodified	_AAEESASQIQSSAQR_		0	0	1	2	22502	24112	21681	19024	48798	44718	21080	38927	20093	21597
1337	Q13751	LAMB3	AAEESASQIQSSAQR	15	Unmodified	_AAEESASQIQSSAQR_		0	0	1	3	20421	21726	25449	22961	57545	39025	35714	43313	27753	27754
1338	Q13751	LAMB3	AAEESASQIQSSAQR	15	Unmodified	_AAEESASQIQSSAQR_		0	0	2	2	18886	18357	18524	14874	35306	18889	15496	32227	10862	11683
1339	Q13751	LAMB3	AAEESASQIQSSAQR	15	Unmodified	_AAEESASQIQSSAQR_		0	0	3	2	13743	15984	13500	16360	27782	13696	22723	21058	16768	28903
1340	Q9UHB6	LIMA1	AAEETNMEK	9	Oxidation (M)	_AAEETNM(ox)EK_	AAEETNM(1)EK	0	1	1	3	10164	8511.8	10447	9281.3	7562.8	23162	6316.8	18100	13830	11150
1341	Q9UHB6	LIMA1	AAEETNMEK	9	Oxidation (M)	_AAEETNM(ox)EK_	AAEETNM(1)EK	0	1	2	4	14238	13248	15085	13845	34487	13890	11983	23634	9487	9635
1342	Q9UHB6	LIMA1	AAEETNMEK	9	Oxidation (M)	_AAEETNM(ox)EK_	AAEETNM(1)EK	0	1	4	1	3134.9	2228.9	2476.8	1668.9	59527	7269	36090	35294	12784	20649
1343	Q9UHB6	LIMA1	AAEETNMEK	9	Oxidation (M)	_AAEETNM(ox)EK_	AAEETNM(1)EK	0	1	4	2	7991.3	8848.9	10270	4695.5	159980	53989	133870	72973	54466	51392
1344	Q9UHB6	LIMA1	AAEETNMEK	9	Unmodified	_AAEETNMEK_		0	0	1	3	48625	45967	39794	43597	39992	88223	27102	76063	56655	0
1345	Q9UHB6	LIMA1	AAEETNMEK	9	Unmodified	_AAEETNMEK_		0	0	1	3	56670	51340	52910	49400	61981	114750	43318	92523	60256	52496
1346	Q9UHB6	LIMA1	AAEETNMEK	9	Unmodified	_AAEETNMEK_		0	0	1	4	23547	19603	22187	22838	20515	53034	13526	44950	25539	28193
1347	Q9UHB6	LIMA1	AAEETNMEK	9	Unmodified	_AAEETNMEK_		0	0	2	3	50985	52626	48033	41264	117120	44131	35359	89525	32775	31884
1348	Q9UHB6	LIMA1	AAEETNMEK	9	Unmodified	_AAEETNMEK_		0	0	3	3	32180	37253	34453	28758	22623	10329	27464	37071	18624	47020
1349	Q9UHB6	LIMA1	AAEETNMEK	9	Unmodified	_AAEETNMEK_		0	0	4	2	34686	28973	34755	27974	279670	83066	301740	112450	176650	129970
1350	Q9UHB6	LIMA1	AAEETNMEK	9	Unmodified	_AAEETNMEK_		0	0	4	3
1351	Q9NX63	CHCHD3	AAEEVEAK	8	Unmodified	_AAEEVEAK_		0	0	1	3	47662	47320	46256	49396	76533	60198	53969	78469	53170	45590
1352	Q9NX63	CHCHD3	AAEEVEAK	8	Unmodified	_AAEEVEAK_		0	0	2	2
1353	Q9NX63	CHCHD3	AAEEVEAK	8	Unmodified	_AAEEVEAK_		0	0	2	3	57604	62247	64513	52757	105370	48356	61290	154150	37561	38703
1354	Q9NX63	CHCHD3	AAEEVEAK	8	Unmodified	_AAEEVEAK_		0	0	3	2
1355	P12111	COL6A3	AAEGIPK	7	Unmodified	_AAEGIPK_		0	0	1	4	523350	548790	589030	455890	2205500	1404200	1283100	2305200	1603100	1269500
1356	P12111	COL6A3	AAEGIPK	7	Unmodified	_AAEGIPK_		0	0	1	4	15425	13331	17403	14633	88239	47684	52281	69394	52785	49070
1357	P12111	COL6A3	AAEGIPK	7	Unmodified	_AAEGIPK_		0	0	1	5	711240	730010	672980	574810	2839600	1923800	1787200	3289200	2206500	1609800
1358	P12111	COL6A3	AAEGIPK	7	Unmodified	_AAEGIPK_		0	0	1	5	13998	14443	17295	13980	131490	92925	84130	113900	104970	81326
1359	P12111	COL6A3	AAEGIPK	7	Unmodified	_AAEGIPK_		0	0	1	6	265620	298100	270230	236720	1174800	726580	729910	1088200	781860	616370
1360	P12111	COL6A3	AAEGIPK	7	Unmodified	_AAEGIPK_		0	0	2	4	449130	419210	408690	387060	3656900	1046700	1010600	3474100	376080	786300
1361	P12111	COL6A3	AAEGIPK	7	Unmodified	_AAEGIPK_		0	0	2	4	14496	19172	17180	16041	168120	48359	43611	57992	19249	19740
1362	P12111	COL6A3	AAEGIPK	7	Unmodified	_AAEGIPK_		0	0	2	5	557620	629890	536920	485210	4151800	1152700	1164200	4348200	418900	836940
1363	P12111	COL6A3	AAEGIPK	7	Unmodified	_AAEGIPK_		0	0	2	5
1364	P12111	COL6A3	AAEGIPK	7	Unmodified	_AAEGIPK_		0	0	3	4	753930	665690	757140	558940	1184300	410250	1233800	643650	330360	1819500
1365	P12111	COL6A3	AAEGIPK	7	Unmodified	_AAEGIPK_		0	0	3	4	11150	12646	13179	10896	82096	85091	63251	43069	17221	90448
1366	P12111	COL6A3	AAEGIPK	7	Unmodified	_AAEGIPK_		0	0	3	5	557690	568910	625260	474750	1652600	566930	1427400	803180	321760	2055700
1367	P12111	COL6A3	AAEGIPK	7	Unmodified	_AAEGIPK_		0	0	4	1	213050	159100	224130	101510	5058800	1793800	5918300	1874300	1372900	1459800
1368	P12111	COL6A3	AAEGIPK	7	Unmodified	_AAEGIPK_		0	0	4	1	6420.2	6403.7	9950.3	3482.2	281380	103790	341470	94829	64042	79134
1369	P12111	COL6A3	AAEGIPK	7	Unmodified	_AAEGIPK_		0	0	4	2	330000	375540	463190	121750	11316000	4061900	13063000	3643600	2941600	3039300
1370	P12111	COL6A3	AAEGIPK	7	Unmodified	_AAEGIPK_		0	0	4	2	9065.6	10050	14632	2941.1	515650	196840	603610	170580	125600	149330
1371	P12111	COL6A3	AAEGIPK	7	Unmodified	_AAEGIPK_		0	0	4	3	451150	605510	512670	366840	15138000	5140600	16714000	5139000	4255400	4129200
1372	P12111	COL6A3	AAEGIPK	7	Unmodified	_AAEGIPK_		0	0	4	4	172150	140600	176430	51949	5510600	1938500	6479600	1874100	1487600	1477600
1373	Q9NW13	RBM28	AAEGVSAADMAK	12	Unmodified	_AAEGVSAADMAK_		0	0	1	3	81054	89886	88405	78941	90638	54905	70608	55913	37657	33619
1374	Q9NW13	RBM28	AAEGVSAADMAK	12	Unmodified	_AAEGVSAADMAK_		0	0	1	4	93679	92425	104670	98501	94585	71017	82727	77862	64057	43487
1375	Q9NW13	RBM28	AAEGVSAADMAK	12	Unmodified	_AAEGVSAADMAK_		0	0	2	2
1376	Q9NW13	RBM28	AAEGVSAADMAK	12	Unmodified	_AAEGVSAADMAK_		0	0	2	3	69585	69695	74632	62912	91747	23666	34554	30168	7894.9	11123
1377	Q9NW13	RBM28	AAEGVSAADMAK	12	Unmodified	_AAEGVSAADMAK_		0	0	2	3	80340	74959	83178	75785	117170	43138	52291	68041	28571	25673
1378	Q9NW13	RBM28	AAEGVSAADMAK	12	Unmodified	_AAEGVSAADMAK_		0	0	2	4
1379	Q9NW13	RBM28	AAEGVSAADMAK	12	Unmodified	_AAEGVSAADMAK_		0	0	3	2
1380	Q9NW13	RBM28	AAEGVSAADMAK	12	Unmodified	_AAEGVSAADMAK_		0	0	3	3	67676	66378	81049	67907	43559	10416	0	15125	7535	18857
1381	Q9NW13	RBM28	AAEGVSAADMAK	12	Unmodified	_AAEGVSAADMAK_		0	0	3	3
1382	Q5VZK9	LRRC16A	AAEHNGNSER	10	Unmodified	_AAEHNGNSER_		0	0	4	5	0	0	0	0	9281.8	3232.5	8921.7	3892.2	4709.3	5124.3
1383	O15127	SCAMP2	AAELER	6	Unmodified	_AAELER_		0	0	1	3	284980	310530	320810	291410	366060	379110	236170	375140	250990	156440
1384	O15127	SCAMP2	AAELER	6	Unmodified	_AAELER_		0	0	2	2	62635	65489	65871	55410	97696	48529	41903	106080	41315	33238
1385	O15127	SCAMP2	AAELER	6	Unmodified	_AAELER_		0	0	2	3	344410	340540	372790	316330	461600	220200	218680	521400	204300	161890
1386	O15127	SCAMP2	AAELER	6	Unmodified	_AAELER_		0	0	3	2	121710	105920	124310	112580	95919	27165	81746	67548	41979	102960
1387	O15127	SCAMP2	AAELER	6	Unmodified	_AAELER_		0	0	3	3	445310	427450	455820	409430	440670	96455	309000	0	160710	404510
1388	O94906	PRPF6	AAELETDIR	9	Unmodified	_AAELETDIR_		0	0	1	2	36745	38074	41042	39778	49827	37991	47429	38001	29838	21955
1389	O94906	PRPF6	AAELETDIR	9	Unmodified	_AAELETDIR_		0	0	1	3	107540	110170	116760	109570	146400	100830	128950	113440	89492	61847
1390	O94906	PRPF6	AAELETDIR	9	Unmodified	_AAELETDIR_		0	0	2	2	38344	32585	40055	33606	44052	17394	24705	34925	13319	10454
1391	O94906	PRPF6	AAELETDIR	9	Unmodified	_AAELETDIR_		0	0	2	3	101820	107620	102220	103170	132260	54199	75530	95785	38705	39629
1392	O94906	PRPF6	AAELETDIR	9	Unmodified	_AAELETDIR_		0	0	3	1
1393	O94906	PRPF6	AAELETDIR	9	Unmodified	_AAELETDIR_		0	0	3	2	52445	56529	53874	50842	52253	16978	33767	28646	13880	36587
1394	O94906	PRPF6	AAELETDIR	9	Unmodified	_AAELETDIR_		0	0	3	3	187190	205160	208610	183560	163240	50877	127310	101570	50830	172500
1395	P00390	GSR	AAELGAR	7	Unmodified	_AAELGAR_		0	0	1	2	10179	9361.3	12746	6740.2	47296	57797	25166	69156	49936	35679
1396	P00390	GSR	AAELGAR	7	Unmodified	_AAELGAR_		0	0	1	3	47706	39361	43579	40903	285110	353310	155280	385670	300590	202430
1397	P00390	GSR	AAELGAR	7	Unmodified	_AAELGAR_		0	0	1	4	58382	54491	60264	51483	283660	321570	152990	352870	266560	160890
1398	P00390	GSR	AAELGAR	7	Unmodified	_AAELGAR_		0	0	1	5	51443	56068	56934	55809	235640	242640	143680	323680	223050	137390
1399	P00390	GSR	AAELGAR	7	Unmodified	_AAELGAR_		0	0	2	2	8328.4	9621.5	7412.2	8446.8	44760	28774	20364	70076	23076	19933
1400	P00390	GSR	AAELGAR	7	Unmodified	_AAELGAR_		0	0	2	3	33956	33058	39157	27341	186080	97488	80579	345910	87759	76831
1401	P00390	GSR	AAELGAR	7	Unmodified	_AAELGAR_		0	0	2	4	44052	58697	54972	45808	335180	158600	125990	581700	150110	140450
1402	P00390	GSR	AAELGAR	7	Unmodified	_AAELGAR_		0	0	2	5	42770	50918	50861	46452	208230	125560	97738	428860	113140	97427
1403	P00390	GSR	AAELGAR	7	Unmodified	_AAELGAR_		0	0	3	2	13504	15343	14183	19458	43720	25615	54350	40343	37293	61842
1404	P00390	GSR	AAELGAR	7	Unmodified	_AAELGAR_		0	0	3	3	46194	44886	49586	48453	147890	83387	146290	115790	103510	176560
1405	P00390	GSR	AAELGAR	7	Unmodified	_AAELGAR_		0	0	3	4	59593	62167	61218	51111	190490	86501	154060	132560	121400	178340
1406	P00390	GSR	AAELGAR	7	Unmodified	_AAELGAR_		0	0	3	5	59343	58714	61670	59220	166610	92001	173510	145970	140450	225930
1407	P00390	GSR	AAELGAR	7	Unmodified	_AAELGAR_		0	0	4	1	28893	21456	27579	21778	834920	272480	683550	309050	315970	287780
1408	P00390	GSR	AAELGAR	7	Unmodified	_AAELGAR_		0	0	4	2	46235	43825	49729	22325	1408800	464290	1201100	548440	596020	535740
1409	P00390	GSR	AAELGAR	7	Unmodified	_AAELGAR_		0	0	4	3	55498	51088	55861	43927	2194800	747890	1813800	870110	932430	762260
1410	P00390	GSR	AAELGAR	7	Unmodified	_AAELGAR_		0	0	4	4	36729	37698	46417	25142	1232500	398410	970200	436750	479750	404940
1411	P35232	PHB	AAELIANSLATAGDGLIELR	20	Unmodified	_AAELIANSLATAGDGLIELR_		0	0	1	4	3255.8	3481.9	2685.4	3513.6	3087.2	2775.4	2890.7	3419.2	1455.9	2431
1412	P35232	PHB	AAELIANSLATAGDGLIELR	20	Unmodified	_AAELIANSLATAGDGLIELR_		0	0	1	5	5024.1	4912.8	4013.1	5409.5	5189.4	3104.1	3019.5	3935.4	2572.2	2979.5
1413	P35232	PHB	AAELIANSLATAGDGLIELR	20	Unmodified	_AAELIANSLATAGDGLIELR_		0	0	1	6	5314	5200.9	4554.8	4946.3	6441.6	6454.7	4758.9	6248.3	4004	3942.1
1414	P35232	PHB	AAELIANSLATAGDGLIELR	20	Unmodified	_AAELIANSLATAGDGLIELR_		0	0	1	6	5995.6	4551.2	5509.2	5556.7	2360.3	2806.9	2961.6	4371.6	3475.6	1613.1
1415	P35232	PHB	AAELIANSLATAGDGLIELR	20	Unmodified	_AAELIANSLATAGDGLIELR_		0	0	1	7	3673	4648.1	4861.9	2748.8	3164	3491.4	2801.9	3243.2	2411.4	2291.7
1416	P35232	PHB	AAELIANSLATAGDGLIELR	20	Unmodified	_AAELIANSLATAGDGLIELR_		0	0	2	4	4657.4	3814.2	4041.2	4493.6	2961.8	3130.7	2252.7	4727.8	2673.4	2082.9
1417	P35232	PHB	AAELIANSLATAGDGLIELR	20	Unmodified	_AAELIANSLATAGDGLIELR_		0	0	2	5	2828.6	2343.8	3792.4	3509.4	1706.4	2114.5	1349.1	3412.8	2185	857.14
1418	P35232	PHB	AAELIANSLATAGDGLIELR	20	Unmodified	_AAELIANSLATAGDGLIELR_		0	0	2	6	7150.1	10780	9112.8	7518.7	13720	13369	8433.2	14654	8489.9	5938.4
1419	P35232	PHB	AAELIANSLATAGDGLIELR	20	Unmodified	_AAELIANSLATAGDGLIELR_		0	0	2	6	9587.3	7932.7	5924.2	8541.4	8161.3	4342.9	6946.9	13179	4280.8	3890.8
1420	P35232	PHB	AAELIANSLATAGDGLIELR	20	Unmodified	_AAELIANSLATAGDGLIELR_		0	0	2	6	9465.5	6635.4	9518.4	7306.3	6307.2	2147.5	1338.3	8727.8	3033.9	2671.9
1421	P35232	PHB	AAELIANSLATAGDGLIELR	20	Unmodified	_AAELIANSLATAGDGLIELR_		0	0	2	6	3830.9	4627	3835.4	5528	6575.7	4248	3238.1	7679.6	2683.6	1829.6
1422	P35232	PHB	AAELIANSLATAGDGLIELR	20	Unmodified	_AAELIANSLATAGDGLIELR_		0	0	2	7	3490.5	4080.8	4314.5	3281.8	4731.9	3120.1	3163.7	6334.3	1945.5	2186.9
1423	P35232	PHB	AAELIANSLATAGDGLIELR	20	Unmodified	_AAELIANSLATAGDGLIELR_		0	0	3	3	4028.9	2609.7	2603.3	4063.8	3555.2	879.28	2239.2	1459.3	1727.1	2075
1424	P35232	PHB	AAELIANSLATAGDGLIELR	20	Unmodified	_AAELIANSLATAGDGLIELR_		0	0	3	4	2912.6	1850.5	1979.8	2997.4	3465.9	0	1114.7	0	0	2220.5
1425	P35232	PHB	AAELIANSLATAGDGLIELR	20	Unmodified	_AAELIANSLATAGDGLIELR_		0	0	3	6	7897.4	12647	11101	12304	10955	2778.1	3288.2	3693.5	4608.1	5054.1
1426	P35232	PHB	AAELIANSLATAGDGLIELR	20	Unmodified	_AAELIANSLATAGDGLIELR_		0	0	3	7	4595.2	4009.6	3412.2	3100.8	5298.2	3313.1	2944.3	2638.6	3159.8	4563.1
1427	P35232	PHB	AAELIANSLATAGDGLIELR	20	Unmodified	_AAELIANSLATAGDGLIELR_		0	0	4	1	4366.6	6155.3	5708.8	4327.9	14858	10558	17620	15690	9137.4	12891
1428	P35232	PHB	AAELIANSLATAGDGLIELR	20	Unmodified	_AAELIANSLATAGDGLIELR_		0	0	4	2	5143.2	3056.9	3906.3	4190.3	18023	5535.4	17990	15798	11005	9929.7
1429	P35232	PHB	AAELIANSLATAGDGLIELR	20	Unmodified	_AAELIANSLATAGDGLIELR_		0	0	4	3	3246.1	5287.3	5305.9	3308.4	15269	3484.6	7489.7	7150.6	6049.9	7605.7
1430	P35232	PHB	AAELIANSLATAGDGLIELR	20	Unmodified	_AAELIANSLATAGDGLIELR_		0	0	4	4	1945.7	1987.2	2137.6	2585	14104	5154.4	8875.1	8704.9	5060.5	6950.7
1431	P35232	PHB	AAELIANSLATAGDGLIELR	20	Unmodified	_AAELIANSLATAGDGLIELR_		0	0	4	5	4257.3	2597.5	4804.2	2378	12418	4230.5	8695.3	5410.6	10730	7079
1432	P35232	PHB	AAELIANSLATAGDGLIELR	20	Unmodified	_AAELIANSLATAGDGLIELR_		0	0	4	6	1684.5	2099.2	2299.7	1668.8	20787	7163.8	14902	11902	9916	8660.2
1433	P35232	PHB	AAELIANSLATAGDGLIELR	20	Unmodified	_AAELIANSLATAGDGLIELR_		0	0	4	7	0	883.53	1760.2	0	10566	4103.1	6950.6	5059.6	3503.6	4229.1
1434	Q86TM6	SYVN1	AAEMEHLLER	10	Unmodified	_AAEMEHLLER_		0	0	1	7
1435	Q86TM6	SYVN1	AAEMEHLLER	10	Unmodified	_AAEMEHLLER_		0	0	2	7	51445	50512	48932	47230	137720	64182	79289	156900	55703	50146
1436	Q86TM6	SYVN1	AAEMEHLLER	10	Unmodified	_AAEMEHLLER_		0	0	3	6	58419	57745	63234	60394	115370	62766	103640	87235	57660	107060
1437	P78347	GTF2I	AAEMHK	6	Unmodified	_AAEMHK_		0	0	1	6	131350	135390	147060	137010	294900	236210	222870	254020	165720	120310
1438	P78347	GTF2I	AAEMHK	6	Unmodified	_AAEMHK_		0	0	1	7	59525	64257	65724	56349	163100	107110	111450	124840	79610	63744
1439	P78347	GTF2I	AAEMHK	6	Unmodified	_AAEMHK_		0	0	2	6	152520	148870	183490	132430	313960	136650	179130	287660	116440	85757
1440	P78347	GTF2I	AAEMHK	6	Unmodified	_AAEMHK_		0	0	2	7	90630	88761	90609	81362	213480	94657	102190	171080	62047	55663
1441	P78347	GTF2I	AAEMHK	6	Unmodified	_AAEMHK_		0	0	3	6	105850	103690	118030	108280	135800	137030	107040	91961	65787	119830
1442	P78347	GTF2I	AAEMHK	6	Unmodified	_AAEMHK_		0	0	3	7	90297	86884	102210	96464	127990	170460	101000	94620	41981	92277
1443	P78347	GTF2I	AAEMHK	6	Unmodified	_AAEMHK_		0	0	4	5	35057	32296	34332	24044	277800	105230	270210	88211	132520	88469
1444	P78347	GTF2I	AAEMHK	6	Unmodified	_AAEMHK_		0	0	4	6	40122	49274	49770	35327	393410	152310	365900	129230	173550	127010
1445	P78318	IGBP1	AAEMLSQLDLFSR	13	Unmodified	_AAEMLSQLDLFSR_		0	0	1	6
1446	P78318	IGBP1	AAEMLSQLDLFSR	13	Unmodified	_AAEMLSQLDLFSR_		0	0	4	4
1447	P33176	KIF5B	AAEMMASLLK	10	Unmodified	_AAEMMASLLK_		0	0	1	6	29260	23176	30330	22836	103520	78147	73206	77874	52243	40329
1448	P33176	KIF5B	AAEMMASLLK	10	Unmodified	_AAEMMASLLK_		0	0	1	6	17752	17033	18986	17647	57270	39379	39460	44290	30995	23265
1449	P33176	KIF5B	AAEMMASLLK	10	Unmodified	_AAEMMASLLK_		0	0	1	7
1450	P33176	KIF5B	AAEMMASLLK	10	Unmodified	_AAEMMASLLK_		0	0	2	5
1451	P33176	KIF5B	AAEMMASLLK	10	Unmodified	_AAEMMASLLK_		0	0	2	6	19152	20353	20953	23369	77071	33358	41810	72921	27279	24256
1452	P33176	KIF5B	AAEMMASLLK	10	Unmodified	_AAEMMASLLK_		0	0	2	6	14496	15656	17744	14458	47370	21611	24625	44656	16820	16013
1453	P33176	KIF5B	AAEMMASLLK	10	Unmodified	_AAEMMASLLK_		0	0	2	7	8198.7	11464	9785.4	10263	27359	18006	19025	30608	14177	10221
1454	P33176	KIF5B	AAEMMASLLK	10	Unmodified	_AAEMMASLLK_		0	0	2	7
1455	P33176	KIF5B	AAEMMASLLK	10	Unmodified	_AAEMMASLLK_		0	0	3	5
1456	P33176	KIF5B	AAEMMASLLK	10	Unmodified	_AAEMMASLLK_		0	0	3	6	30367	24114	27427	20504	77335	0	118770	1877.1	21048	64464
1457	P33176	KIF5B	AAEMMASLLK	10	Unmodified	_AAEMMASLLK_		0	0	3	7
1458	P33176	KIF5B	AAEMMASLLK	10	Unmodified	_AAEMMASLLK_		0	0	4	4	5830.9	7761.5	10944	6911.2	113370	61413	105320	56842	46316	51658
1459	P33176	KIF5B	AAEMMASLLK	10	Unmodified	_AAEMMASLLK_		0	0	4	4	2997.7	2717.9	3500.2	2574.8	45511	21845	40108	22111	22474	21130
1460	P33176	KIF5B	AAEMMASLLK	10	Unmodified	_AAEMMASLLK_		0	0	4	5	9363.4	8327.6	12107	8023.9	124440	59067	116980	65962	56438	60700
1461	P33176	KIF5B	AAEMMASLLK	10	Unmodified	_AAEMMASLLK_		0	0	4	5	6702	5236.2	4907.3	3215.3	76874	38424	71050	38945	37432	39663
1462	P33176	KIF5B	AAEMMASLLK	10	Unmodified	_AAEMMASLLK_		0	0	4	6	7789.6	7071.7	10505	5545.4	104650	42944	90546	58006	44669	47677
1463	Q6ZVM7	TOM1L2	AAEMVPDLPSPPMEAPAPASNPSGR	25	Unmodified	_AAEMVPDLPSPPMEAPAPASNPSGR_		0	0	1	2	1993.6	1708.7	2141.4	1637.7	5845.7	3212.2	2832.9	3568.7	3336.9	2177.4
1464	Q6ZVM7	TOM1L2	AAEMVPDLPSPPMEAPAPASNPSGR	25	Unmodified	_AAEMVPDLPSPPMEAPAPASNPSGR_		0	0	2	2	2469.5	2101.3	2285.2	1510.1	6748.2	2912.9	2041.4	4747.5	1552.6	2959.1
1465	O60524	NEMF	AAEPLLTLER	10	Unmodified	_AAEPLLTLER_		0	0	4	2	28858	27022	39411	26725	342190	171180	258760	150720	129300	126520
1466	Q9C0C2	TNKS1BP1	AAEPQEQEFGK	11	Unmodified	_AAEPQEQEFGK_		0	0	1	3	80210	60736	65688	54479	107660	110270	81125	128860	90370	47661
1467	Q9C0C2	TNKS1BP1	AAEPQEQEFGK	11	Unmodified	_AAEPQEQEFGK_		0	0	1	3
1468	Q9C0C2	TNKS1BP1	AAEPQEQEFGK	11	Unmodified	_AAEPQEQEFGK_		0	0	1	4	14040	16470	17242	13376	28770	0	25869	38933	25196	10397
1469	Q9C0C2	TNKS1BP1	AAEPQEQEFGK	11	Unmodified	_AAEPQEQEFGK_		0	0	1	4	63283	63916	64651	67899	118680	129200	98306	127190	101990	57216
1470	Q9C0C2	TNKS1BP1	AAEPQEQEFGK	11	Unmodified	_AAEPQEQEFGK_		0	0	2	3	77514	67038	78437	76116	127930	111780	74137	158840	55133	47411
1471	Q9C0C2	TNKS1BP1	AAEPQEQEFGK	11	Unmodified	_AAEPQEQEFGK_		0	0	2	3
1472	Q9C0C2	TNKS1BP1	AAEPQEQEFGK	11	Unmodified	_AAEPQEQEFGK_		0	0	2	4	26307	27312	30939	21631	62263	37279	23271	74167	22427	21319
1473	Q9C0C2	TNKS1BP1	AAEPQEQEFGK	11	Unmodified	_AAEPQEQEFGK_		0	0	3	3	61784	60118	71314	61739	101440	43362	85540	66199	57633	76830
1474	Q9C0C2	TNKS1BP1	AAEPQEQEFGK	11	Unmodified	_AAEPQEQEFGK_		0	0	3	3
1475	Q9C0C2	TNKS1BP1	AAEPQEQEFGK	11	Unmodified	_AAEPQEQEFGK_		0	0	4	1
1476	Q9C0C2	TNKS1BP1	AAEPQEQEFGK	11	Unmodified	_AAEPQEQEFGK_		0	0	4	2	25576	25641	30658	14518	243300	63929	208790	78346	99155	75213
1477	Q9UHD8	2022-09-09	AAEPVSR	7	Unmodified	_AAEPVSR_		0	0	1	1	5573.1	5389.3	5677.4	3996.6	25989	28419	12004	20745	15146	16685
1478	Q9UHD8	2022-09-09	AAEPVSR	7	Unmodified	_AAEPVSR_		0	0	1	2	14196	16196	17439	13650	73048	97636	42990	90827	53639	48454
1479	Q9UHD8	2022-09-09	AAEPVSR	7	Unmodified	_AAEPVSR_		0	0	1	3	49792	55442	53801	45206	243270	299220	141730	257310	168620	148920
1480	Q9UHD8	2022-09-09	AAEPVSR	7	Unmodified	_AAEPVSR_		0	0	2	2	9618.8	11896	11330	10135	53222	30322	20985	68310	18655	20964
1481	Q9UHD8	2022-09-09	AAEPVSR	7	Unmodified	_AAEPVSR_		0	0	2	3	47462	49815	50215	44086	223770	110550	80910	251790	73514	79876
1482	Q9UHD8	2022-09-09	AAEPVSR	7	Unmodified	_AAEPVSR_		0	0	2	4	31619	33735	34407	29309	142590	61540	52702	142090	36765	36469
1483	Q9UHD8	2022-09-09	AAEPVSR	7	Unmodified	_AAEPVSR_		0	0	3	3	55451	61338	59410	52528	121560	69171	95550	149120	96086	174680
1484	Q9UHD8	2022-09-09	AAEPVSR	7	Unmodified	_AAEPVSR_		0	0	3	4
1485	Q9UHD8	2022-09-09	AAEPVSR	7	Unmodified	_AAEPVSR_		0	0	4	1	14384	14708	13593	4598.9	369020	77592	298990	150430	148180	141110
1486	Q9UHD8	2022-09-09	AAEPVSR	7	Unmodified	_AAEPVSR_		0	0	4	2	40679	42362	42442	28187	1323000	264490	989520	528340	523410	513120
1487	Q9UHD8	2022-09-09	AAEPVSR	7	Unmodified	_AAEPVSR_		0	0	4	3
1488	Q9UHD8	2022-09-09	AAEPVSR	7	Unmodified	_AAEPVSR_		0	0	4	4
1489	Q01780	EXOSC10	AAEQTAAR	8	Unmodified	_AAEQTAAR_		0	0	1	3	32659	35603	37451	33974	29177	17485	27510	23282	18347	14668
1490	Q01780	EXOSC10	AAEQTAAR	8	Unmodified	_AAEQTAAR_		0	0	2	3	40800	37947	41541	38198	33838	11056	16081	29499	7757.1	5726.4
1491	P49327	FASN	AAEQYTPK	8	Unmodified	_AAEQYTPK_		0	0	1	3	16340	16935	15781	16815	71796	73244	41049	63629	44837	22039
1492	P49327	FASN	AAEQYTPK	8	Unmodified	_AAEQYTPK_		0	0	1	4	31818	25504	31912	30034	149270	147370	86856	147240	98633	44260
1493	P49327	FASN	AAEQYTPK	8	Unmodified	_AAEQYTPK_		0	0	1	4	27245	25127	26068	23783	185150	186140	96608	158860	126540	51636
1494	P49327	FASN	AAEQYTPK	8	Unmodified	_AAEQYTPK_		0	0	1	5	14837	20341	18842	18168	132160	137770	61434	132750	95371	33433
1495	P49327	FASN	AAEQYTPK	8	Unmodified	_AAEQYTPK_		0	0	2	3	22792	24405	22349	20467	72039	40966	53366	54386	20330	19698
1496	P49327	FASN	AAEQYTPK	8	Unmodified	_AAEQYTPK_		0	0	2	4	29063	29771	34495	27702	112050	61366	80569	87270	31413	31469
1497	P49327	FASN	AAEQYTPK	8	Unmodified	_AAEQYTPK_		0	0	2	4	27683	30247	31829	28110	179980	87690	130060	113290	48329	44213
1498	P49327	FASN	AAEQYTPK	8	Unmodified	_AAEQYTPK_		0	0	2	5	12394	12624	14433	11508	53635	30409	44950	47705	17555	19676
1499	P49327	FASN	AAEQYTPK	8	Unmodified	_AAEQYTPK_		0	0	3	3	25913	26703	25797	21284	45571	17946	42644	45753	25554	38787
1500	P49327	FASN	AAEQYTPK	8	Unmodified	_AAEQYTPK_		0	0	3	3	27326	24880	27803	26864	59416	17270	64407	75784	34616	65004
1501	P49327	FASN	AAEQYTPK	8	Unmodified	_AAEQYTPK_		0	0	3	4	27898	28035	30980	29492	92946	29974	88248	127800	51921	91900
1502	P49327	FASN	AAEQYTPK	8	Unmodified	_AAEQYTPK_		0	0	3	5	15073	15010	14831	12922	49478	14860	43225	63564	25346	42007
1503	P49327	FASN	AAEQYTPK	8	Unmodified	_AAEQYTPK_		0	0	4	1	15331	17039	23078	15687	352340	180670	348110	145390	130760	98122
1504	P49327	FASN	AAEQYTPK	8	Unmodified	_AAEQYTPK_		0	0	4	2	22510	22901	26831	18897	452320	240050	463920	181130	171860	127890
1505	P49327	FASN	AAEQYTPK	8	Unmodified	_AAEQYTPK_		0	0	4	2	30652	31957	33312	27098	519900	301800	623210	230470	196700	163240
1506	P49327	FASN	AAEQYTPK	8	Unmodified	_AAEQYTPK_		0	0	4	3	18268	16883	17219	9778.8	381800	214250	368730	159810	148280	108680
1507	P49327	FASN	AAEQYTPK	8	Unmodified	_AAEQYTPK_		0	0	4	4	5879.6	5870.7	6998.1	2914.3	157220	82877	158320	69587	55953	45707
1508	O76021	RSL1D1	AAESETPGK	9	Unmodified	_AAESETPGK_		0	0	1	2	132530	130690	143490	119350	36464	27701	52891	28637	15109	16503
1509	O76021	RSL1D1	AAESETPGK	9	Unmodified	_AAESETPGK_		0	0	1	3	203740	194510	203990	207100	58231	39941	75829	43679	22589	26332
1510	O76021	RSL1D1	AAESETPGK	9	Unmodified	_AAESETPGK_		0	0	1	3	359540	343210	362320	385010	368030	325230	294040	336790	228830	242310
1511	O76021	RSL1D1	AAESETPGK	9	Unmodified	_AAESETPGK_		0	0	1	4	97547	95983	97866	92539	30868	20893	40320	27763	13548	13889
1512	O76021	RSL1D1	AAESETPGK	9	Unmodified	_AAESETPGK_		0	0	1	5	80897	72639	85785	74775	25119	19498	32273	21988	12875	11607
1513	O76021	RSL1D1	AAESETPGK	9	Unmodified	_AAESETPGK_		0	0	2	2	61296	58540	70363	58839	22489	7993	14084	17419	5032.1	5331.9
1514	O76021	RSL1D1	AAESETPGK	9	Unmodified	_AAESETPGK_		0	0	2	3	284120	280680	294340	263590	79526	28277	43240	50073	12934	0
1515	O76021	RSL1D1	AAESETPGK	9	Unmodified	_AAESETPGK_		0	0	2	4	92398	96347	98478	79157	29703	11621	16426	22835	5007.3	7083.1
1516	O76021	RSL1D1	AAESETPGK	9	Unmodified	_AAESETPGK_		0	0	2	5	81075	77734	81988	71333	33238	9776.8	20205	23715	7659.6	8768.2
1517	O76021	RSL1D1	AAESETPGK	9	Unmodified	_AAESETPGK_		0	0	3	1	40062	39527	43872	37131	13306	40092	12222	10108	4146.2	11380
1518	O76021	RSL1D1	AAESETPGK	9	Unmodified	_AAESETPGK_		0	0	3	2	97662	95480	103380	92714	22338	12210	16594	14394	11652	15626
1519	O76021	RSL1D1	AAESETPGK	9	Unmodified	_AAESETPGK_		0	0	3	3	74048	68273	77756	71714	24802	13959	18556	18824	11910	16795
1520	O76021	RSL1D1	AAESETPGK	9	Unmodified	_AAESETPGK_		0	0	3	4	64784	62070	68422	57190	20879	10322	13694	11709	7070.8	10833
1521	O76021	RSL1D1	AAESETPGK	9	Unmodified	_AAESETPGK_		0	0	3	5	63775	61167	62481	56262	16804	13769	11610	10186	7736.3	12603
1522	O76021	RSL1D1	AAESETPGK	9	Unmodified	_AAESETPGK_		0	0	4	1	158730	154300	154760	137360	219980	66828	208290	62227	53277	57032
1523	O76021	RSL1D1	AAESETPGK	9	Unmodified	_AAESETPGK_		0	0	4	2	161540	167560	170030	143060	254300	76009	231680	67988	60650	55366
1524	O76021	RSL1D1	AAESETPGK	9	Unmodified	_AAESETPGK_		0	0	4	3	184630	177640	201650	151220	264260	75157	230210	61663	58703	51483
1525	O76021	RSL1D1	AAESETPGK	9	Unmodified	_AAESETPGK_		0	0	4	4
1526	O76021	RSL1D1	AAESETPGKSPEK	13	Unmodified	_AAESETPGKSPEK_		0	0	2	6
1527	O76021	RSL1D1	AAESETPGKSPEK	13	Unmodified	_AAESETPGKSPEK_		0	0	3	6	150230	151190	173330	156330	30619	16537	15165	15527	9109.2	19581
1528	P35606	COPB2	AAESLADPTEYENLFPGLK	19	Unmodified	_AAESLADPTEYENLFPGLK_		0	0	1	1	1653.5	2461.8	2196.2	3271.5	8639.1	9015.4	5788.7	8169.6	5433.2	5088.6
1529	P35606	COPB2	AAESLADPTEYENLFPGLK	19	Unmodified	_AAESLADPTEYENLFPGLK_		0	0	1	2	3685.3	4108.4	4305.6	2759.1	23004	22195	15509	22113	21485	8964.3
1530	P35606	COPB2	AAESLADPTEYENLFPGLK	19	Unmodified	_AAESLADPTEYENLFPGLK_		0	0	1	2	0	0	792.89	1020.3	6281.1	5351.4	3949.9	5470.3	3890	2283.7
1531	P35606	COPB2	AAESLADPTEYENLFPGLK	19	Unmodified	_AAESLADPTEYENLFPGLK_		0	0	1	3	4459.5	3519.4	5017.6	3206.8	22237	21057	15642	20459	17017	9277.6
1532	P35606	COPB2	AAESLADPTEYENLFPGLK	19	Unmodified	_AAESLADPTEYENLFPGLK_		0	0	1	3	1941.1	2677.9	1473.3	1143.9	6907.1	9900.7	4728.5	7188.6	6646.8	2978.3
1533	P35606	COPB2	AAESLADPTEYENLFPGLK	19	Unmodified	_AAESLADPTEYENLFPGLK_		0	0	1	3	6205.9	6973.2	6177.4	7266.1	26891	30748	19898	23149	20325	13797
1534	P35606	COPB2	AAESLADPTEYENLFPGLK	19	Unmodified	_AAESLADPTEYENLFPGLK_		0	0	1	4	6039.8	5413.3	5177	3238	29376	31323	23069	26088	20846	13252
1535	P35606	COPB2	AAESLADPTEYENLFPGLK	19	Unmodified	_AAESLADPTEYENLFPGLK_		0	0	1	4	4687	5420.4	5374.1	7298.1	25664	26098	19870	25989	20840	11119
1536	P35606	COPB2	AAESLADPTEYENLFPGLK	19	Unmodified	_AAESLADPTEYENLFPGLK_		0	0	1	4
1537	P35606	COPB2	AAESLADPTEYENLFPGLK	19	Unmodified	_AAESLADPTEYENLFPGLK_		0	0	2	2	2067.1	3122.4	1256.6	1754.7	12260	6574.9	8269.2	15608	5642.7	4467.5
1538	P35606	COPB2	AAESLADPTEYENLFPGLK	19	Unmodified	_AAESLADPTEYENLFPGLK_		0	0	2	3	8311.9	6173.5	4980.6	4470	43911	18233	22822	48125	20426	16125
1539	P35606	COPB2	AAESLADPTEYENLFPGLK	19	Unmodified	_AAESLADPTEYENLFPGLK_		0	0	2	3
1540	P35606	COPB2	AAESLADPTEYENLFPGLK	19	Unmodified	_AAESLADPTEYENLFPGLK_		0	0	2	4	3051.4	3903.6	4598.7	3699	30031	10263	16495	30159	15085	10580
1541	P35606	COPB2	AAESLADPTEYENLFPGLK	19	Unmodified	_AAESLADPTEYENLFPGLK_		0	0	2	4	5868.3	7161.1	9204.9	7219.1	38093	17165	22988	40404	17906	16351
1542	P35606	COPB2	AAESLADPTEYENLFPGLK	19	Unmodified	_AAESLADPTEYENLFPGLK_		0	0	2	4
1543	P35606	COPB2	AAESLADPTEYENLFPGLK	19	Unmodified	_AAESLADPTEYENLFPGLK_		0	0	2	5	14099	14065	14128	9544.6	57047	31324	31099	70420	36170	24718
1544	P35606	COPB2	AAESLADPTEYENLFPGLK	19	Unmodified	_AAESLADPTEYENLFPGLK_		0	0	3	1	1261.8	1118.7	1612	1645.7	5162.9	1594.1	4040	2993.7	1348.1	3461.1
1545	P35606	COPB2	AAESLADPTEYENLFPGLK	19	Unmodified	_AAESLADPTEYENLFPGLK_		0	0	3	2	1478.7	1007.3	0	0	4458.9	1832	3358.7	2109.9	0	3151.4
1546	P35606	COPB2	AAESLADPTEYENLFPGLK	19	Unmodified	_AAESLADPTEYENLFPGLK_		0	0	3	2	3635.4	4641.2	5101.2	3509.9	17104	4857	14677	12431	7652	16291
1547	P35606	COPB2	AAESLADPTEYENLFPGLK	19	Unmodified	_AAESLADPTEYENLFPGLK_		0	0	3	3	8706.4	11411	12544	6792.4	38710	9244.6	36020	32513	16303	37863
1548	P35606	COPB2	AAESLADPTEYENLFPGLK	19	Unmodified	_AAESLADPTEYENLFPGLK_		0	0	3	3	9601.7	5442.5	8271.9	7179.4	24519	7063.2	23164	23702	11851	24191
1549	P35606	COPB2	AAESLADPTEYENLFPGLK	19	Unmodified	_AAESLADPTEYENLFPGLK_		0	0	3	3
1550	P35606	COPB2	AAESLADPTEYENLFPGLK	19	Unmodified	_AAESLADPTEYENLFPGLK_		0	0	3	4	6659.5	7124	7645.4	8044.9	27469	10148	28720	30730	14588	35958
1551	P35606	COPB2	AAESLADPTEYENLFPGLK	19	Unmodified	_AAESLADPTEYENLFPGLK_		0	0	3	4	6833.4	8313.1	6872.8	5210.2	18130	5574.4	17278	16888	9194.5	20767
1552	P35606	COPB2	AAESLADPTEYENLFPGLK	19	Unmodified	_AAESLADPTEYENLFPGLK_		0	0	3	5	5379.2	4285.2	6159.7	6055.5	13278	9720.5	12258	11545	7744.2	14024
1553	P35606	COPB2	AAESLADPTEYENLFPGLK	19	Unmodified	_AAESLADPTEYENLFPGLK_		0	0	3	5	8009.1	7851.6	7569.3	7195	35319	12148	35401	39720	22056	48518
1554	P35606	COPB2	AAESLADPTEYENLFPGLK	19	Unmodified	_AAESLADPTEYENLFPGLK_		0	0	4	1	0	0	19759	10732	358220	125840	229730	148600	151070	89531
1555	P35606	COPB2	AAESLADPTEYENLFPGLK	19	Unmodified	_AAESLADPTEYENLFPGLK_		0	0	4	1	3526.4	2616.2	3371.2	1810.8	63981	28957	52027	29838	32235	23680
1556	P35606	COPB2	AAESLADPTEYENLFPGLK	19	Unmodified	_AAESLADPTEYENLFPGLK_		0	0	4	1	5854.3	9826.3	6891.5	8199.6	146060	69074	135810	70200	70541	58400
1557	P35606	COPB2	AAESLADPTEYENLFPGLK	19	Unmodified	_AAESLADPTEYENLFPGLK_		0	0	4	2	14172	17107	13627	0	436900	147820	332440	175350	194560	126730
1558	P35606	COPB2	AAESLADPTEYENLFPGLK	19	Unmodified	_AAESLADPTEYENLFPGLK_		0	0	4	2	2003.9	2238.8	3041.3	1030.8	47925	21480	39946	23314	25498	19928
1559	P35606	COPB2	AAESLADPTEYENLFPGLK	19	Unmodified	_AAESLADPTEYENLFPGLK_		0	0	4	2	5020.3	6419.9	6764.5	3481.3	67562	22837	49369	28624	29904	24936
1560	P35606	COPB2	AAESLADPTEYENLFPGLK	19	Unmodified	_AAESLADPTEYENLFPGLK_		0	0	4	3	7460.4	12729	6577.5	4502.9	160830	86104	137870	83569	94536	68121
1561	P35606	COPB2	AAESLADPTEYENLFPGLK	19	Unmodified	_AAESLADPTEYENLFPGLK_		0	0	4	3	5826.8	1845.2	5195.9	2392.7	67518	31207	58372	35019	31517	30917
1562	P35606	COPB2	AAESLADPTEYENLFPGLK	19	Unmodified	_AAESLADPTEYENLFPGLK_		0	0	4	4	2492.5	1573.2	2754.6	1725.6	34740	15653	31493	16136	16508	15033
1563	P53985	SLC16A1	AAESPDQK	8	Unmodified	_AAESPDQK_		0	0	1	2	48712	48651	58430	43070	13546	35808	17391	31930	28538	15808
1564	P53985	SLC16A1	AAESPDQK	8	Unmodified	_AAESPDQK_		0	0	1	2	24226	25137	21515	21506	19456	25565	16863	23083	15793	32963
1565	P53985	SLC16A1	AAESPDQK	8	Unmodified	_AAESPDQK_		0	0	1	3	49193	48681	45577	42376	29711	40682	30117	36589	29000	24508
1566	P53985	SLC16A1	AAESPDQK	8	Unmodified	_AAESPDQK_		0	0	1	4	34286	35842	34271	26446	19873	27988	23723	31493	19307	14537
1567	P53985	SLC16A1	AAESPDQK	8	Unmodified	_AAESPDQK_		0	0	1	5	39107	38893	43159	36218	19783	34716	23142	29385	23127	14327
1568	P53985	SLC16A1	AAESPDQK	8	Unmodified	_AAESPDQK_		0	0	2	2	35371	38308	36152	34243	29081	12515	13377	22960	8900.5	12979
1569	P53985	SLC16A1	AAESPDQK	8	Unmodified	_AAESPDQK_		0	0	2	2	18191	17381	14400	20361	19119	10646	10511	19490	6381.7	6851.4
1570	P53985	SLC16A1	AAESPDQK	8	Unmodified	_AAESPDQK_		0	0	2	3	36773	40281	37439	31804	29738	16458	18070	28641	10196	14312
1571	P53985	SLC16A1	AAESPDQK	8	Unmodified	_AAESPDQK_		0	0	2	4	41740	42092	48925	39075	38387	18421	18044	33573	8183.7	13463
1572	P53985	SLC16A1	AAESPDQK	8	Unmodified	_AAESPDQK_		0	0	2	5	41039	48535	43325	37418	33771	20081	21603	34150	12830	15262
1573	P53985	SLC16A1	AAESPDQK	8	Unmodified	_AAESPDQK_		0	0	3	2	45954	45618	45733	45752	18046	8099.7	17997	16076	8597.4	35116
1574	P53985	SLC16A1	AAESPDQK	8	Unmodified	_AAESPDQK_		0	0	3	2	22096	23634	25967	21141	13888	11570	18960	16949	8185.7	20363
1575	P53985	SLC16A1	AAESPDQK	8	Unmodified	_AAESPDQK_		0	0	3	3	78673	82985	83430	81345	68186	37840	78201	61411	25838	62781
1576	P53985	SLC16A1	AAESPDQK	8	Unmodified	_AAESPDQK_		0	0	3	4	66086	61389	69668	61527	26134	11311	30519	20686	16524	41809
1577	P53985	SLC16A1	AAESPDQK	8	Unmodified	_AAESPDQK_		0	0	3	5	47721	49638	53860	47559	24199	13045	22034	24207	12835	35097
1578	P53985	SLC16A1	AAESPDQK	8	Unmodified	_AAESPDQK_		0	0	4	1	21796	22927	20893	19251	115570	36124	106840	44869	37766	45361
1579	P53985	SLC16A1	AAESPDQK	8	Unmodified	_AAESPDQK_		0	0	4	2	34268	34542	39086	28998	140790	51321	151190	73256	53556	60963
1580	P53985	SLC16A1	AAESPDQK	8	Unmodified	_AAESPDQK_		0	0	4	3	20284	19087	18831	15169	123020	37296	118490	48970	35981	44512
1581	P53985	SLC16A1	AAESPDQK	8	Unmodified	_AAESPDQK_		0	0	4	4	22016	21081	20610	21781	110730	33146	115730	51035	39653	44969
1582	Q709C8	VPS13C	AAESTEEVSSLRPPR	15	Unmodified	_AAESTEEVSSLRPPR_		0	0	4	5	22043	20624	22099	21382	349730	131530	290570	142530	126840	130660
1583	Q9P032	NDUFAF4	AAETCQEPK	9	Unmodified	_AAETCQEPK_		0	0	1	3	31432	27194	27454	26158	21105	20160	25214	26051	19400	14772
1584	Q9P032	NDUFAF4	AAETCQEPK	9	Unmodified	_AAETCQEPK_		0	0	2	3	45316	40509	45035	41090	31479	14466	17187	75312	11018	13643
1585	Q9P032	NDUFAF4	AAETCQEPK	9	Unmodified	_AAETCQEPK_		0	0	3	3
1586	Q9P032	NDUFAF4	AAETCQEPK	9	Unmodified	_AAETCQEPK_		0	0	3	3
1587	Q9P032	NDUFAF4	AAETCQEPK	9	Unmodified	_AAETCQEPK_		0	0	4	1
1588	Q5HYK3	COQ5	AAETHFGFETVSEEEK	16	Unmodified	_AAETHFGFETVSEEEK_		0	0	1	7	16841	14565	18247	15939	32839	25760	26329	35556	23321	21057
1589	Q5HYK3	COQ5	AAETHFGFETVSEEEK	16	Unmodified	_AAETHFGFETVSEEEK_		0	0	3	6
1590	Q5HYK3	COQ5	AAETHFGFETVSEEEK	16	Unmodified	_AAETHFGFETVSEEEK_		0	0	3	7
1591	Q9GZS1	POLR1E	AAETIIDTK	9	Unmodified	_AAETIIDTK_		0	0	1	4
1592	Q9GZS1	POLR1E	AAETIIDTK	9	Unmodified	_AAETIIDTK_		0	0	1	5	103950	104970	119260	104270	188050	161930	133070	188440	147660	92645
1593	Q9GZS1	POLR1E	AAETIIDTK	9	Unmodified	_AAETIIDTK_		0	0	2	4	78281	78296	85059	72472	117520	56511	52509	106410	32027	38830
1594	Q9GZS1	POLR1E	AAETIIDTK	9	Unmodified	_AAETIIDTK_		0	0	2	5	56751	62925	64222	54402	108820	54429	46699	200070	38812	44031
1595	Q9GZS1	POLR1E	AAETIIDTK	9	Unmodified	_AAETIIDTK_		0	0	3	4	93116	94813	91115	86630	88896	25903	78093	51809	23898	80214
1596	Q9GZS1	POLR1E	AAETIIDTK	9	Unmodified	_AAETIIDTK_		0	0	3	5	89591	85500	94415	88332	85777	32660	56029	41701	38719	58203
1597	Q9Y5A7	NUB1	AAETVVDPEMTPYLDIANQTGR	22	Unmodified	_AAETVVDPEMTPYLDIANQTGR_		0	0	1	2	0	992.8	1113.6	1249.5	4280	3675.1	2312.3	2756.6	1796.2	1655.2
1598	Q9Y5A7	NUB1	AAETVVDPEMTPYLDIANQTGR	22	Unmodified	_AAETVVDPEMTPYLDIANQTGR_		0	0	2	2	1748.1	0	1264	1250.6	3207.2	3148.3	2335.2	3219	0	1779.2
1599	P52272	HNRNPM	AAEVLNK	7	Unmodified	_AAEVLNK_		0	0	1	2	67616	69314	73447	70590	80943	90658	93695	118380	74334	63650
1600	P52272	HNRNPM	AAEVLNK	7	Unmodified	_AAEVLNK_		0	0	1	3	353270	347390	389090	348380	382230	368290	427660	400190	281430	229720
1601	P52272	HNRNPM	AAEVLNK	7	Unmodified	_AAEVLNK_		0	0	1	4	743350	715760	821080	772050	785480	721300	867930	825300	562190	472580
1602	P52272	HNRNPM	AAEVLNK	7	Unmodified	_AAEVLNK_		0	0	2	2	54695	53734	59075	54482	73355	42306	50529	95400	27765	39752
1603	P52272	HNRNPM	AAEVLNK	7	Unmodified	_AAEVLNK_		0	0	2	3	488700	494260	524850	441950	575360	280900	294710	705000	165400	185250
1604	P52272	HNRNPM	AAEVLNK	7	Unmodified	_AAEVLNK_		0	0	2	4	242080	223810	256370	229840	354330	191600	181640	658760	112560	157810
1605	P52272	HNRNPM	AAEVLNK	7	Unmodified	_AAEVLNK_		0	0	2	6	903570	863090	893190	827090	1273700	624250	612480	2475500	357530	610660
1606	P52272	HNRNPM	AAEVLNK	7	Unmodified	_AAEVLNK_		0	0	3	2	86525	91474	96515	84525	116190	39668	69346	68260	37110	77424
1607	P52272	HNRNPM	AAEVLNK	7	Unmodified	_AAEVLNK_		0	0	3	3	581620	560250	628120	545640	445650	146260	338120	284110	169960	352930
1608	P52272	HNRNPM	AAEVLNK	7	Unmodified	_AAEVLNK_		0	0	3	5
1609	P52272	HNRNPM	AAEVLNK	7	Unmodified	_AAEVLNK_		0	0	4	1	42174	45308	45108	34095	304300	96519	248310	90841	98534	81876
1610	P52272	HNRNPM	AAEVLNK	7	Unmodified	_AAEVLNK_		0	0	4	2	652830	563790	615790	504570	4213400	1465600	3279900	1379300	1326500	1285000
1611	P52272	HNRNPM	AAEVLNK	7	Unmodified	_AAEVLNK_		0	0	4	3	296420	293310	0	235720	2845100	917280	2420200	986000	922820	861360
1612	Q709C8	VPS13C	AAEVPNEELINLLLK	15	Unmodified	_AAEVPNEELINLLLK_		0	0	3	3
1613	Q709C8	VPS13C	AAEVPNEELINLLLK	15	Unmodified	_AAEVPNEELINLLLK_		0	0	4	1
1614	Q709C8	VPS13C	AAEVPNEELINLLLK	15	Unmodified	_AAEVPNEELINLLLK_		0	0	4	2
1615	Q10471;Q8N4A0	GALNT2;GALNT4	AAEVWMDEYK	10	Unmodified	_AAEVWMDEYK_		0	0	1	4	25940	31346	30285	26249	54385	53760	24007	46021	34592	16804
1616	Q10471;Q8N4A0	GALNT2;GALNT4	AAEVWMDEYK	10	Unmodified	_AAEVWMDEYK_		0	0	1	5
1617	Q10471;Q8N4A0	GALNT2;GALNT4	AAEVWMDEYK	10	Unmodified	_AAEVWMDEYK_		0	0	1	6
1618	Q10471;Q8N4A0	GALNT2;GALNT4	AAEVWMDEYK	10	Unmodified	_AAEVWMDEYK_		0	0	2	4	21842	20605	24868	19968	52001	19860	25249	39085	20840	14422
1619	Q10471;Q8N4A0	GALNT2;GALNT4	AAEVWMDEYK	10	Unmodified	_AAEVWMDEYK_		0	0	2	5
1620	Q10471;Q8N4A0	GALNT2;GALNT4	AAEVWMDEYK	10	Unmodified	_AAEVWMDEYK_		0	0	2	6
1621	Q10471;Q8N4A0	GALNT2;GALNT4	AAEVWMDEYK	10	Unmodified	_AAEVWMDEYK_		0	0	3	3
1622	Q10471;Q8N4A0	GALNT2;GALNT4	AAEVWMDEYK	10	Unmodified	_AAEVWMDEYK_		0	0	3	4	29836	24642	23308	20855	38583	9865.5	33581	23473	12411	32453
1623	Q10471;Q8N4A0	GALNT2;GALNT4	AAEVWMDEYK	10	Unmodified	_AAEVWMDEYK_		0	0	4	2	24630	22379	23003	22719	210250	82638	181800	80354	93053	91265
1624	Q10471;Q8N4A0	GALNT2;GALNT4	AAEVWMDEYK	10	Unmodified	_AAEVWMDEYK_		0	0	4	3
1625	Q7Z4V5	HDGFRP2	AAEVYTR	7	Unmodified	_AAEVYTR_		0	0	1	3	220830	230840	214980	201480	234370	198130	253350	218450	186300	168270
1626	Q7Z4V5	HDGFRP2	AAEVYTR	7	Unmodified	_AAEVYTR_		0	0	2	3	157430	162130	168880	152530	275510	84278	127640	190290	68400	74532
1627	Q7Z4V5	HDGFRP2	AAEVYTR	7	Unmodified	_AAEVYTR_		0	0	2	4	126040	127990	151320	124870	252980	104320	124230	180420	58213	92977
1628	Q7Z4V5	HDGFRP2	AAEVYTR	7	Unmodified	_AAEVYTR_		0	0	3	3	163950	164940	174200	153220	125160	42344	131960	90350	66084	132970
1629	Q9NVZ3	NECAP2	AAEWQLDQPSWSGR	14	Unmodified	_AAEWQLDQPSWSGR_		0	0	4	4
1630	Q9NUQ6	SPATS2L	AAFAELHNCIIDK	13	Unmodified	_AAFAELHNCIIDK_		0	0	1	7	38851	47968	54266	43625	94681	66136	63654	67065	56091	41322
1631	Q9NUQ6	SPATS2L	AAFAELHNCIIDK	13	Unmodified	_AAFAELHNCIIDK_		0	0	2	7	96950	105890	105410	94044	231090	104600	100840	166450	83240	69880
1632	Q9NUQ6	SPATS2L	AAFAELHNCIIDK	13	Unmodified	_AAFAELHNCIIDK_		0	0	4	5	19601	27077	29672	27549	356070	140700	273440	151840	128980	141900
1633	Q9NUQ6	SPATS2L	AAFAELHNCIIDK	13	Unmodified	_AAFAELHNCIIDK_		0	0	4	6
1634	P62258	YWHAE	AAFDDAIAELDTLSEESYK	19	Unmodified	_AAFDDAIAELDTLSEESYK_		0	0	1	2	0	919.43	0	0	1415	1250.3	0	2145.5	1159.2	0
1635	P62258	YWHAE	AAFDDAIAELDTLSEESYK	19	Unmodified	_AAFDDAIAELDTLSEESYK_		0	0	1	3	2191.7	3185	3218.7	2742.5	10887	12321	11700	9941.1	7729.9	5500
1636	P62258	YWHAE	AAFDDAIAELDTLSEESYK	19	Unmodified	_AAFDDAIAELDTLSEESYK_		0	0	1	4	3470.4	3407.3	4618.2	2946.7	21131	21825	18823	20678	16184	10320
1637	P62258	YWHAE	AAFDDAIAELDTLSEESYK	19	Unmodified	_AAFDDAIAELDTLSEESYK_		0	0	1	4	2369.4	1268.4	2723.2	2077.1	7824.2	8148.4	6583.3	6907.9	7603.3	3793.3
1638	P62258	YWHAE	AAFDDAIAELDTLSEESYK	19	Unmodified	_AAFDDAIAELDTLSEESYK_		0	0	1	5	6573	4649.3	5010.8	4555.4	25727	37204	24653	34543	26216	15954
1639	P62258	YWHAE	AAFDDAIAELDTLSEESYK	19	Unmodified	_AAFDDAIAELDTLSEESYK_		0	0	1	5	1028.4	2054.4	842.81	0	2413	3490.4	2814.2	4014.3	2296.2	2873.9
1640	P62258	YWHAE	AAFDDAIAELDTLSEESYK	19	Unmodified	_AAFDDAIAELDTLSEESYK_		0	0	1	5	1806.2	1466.4	3197.1	2036.2	4616.2	5073.9	3520.1	3404.4	3122.2	2348.5
1641	P62258	YWHAE	AAFDDAIAELDTLSEESYK	19	Unmodified	_AAFDDAIAELDTLSEESYK_		0	0	1	6	21508	22601	20797	14150	101230	118840	110850	117410	88532	64192
1642	P62258	YWHAE	AAFDDAIAELDTLSEESYK	19	Unmodified	_AAFDDAIAELDTLSEESYK_		0	0	1	6	1167.5	2448.1	1671	1066.8	8886.7	9096.5	8678	9322.5	6481.8	3670.5
1643	P62258	YWHAE	AAFDDAIAELDTLSEESYK	19	Unmodified	_AAFDDAIAELDTLSEESYK_		0	0	1	6	9527.4	5787.3	8765.7	8925.2	35037	31502	29806	31047	24219	20604
1644	P62258	YWHAE	AAFDDAIAELDTLSEESYK	19	Unmodified	_AAFDDAIAELDTLSEESYK_		0	0	1	7	2140.4	2113.9	1728	2487	6883.6	8424.1	6765.3	9341.5	7818.8	3452.1
1645	P62258	YWHAE	AAFDDAIAELDTLSEESYK	19	Unmodified	_AAFDDAIAELDTLSEESYK_		0	0	2	3	2344.5	2501.1	4881.5	944.29	11916	9557.4	8662.5	16528	8844.9	5885.8
1646	P62258	YWHAE	AAFDDAIAELDTLSEESYK	19	Unmodified	_AAFDDAIAELDTLSEESYK_		0	0	2	4	3677.9	3044.9	4161.4	4268.1	19261	10592	9148.3	21462	11543	3946
1647	P62258	YWHAE	AAFDDAIAELDTLSEESYK	19	Unmodified	_AAFDDAIAELDTLSEESYK_		0	0	2	5	5567.2	6353.6	6531.8	6366.9	40230	31838	22090	47829	24727	19935
1648	P62258	YWHAE	AAFDDAIAELDTLSEESYK	19	Unmodified	_AAFDDAIAELDTLSEESYK_		0	0	2	5	1907.4	2054	1252.2	2040.1	6801.5	4139.1	4383	7519.8	4094.7	1862.2
1649	P62258	YWHAE	AAFDDAIAELDTLSEESYK	19	Unmodified	_AAFDDAIAELDTLSEESYK_		0	0	2	6	3081.8	2333.9	2584.6	1579.2	12636	8706.3	6655.6	15166	8286.1	6008.1
1650	P62258	YWHAE	AAFDDAIAELDTLSEESYK	19	Unmodified	_AAFDDAIAELDTLSEESYK_		0	0	2	6	8932.8	11876	9851.6	11106	43788	25111	23880	50036	22862	18751
1651	P62258	YWHAE	AAFDDAIAELDTLSEESYK	19	Unmodified	_AAFDDAIAELDTLSEESYK_		0	0	2	6	25929	24890	27701	21135	132800	94610	78478	166820	89378	81612
1652	P62258	YWHAE	AAFDDAIAELDTLSEESYK	19	Unmodified	_AAFDDAIAELDTLSEESYK_		0	0	2	7	5904.5	4641	5156.2	3138.3	22845	14115	19407	28665	17855	13972
1653	P62258	YWHAE	AAFDDAIAELDTLSEESYK	19	Unmodified	_AAFDDAIAELDTLSEESYK_		0	0	3	3	1082.5	1189.9	1163.2	1822.8	4850.5	1002	2598.1	4439.2	3198.5	3966.5
1654	P62258	YWHAE	AAFDDAIAELDTLSEESYK	19	Unmodified	_AAFDDAIAELDTLSEESYK_		0	0	3	4	1643.5	1081.5	1796	1667.8	3212.8	1939.1	4218.3	3487.7	2400.2	4655.3
1655	P62258	YWHAE	AAFDDAIAELDTLSEESYK	19	Unmodified	_AAFDDAIAELDTLSEESYK_		0	0	3	5	1241.8	2028.5	2469	1715.1	5947.7	1650.5	4266.8	6514.2	2811.7	6796.8
1656	P62258	YWHAE	AAFDDAIAELDTLSEESYK	19	Unmodified	_AAFDDAIAELDTLSEESYK_		0	0	3	6	8766.8	11666	9749.1	4605.8	28345	8648.7	31886	24152	19973	53462
1657	P62258	YWHAE	AAFDDAIAELDTLSEESYK	19	Unmodified	_AAFDDAIAELDTLSEESYK_		0	0	3	6	3537.9	5921	5145.1	3581.9	11501	3510.3	7373.7	6968	6550.7	8326.9
1658	P62258	YWHAE	AAFDDAIAELDTLSEESYK	19	Unmodified	_AAFDDAIAELDTLSEESYK_		0	0	3	7	1978.8	0	2616.9	0	5249.1	2083.7	4114.9	4725	2145.9	3991.5
1659	P62258	YWHAE	AAFDDAIAELDTLSEESYK	19	Unmodified	_AAFDDAIAELDTLSEESYK_		0	0	4	1	0	6799.7	0	5209.2	62025	32690	69259	52408	56831	41184
1660	P62258	YWHAE	AAFDDAIAELDTLSEESYK	19	Unmodified	_AAFDDAIAELDTLSEESYK_		0	0	4	1	1456.4	1123.9	1363.6	1208.8	24516	9905.3	19681	19065	16746	16410
1661	P62258	YWHAE	AAFDDAIAELDTLSEESYK	19	Unmodified	_AAFDDAIAELDTLSEESYK_		0	0	4	2	0	0	1102	0	9191.1	4287.4	8008.1	6938.4	6823.5	6421.3
1662	P62258	YWHAE	AAFDDAIAELDTLSEESYK	19	Unmodified	_AAFDDAIAELDTLSEESYK_		0	0	4	2	42033	31708	35554	12558	588650	300940	586430	451730	423560	402260
1663	P62258	YWHAE	AAFDDAIAELDTLSEESYK	19	Unmodified	_AAFDDAIAELDTLSEESYK_		0	0	4	2	3723.6	4450.1	3678.4	5874.7	87630	47607	80511	61591	52752	60350
1664	P62258	YWHAE	AAFDDAIAELDTLSEESYK	19	Unmodified	_AAFDDAIAELDTLSEESYK_		0	0	4	2	0	3217.5	0	2956.1	51951	18416	46950	36796	38212	26471
1665	P62258	YWHAE	AAFDDAIAELDTLSEESYK	19	Unmodified	_AAFDDAIAELDTLSEESYK_		0	0	4	2	0	0	1720.3	756.31	15043	6163.1	10606	7583.6	10014	7329.9
1666	P62258	YWHAE	AAFDDAIAELDTLSEESYK	19	Unmodified	_AAFDDAIAELDTLSEESYK_		0	0	4	3	2636.3	3125	3727.2	1690.3	40781	17676	33436	27878	29132	26825
1667	P62258	YWHAE	AAFDDAIAELDTLSEESYK	19	Unmodified	_AAFDDAIAELDTLSEESYK_		0	0	4	3	2914.3	1618.8	2361.9	1373.9	47855	21867	39390	33191	33446	34973
1668	P62258	YWHAE	AAFDDAIAELDTLSEESYK	19	Unmodified	_AAFDDAIAELDTLSEESYK_		0	0	4	3	2323.5	1923.9	2995.1	1041.4	45157	23024	41769	31590	29062	27556
1669	P62258	YWHAE	AAFDDAIAELDTLSEESYK	19	Unmodified	_AAFDDAIAELDTLSEESYK_		0	0	4	3	0	0	897.97	545.82	9405.3	4636.1	10670	6512.5	6352.2	4546.4
1670	P62258	YWHAE	AAFDDAIAELDTLSEESYK	19	Unmodified	_AAFDDAIAELDTLSEESYK_		0	0	4	3
1671	P62258	YWHAE	AAFDDAIAELDTLSEESYK	19	Unmodified	_AAFDDAIAELDTLSEESYK_		0	0	4	4	14653	15558	19873	11632	323000	130300	256050	241620	227530	206430
1672	P62258	YWHAE	AAFDDAIAELDTLSEESYK	19	Unmodified	_AAFDDAIAELDTLSEESYK_		0	0	4	4	0	0	0	0	16933	5807.5	14299	12299	11867	8901.1
1673	P62258	YWHAE	AAFDDAIAELDTLSEESYK	19	Unmodified	_AAFDDAIAELDTLSEESYK_		0	0	4	4	3196	3476.8	3567.1	1982	41066	21169	37886	23857	26855	25532
1674	P62258	YWHAE	AAFDDAIAELDTLSEESYK	19	Unmodified	_AAFDDAIAELDTLSEESYK_		0	0	4	4	1150.6	870.88	0	0	9052.8	3125.1	8172.6	5695.9	6481.4	2971.8
1675	P62258	YWHAE	AAFDDAIAELDTLSEESYK	19	Unmodified	_AAFDDAIAELDTLSEESYK_		0	0	4	5	9038.1	9421.4	12834	7218.9	198580	78741	176490	128580	128340	134960
1676	P62258	YWHAE	AAFDDAIAELDTLSEESYK	19	Unmodified	_AAFDDAIAELDTLSEESYK_		0	0	4	5	1383.3	1844.9	2443.5	2872.8	34208	15253	32140	21207	22217	21070
1677	P62258	YWHAE	AAFDDAIAELDTLSEESYK	19	Unmodified	_AAFDDAIAELDTLSEESYK_		0	0	4	6	2171.3	3233.4	7258.5	2802.4	84994	31723	65327	53479	47915	41241
1678	P62258	YWHAE	AAFDDAIAELDTLSEESYK	19	Unmodified	_AAFDDAIAELDTLSEESYK_		0	0	4	7	958.85	1333.9	2232.4	0	18023	6903.5	15179	12287	7290.6	9601.8
1679	Q86VP6	CAND1	AAFECMYTLLDSCLDR	16	Unmodified	_AAFECMYTLLDSCLDR_		0	0	4	1	2288.6	1016.2	1620.1	2540.9	13521	5378.7	10419	6893.2	5037.3	5528.4
1680	Q86VP6	CAND1	AAFECMYTLLDSCLDR	16	Unmodified	_AAFECMYTLLDSCLDR_		0	0	4	2	2227.3	3431.5	4165.9	3098.7	24677	11504	23885	15701	13973	13493
1681	Q86VP6	CAND1	AAFECMYTLLDSCLDR	16	Unmodified	_AAFECMYTLLDSCLDR_		0	0	4	3	2015.1	0	1293	0	12491	5373.3	12997	8194.5	9806.5	7447.6
1682	Q86VP6	CAND1	AAFECMYTLLDSCLDR	16	Unmodified	_AAFECMYTLLDSCLDR_		0	0	4	4	1438	1361.7	1334.8	961.87	9589.2	5318.5	11744	6095.2	6335.4	5463.6
1683	P50416	CPT1A	AAFFVTLDETEEGYR	15	Unmodified	_AAFFVTLDETEEGYR_		0	0	1	6
1684	P50416	CPT1A	AAFFVTLDETEEGYR	15	Unmodified	_AAFFVTLDETEEGYR_		0	0	4	2	10976	15308	17999	9801.3	112170	46059	89446	48660	43847	48500
1685	P50416	CPT1A	AAFFVTLDETEEGYR	15	Unmodified	_AAFFVTLDETEEGYR_		0	0	4	3	15335	16455	16905	8733.4	120860	53082	110910	60343	55435	51356
1686	P50416	CPT1A	AAFFVTLDETEEGYR	15	Unmodified	_AAFFVTLDETEEGYR_		0	0	4	3	8348.8	10411	10656	6729.7	33334	16227	27236	18281	14708	20003
1687	P50416	CPT1A	AAFFVTLDETEEGYR	15	Unmodified	_AAFFVTLDETEEGYR_		0	0	4	4
1688	O00273	DFFA	AAFGEEVDAVDTGISR	16	Unmodified	_AAFGEEVDAVDTGISR_		0	0	1	2
1689	O00273	DFFA	AAFGEEVDAVDTGISR	16	Unmodified	_AAFGEEVDAVDTGISR_		0	0	1	3	17137	19671	22735	15751	57017	50084	59795	56369	60898	22957
1690	O00273	DFFA	AAFGEEVDAVDTGISR	16	Unmodified	_AAFGEEVDAVDTGISR_		0	0	2	2	8338.2	10483	10537	6323.8	24368	12367	12227	25444	10984	6428.9
1691	O00273	DFFA	AAFGEEVDAVDTGISR	16	Unmodified	_AAFGEEVDAVDTGISR_		0	0	2	3
1692	O00273	DFFA	AAFGEEVDAVDTGISR	16	Unmodified	_AAFGEEVDAVDTGISR_		0	0	4	1	6943	4200.8	6367.4	3994.6	77929	36055	66541	29934	21230	26083
1693	O00273	DFFA	AAFGEEVDAVDTGISR	16	Unmodified	_AAFGEEVDAVDTGISR_		0	0	4	2	3954.6	4101.8	6920	2758.6	67292	32258	59352	22422	22013	22848
1694	P35908	KRT2	AAFGGSGGR	9	Unmodified	_AAFGGSGGR_		0	0	3	5	53261	50265	52190	46837	173660	138540	154890	114300	68707	152600
1695	P35908	KRT2	AAFGGSGGR	9	Unmodified	_AAFGGSGGR_		0	0	4	3
1696	P35908	KRT2	AAFGGSGGR	9	Unmodified	_AAFGGSGGR_		0	0	4	4	16546	12857	17815	7598.9	500900	222660	458290	194010	168950	165490
1697	Q9UQ35	SRRM2	AAFGISDSYVDGSSFDPQR	19	Unmodified	_AAFGISDSYVDGSSFDPQR_		0	0	2	4	341960	349010	359990	338500	392090	285860	238650	399600	219010	176010
1698	Q9UQ35	SRRM2	AAFGISDSYVDGSSFDPQR	19	Unmodified	_AAFGISDSYVDGSSFDPQR_		0	0	4	2
1699	P31040	SDHA	AAFGLSEAGFNTACVTK	17	Unmodified	_AAFGLSEAGFNTACVTK_		0	0	1	5	22965	25067	29802	23880	46246	42922	29739	62493	41363	42359
1700	P31040	SDHA	AAFGLSEAGFNTACVTK	17	Unmodified	_AAFGLSEAGFNTACVTK_		0	0	1	6	34448	33468	36253	34631	50292	58508	38751	74412	49699	50503
1701	P31040	SDHA	AAFGLSEAGFNTACVTK	17	Unmodified	_AAFGLSEAGFNTACVTK_		0	0	2	5	38062	32982	36488	34647	62744	35941	40123	170450	51258	42464
1702	P31040	SDHA	AAFGLSEAGFNTACVTK	17	Unmodified	_AAFGLSEAGFNTACVTK_		0	0	2	6	44713	43065	39564	42355	69574	54376	53494	171100	60401	39187
1703	P31040	SDHA	AAFGLSEAGFNTACVTK	17	Unmodified	_AAFGLSEAGFNTACVTK_		0	0	2	6
1704	P31040	SDHA	AAFGLSEAGFNTACVTK	17	Unmodified	_AAFGLSEAGFNTACVTK_		0	0	3	5
1705	P31040	SDHA	AAFGLSEAGFNTACVTK	17	Unmodified	_AAFGLSEAGFNTACVTK_		0	0	3	6	31298	32991	36118	33012	39163	19887	27691	24497	21937	37142
1706	P31040	SDHA	AAFGLSEAGFNTACVTK	17	Unmodified	_AAFGLSEAGFNTACVTK_		0	0	4	4	12000	10900	10453	11302	105560	38267	98149	52153	50604	43547
1707	Q08380	LGALS3BP	AAFGQGSGPIMLDEVQCTGTEASLADCK	28	Unmodified	_AAFGQGSGPIMLDEVQCTGTEASLADCK_		0	0	1	2	2596.7	1591.7	2126.9	2353.4	1192.6	5128.6	1886.3	2730.3	2672.7	1390.7
1708	Q08380	LGALS3BP	AAFGQGSGPIMLDEVQCTGTEASLADCK	28	Unmodified	_AAFGQGSGPIMLDEVQCTGTEASLADCK_		0	0	1	3	6631.5	10469	7566.7	7862	8971.8	19867	12396	16309	9234.7	4749.4
1709	Q08380	LGALS3BP	AAFGQGSGPIMLDEVQCTGTEASLADCK	28	Unmodified	_AAFGQGSGPIMLDEVQCTGTEASLADCK_		0	0	1	3	4640.4	4280.2	4290	6505.3	10820	11010	8111.4	9437.3	6650.8	6862.1
1710	Q08380	LGALS3BP	AAFGQGSGPIMLDEVQCTGTEASLADCK	28	Unmodified	_AAFGQGSGPIMLDEVQCTGTEASLADCK_		0	0	1	4	18679	21892	16025	21076	30969	60691	34127	31844	29580	13877
1711	Q08380	LGALS3BP	AAFGQGSGPIMLDEVQCTGTEASLADCK	28	Unmodified	_AAFGQGSGPIMLDEVQCTGTEASLADCK_		0	0	1	4	9029.7	6409.4	9901.5	10361	6400.1	22032	15212	18860	11399	5350.6
1712	Q08380	LGALS3BP	AAFGQGSGPIMLDEVQCTGTEASLADCK	28	Unmodified	_AAFGQGSGPIMLDEVQCTGTEASLADCK_		0	0	1	5	8021.2	5866	0	7781.4	6128.3	23411	12588	15122	11216	6716.2
1713	Q08380	LGALS3BP	AAFGQGSGPIMLDEVQCTGTEASLADCK	28	Unmodified	_AAFGQGSGPIMLDEVQCTGTEASLADCK_		0	0	1	5	2479.3	3752.6	5586.9	3469.3	8725.2	8821.9	9907.7	9911.6	7042.5	7506.6
1714	Q08380	LGALS3BP	AAFGQGSGPIMLDEVQCTGTEASLADCK	28	Unmodified	_AAFGQGSGPIMLDEVQCTGTEASLADCK_		0	0	2	2	1849.9	1230.6	925.16	1354.2	4543.5	2042	0	1917.9	1663.4	0
1715	Q08380	LGALS3BP	AAFGQGSGPIMLDEVQCTGTEASLADCK	28	Unmodified	_AAFGQGSGPIMLDEVQCTGTEASLADCK_		0	0	2	2	1416.4	1824.5	1930.3	2085.1	7385	2065.1	3501.5	4821.5	1095.2	0
1716	Q08380	LGALS3BP	AAFGQGSGPIMLDEVQCTGTEASLADCK	28	Unmodified	_AAFGQGSGPIMLDEVQCTGTEASLADCK_		0	0	2	3	7887.7	8209.7	10337	8384.5	26032	10523	8644.3	12964	6699.6	4077
1717	Q08380	LGALS3BP	AAFGQGSGPIMLDEVQCTGTEASLADCK	28	Unmodified	_AAFGQGSGPIMLDEVQCTGTEASLADCK_		0	0	2	3	13718	10769	12239	16318	44709	23805	15132	22752	12867	9340.8
1718	Q08380	LGALS3BP	AAFGQGSGPIMLDEVQCTGTEASLADCK	28	Unmodified	_AAFGQGSGPIMLDEVQCTGTEASLADCK_		0	0	2	4	5445.9	6746.2	7223	4858.1	15763	7280.7	6045	6669.5	7427.5	3791.7
1719	Q08380	LGALS3BP	AAFGQGSGPIMLDEVQCTGTEASLADCK	28	Unmodified	_AAFGQGSGPIMLDEVQCTGTEASLADCK_		0	0	2	4	11486	8582.4	8586.4	6509.6	23076	11524	11654	17075	6265.6	5694
1720	Q08380	LGALS3BP	AAFGQGSGPIMLDEVQCTGTEASLADCK	28	Unmodified	_AAFGQGSGPIMLDEVQCTGTEASLADCK_		0	0	2	5	5567	4051.6	5656.8	4960.1	13689	4701	4039.3	5940.4	1976.8	2399.5
1721	Q08380	LGALS3BP	AAFGQGSGPIMLDEVQCTGTEASLADCK	28	Unmodified	_AAFGQGSGPIMLDEVQCTGTEASLADCK_		0	0	2	5	8016.6	9983.4	11002	6699.1	25814	10072	11235	15921	7998.1	6001.5
1722	Q08380	LGALS3BP	AAFGQGSGPIMLDEVQCTGTEASLADCK	28	Unmodified	_AAFGQGSGPIMLDEVQCTGTEASLADCK_		0	0	3	2	0	0	1853.1	1226	1036.7	0	2274	1280.3	1007.9	913.37
1723	Q08380	LGALS3BP	AAFGQGSGPIMLDEVQCTGTEASLADCK	28	Unmodified	_AAFGQGSGPIMLDEVQCTGTEASLADCK_		0	0	3	3	10774	12787	11232	10197	11638	4013	11430	10356	6778.1	17653
1724	Q08380	LGALS3BP	AAFGQGSGPIMLDEVQCTGTEASLADCK	28	Unmodified	_AAFGQGSGPIMLDEVQCTGTEASLADCK_		0	0	3	3	26393	19397	22153	18379	29593	8173.9	22515	20891	14327	28476
1725	Q08380	LGALS3BP	AAFGQGSGPIMLDEVQCTGTEASLADCK	28	Unmodified	_AAFGQGSGPIMLDEVQCTGTEASLADCK_		0	0	3	4	9443.8	10806	11014	0	9691.2	2020.7	6954.5	8491.7	4178.5	12424
1726	Q08380	LGALS3BP	AAFGQGSGPIMLDEVQCTGTEASLADCK	28	Unmodified	_AAFGQGSGPIMLDEVQCTGTEASLADCK_		0	0	3	4	13586	10212	13642	14011	14877	2067.9	9928.9	16366	7490.7	18454
1727	Q08380	LGALS3BP	AAFGQGSGPIMLDEVQCTGTEASLADCK	28	Unmodified	_AAFGQGSGPIMLDEVQCTGTEASLADCK_		0	0	3	5	3295.3	3146.9	2648.2	3197.7	2697.2	632.41	2856.1	3111.3	1807.6	4553.8
1728	Q08380	LGALS3BP	AAFGQGSGPIMLDEVQCTGTEASLADCK	28	Unmodified	_AAFGQGSGPIMLDEVQCTGTEASLADCK_		0	0	3	5	8189.3	5598.4	6234.6	5429.8	9965.9	2367.2	8981.6	6704.6	3512	8285.1
1729	Q08380	LGALS3BP	AAFGQGSGPIMLDEVQCTGTEASLADCK	28	Unmodified	_AAFGQGSGPIMLDEVQCTGTEASLADCK_		0	0	4	1	18068	9687.1	16930	12216	137970	57443	119220	33402	64920	54323
1730	Q08380	LGALS3BP	AAFGQGSGPIMLDEVQCTGTEASLADCK	28	Unmodified	_AAFGQGSGPIMLDEVQCTGTEASLADCK_		0	0	4	1	1457.9	1354.1	1529.8	1720.6	18035	10468	20257	6989.7	10249	6669
1731	Q08380	LGALS3BP	AAFGQGSGPIMLDEVQCTGTEASLADCK	28	Unmodified	_AAFGQGSGPIMLDEVQCTGTEASLADCK_		0	0	4	2	5366.1	7243.6	9112.9	5465.2	54241	26014	65514	12004	27782	22277
1732	Q08380	LGALS3BP	AAFGQGSGPIMLDEVQCTGTEASLADCK	28	Unmodified	_AAFGQGSGPIMLDEVQCTGTEASLADCK_		0	0	4	2	6712.1	9367.5	10424	8040.5	126750	73664	131730	37118	58249	45074
1733	Q08380	LGALS3BP	AAFGQGSGPIMLDEVQCTGTEASLADCK	28	Unmodified	_AAFGQGSGPIMLDEVQCTGTEASLADCK_		0	0	4	3	3735.6	4150.6	4256.5	2251.8	31170	12639	35409	7158.1	13882	9284.3
1734	Q08380	LGALS3BP	AAFGQGSGPIMLDEVQCTGTEASLADCK	28	Unmodified	_AAFGQGSGPIMLDEVQCTGTEASLADCK_		0	0	4	3	9456.1	10757	13516	10902	124760	44509	113000	52902	59210	66341
1735	Q08380	LGALS3BP	AAFGQGSGPIMLDEVQCTGTEASLADCK	28	Oxidation (M)	_AAFGQGSGPIM(ox)LDEVQCTGTEASLADCK_	AAFGQGSGPIM(1)LDEVQCTGTEASLADCK	0	1	4	3	2856.1	3817.4	4610.2	1117.8	59063	22613	47379	27586	17448	18767
1736	Q9HC52	CBX8	AAFLEAK	7	Unmodified	_AAFLEAK_		0	0	1	6	300630	326690	350910	306470	432290	321440	349110	390770	245420	240240
1737	Q9HC52	CBX8	AAFLEAK	7	Unmodified	_AAFLEAK_		0	0	2	6	251920	260320	291250	250100	410220	170520	235430	359460	129000	117890
1738	Q9HC52	CBX8	AAFLEAK	7	Unmodified	_AAFLEAK_		0	0	4	5	63091	63010	70568	53935	524180	206950	450450	216250	187520	192380
1739	P04406	GAPDH	AAFNSGK	7	Unmodified	_AAFNSGK_		0	0	1	1	20881	21978	19900	19732	147870	117110	121130	134090	95098	81861
1740	P04406	GAPDH	AAFNSGK	7	Unmodified	_AAFNSGK_		0	0	1	2	20039	23194	27952	19877	296450	223610	250170	273980	183660	131600
1741	P04406	GAPDH	AAFNSGK	7	Unmodified	_AAFNSGK_		0	0	1	3	108650	105550	127070	88905	1052200	769050	994880	999680	666880	519750
1742	P04406	GAPDH	AAFNSGK	7	Unmodified	_AAFNSGK_		0	0	1	4	207390	217530	229320	191080	2380200	1801100	2197100	2302400	1532700	1202600
1743	P04406	GAPDH	AAFNSGK	7	Unmodified	_AAFNSGK_		0	0	1	4	13176	15511	14845	12939	82959	65947	79616	75920	55223	50745
1744	P04406	GAPDH	AAFNSGK	7	Unmodified	_AAFNSGK_		0	0	1	5	502070	465190	447700	301960	6325800	4598800	5154700	5252700	4010300	3379200
1745	P04406	GAPDH	AAFNSGK	7	Unmodified	_AAFNSGK_		0	0	1	5	12494	16817	15131	13234	113710	92232	98846	109060	70450	54121
1746	P04406	GAPDH	AAFNSGK	7	Unmodified	_AAFNSGK_		0	0	1	6	26570	25183	32137	18294	207770	158490	181890	187730	147370	103940
1747	P04406	GAPDH	AAFNSGK	7	Unmodified	_AAFNSGK_		0	0	1	6	837480	901540	1053100	789540	16415000	11284000	13922000	14243000	9743900	7440800
1748	P04406	GAPDH	AAFNSGK	7	Unmodified	_AAFNSGK_		0	0	2	2	17735	18595	19623	12072	186500	91910	107560	152060	43413	52378
1749	P04406	GAPDH	AAFNSGK	7	Unmodified	_AAFNSGK_		0	0	2	3	124300	128140	114190	113250	1171300	499190	667100	850340	245810	270770
1750	P04406	GAPDH	AAFNSGK	7	Unmodified	_AAFNSGK_		0	0	2	4	203010	198460	210270	167330	1917000	836890	1101500	1406500	384240	452790
1751	P04406	GAPDH	AAFNSGK	7	Unmodified	_AAFNSGK_		0	0	2	4	13639	12022	15620	11604	135390	56671	71933	100070	23720	34224
1752	P04406	GAPDH	AAFNSGK	7	Unmodified	_AAFNSGK_		0	0	2	5	589780	592450	657840	455790	8536600	3396600	4416600	5944600	1846900	2177700
1753	P04406	GAPDH	AAFNSGK	7	Unmodified	_AAFNSGK_		0	0	2	5	15296	14738	21302	15526	151320	70618	85270	134710	39231	36994
1754	P04406	GAPDH	AAFNSGK	7	Unmodified	_AAFNSGK_		0	0	2	6	936410	1067000	1124200	773480	16819000	6686100	8925800	11149000	3487000	3890800
1755	P04406	GAPDH	AAFNSGK	7	Unmodified	_AAFNSGK_		0	0	3	2	34852	38311	42445	34363	235970	81324	216830	187870	93036	185820
1756	P04406	GAPDH	AAFNSGK	7	Unmodified	_AAFNSGK_		0	0	3	3	159310	150940	160170	121700	943280	321920	926290	782720	376250	773360
1757	P04406	GAPDH	AAFNSGK	7	Unmodified	_AAFNSGK_		0	0	3	4	255170	256930	285030	210460	1576100	534430	1539200	1327100	610730	1169100
1758	P04406	GAPDH	AAFNSGK	7	Unmodified	_AAFNSGK_		0	0	3	4	14288	14362	16202	14025	107150	43388	89728	76299	34936	72543
1759	P04406	GAPDH	AAFNSGK	7	Unmodified	_AAFNSGK_		0	0	3	5	155740	163050	177830	141050	838760	263940	795030	693490	312650	646090
1760	P04406	GAPDH	AAFNSGK	7	Unmodified	_AAFNSGK_		0	0	3	5	20410	18332	21438	17026	134390	58011	126260	102440	53199	94020
1761	P04406	GAPDH	AAFNSGK	7	Unmodified	_AAFNSGK_		0	0	3	6	312020	281060	341030	198740	3041200	1357600	3126700	2244000	1021600	2303500
1762	P04406	GAPDH	AAFNSGK	7	Unmodified	_AAFNSGK_		0	0	3	6	30227	27855	29568	24512	174130	75357	153970	130040	72046	132210
1763	P04406	GAPDH	AAFNSGK	7	Unmodified	_AAFNSGK_		0	0	4	1	129790	136220	111930	33820	6369700	3120800	7414100	2411600	2095600	2104300
1764	P04406	GAPDH	AAFNSGK	7	Unmodified	_AAFNSGK_		0	0	4	1	5981.5	6173.9	8416.7	0	301080	134780	316770	110570	90831	92299
1765	P04406	GAPDH	AAFNSGK	7	Unmodified	_AAFNSGK_		0	0	4	2	61680	66802	70805	28654	1841200	759200	2052600	727060	635890	625300
1766	P04406	GAPDH	AAFNSGK	7	Unmodified	_AAFNSGK_		0	0	4	2	9480.4	6252.6	12636	0	372190	177630	414130	141770	112320	111800
1767	P04406	GAPDH	AAFNSGK	7	Unmodified	_AAFNSGK_		0	0	4	3	73922	64034	75620	32215	2183000	932260	2518600	855480	745780	709040
1768	P04406	GAPDH	AAFNSGK	7	Unmodified	_AAFNSGK_		0	0	4	3	4664.7	6870.7	9974.1	1951.6	321880	144540	335610	115420	94697	98110
1769	P04406	GAPDH	AAFNSGK	7	Unmodified	_AAFNSGK_		0	0	4	4	405390	525460	545680	0	34591000	18572000	39871000	13729000	11904000	12554000
1770	P04406	GAPDH	AAFNSGK	7	Unmodified	_AAFNSGK_		0	0	4	4	7894	11461	12648	7317.8	626390	0	851650	7867	203500	226040
1771	P04406	GAPDH	AAFNSGK	7	Unmodified	_AAFNSGK_		0	0	4	5
1772	P04406	GAPDH	AAFNSGK	7	Unmodified	_AAFNSGK_		0	0	4	5	261330	319010	446770	0	23177000	12095000	24901000	8560200	7326700	7764800
1773	P04406	GAPDH	AAFNSGK	7	Unmodified	_AAFNSGK_		0	0	4	6	197790	216230	227670	0	17764000	7235300	17730000	6420700	6379300	5415800
1774	P05091	ALDH2	AAFQLGSPWR	10	Unmodified	_AAFQLGSPWR_		0	0	1	5	37795	35730	38950	35980	74120	85656	45933	75876	58996	44929
1775	P05091	ALDH2	AAFQLGSPWR	10	Unmodified	_AAFQLGSPWR_		0	0	1	7	43432	59533	54816	53005	131150	157310	79320	142500	105210	73966
1776	P05091	ALDH2	AAFQLGSPWR	10	Unmodified	_AAFQLGSPWR_		0	0	2	6	105830	133280	95426	103130	215690	115360	102000	230020	96329	92133
1777	P05091	ALDH2	AAFQLGSPWR	10	Unmodified	_AAFQLGSPWR_		0	0	3	6	87365	93249	90486	90751	132080	43153	114750	113910	44593	168570
1778	P05091	ALDH2	AAFQLGSPWR	10	Unmodified	_AAFQLGSPWR_		0	0	3	7	65012	70902	65534	69197	105040	47270	90354	73937	44158	123320
1779	P05091	ALDH2	AAFQLGSPWR	10	Unmodified	_AAFQLGSPWR_		0	0	4	3	17080	15314	19313	14246	153690	67864	190130	95093	89445	100900
1780	P05091	ALDH2	AAFQLGSPWR	10	Unmodified	_AAFQLGSPWR_		0	0	4	4	16223	12179	11651	12690	121090	50534	167570	70223	73911	79291
1781	P05091	ALDH2	AAFQLGSPWR	10	Unmodified	_AAFQLGSPWR_		0	0	4	5	10156	12099	14597	9254.1	157320	65379	242250	112590	111560	153040
1782	Q86XP3	DDX42	AAFQSQYK	8	Unmodified	_AAFQSQYK_		0	0	1	5	49139	2165.9	50741	51046	78907	63782	89723	80339	58671	34413
1783	Q86XP3	DDX42	AAFQSQYK	8	Unmodified	_AAFQSQYK_		0	0	2	5
1784	Q86XP3	DDX42	AAFQSQYK	8	Unmodified	_AAFQSQYK_		0	0	3	5
1785	Q86XP3	DDX42	AAFQSQYK	8	Unmodified	_AAFQSQYK_		0	0	4	3	40267	45677	48627	29184	391280	158600	351690	116680	130080	130360
1786	Q86XP3	DDX42	AAFQSQYK	8	Unmodified	_AAFQSQYK_		0	0	4	4	43968	35094	45566	33188	310270	139170	272960	107570	99773	84521
1787	P30838	ALDH3A1	AAFSSGR	7	Unmodified	_AAFSSGR_		0	0	1	3	13168	15339	14608	11608	55203	274830	49331	117420	103520	36505
1788	P30838	ALDH3A1	AAFSSGR	7	Unmodified	_AAFSSGR_		0	0	1	4	24700	23864	25484	24799	93546	632390	79683	282080	223970	47692
1789	P30838	ALDH3A1	AAFSSGR	7	Unmodified	_AAFSSGR_		0	0	1	5	28158	39190	34561	25123	70072	2232400	79446	711190	700340	39416
1790	P30838	ALDH3A1	AAFSSGR	7	Unmodified	_AAFSSGR_		0	0	1	6	65638	64053	70430	59738	238800	1597000	213670	655290	594820	91460
1791	P30838	ALDH3A1	AAFSSGR	7	Unmodified	_AAFSSGR_		0	0	2	3	21928	21638	22525	15570	123130	137580	62886	175460	61455	114760
1792	P30838	ALDH3A1	AAFSSGR	7	Unmodified	_AAFSSGR_		0	0	2	4	29014	28156	34591	26787	214650	225740	106370	323100	111370	212800
1793	P30838	ALDH3A1	AAFSSGR	7	Unmodified	_AAFSSGR_		0	0	2	5	31862	30015	36658	26537	421400	592940	165560	728120	235610	609600
1794	P30838	ALDH3A1	AAFSSGR	7	Unmodified	_AAFSSGR_		0	0	2	6	47172	53524	56359	47792	357710	396180	166450	520880	166000	357290
1795	P30838	ALDH3A1	AAFSSGR	7	Unmodified	_AAFSSGR_		0	0	3	4	36153	31197	34091	32217	81624	45673	108360	64044	101470	223440
1796	P30838	ALDH3A1	AAFSSGR	7	Unmodified	_AAFSSGR_		0	0	3	5	39699	40513	37101	36130	102510	79545	270050	78518	370720	879000
1797	P30838	ALDH3A1	AAFSSGR	7	Unmodified	_AAFSSGR_		0	0	3	6
1798	P30838	ALDH3A1	AAFSSGR	7	Unmodified	_AAFSSGR_		0	0	4	1	10648	9962.4	11630	2711.5	416080	133670	417600	135600	273550	151310
1799	P30838	ALDH3A1	AAFSSGR	7	Unmodified	_AAFSSGR_		0	0	4	2	13209	17544	14766	0	775260	197060	891410	215110	672570	314930
1800	P30838	ALDH3A1	AAFSSGR	7	Unmodified	_AAFSSGR_		0	0	4	3	19481	23557	23543	9705.7	882040	254240	1187000	249910	832700	381210
1801	P30838	ALDH3A1	AAFSSGR	7	Unmodified	_AAFSSGR_		0	0	4	4	19775	23667	25135	0	1137300	243430	1706500	261850	1371200	525380
1802	P30838	ALDH3A1	AAFSSGR	7	Unmodified	_AAFSSGR_		0	0	4	5	19675	25276	30594	8999.1	647620	177400	899810	179750	662060	286110
1803	Q96CT7	CCDC124	AAFTAFEEAQLPR	13	Unmodified	_AAFTAFEEAQLPR_		0	0	1	3
1804	Q96CT7	CCDC124	AAFTAFEEAQLPR	13	Unmodified	_AAFTAFEEAQLPR_		0	0	1	4	17407	0	18056	20546	55569	60390	43054	62369	40180	43382
1805	Q96CT7	CCDC124	AAFTAFEEAQLPR	13	Unmodified	_AAFTAFEEAQLPR_		0	0	1	4	6051.1	10722	9377	11754	15011	15347	12071	15990	10666	7912.4
1806	Q96CT7	CCDC124	AAFTAFEEAQLPR	13	Unmodified	_AAFTAFEEAQLPR_		0	0	1	5	24260	30187	27017	20594	50554	51128	41749	58462	37996	34216
1807	Q96CT7	CCDC124	AAFTAFEEAQLPR	13	Unmodified	_AAFTAFEEAQLPR_		0	0	1	5	19028	18910	18580	16862	36449	34633	33117	35331	28476	16615
1808	Q96CT7	CCDC124	AAFTAFEEAQLPR	13	Unmodified	_AAFTAFEEAQLPR_		0	0	2	3	12976	14953	12816	12022	35196	21892	18640	42683	19961	13784
1809	Q96CT7	CCDC124	AAFTAFEEAQLPR	13	Unmodified	_AAFTAFEEAQLPR_		0	0	2	4	15416	18575	18303	17478	51745	24817	28083	45193	19959	15242
1810	Q96CT7	CCDC124	AAFTAFEEAQLPR	13	Unmodified	_AAFTAFEEAQLPR_		0	0	2	4	10360	10487	9990.2	10655	25430	12113	11287	22688	9763.7	7049.3
1811	Q96CT7	CCDC124	AAFTAFEEAQLPR	13	Unmodified	_AAFTAFEEAQLPR_		0	0	2	5	22199	0	25054	20432	55428	26523	27456	39575	19248	21066
1812	Q96CT7	CCDC124	AAFTAFEEAQLPR	13	Unmodified	_AAFTAFEEAQLPR_		0	0	2	5	13365	14633	11482	11697	24799	14473	14432	23739	9433.1	7591
1813	Q96CT7	CCDC124	AAFTAFEEAQLPR	13	Unmodified	_AAFTAFEEAQLPR_		0	0	2	6	49616	53068	50769	45570	97877	45517	55436	108550	35312	45309
1814	Q96CT7	CCDC124	AAFTAFEEAQLPR	13	Unmodified	_AAFTAFEEAQLPR_		0	0	3	4	19645	15154	17492	19024	37704	13530	19653	25354	12810	27771
1815	Q96CT7	CCDC124	AAFTAFEEAQLPR	13	Unmodified	_AAFTAFEEAQLPR_		0	0	3	5	17860	19574	20748	18950	42416	20886	25431	23805	11597	29615
1816	P02768	ALB	AAFTECCQAADK	12	Unmodified	_AAFTECCQAADK_		0	0	1	1	0	1629.4	1832.8	421.96	27337	45735	13349	29411	22203	19315
1817	P02768	ALB	AAFTECCQAADK	12	Unmodified	_AAFTECCQAADK_		0	0	1	1	7793.8	9382.4	7256.6	8220.5	63924	97636	33911	67692	64073	48717
1818	P02768	ALB	AAFTECCQAADK	12	Unmodified	_AAFTECCQAADK_		0	0	1	2	8267.7	8644.2	10526	8536.4	134540	214160	72544	134760	117810	109720
1819	P02768	ALB	AAFTECCQAADK	12	Unmodified	_AAFTECCQAADK_		0	0	1	2	0	1526	1399.4	0	72175	113770	29166	59719	53086	45690
1820	P02768	ALB	AAFTECCQAADK	12	Unmodified	_AAFTECCQAADK_		0	0	1	3	0	0	37542	11841	1661100	2809600	747070	1446100	1450900	1297900
1821	P02768	ALB	AAFTECCQAADK	12	Unmodified	_AAFTECCQAADK_		0	0	1	3	2615.6	2686	6818.1	6588.2	256630	397710	108350	224810	195650	159830
1822	P02768	ALB	AAFTECCQAADK	12	Unmodified	_AAFTECCQAADK_		0	0	1	3
1823	P02768	ALB	AAFTECCQAADK	12	Unmodified	_AAFTECCQAADK_		0	0	1	4	0	0	4870.5	3484.6	745010	1328500	312860	613040	628350	556100
1824	P02768	ALB	AAFTECCQAADK	12	Unmodified	_AAFTECCQAADK_		0	0	1	4	48956	54236	61972	70181	1393800	2119600	698720	1428100	1157800	990290
1825	P02768	ALB	AAFTECCQAADK	12	Unmodified	_AAFTECCQAADK_		0	0	1	4
1826	P02768	ALB	AAFTECCQAADK	12	Unmodified	_AAFTECCQAADK_		0	0	1	4
1827	P02768	ALB	AAFTECCQAADK	12	Unmodified	_AAFTECCQAADK_		0	0	1	5	0	5418.3	4898.3	6500.6	707340	1199100	291540	600960	597840	520860
1828	P02768	ALB	AAFTECCQAADK	12	Unmodified	_AAFTECCQAADK_		0	0	1	5	48238	40440	104560	118390	1803700	2822500	771300	1596200	1457100	1165400
1829	P02768	ALB	AAFTECCQAADK	12	Unmodified	_AAFTECCQAADK_		0	0	1	5
1830	P02768	ALB	AAFTECCQAADK	12	Unmodified	_AAFTECCQAADK_		0	0	1	6	87158	66164	87790	87882	460280	729950	320950	505570	404550	327390
1831	P02768	ALB	AAFTECCQAADK	12	Unmodified	_AAFTECCQAADK_		0	0	1	6	2388.1	5030.8	7233.5	4031	140930	235240	68055	133600	116810	105100
1832	P02768	ALB	AAFTECCQAADK	12	Unmodified	_AAFTECCQAADK_		0	0	1	7	20425	25897	26957	27282	94643	107360	65774	100570	82202	67677
1833	P02768	ALB	AAFTECCQAADK	12	Unmodified	_AAFTECCQAADK_		0	0	1	7
1834	P02768	ALB	AAFTECCQAADK	12	Unmodified	_AAFTECCQAADK_		0	0	2	1	0	1618.5	1208.6	531.01	16639	23738	7758.6	21506	8801.6	3866.1
1835	P02768	ALB	AAFTECCQAADK	12	Unmodified	_AAFTECCQAADK_		0	0	2	1	2025.4	2695.5	3709.8	4050.4	74052	136260	37633	105090	46050	21981
1836	P02768	ALB	AAFTECCQAADK	12	Unmodified	_AAFTECCQAADK_		0	0	2	2	0	0	0	2265.9	36994	70914	18089	48096	22929	11319
1837	P02768	ALB	AAFTECCQAADK	12	Unmodified	_AAFTECCQAADK_		0	0	2	2	6426.1	8706.8	0	11556	131140	224950	64697	151780	76073	39332
1838	P02768	ALB	AAFTECCQAADK	12	Unmodified	_AAFTECCQAADK_		0	0	2	3	0	6081	6562	10218	656100	1243300	266060	759180	395710	156320
1839	P02768	ALB	AAFTECCQAADK	12	Unmodified	_AAFTECCQAADK_		0	0	2	3	38894	69921	38203	38409	1302000	2441700	639910	1823000	867370	359400
1840	P02768	ALB	AAFTECCQAADK	12	Unmodified	_AAFTECCQAADK_		0	0	2	4	4547.2	0	10551	10871	910890	1710900	371910	1109100	556120	215140
1841	P02768	ALB	AAFTECCQAADK	12	Unmodified	_AAFTECCQAADK_		0	0	2	4	47644	67255	72908	113920	2721200	4444100	959260	3298100	1394300	748450
1842	P02768	ALB	AAFTECCQAADK	12	Unmodified	_AAFTECCQAADK_		0	0	2	4
1843	P02768	ALB	AAFTECCQAADK	12	Unmodified	_AAFTECCQAADK_		0	0	2	5	70494	53153	81132	58620	2020300	3738600	998080	2471400	1222700	619040
1844	P02768	ALB	AAFTECCQAADK	12	Unmodified	_AAFTECCQAADK_		0	0	2	5	0	0	5523.9	0	469880	852980	219830	571710	300450	129330
1845	P02768	ALB	AAFTECCQAADK	12	Unmodified	_AAFTECCQAADK_		0	0	2	6	6598.9	6972	4627.5	4675.2	80310	143620	44538	114140	52105	24805
1846	P02768	ALB	AAFTECCQAADK	12	Unmodified	_AAFTECCQAADK_		0	0	2	6	121680	128970	133610	114390	1405500	1857800	674020	1729100	710280	474210
1847	P02768	ALB	AAFTECCQAADK	12	Unmodified	_AAFTECCQAADK_		0	0	2	7	47627	42113	44553	42279	154390	159310	83101	174180	67848	61112
1848	P02768	ALB	AAFTECCQAADK	12	Unmodified	_AAFTECCQAADK_		0	0	3	1	3149.2	4918.9	6026.5	5071.4	70476	49034	45539	54464	46924	42082
1849	P02768	ALB	AAFTECCQAADK	12	Unmodified	_AAFTECCQAADK_		0	0	3	1	1894.3	0	1762.4	0	45774	35968	31219	36411	32119	24508
1850	P02768	ALB	AAFTECCQAADK	12	Unmodified	_AAFTECCQAADK_		0	0	3	2	12858	12399	14511	9312.8	197550	157520	147100	170030	150510	141150
1851	P02768	ALB	AAFTECCQAADK	12	Unmodified	_AAFTECCQAADK_		0	0	3	2	1228.9	1975.3	1798.5	0	145880	107840	110500	121080	108250	84428
1852	P02768	ALB	AAFTECCQAADK	12	Unmodified	_AAFTECCQAADK_		0	0	3	3	0	58257	32324	0	2737400	2165700	2028600	2302700	1928700	1819300
1853	P02768	ALB	AAFTECCQAADK	12	Unmodified	_AAFTECCQAADK_		0	0	3	3	0	0	11679	0	915180	736860	606810	685700	664700	594950
1854	P02768	ALB	AAFTECCQAADK	12	Unmodified	_AAFTECCQAADK_		0	0	3	4	0	0	315.86	0	1052700	819340	758830	855490	855090	669040
1855	P02768	ALB	AAFTECCQAADK	12	Unmodified	_AAFTECCQAADK_		0	0	3	4	0	79370	62353	77241	2293900	1924500	1645900	1953100	1785700	1766300
1856	P02768	ALB	AAFTECCQAADK	12	Unmodified	_AAFTECCQAADK_		0	0	3	4	2282.2	1631.4	3860.5	2307.1	29515	19064	21048	24663	21405	24120
1857	P02768	ALB	AAFTECCQAADK	12	Unmodified	_AAFTECCQAADK_		0	0	3	4	73115	73528	86239	77402	140690	77924	84352	93793	62080	97233
1858	P02768	ALB	AAFTECCQAADK	12	Unmodified	_AAFTECCQAADK_		0	0	3	4
1859	P02768	ALB	AAFTECCQAADK	12	Unmodified	_AAFTECCQAADK_		0	0	3	4
1860	P02768	ALB	AAFTECCQAADK	12	Unmodified	_AAFTECCQAADK_		0	0	3	5	0	0	1585.4	0	309590	247780	223420	286670	260840	213540
1861	P02768	ALB	AAFTECCQAADK	12	Unmodified	_AAFTECCQAADK_		0	0	3	5	55531	49294	60032	54082	355990	234370	292050	278920	214820	263610
1862	P02768	ALB	AAFTECCQAADK	12	Unmodified	_AAFTECCQAADK_		0	0	3	5
1863	P02768	ALB	AAFTECCQAADK	12	Unmodified	_AAFTECCQAADK_		0	0	3	6	11842	12163	14628	9419.3	73961	47921	59401	55071	49384	47300
1864	P02768	ALB	AAFTECCQAADK	12	Unmodified	_AAFTECCQAADK_		0	0	3	6	129740	129410	134720	101550	666100	485810	557770	577680	480640	479850
1865	P02768	ALB	AAFTECCQAADK	12	Unmodified	_AAFTECCQAADK_		0	0	3	7	47700	38615	38118	32450	135610	106680	113140	114220	74025	111310
1866	P02768	ALB	AAFTECCQAADK	12	Unmodified	_AAFTECCQAADK_		0	0	4	1	31642	26772	42169	30895	554260	0	385780	192240	210790	136640
1867	P02768	ALB	AAFTECCQAADK	12	Unmodified	_AAFTECCQAADK_		0	0	4	1	0	0	95654	0	15831000	4925800	5424100	3848700	5508900	1446900
1868	P02768	ALB	AAFTECCQAADK	12	Unmodified	_AAFTECCQAADK_		0	0	4	1	0	0	363080	0	31014000	11825000	13065000	9677400	12656000	3878400
1869	P02768	ALB	AAFTECCQAADK	12	Unmodified	_AAFTECCQAADK_		0	0	4	1
1870	P02768	ALB	AAFTECCQAADK	12	Unmodified	_AAFTECCQAADK_		0	0	4	1
1871	P02768	ALB	AAFTECCQAADK	12	Unmodified	_AAFTECCQAADK_		0	0	4	2	107130	103010	121420	82539	680630	266390	564390	235950	275600	171070
1872	P02768	ALB	AAFTECCQAADK	12	Unmodified	_AAFTECCQAADK_		0	0	4	2	0	0	227350	0	22530000	7171800	7506600	6051000	8368100	2303100
1873	P02768	ALB	AAFTECCQAADK	12	Unmodified	_AAFTECCQAADK_		0	0	4	2	0	0	220690	0	42984000	12751000	14816000	11892000	17064000	3786600
1874	P02768	ALB	AAFTECCQAADK	12	Unmodified	_AAFTECCQAADK_		0	0	4	2	1177.9	0	1124.8	0	95754	32197	42948	27354	34926	14409
1875	P02768	ALB	AAFTECCQAADK	12	Unmodified	_AAFTECCQAADK_		0	0	4	3	0	0	0	0	6070600	1982700	2405300	1765700	2327800	621210
1876	P02768	ALB	AAFTECCQAADK	12	Unmodified	_AAFTECCQAADK_		0	0	4	3	85361	69921	73806	61511	813700	294270	639420	274270	309990	263790
1877	P02768	ALB	AAFTECCQAADK	12	Unmodified	_AAFTECCQAADK_		0	0	4	4	0	0	14980	0	2120500	727490	763190	518910	742740	196830
1878	P02768	ALB	AAFTECCQAADK	12	Unmodified	_AAFTECCQAADK_		0	0	4	4	65669	80464	122040	0	4331600	1407600	2009800	1173900	1643200	488040
1879	P02768	ALB	AAFTECCQAADK	12	Unmodified	_AAFTECCQAADK_		0	0	4	5	25275	19434	24152	20445	295520	89397	225710	111490	94782	69914
1880	P02768	ALB	AAFTECCQAADK	12	Unmodified	_AAFTECCQAADK_		0	0	4	5
1881	P02768	ALB	AAFTECCQAADK	12	Unmodified	_AAFTECCQAADK_		0	0	4	5
1882	P02768	ALB	AAFTECCQAADK	12	Unmodified	_AAFTECCQAADK_		0	0	4	6
1883	Q6XQN6	NAPRT1	AAFVAYALAFPR	12	Unmodified	_AAFVAYALAFPR_		0	0	1	6
1884	Q6XQN6	NAPRT1	AAFVAYALAFPR	12	Unmodified	_AAFVAYALAFPR_		0	0	1	7	3283.9	4553.6	4218.4	3523.2	23629	29387	9590.6	23204	16995	14135
1885	Q6XQN6	NAPRT1	AAFVAYALAFPR	12	Unmodified	_AAFVAYALAFPR_		0	0	1	7	3272.8	4071.5	3530.3	2446.2	7607.6	5542.6	6728.1	5588.1	6042.8	4314.8
1886	Q6XQN6	NAPRT1	AAFVAYALAFPR	12	Unmodified	_AAFVAYALAFPR_		0	0	2	7	4881.3	4827.1	5853.5	6139.8	25567	27242	15615	25420	16580	9815.1
1887	Q6XQN6	NAPRT1	AAFVAYALAFPR	12	Unmodified	_AAFVAYALAFPR_		0	0	2	7	6136	7039.3	5923.1	5941.4	12210	9634	8491.2	12330	8632.4	4635.4
1888	Q6XQN6	NAPRT1	AAFVAYALAFPR	12	Unmodified	_AAFVAYALAFPR_		0	0	3	7
1889	Q6XQN6	NAPRT1	AAFVAYALAFPR	12	Unmodified	_AAFVAYALAFPR_		0	0	4	4	961.54	2504.3	1414	1344	31038	13214	25458	15984	22688	13625
1890	Q6XQN6	NAPRT1	AAFVAYALAFPR	12	Unmodified	_AAFVAYALAFPR_		0	0	4	4
1891	Q6XQN6	NAPRT1	AAFVAYALAFPR	12	Unmodified	_AAFVAYALAFPR_		0	0	4	5	4974	3375.7	3279.2	3873.2	66221	29550	46336	41688	45125	43790
1892	Q6XQN6	NAPRT1	AAFVAYALAFPR	12	Unmodified	_AAFVAYALAFPR_		0	0	4	5	2417.7	1413.9	2487.7	3590.5	26798	12558	24352	16335	16240	13126
1893	Q6XQN6	NAPRT1	AAFVAYALAFPR	12	Unmodified	_AAFVAYALAFPR_		0	0	4	6	4339.9	3589.9	4789.6	1254	132660	58904	85781	77963	67935	59431
1894	Q6XQN6	NAPRT1	AAFVAYALAFPR	12	Unmodified	_AAFVAYALAFPR_		0	0	4	6
1895	P19623	SRM	AAFVLPEFAR	10	Unmodified	_AAFVLPEFAR_		0	0	1	5	28179	27393	30710	28187	101820	121690	83351	106990	88782	54721
1896	P19623	SRM	AAFVLPEFAR	10	Unmodified	_AAFVLPEFAR_		0	0	1	6	51567	55433	54205	40056	132070	160190	113820	153140	124270	80798
1897	P19623	SRM	AAFVLPEFAR	10	Unmodified	_AAFVLPEFAR_		0	0	2	6	45961	46503	46813	42723	110500	57412	84728	109510	41261	50456
1898	P19623	SRM	AAFVLPEFAR	10	Unmodified	_AAFVLPEFAR_		0	0	3	5	25244	21548	25235	20872	68616	27368	41620	44524	22896	46581
1899	P19623	SRM	AAFVLPEFAR	10	Unmodified	_AAFVLPEFAR_		0	0	4	2	21745	15799	20453	16507	225200	107640	210240	106240	97663	90610
1900	P19623	SRM	AAFVLPEFAR	10	Unmodified	_AAFVLPEFAR_		0	0	4	3	22960	20449	22892	14494	268860	138490	247970	140450	119850	118390
1901	P19623	SRM	AAFVLPEFAR	10	Unmodified	_AAFVLPEFAR_		0	0	4	4	12548	12738	19945	9718.3	172440	102890	163010	83626	71370	66270
1902	P19623	SRM	AAFVLPEFAR	10	Unmodified	_AAFVLPEFAR_		0	0	4	5	23932	21828	26345	19895	196640	111410	206610	107870	80248	92204
1903	P26006	ITGA3	AAFVSEQQQK	10	Unmodified	_AAFVSEQQQK_		0	0	3	5
1904	P00325;P00326	ADH1B;ADH1C;ADH6	AAGAAR	6	Unmodified	_AAGAAR_		0	0	1	4	6241.3	6297.4	8141.1	4083.3	50351	605910	53425	461390	237080	259520
1905	P00325;P00326	ADH1B;ADH1C;ADH6	AAGAAR	6	Unmodified	_AAGAAR_		0	0	3	5	11173	6931.8	13584	9687.1	59540	56346	107780	84833	120430	237170
1906	P00325;P00326	ADH1B;ADH1C;ADH6	AAGAAR	6	Unmodified	_AAGAAR_		0	0	4	2	0	4684.6	11370	0	1345400	157940	666310	529410	760280	714460
1907	P00325;P00326	ADH1B;ADH1C;ADH6	AAGAAR	6	Unmodified	_AAGAAR_		0	0	4	3	3815.3	0	13811	0	1904900	228280	1016600	788630	1035100	1018100
1908	P00325;P00326	ADH1B;ADH1C;ADH6	AAGAAR	6	Unmodified	_AAGAAR_		0	0	4	4	2419.4	4102.7	4628.7	0	886330	116930	502340	351920	492430	477910
1909	P00325;P00326	ADH1B;ADH1C;ADH6	AAGAAR	6	Unmodified	_AAGAAR_		0	0	4	5	2145.5	4138.9	2157.2	0	378430	54585	212490	155280	212930	190990
1910	Q562E7	WDR81	AAGADPGEGEEGR	13	Unmodified	_AAGADPGEGEEGR_		0	0	1	2	3422.8	3229	4232.3	3831.2	14232	10875	7357.9	17150	8877.3	11123
1911	Q562E7	WDR81	AAGADPGEGEEGR	13	Unmodified	_AAGADPGEGEEGR_		0	0	1	3	3852.1	2536.2	3102.2	3719	10484	9527.9	7517.4	13294	0	6025.7
1912	Q562E7	WDR81	AAGADPGEGEEGR	13	Unmodified	_AAGADPGEGEEGR_		0	0	2	2	4918.3	3154.4	5711.5	3374.7	9671	3144.4	5682.6	11783	4381	3940.2
1913	Q562E7	WDR81	AAGADPGEGEEGR	13	Unmodified	_AAGADPGEGEEGR_		0	0	2	3	3572	4242.7	4656.1	4544.2	11930	7060.8	7712.2	18402	3999	8085.1
1914	P16401	HIST1H1B	AAGAGAAK	8	Unmodified	_AAGAGAAK_		0	0	1	2	80217	81960	92225	78388	211570	191010	168450	262780	145890	135560
1915	P16401	HIST1H1B	AAGAGAAK	8	Unmodified	_AAGAGAAK_		0	0	1	3	228930	247650	265480	215780	0	592430	574730	792540	480330	453050
1916	P16401	HIST1H1B	AAGAGAAK	8	Unmodified	_AAGAGAAK_		0	0	1	4	236480	239810	246740	233440	699980	642430	638490	887120	533520	457310
1917	P16401	HIST1H1B	AAGAGAAK	8	Unmodified	_AAGAGAAK_		0	0	1	5	433180	386830	433200	355010	1225600	1040900	1047700	1497600	885880	811850
1918	P16401	HIST1H1B	AAGAGAAK	8	Unmodified	_AAGAGAAK_		0	0	1	5	77089	78666	80311	71923	206950	174040	176690	227860	142560	139640
1919	P16401	HIST1H1B	AAGAGAAK	8	Unmodified	_AAGAGAAK_		0	0	1	6	138710	148630	151800	131440	390350	332880	373560	454850	270220	245950
1920	P16401	HIST1H1B	AAGAGAAK	8	Unmodified	_AAGAGAAK_		0	0	2	2	77855	79649	88027	69374	238650	67523	125050	103430	46873	46942
1921	P16401	HIST1H1B	AAGAGAAK	8	Unmodified	_AAGAGAAK_		0	0	2	3	469290	480520	520850	437600	1626200	477260	970490	729400	287780	393830
1922	P16401	HIST1H1B	AAGAGAAK	8	Unmodified	_AAGAGAAK_		0	0	2	4	300710	278500	290460	252420	1038200	341590	642020	857890	240670	244860
1923	P16401	HIST1H1B	AAGAGAAK	8	Unmodified	_AAGAGAAK_		0	0	2	4	66241	62522	67691	60266	175530	75670	97306	142980	48488	49350
1924	P16401	HIST1H1B	AAGAGAAK	8	Unmodified	_AAGAGAAK_		0	0	2	5	387510	359310	383930	314880	1448500	417190	857660	809590	281050	311600
1925	P16401	HIST1H1B	AAGAGAAK	8	Unmodified	_AAGAGAAK_		0	0	2	5	79684	79805	80054	79192	189470	98261	120580	170770	59666	55571
1926	P16401	HIST1H1B	AAGAGAAK	8	Unmodified	_AAGAGAAK_		0	0	2	6	379010	376460	407650	351280	1415500	389270	850950	573250	240340	276130
1927	P16401	HIST1H1B	AAGAGAAK	8	Unmodified	_AAGAGAAK_		0	0	2	7
1928	P16401	HIST1H1B	AAGAGAAK	8	Unmodified	_AAGAGAAK_		0	0	3	3	355500	387790	397470	355850	730650	152280	822470	459200	475530	593970
1929	P16401	HIST1H1B	AAGAGAAK	8	Unmodified	_AAGAGAAK_		0	0	3	4	429030	416910	441440	394300	832060	165260	955690	518240	504060	660070
1930	P16401	HIST1H1B	AAGAGAAK	8	Unmodified	_AAGAGAAK_		0	0	3	5	251540	233110	264230	202630	0	110020	620640	301490	279240	383110
1931	P16401	HIST1H1B	AAGAGAAK	8	Unmodified	_AAGAGAAK_		0	0	3	6	217460	217120	239200	189350	470740	109930	529920	286680	240350	343160
1932	P16401	HIST1H1B	AAGAGAAK	8	Unmodified	_AAGAGAAK_		0	0	4	1	391690	444450	377140	253710	8007700	3955000	9192600	2200000	1963000	2115400
1933	P16401	HIST1H1B	AAGAGAAK	8	Unmodified	_AAGAGAAK_		0	0	4	2	485850	486680	473610	356390	9151300	4238800	10247000	2623700	2319700	2171900
1934	P16401	HIST1H1B	AAGAGAAK	8	Unmodified	_AAGAGAAK_		0	0	4	2	31440	22548	34348	25220	472480	200680	454710	161870	134740	123600
1935	P16401	HIST1H1B	AAGAGAAK	8	Unmodified	_AAGAGAAK_		0	0	4	3	514900	532270	528720	352260	9268800	4531900	10596000	2720700	2485300	2443500
1936	P16401	HIST1H1B	AAGAGAAK	8	Unmodified	_AAGAGAAK_		0	0	4	4	243830	218920	259970	114880	4276800	2055600	4993700	1231000	1061900	1084300
1937	P16401	HIST1H1B	AAGAGAAK	8	Unmodified	_AAGAGAAK_		0	0	4	5	58852	65737	71271	39839	1105300	502530	1232300	338400	283760	287390
1938	P16401	HIST1H1B	AAGAGAAK	8	Unmodified	_AAGAGAAK_		0	0	4	6	64568	61882	71106	41530	897290	346020	938500	270860	225770	228820
1939	Q9NSD9	FARSB	AAGASDVVLYK	11	Unmodified	_AAGASDVVLYK_		0	0	1	2	12513	14244	18011	15080	18396	25707	19880	23545	16906	15821
1940	Q9NSD9	FARSB	AAGASDVVLYK	11	Unmodified	_AAGASDVVLYK_		0	0	1	3	93841	104260	108660	99874	122810	144370	96440	155660	118130	81649
1941	Q9NSD9	FARSB	AAGASDVVLYK	11	Unmodified	_AAGASDVVLYK_		0	0	2	2	15531	14679	15261	14924	32127	16030	13009	38741	10923	10763
1942	Q9NSD9	FARSB	AAGASDVVLYK	11	Unmodified	_AAGASDVVLYK_		0	0	2	3	62497	86016	69741	76874	148280	65696	49432	179850	51389	30530
1943	Q3LXA3	DAK	AAGDGDCGTTHSR	13	Unmodified	_AAGDGDCGTTHSR_		0	0	1	4	2287.7	2409.2	2410.4	2535.3	4618	3001	4605.8	3438.1	3366.2	8293.6
1944	Q3LXA3	DAK	AAGDGDCGTTHSR	13	Unmodified	_AAGDGDCGTTHSR_		0	0	1	5	0	0	0	0	1498.1	1481.4	2179.8	2020.2	1298.8	5375.1
1945	Q3LXA3	DAK	AAGDGDCGTTHSR	13	Unmodified	_AAGDGDCGTTHSR_		0	0	1	6	1438.1	2502	2832.6	2103.2	9408	14097	16546	14931	9350.7	58189
1946	Q3LXA3	DAK	AAGDGDCGTTHSR	13	Unmodified	_AAGDGDCGTTHSR_		0	0	1	7	3052.8	1526.9	2662.9	1515.8	7446.3	7054.6	7899	9601.3	7213.9	14588
1947	Q3LXA3	DAK	AAGDGDCGTTHSR	13	Unmodified	_AAGDGDCGTTHSR_		0	0	2	4	1021.8	0	0	0	5393.2	1813.3	2846.4	3836.8	0	1234.7
1948	Q3LXA3	DAK	AAGDGDCGTTHSR	13	Unmodified	_AAGDGDCGTTHSR_		0	0	2	5	1989.9	0	0	1536	0	0	1586.4	3582.1	0	0
1949	Q3LXA3	DAK	AAGDGDCGTTHSR	13	Unmodified	_AAGDGDCGTTHSR_		0	0	2	6	5238.7	3033.3	4211.2	2421.8	28415	17479	19784	35630	10356	15875
1950	Q3LXA3	DAK	AAGDGDCGTTHSR	13	Unmodified	_AAGDGDCGTTHSR_		0	0	2	7	3857.4	3882.8	2498.4	3348.6	7713.6	4678.9	5782.6	10459	3540.1	7576.6
1951	Q3LXA3	DAK	AAGDGDCGTTHSR	13	Unmodified	_AAGDGDCGTTHSR_		0	0	3	4	0	1834.3	1661.2	1930.7	2076.2	1955	2856.1	1597	1550.9	6332.8
1952	Q3LXA3	DAK	AAGDGDCGTTHSR	13	Unmodified	_AAGDGDCGTTHSR_		0	0	3	5	0	2037.8	1906.3	1843.2	5038.8	4269.7	5541.1	4271	2257.9	12422
1953	Q3LXA3	DAK	AAGDGDCGTTHSR	13	Unmodified	_AAGDGDCGTTHSR_		0	0	3	6	2200.9	3232.9	2457.8	3553.9	10482	9258.3	7957.7	11626	5822.6	23540
1954	Q3LXA3	DAK	AAGDGDCGTTHSR	13	Unmodified	_AAGDGDCGTTHSR_		0	0	3	7	1588.2	1706.4	1406.6	1153.9	4218.7	12073	4465.9	4257.3	1567.4	9105.6
1955	Q3LXA3	DAK	AAGDGDCGTTHSR	13	Unmodified	_AAGDGDCGTTHSR_		0	0	4	2	0	0	729.52	711.88	26865	5932.4	22609	10661	7934.4	19258
1956	Q3LXA3	DAK	AAGDGDCGTTHSR	13	Unmodified	_AAGDGDCGTTHSR_		0	0	4	3	0	1077.2	0	0	21192	5449.9	18748	6902.1	5682.2	13634
1957	Q3LXA3	DAK	AAGDGDCGTTHSR	13	Unmodified	_AAGDGDCGTTHSR_		0	0	4	4	0	0	1914.7	1042.1	16963	3719.4	18526	6006.7	3781.4	12661
1958	Q3LXA3	DAK	AAGDGDCGTTHSR	13	Unmodified	_AAGDGDCGTTHSR_		0	0	4	4	0	0	0	0	15807	2596.1	11536	4268.4	3010.8	10712
1959	Q3LXA3	DAK	AAGDGDCGTTHSR	13	Unmodified	_AAGDGDCGTTHSR_		0	0	4	5	1123.2	0	2005.6	991.66	21141	3334.1	19140	5262.9	6726.5	17096
1960	Q3LXA3	DAK	AAGDGDCGTTHSR	13	Unmodified	_AAGDGDCGTTHSR_		0	0	4	6	2314.8	2574.8	2622.1	2100.9	39340	10835	43232	19403	13554	28737
1961	Q3LXA3	DAK	AAGDGDCGTTHSR	13	Unmodified	_AAGDGDCGTTHSR_		0	0	4	6	0	0	0	1157.2	18442	4202.7	17582	7190.7	7520.5	16996
1962	O75150	RNF40	AAGDGGSGPPEK	12	Unmodified	_AAGDGGSGPPEK_		0	0	1	4
1963	Q86VY4	TSPYL5	AAGDHGQAAAR	11	Unmodified	_AAGDHGQAAAR_		0	0	4	5	2724.6	2901.5	2773.5	1246.8	37009	28355	16302	5492.9	4583.5	6980.1
1964	Q86VY4	TSPYL5	AAGDHGQAAAR	11	Unmodified	_AAGDHGQAAAR_		0	0	4	6	0	0	956.05	0	25239	19608	8479.8	2484.1	3920.3	3425.2
1965	Q86VY4	TSPYL5	AAGDHGQAAAR	11	Unmodified	_AAGDHGQAAAR_		0	0	4	6	3111.7	4398.3	4390.2	3004.4	61516	39640	30983	15867	12225	12873
1966	P30837	ALDH1B1	AAGDSNLK	8	Unmodified	_AAGDSNLK_		0	0	1	4	240900	231940	248680	229630	456980	322740	333130	360120	269730	253760
1967	Q86UP2	KTN1	AAGDTTVIENSDVSPETESSEK	22	Unmodified	_AAGDTTVIENSDVSPETESSEK_		0	0	1	1	13139	14152	11858	11618	12100	10697	7666.2	11418	8673.8	7051.4
1968	Q86UP2	KTN1	AAGDTTVIENSDVSPETESSEK	22	Unmodified	_AAGDTTVIENSDVSPETESSEK_		0	0	1	2	23503	27075	30012	0	22966	15467	10756	18342	12144	7899.2
1969	Q86UP2	KTN1	AAGDTTVIENSDVSPETESSEK	22	Unmodified	_AAGDTTVIENSDVSPETESSEK_		0	0	1	2	28904	34600	32341	25021	31713	22790	56161	23251	16633	13034
1970	Q86UP2	KTN1	AAGDTTVIENSDVSPETESSEK	22	Unmodified	_AAGDTTVIENSDVSPETESSEK_		0	0	1	3	12739	15337	17476	13181	14072	7484.6	6803.8	9554.6	6699.8	5569.7
1971	Q86UP2	KTN1	AAGDTTVIENSDVSPETESSEK	22	Unmodified	_AAGDTTVIENSDVSPETESSEK_		0	0	2	1	11128	11032	12026	11116	7073.7	2931.9	3433.8	11104	2470.9	1157.1
1972	Q86UP2	KTN1	AAGDTTVIENSDVSPETESSEK	22	Unmodified	_AAGDTTVIENSDVSPETESSEK_		0	0	2	2	25561	26601	25666	21127	14786	7652.2	7530.7	22082	5121.1	5392.7
1973	Q86UP2	KTN1	AAGDTTVIENSDVSPETESSEK	22	Unmodified	_AAGDTTVIENSDVSPETESSEK_		0	0	2	2	20952	23038	22557	17661	26532	10810	14138	24627	8218.6	5206.3
1974	Q86UP2	KTN1	AAGDTTVIENSDVSPETESSEK	22	Unmodified	_AAGDTTVIENSDVSPETESSEK_		0	0	2	3	15153	13163	16141	13113	16258	3846.3	6441.1	22363	5174.9	3928.3
1975	Q86UP2	KTN1	AAGDTTVIENSDVSPETESSEK	22	Unmodified	_AAGDTTVIENSDVSPETESSEK_		0	0	3	1	4623.7	7168.1	4929.9	3853.2	1928.1	0	3141.3	1073.8	3233.6	2916.8
1976	Q86UP2	KTN1	AAGDTTVIENSDVSPETESSEK	22	Unmodified	_AAGDTTVIENSDVSPETESSEK_		0	0	3	1	12091	15760	13271	11373	9797.3	7147.9	8771	5813.8	5826.2	7747.2
1977	Q86UP2	KTN1	AAGDTTVIENSDVSPETESSEK	22	Unmodified	_AAGDTTVIENSDVSPETESSEK_		0	0	3	2	13635	14104	14538	11483	5679.5	1254	6583.7	5458.1	3615.2	5039.9
1978	Q86UP2	KTN1	AAGDTTVIENSDVSPETESSEK	22	Unmodified	_AAGDTTVIENSDVSPETESSEK_		0	0	3	3	13043	13243	12740	13488	5681.7	3049.2	4605.7	4815.1	3712.1	4541.5
1979	Q86UP2	KTN1	AAGDTTVIENSDVSPETESSEK	22	Unmodified	_AAGDTTVIENSDVSPETESSEK_		0	0	4	1	18508	15123	17294	11901	67088	19234	58116	26196	18446	20483
1980	P09758	TACSTD2	AAGDVDIGDAAYYFER	16	Unmodified	_AAGDVDIGDAAYYFER_		0	0	1	1	13775	16162	15556	17722	9694.3	4766.9	2160.4	3955.2	2697.2	2268.6
1981	P09758	TACSTD2	AAGDVDIGDAAYYFER	16	Unmodified	_AAGDVDIGDAAYYFER_		0	0	1	1	10117	10357	10048	6446.5	12108	10188	6974.9	7729.9	7465.7	7237.7
1982	P09758	TACSTD2	AAGDVDIGDAAYYFER	16	Unmodified	_AAGDVDIGDAAYYFER_		0	0	1	2	26677	35341	31173	33189	16644	8080	2968.5	3687.2	2162.3	1485.8
1983	P09758	TACSTD2	AAGDVDIGDAAYYFER	16	Unmodified	_AAGDVDIGDAAYYFER_		0	0	1	2	15051	15337	16869	14207	10687	8891.5	5150.9	7991.9	6004.6	5382.3
1984	P09758	TACSTD2	AAGDVDIGDAAYYFER	16	Unmodified	_AAGDVDIGDAAYYFER_		0	0	1	3	34768	41406	44131	44667	38713	33695	19829	32657	20933	15223
1985	P09758	TACSTD2	AAGDVDIGDAAYYFER	16	Unmodified	_AAGDVDIGDAAYYFER_		0	0	1	3	131480	131320	124680	121700	57230	14980	8089.9	12163	9775.4	4452.3
1986	P09758	TACSTD2	AAGDVDIGDAAYYFER	16	Unmodified	_AAGDVDIGDAAYYFER_		0	0	2	2	11801	12898	15629	13589	5395.5	11473	1840.8	2489.5	0	1324
1987	P09758	TACSTD2	AAGDVDIGDAAYYFER	16	Unmodified	_AAGDVDIGDAAYYFER_		0	0	2	2	8368.6	10692	10347	10211	7603.5	9761.5	4536.2	5973.3	3868.8	2366.9
1988	P09758	TACSTD2	AAGDVDIGDAAYYFER	16	Unmodified	_AAGDVDIGDAAYYFER_		0	0	2	3	41703	39193	40295	34250	10268	23918	6503.6	6127.9	3361.6	3487.8
1989	P09758	TACSTD2	AAGDVDIGDAAYYFER	16	Unmodified	_AAGDVDIGDAAYYFER_		0	0	2	3	41694	39985	46181	46800	29105	39227	18719	30438	14061	11898
1990	P09758	TACSTD2	AAGDVDIGDAAYYFER	16	Unmodified	_AAGDVDIGDAAYYFER_		0	0	3	1	7291.1	5730.1	4897.3	4564.2	3710.7	1895.1	2456.2	2959.4	1638	3391.1
1991	P09758	TACSTD2	AAGDVDIGDAAYYFER	16	Unmodified	_AAGDVDIGDAAYYFER_		0	0	3	2	18013	18750	16362	18689	6707.2	597.49	4633.7	3181	0	2830.3
1992	P09758	TACSTD2	AAGDVDIGDAAYYFER	16	Unmodified	_AAGDVDIGDAAYYFER_		0	0	3	2	16020	15413	12821	16978	13409	3852.2	9691.3	6657.2	5840.7	9182.2
1993	P09758	TACSTD2	AAGDVDIGDAAYYFER	16	Unmodified	_AAGDVDIGDAAYYFER_		0	0	3	3	25692	23174	24718	23695	6670.9	940.3	7733.9	4478.8	1820.4	5165.6
1994	P09758	TACSTD2	AAGDVDIGDAAYYFER	16	Unmodified	_AAGDVDIGDAAYYFER_		0	0	3	3	54302	54835	67908	59036	34810	7270.3	26992	17474	16435	26303
1995	P09758	TACSTD2	AAGDVDIGDAAYYFER	16	Unmodified	_AAGDVDIGDAAYYFER_		0	0	4	1	51137	51766	57960	58351	45627	23760	30259	31161	23729	18796
1996	P09758	TACSTD2	AAGDVDIGDAAYYFER	16	Unmodified	_AAGDVDIGDAAYYFER_		0	0	4	1	33909	42750	33420	40702	211660	96170	176620	117380	103350	76112
1997	P09758	TACSTD2	AAGDVDIGDAAYYFER	16	Unmodified	_AAGDVDIGDAAYYFER_		0	0	4	2
1998	Q9Y5K8	ATP6V1D	AAGEVLEPANLLAEEK	16	Unmodified	_AAGEVLEPANLLAEEK_		0	0	4	1	11164	12484	10545	15537	171110	71751	149340	89404	90289	85418
[truncated: 431,986+ more rows]

## Sheet: TMT design
TMT batch	TMT 10plex "126"	TMT 10plex "127N"	TMT 10plex "127C"	TMT 10plex "128N"	TMT 10plex "128C"	TMT 10plex "129N"	TMT 10plex "129C"	TMT 10plex "130N"	TMT 10plex "130C"	TMT 10plex "131"
1	Reference 1-1	Reference 1-2	Reference 1-3	Reference 1-4	HER2-positive Patient 1 pre-treatment Tumor	HER2-positive Patient 1 post-treatment Tumor	HER2-negative Patient 1 Tumor	HER2-positive Patient 1 pre-treatment NAT	HER2-positive Patient 1 post-treatment NAT	HER2-negative Patient 1 NAT
2	Reference 2-1	Reference 2-2	Reference 2-3	Reference 2-4	HER2-positive Patient 2 pre-treatment Tumor	HER2-positive Patient 2 post-treatment Tumor	HER2-negative Patient 2 Tumor	HER2-positive Patient 2 pre-treatment NAT	HER2-positive Patient 2 post-treatment NAT	HER2-negative Patient 2 NAT
3	Reference 3-1	Reference 3-2	Reference 3-3	Reference 3-4	HER2-positive Patient 3 pre-treatment Tumor	HER2-positive Patient 3 post-treatment Tumor	HER2-negative Patient 3 Tumor	HER2-positive Patient 3 pre-treatment NAT	HER2-positive Patient 3 post-treatment NAT	HER2-negative Patient 3 NAT
4	Reference 4-1	Reference 4-2	Reference 4-3	Reference 4-4	HER2-positive Patient 4 pre-treatment Tumor	HER2-positive Patient 4 post-treatment Tumor	HER2-negative Patient 4 Tumor	HER2-positive Patient 4 pre-treatment NAT	HER2-positive Patient 4 post-treatment NAT	HER2-negative Patient 4 NAT
